# Supplementary material for: A new ensemble coevolution system for detecting HIV-1 protein coevolution
Source: Biol Direct. 2015 Jan 7;10:1. doi: 10.1186/s13062-014-0031-8 (PMC4332441; doi:10.1186/s13062-014-0031-8)
Supplement: Additional file 3: — Software. The Matlab toolbox and the manual of our ensemble coevolution system are provided. The sequence datasets are also available. [file 13062_2014_31_MOESM3_ESM.zip]

Archive with 220 entries (184 files):
- EnsembleCoevolutionSystem/
- EnsembleCoevolutionSystem/CoevolutionAlgorithmList.m
- EnsembleCoevolutionSystem/ECS_RunSingleMethodExample.m
- EnsembleCoevolutionSystem/StartExample_EnsembleCoevolutionSystem.m
- EnsembleCoevolutionSystem/MexFileManage.m
- EnsembleCoevolutionSystem/PredictionOutput/
- EnsembleCoevolutionSystem/PredictionOutput/Process_PR_AA_NoGap_Output.txt
- EnsembleCoevolutionSystem/CMPro/
- EnsembleCoevolutionSystem/CMPro/Process_PR_AA_NoGap_CMPro.txt
- EnsembleCoevolutionSystem/CMPro/Readme.txt
- EnsembleCoevolutionSystem/CMPro/ExtractCMProOriginalDataOut.m
- EnsembleCoevolutionSystem/SCA/
- EnsembleCoevolutionSystem/SCA/Readme.txt
- EnsembleCoevolutionSystem/SCA/sca5.m
- EnsembleCoevolutionSystem/SCA/eigenvect.m
- EnsembleCoevolutionSystem/SCA/Contents.m
- EnsembleCoevolutionSystem/SCA/write_pmlscript.m
- EnsembleCoevolutionSystem/SCA/MSAsearch.m
- EnsembleCoevolutionSystem/SCA/DerivEntropy.m
- EnsembleCoevolutionSystem/SCA/get_seqs.m
- EnsembleCoevolutionSystem/SCA/show_vect.m
- EnsembleCoevolutionSystem/SCA/lett2num.m
- EnsembleCoevolutionSystem/SCA/binrep.m
- EnsembleCoevolutionSystem/SCA/sim_seq.m
- EnsembleCoevolutionSystem/SCA/project_aln.m
- EnsembleCoevolutionSystem/SCA/basic_ica.m
- EnsembleCoevolutionSystem/SCA/drawSS.m
- EnsembleCoevolutionSystem/SCA/scacursor.m
- EnsembleCoevolutionSystem/SCA/weight_aln.m
- EnsembleCoevolutionSystem/SCA/SCAcluster.m
- EnsembleCoevolutionSystem/SCA/cons.m
- EnsembleCoevolutionSystem/SCA/spectral_decomp.m
- EnsembleCoevolutionSystem/SCA/alnid.m
- EnsembleCoevolutionSystem/SCA/make_fig.m
- EnsembleCoevolutionSystem/SCA/.DS_Store
- EnsembleCoevolutionSystem/SCA/Entropy.m
- EnsembleCoevolutionSystem/ProteinContactMap/
- EnsembleCoevolutionSystem/ProteinContactMap/ComputeEuclideanDistance.m
- EnsembleCoevolutionSystem/ProteinContactMap/DistractAtomPosition.m
- EnsembleCoevolutionSystem/ProteinContactMap/Start_CalculateProteinContactMap.m
- EnsembleCoevolutionSystem/ProteinContactMap/TransferSeqFromCodon.m
- EnsembleCoevolutionSystem/Dataset/
- EnsembleCoevolutionSystem/Dataset/Process_CA_AA_NoGap.fasta
- EnsembleCoevolutionSystem/Dataset/Process_P6PR_AA_NoGap.fasta
- EnsembleCoevolutionSystem/Dataset/Process_CSMPR_AA_NoGap.fasta
- EnsembleCoevolutionSystem/Dataset/Process_MA_AA_NoGap.fasta
- EnsembleCoevolutionSystem/Dataset/Process_NC_AA_NoGap.fasta
- EnsembleCoevolutionSystem/Dataset/Process_P6_AA_NoGap.fasta
- EnsembleCoevolutionSystem/Dataset/CoevolutionPrediction.mat
- EnsembleCoevolutionSystem/Dataset/DisMatrix_Single_Protease_Shortest_CB.mat
- EnsembleCoevolutionSystem/Dataset/DisMatrix_Single_Protease_Shortest_CA.mat
- EnsembleCoevolutionSystem/Dataset/DisMatrix_Multi_Protease_Shortest_CA.mat
- EnsembleCoevolutionSystem/Dataset/DisMatrix_Multi_Protease_Shortest_CB.mat
- EnsembleCoevolutionSystem/Dataset/CoevolutionPrediction.fasta
- EnsembleCoevolutionSystem/Dataset/Process_PR_AA_NoGap.fasta
- EnsembleCoevolutionSystem/Dataset/Process_PR_AA_NoGap.fasta1
- EnsembleCoevolutionSystem/Dataset/Process_PR_AA_NoGap.aln
- EnsembleCoevolutionSystem/SVMcon/
- EnsembleCoevolutionSystem/SVMcon/Process_PR_AA_NoGap_SVMcon.txt
- EnsembleCoevolutionSystem/SVMcon/Readme.txt
- EnsembleCoevolutionSystem/MIBP/
- EnsembleCoevolutionSystem/MIBP/runMIBP.pl
- EnsembleCoevolutionSystem/MIBP/-mip-mibp-result.txt
- EnsembleCoevolutionSystem/MIBP/mip-mibp-code_Backup.pl
- EnsembleCoevolutionSystem/MIBP/mip-mibp-code.pl
- EnsembleCoevolutionSystem/MIBP/Readme.txt
- EnsembleCoevolutionSystem/Complementary/
- EnsembleCoevolutionSystem/Complementary/Complementary_CoevolutionComplementarityPearsonCoefficient.c
- EnsembleCoevolutionSystem/Complementary/Complementary_CoevolutionComplementarityPearsonCoefficient.mexa64
- EnsembleCoevolutionSystem/Spidermonkey/
- EnsembleCoevolutionSystem/Spidermonkey/PrepareSpiderMonkeyData.m
- EnsembleCoevolutionSystem/Spidermonkey/Process_PR_AA_NoGap_Edge_support.csv
- EnsembleCoevolutionSystem/Spidermonkey/Process_PR_AA_NoGap_BGM.dot
- EnsembleCoevolutionSystem/Spidermonkey/Readme.txt
- EnsembleCoevolutionSystem/Spidermonkey/Hyphy_PositiveSelection.txt
- EnsembleCoevolutionSystem/ZRES/
- EnsembleCoevolutionSystem/ZRES/sort_matrix_descend.m
- EnsembleCoevolutionSystem/ZRES/MI_to_ZRES.m
- EnsembleCoevolutionSystem/NBZPX2/
- EnsembleCoevolutionSystem/NBZPX2/Entropy.m
- EnsembleCoevolutionSystem/NBZPX2/JointEntropy.m
- EnsembleCoevolutionSystem/NBZPX2/MutualInformation.m
- EnsembleCoevolutionSystem/NBZPX2/NMSA_to_MI.m
- EnsembleCoevolutionSystem/NBZPX2/NMSA_to_nbZPX2.m
- EnsembleCoevolutionSystem/Interdependency/
- EnsembleCoevolutionSystem/Interdependency/S1_Process_PR_AA_NoGap.fasta
- EnsembleCoevolutionSystem/Interdependency/Readme.txt
- EnsembleCoevolutionSystem/MI/
- EnsembleCoevolutionSystem/MI/ComputeMutualInformationMatrix.mexa64
- EnsembleCoevolutionSystem/MI/ComputeMutualInformationMatrix.c
- EnsembleCoevolutionSystem/PhysicoMI/
- EnsembleCoevolutionSystem/PhysicoMI/PhysicoMI_CoevolutionPhysicoChemicalCorrectedMI.c
- EnsembleCoevolutionSystem/PhysicoMI/PhysicoMI_CoevolutionPhysicoChemicalCorrectedMI.mexa64
- EnsembleCoevolutionSystem/RCW/
- EnsembleCoevolutionSystem/RCW/RCW_Coevolution.c
- EnsembleCoevolutionSystem/RCW/RCW_Coevolution.mexa64
- EnsembleCoevolutionSystem/PCC/
- EnsembleCoevolutionSystem/PCC/PCC_CoevolutionPearsonCorrelationCoefficient.c
- EnsembleCoevolutionSystem/PCC/PCC_CoevolutionPearsonCorrelationCoefficient.mexa64
- EnsembleCoevolutionSystem/APC/
- EnsembleCoevolutionSystem/APC/APC_CoevolutionAverageProductCorrelation.mexa64
- EnsembleCoevolutionSystem/APC/APC_CoevolutionAverageProductCorrelation.c
- EnsembleCoevolutionSystem/ASC/
- EnsembleCoevolutionSystem/ASC/ASC_CoevolutionAverageSumCorrelation.c
- EnsembleCoevolutionSystem/ASC/ASC_CoevolutionAverageSumCorrelation.mexa64
- EnsembleCoevolutionSystem/NCPS/
- EnsembleCoevolutionSystem/NCPS/NCPS_Coevolution.c
- EnsembleCoevolutionSystem/NCPS/NCPS_Coevolution.mexa64
- EnsembleCoevolutionSystem/PSICOV/
- EnsembleCoevolutionSystem/PSICOV/Readme.txt
- EnsembleCoevolutionSystem/PSICOV/Process_PR_AA_NoGap_psicov.matrix
- EnsembleCoevolutionSystem/PSICOV/PR_psicov.matrix
- EnsembleCoevolutionSystem/PSICOV/FindMajorAminoAcid.m
- EnsembleCoevolutionSystem/PSICOV/PSICOV_PrepareInput.m
- EnsembleCoevolutionSystem/PSICOV/Process_PR_AA_NoGap_psicov.selex
- EnsembleCoevolutionSystem/PhyCMAP/
- EnsembleCoevolutionSystem/PhyCMAP/Readme.txt
- EnsembleCoevolutionSystem/PhyCMAP/Process_PR_AA_NoGap_PhyCMAP.txt
- EnsembleCoevolutionSystem/NNcon/
- EnsembleCoevolutionSystem/NNcon/Readme.txt
- EnsembleCoevolutionSystem/NNcon/Process_PR_AA_NoGap_NNcon.txt
- EnsembleCoevolutionSystem/GREMLIN/
- EnsembleCoevolutionSystem/GREMLIN/gremlin.m
- EnsembleCoevolutionSystem/CoMap/
- EnsembleCoevolutionSystem/CoMap/RAxML_result.PRComap
- EnsembleCoevolutionSystem/CoMap/Readme.txt
- EnsembleCoevolutionSystem/CoMap/Process_PR_AA_NoGap_CoMapPredicted.txt
- EnsembleCoevolutionSystem/CoMap/Process_PR_AA_NoGap_CoMapNT.phy
- EnsembleCoevolutionSystem/CoMap/Process_PR_AA_NoGap_CoMapNT.fasta
- EnsembleCoevolutionSystem/CoMap/ProteinSelectedSites.mat
- EnsembleCoevolutionSystem/CoMap/Process_PR_AA_NoGap_CoMapAA.fasta
- EnsembleCoevolutionSystem/CoMap/OutPutCoMapMatrix.m
- EnsembleCoevolutionSystem/LogR/
- EnsembleCoevolutionSystem/LogR/Process_PR_AA_NoGap_ungapped.aln
- EnsembleCoevolutionSystem/LogR/Process_PR_AA_NoGap.post
- EnsembleCoevolutionSystem/LogR/Process_PR_AA_NoGap_ungapped.post
- EnsembleCoevolutionSystem/LogR/Process_PR_AA_NoGap.mapping
- EnsembleCoevolutionSystem/LogR/Readme.txt
- EnsembleCoevolutionSystem/Subfunction/
- EnsembleCoevolutionSystem/Subfunction/FilterCoevolutionSiteByStructure.m
- EnsembleCoevolutionSystem/Subfunction/AminoAcid2Int.m
- EnsembleCoevolutionSystem/Subfunction/Transform01Vector.m
- EnsembleCoevolutionSystem/Subfunction/ExtractSequenceOut.m
- EnsembleCoevolutionSystem/CTMP/
- EnsembleCoevolutionSystem/CTMP/OutPutCTMPMatrix.m
- EnsembleCoevolutionSystem/CTMP/Process_PR_AA_NoGap_coev_pairs.txt
- EnsembleCoevolutionSystem/CTMP/Process_PR_AA_NoGap_OrigNT.phy
- EnsembleCoevolutionSystem/CTMP/Process_PR_AA_NoGap_ID.txt
- EnsembleCoevolutionSystem/CTMP/Process_PR_AA_NoGap_Gene.txt
- EnsembleCoevolutionSystem/CTMP/Process_PR_AA_NoGap_AA_VariedPosition.phy
- EnsembleCoevolutionSystem/CTMP/Process_PR_AA_NoGap_OrigNT.fasta
- EnsembleCoevolutionSystem/CTMP/Readme.txt
- EnsembleCoevolutionSystem/CTMP/RAxML_result.PRCTMP
- EnsembleCoevolutionSystem/CTMP/Process_PR_AA_NoGap_AA_VariedPosition.fasta
- EnsembleCoevolutionSystem/CTMP/CTMP_InputFiles.m
- EnsembleCoevolutionSystem/BayesianNetwork/
- EnsembleCoevolutionSystem/BayesianNetwork/OutPutBayesianMatrix.m
- EnsembleCoevolutionSystem/BayesianNetwork/consensus_Process_PR_AA_NoGap.dot
- EnsembleCoevolutionSystem/BayesianNetwork/Readme.txt
- EnsembleCoevolutionSystem/BayesianNetwork/Process_PR_AA_NoGap_BN.txt
- EnsembleCoevolutionSystem/BayesianNetwork/PrepareBNInputFile.m
- EnsembleCoevolutionSystem/DNCON/
- EnsembleCoevolutionSystem/DNCON/Process_PR_AA_NoGap_DNCON.txt
- EnsembleCoevolutionSystem/DNCON/Readme.txt
- EnsembleCoevolutionSystem/DCA/
- EnsembleCoevolutionSystem/DCA/dca.m
- EnsembleCoevolutionSystem/Mutagenetic/
- EnsembleCoevolutionSystem/Mutagenetic/PrepareMutageneticTree.m
- EnsembleCoevolutionSystem/Mutagenetic/OutPutMutageneticMatrix.m
- EnsembleCoevolutionSystem/Mutagenetic/MutageneticTree_Process_PR_AA_NoGap.dot
- EnsembleCoevolutionSystem/Mutagenetic/MutageneticTree_Process_PR_AA_NoGap.model
- EnsembleCoevolutionSystem/Mutagenetic/GagPR_MutageticData.m
- EnsembleCoevolutionSystem/Mutagenetic/MutageneticTree_PR.model
- EnsembleCoevolutionSystem/Mutagenetic/MutageneticTree_PR.dot
- EnsembleCoevolutionSystem/Mutagenetic/MutageneticTree_PR.pat
- EnsembleCoevolutionSystem/Mutagenetic/MutageneticTree_PR.prf
- EnsembleCoevolutionSystem/Mutagenetic/Readme.txt
- EnsembleCoevolutionSystem/ProteinContactMap/Dataset/
- EnsembleCoevolutionSystem/ProteinContactMap/Dataset/DisMatrix_Single_Protease_Shortest_CB.mat
- EnsembleCoevolutionSystem/ProteinContactMap/Dataset/DisMatrix_Single_Protease_Shortest_CA.mat
- EnsembleCoevolutionSystem/ProteinContactMap/Dataset/DisMatrix_Multi_Protease_Shortest_CA.mat
- EnsembleCoevolutionSystem/ProteinContactMap/Dataset/DisMatrix_Multi_Protease_Shortest_CB.mat
- EnsembleCoevolutionSystem/ProteinContactMap/Dataset/DisMatrix_Multi_Protease_Masscentroid_CB.mat
- EnsembleCoevolutionSystem/ProteinContactMap/Dataset/DisMatrix_Single_Protease_Masscentroid_CB.mat
- EnsembleCoevolutionSystem/ProteinContactMap/Dataset/DisMatrix_Multi_Protease_Shortest_All.mat
- EnsembleCoevolutionSystem/ProteinContactMap/Dataset/DisMatrix_Multi_Protease_Masscentroid_CA.mat
- EnsembleCoevolutionSystem/ProteinContactMap/Dataset/1rpi.pdb
- EnsembleCoevolutionSystem/GREMLIN/Subfunction/
- EnsembleCoevolutionSystem/GREMLIN/Subfunction/LLM2_pseudoC_singleloop.mexa64
- EnsembleCoevolutionSystem/GREMLIN/Subfunction/lbfgsC.mexa64
- EnsembleCoevolutionSystem/GREMLIN/Subfunction/WolfeLineSearch.m
- EnsembleCoevolutionSystem/GREMLIN/Subfunction/polyinterp.m
- EnsembleCoevolutionSystem/GREMLIN/Subfunction/minFunc_processInputOptions.m
- EnsembleCoevolutionSystem/GREMLIN/Subfunction/minFunc.m
- EnsembleCoevolutionSystem/GREMLIN/Subfunction/lbfgsUpdate.m
- EnsembleCoevolutionSystem/GREMLIN/Subfunction/lbfgsHvFunc2.m
- EnsembleCoevolutionSystem/GREMLIN/Subfunction/lbfgs.m
- EnsembleCoevolutionSystem/GREMLIN/Subfunction/isLegal.m
- EnsembleCoevolutionSystem/GREMLIN/Subfunction/ArmijoBacktrack.m
- EnsembleCoevolutionSystem/GREMLIN/Subfunction/LLM2_train.m
- EnsembleCoevolutionSystem/GREMLIN/Subfunction/LLM2_splitWeights.m
- EnsembleCoevolutionSystem/GREMLIN/Subfunction/LLM2_pseudo.m
- EnsembleCoevolutionSystem/GREMLIN/Subfunction/LLM2_initWeights.m
- EnsembleCoevolutionSystem/GREMLIN/Subfunction/write_to_file.m
- EnsembleCoevolutionSystem/GREMLIN/Subfunction/read_msa.m
- EnsembleCoevolutionSystem/GREMLIN/Subfunction/penalizedL2.m
- EnsembleCoevolutionSystem/GREMLIN/Subfunction/parse_gremlin_options.m
- EnsembleCoevolutionSystem/GREMLIN/Subfunction/myProcessOptions.m
- EnsembleCoevolutionSystem/GREMLIN/Subfunction/mylogsumexp.m
- EnsembleCoevolutionSystem/GREMLIN/Subfunction/converttonumericmsa.m
- EnsembleCoevolutionSystem/GREMLIN/Subfunction/compute_edge_norms.m
- EnsembleCoevolutionSystem/GREMLIN/Subfunction/apc.m
- EnsembleCoevolutionSystem/GREMLIN/Subfunction/LLM2_initbias.m
- EnsembleCoevolutionSystem/GREMLIN/Subfunction/lbfgsC.c
- EnsembleCoevolutionSystem/GREMLIN/Subfunction/LLM2_pseudoC_singleloop.c
- EnsembleCoevolutionSystem/LogR/Backup/
- EnsembleCoevolutionSystem/GREMLIN/Subfunction/Subfunction/
- EnsembleCoevolutionSystem/GREMLIN/Subfunction/Subfunction/LLM2_pseudoC_singleloop.mexa64
- EnsembleCoevolutionSystem/GREMLIN/Subfunction/Subfunction/lbfgsC.mexa64
- EnsembleCoevolutionSystem/Additionalfile1_Text_20141116.pdf
