# Supplementary material for: A new ensemble coevolution system for detecting HIV-1 protein coevolution
Source: Biol Direct. 2015 Jan 7;10:1. doi: 10.1186/s13062-014-0031-8 (PMC4332441; doi:10.1186/s13062-014-0031-8)
Supplement: Additional file 3: — Software. The Matlab toolbox and the manual of our ensemble coevolution system are provided. The sequence datasets are also available. [file 13062_2014_31_MOESM3_ESM.zip › EnsembleCoevolutionSystem/CoevolutionAlgorithmList.m]

function [ Triple, cpuTime ] = CoevolutionAlgorithmList( Method,Seq,SeqInt,inputfile,DataTransformOption,MappingPosition )
%% this function controls all the coevolution algorithms as options.
Dim = size( Seq,2 );
if nargin == 3,inputfile = []; end
if nargin < 5, DataTransformOption=0; end
if nargin < 6, MappingPosition = 1:Dim; end
start_time = tic;
switch Method
    %% Algorithm (1): DCA
    case 'DCA' 
        inputfile
         if nargin<4 || isempty(inputfile) || fopen(inputfile)==-1
            error('DCA: the input is not ready')
         end
         %Matrix = plmDCA_symmetric( inputfile,0.01,0.01,0.1 );          
         Matrix = dca( inputfile );
         L = size(Matrix,2);
         Triple = zeros(3,L*(L-1)/2); Index = 0;
         for n = 1:L-1
             for m = n+1:L
                 Index = Index + 1;
                 Triple(1,Index) = MappingPosition(n);
                 Triple(2,Index) = MappingPosition(m);
                 Triple(3,Index) = Matrix(n,m);
             end
         end
         [ ~,Pos ] = sort( Triple(3,1:Index),'descend' );
         Triple = Transform01Vector( Triple( :,Pos ),DataTransformOption );

    %% Algorithm (2):SCA
    case 'SCA'
    HIV = sca5( Seq );
    Matrix = HIV.Cp; L = size(Matrix,2);
    Triple = zeros(3,L*(L-1)/2); Index = 0;
    for n = 1:L-1
        for m = n+1:L
            Index = Index + 1;
            Triple(1,Index) = MappingPosition(n);
            Triple(2,Index) = MappingPosition(m);
            Triple(3,Index) = Matrix(n,m);
        end
    end
    [ ~,Pos ] = sort( Triple(3,1:Index),'descend' );
    Triple = Transform01Vector( Triple( :,Pos ),DataTransformOption );

    
    %% Algorithm (3): NCPS
    case 'NCPS'
    [~,~,~,Matrix] = NCPS_Coevolution( SeqInt,blosum62 ); L = size(Matrix,2);
    Triple = zeros( 3,L*(L-1)/2 ); Index = 0;
    for n = 1:L-1
        for m = n+1:L
            Index = Index + 1;
            Triple(1,Index) = MappingPosition(n);
            Triple(2,Index) = MappingPosition(m);
            Triple(3,Index) = Matrix(n,m);
        end
    end
    [ ~,Pos ] = sort( Triple(3,1:Index),'descend' );
    Triple = Transform01Vector( Triple( :,Pos ),DataTransformOption );
    

   %% Algorithm (4): ASC
    case 'ASC'
    Matrix = ASC_CoevolutionAverageSumCorrelation( SeqInt ); 
    L = size(Matrix,2); Triple = zeros( 3,L*(L-1)/2 ); Index = 0;
    for n = 1:L
       for m = n+1:L
           if Matrix(n,m)==-1000,continue;end
           Index = Index + 1;
           Triple(1,Index) = MappingPosition(n);
           Triple(2,Index) = MappingPosition(m);
           Triple(3,Index) = Matrix(n,m);
       end
    end
    [ ~,Pos ] = sort( Triple(3,1:Index),'descend' );
    Triple = Transform01Vector( Triple( :,Pos ),DataTransformOption );

   %% Algorithm (5): APC
    case 'APC'
    Matrix = APC_CoevolutionAverageProductCorrelation( SeqInt ); 
    L = size(Matrix,2); Triple = zeros( 3,L*(L-1)/2 ); Index = 0;
    for n = 1:L-1
       for m = n+1:L
           if Matrix(n,m)==-1000,continue;end
           Index = Index + 1;
           Triple(1,Index) = MappingPosition(n);
           Triple(2,Index) = MappingPosition(m);
           Triple(3,Index) = Matrix(n,m);
       end
    end
    [ ~,Pos ] = sort( Triple(3,1:Index),'descend' );
    Triple = Transform01Vector( Triple( :,Pos ),DataTransformOption );
    
   %% Algorithm (6): Pearson Correlation Coefficient
    case 'PCC'
    Matrix = PCC_CoevolutionPearsonCorrelationCoefficient( SeqInt,blosum62 ); 
    L = size(Matrix,2); Triple = zeros( 3,L*(L-1)/2 ); Index = 0;
    for n = 1:L-1
       for m = n+1:L
           if Matrix(n,m) ~= -1
           Index = Index + 1;
           Triple(1,Index) = MappingPosition(n);
           Triple(2,Index) = MappingPosition(m);
           Triple(3,Index) = Matrix(n,m);
           end
       end
    end
    [ ~,Pos ] = sort( Triple(3,1:Index),'descend' );
    Triple = Transform01Vector( Triple( :,Pos ),DataTransformOption );
    
   %% Algorithm (7): RCW_MI 
    case 'RCW'
    Matrix = RCW_Coevolution( SeqInt ); 
    L = size(Matrix,2); Triple = zeros( 3,L*(L-1)/2 ); Index = 0;
    for n = 1:L-1
       for m = n+1:L
           if Matrix(n,m)==-1000,continue;end
           Index = Index + 1;
           Triple(1,Index) = MappingPosition(n);
           Triple(2,Index) = MappingPosition(m);
           Triple(3,Index) = Matrix(n,m);
       end
    end
    [ ~,Pos ] = sort( Triple(3,1:Index),'descend' );
    Triple = Transform01Vector( Triple( :,Pos ),DataTransformOption );

    %% Algorithm (8): PhysicoMI
    case 'PhysicoMI'
    Matrix = PhysicoMI_CoevolutionPhysicoChemicalCorrectedMI( SeqInt,blosum62 ); 
    L = size(Matrix,2); Triple = zeros( 3,L*(L-1)/2 ); Index = 0;
    for n = 1:L-1
       for m = n+1:L
           Index = Index + 1;
           Triple(1,Index) = MappingPosition(n);
           Triple(2,Index) = MappingPosition(m);
           Triple(3,Index) = Matrix(n,m);
       end
    end
    [ ~,Pos ] = sort( Triple(3,1:Index),'descend' );
    Triple = Transform01Vector( Triple( :,Pos ),DataTransformOption );


    %% Algorithm (9): MI
    case 'MI'
    Matrix = ComputeMutualInformationMatrix( SeqInt );  %  NMSA_to_MI( SeqInt ); % check: SeqInt = AminoAcid2Int(Seq);
    L = size(Matrix,2); Triple = zeros( 3,L*(L-1)/2 ); Index = 0;
    for n = 1:L-1
       for m = n+1:L
           Index = Index + 1;
           Triple(1,Index) = MappingPosition(n);
           Triple(2,Index) = MappingPosition(m);
           Triple(3,Index) = Matrix(n,m);
       end
    end
    [ ~,Pos ] = sort( Triple(3,1:Index),'descend' );
    Triple = Transform01Vector( Triple( :,Pos ),DataTransformOption );

    
   %% Algorithm (10): Interdependency
   case 'Interdependency'
       fid = fopen( inputfile,'r' );
       if  fid == -1
           inputfile
           error('The input file in interdependency is not there')
       end
       fid = fopen(inputfile,'r'); tline = fgetl( fid );
       fidtemp = fopen([inputfile '1'],'w');
       while feof( fid ) == 0
            tline = fgetl( fid );
            fprintf(fidtemp,'%s\n',tline);
       end
       fclose(fid); fclose(fidtemp);
      p_cutoff = 0.05;
      inputfile
      OrigData = dlmread( [inputfile '1'] );
      Len = size(OrigData,1);
      Triple = zeros(3,Len);
      Index = 0;
      for p = 1:Len
         if OrigData(p,7)<p_cutoff
            Index = Index + 1;
            Triple(1,Index ) = MappingPosition(OrigData(p,1));
            Triple(2,Index ) = MappingPosition(OrigData(p,2));
            Triple(3,Index ) = OrigData(p,8);
         end
      end
      Triple = Triple(:,1:Index );
      [ ~,Pos ] = sort( Triple(3,:),'descend' );
      Triple = Transform01Vector( Triple( :,Pos ),DataTransformOption ); 
      delete( [inputfile '1'] );
       
    %% Algorithm (11): ContactPrediction
    case 'LogR'
    %  call the python code to run the program.   
   fid = fopen( inputfile,'r' );
   if isempty(find(strfind(inputfile,'post'))) == 1 || fid == -1
      error('The input file in ContactPrediction is not there')
   end
   Triple = -1000*ones(3,100000 ); Index = 0; Max = 0;
   while feof( fid ) == 0
         Line = fgetl( fid );
         if length(Line)<3,break;end
         Gap = find(Line==' ');
         Col = 1+str2double( Line(1:Gap(1)-1) );
         Row = 1+str2double( Line(Gap(1)+1:Gap(2)-1) );
         if Max < max([Col Row]),Max = max([Col Row]);end
         Local = Line(Gap(2)+1:length(Line));
         Value = str2double( Local );
         Index = Index + 1;
         Triple(1,Index) = MappingPosition(Row);
         Triple(2,Index) = MappingPosition(Col);
         Triple(3,Index) = Value;
   end
    [ ~,Pos ] = sort( Triple(3,1:Index),'descend' );
    Triple = Transform01Vector( Triple( :,Pos ),DataTransformOption );

%% Algorithm (12): nbZPX2 (Reference:  get_nmsa_covar_vec.m )
    case 'NBZPX2'
   nbZPX2 = NMSA_to_nbZPX2(SeqInt);
   sorted_nbZPX2 = sort_matrix_descend(nbZPX2); Len = size(sorted_nbZPX2,1);
   Triple = zeros(3,Len);
   Triple(1,:) = MappingPosition(sorted_nbZPX2(:,2)');
   Triple(2,:) = MappingPosition(sorted_nbZPX2(:,3)');
   Triple(3,:) = sorted_nbZPX2(:,1)';
   Triple = Transform01Vector( Triple,DataTransformOption );

%% Algorithm (13): ZRES (Reference:  get_nmsa_covar_vec.m )
    case 'ZRES'
    MI = NMSA_to_MI(SeqInt);
    ZRES = MI_to_ZRES(MI);
    sorted_ZRES = sort_matrix_descend(ZRES); Len = size(sorted_ZRES,1);
    Triple = zeros(3,Len);
    Triple(1,:) = MappingPosition( sorted_ZRES(:,2)' );
    Triple(2,:) = MappingPosition( sorted_ZRES(:,3)' );
    Triple(3,:) = sorted_ZRES(:,1)';
    Triple = Transform01Vector( Triple,DataTransformOption );
    
%% Algorithm (14): mutagenetic tree
    case 'Mutagenetic'
 %  inputfile = '/home/lowie/MatlabCode/Data/Gag_Sequence/Coevolution/MutageneticTree/MutageneticTree_P6PR.dot';
   if  isempty(inputfile)==1 || fopen(inputfile,'r')==-1 || isempty( strfind(inputfile,'dot') )==1
      error('Mutagenetic tree: report is not ready')
   end
    Triple = OutPutMutageneticMatrix( inputfile,MappingPosition );
    Triple = Transform01Vector( Triple,DataTransformOption );

%% Algorithm (15): PSICOV  (Reference:  get_nmsa_covar_vec.m )
    case 'PSICOV'
    % !./psicov -d 0.03 -r 0.005 -i 99 MSA_select.selex > psicov.matrix
    % We run here in some relaxed condition to favor convergence        
    % !./psicov -a -r 0.005 -i 62 MSA_select.selex > psicov.matrix   
    % ./psicov -a -r 0.005 -i 62 /home/lowie/MatlabCode/Data/Gag_Sequence/Coevolution/PSICOV/P6PR_psicov.selex > P6PR_psicov.matrix   
        
   % inputfile = '/home/lowie/MatlabCode/Data/Gag_Sequence/Coevolution/PSICOV/P6PR_psicov.matrix';
   fid = fopen(inputfile,'r');
   if  isempty(inputfile) || fid == -1 || isempty(strfind(inputfile,'matrix')) == 1
       error('PSICOV: the input is not ready')
   else
       Line = fgetl( fid );
       if length(Line)<2,Line = fgetl( fid );Line = fgetl( fid );end
   end
   Triple = zeros( 3,Dim*(Dim-1)/2 ); Index = 0;
   while feof( fid ) == 0
       Line = fgetl( fid );
       if length(Line)<1,break;end
       Local = regexp( Line, ' ','split' );
       Index=Index+1;
       Row = str2num(Local{1}); Col = str2num(Local{2});
       Triple(1,Index) = MappingPosition(Row);
       Triple(2,Index) = MappingPosition(Col);
       Triple(3,Index) = str2num(Local{5});
   end
   [ ~,Pos ] = sort( Triple(3,1:Index),'descend' );
   Triple = Transform01Vector( Triple( :,Pos ),DataTransformOption );

%% Algorithm (16): DNcon
    case 'DNCON'
        inputfile
    fid = fopen(inputfile,'r'); 
    if nargin<3 || isempty(inputfile) || fid ==-1
        error('DNcon: the input is not ready')
    end
    Line = fgetl( fid );
    Dim
    Triple = zeros( 3,Dim*(Dim-1)/2 ); Index = 0;
    while feof( fid ) == 0
       Line = fgetl( fid );
       if length(Line)<3,break;end
       Local = regexp( Line, ' ','split' );
       Index = Index+1;
       Row = str2num(Local{1}); Col = str2num(Local{2});
       Triple( 1,Index ) = Row;
       Triple( 2,Index ) = Col;
       Triple( 3,Index ) = str2num(Local{3});
    end
    [ ~,Pos ] = sort( Triple(3,1:Index),'descend' );    
    Triple = Transform01Vector( Triple( :,Pos ),DataTransformOption );
    
%% Algorithm (17): spidermonkey
    case 'Spidermonkey'
    % inputfile = [ Dir Dataset{p} '/' Dataset{p} '_' ProteinRegion{q} '_BGM.dot' ]
    if nargin<3 || isempty(inputfile) || fopen(inputfile,'r') == -1 || isempty(strfind(inputfile,'csv')) == 1
        inputfile
       error('Spidermonkey: the input is not ready')
    end
    % Triple = OutPutHyphyMatrix( inputfile );
    OrigData = dlmread( inputfile );
    Row = size(OrigData,1) ;
    Triple = zeros(3,Row); 
    for p = 1:Row
        if OrigData(p,3) > OrigData(p,4)
           Triple( 1,p) = MappingPosition( OrigData(p,1) );
           Triple( 2,p) = MappingPosition( OrigData(p,2) );
           Triple( 3,p) = OrigData(p,3);
        elseif OrigData(p,3) < OrigData(p,4)
           Triple( 1,p) = MappingPosition( OrigData(p,2) );
           Triple( 2,p) = MappingPosition( OrigData(p,1) );
           Triple( 3,p) = OrigData(p,4);
        end    
    end
    [ ~,Pos ] = sort( Triple(3,1:Row),'descend' );
    Triple = Transform01Vector( Triple( :,Pos ),DataTransformOption );

%% Algorithm (18): Bayesian network
    case 'BayesianNetwork'
    % inputfile = '/home/lowie/MatlabCode/Data/1654_Genome/Coevolution/BayesianNetwork/BNOutput/consensus1228moreiterations.dot'
    inputfile
    if nargin<3 || isempty(inputfile)==1 || fopen(inputfile,'r') == -1 || isempty(strfind(inputfile,'dot')) == 1
       error('BN: the input is not ready')
    end
    Bootstrap = 100;
    Triple = OutPutBayesianMatrix( inputfile,MappingPosition );
    Triple = Transform01Vector( Triple,DataTransformOption );
    
%% Algorithm (19): CoMap
    case 'CoMap'
    if isempty(inputfile)==1 || fopen(inputfile,'r') == -1 %|| isempty(strfind(inputfile,'%')) == 1
        error('CoMap: the input is not ready')
    end
    Triple = OutPutCoMapMatrix( inputfile,MappingPosition );
    Triple = Transform01Vector( Triple,DataTransformOption );
    
%% Algorithm (20):  CTMP
    case 'CTMP'
    if isempty(inputfile)==1 || fopen(inputfile,'r') == -1 %|| isempty(strfind(inputfile,'%')) == 1
       error('CTMP: the input is not ready')
    end
    Triple = OutPutCTMPMatrix( inputfile,MappingPosition );
    Triple = Transform01Vector( Triple,DataTransformOption );
    
%% Algorithm (21): Complementary
    case 'Complementary'
    Matrix = Complementary_CoevolutionComplementarityPearsonCoefficient( SeqInt,blosum62 ); 
    L = size(Matrix,2); Triple = zeros( 3,L*(L-1)/2 ); Index = 0;
    for n = 1:L-1
       for m = n+1:L
           if Matrix(n,m) ~= -1
           Index = Index + 1;
           Triple(1,Index) = MappingPosition(n);
           Triple(2,Index) = MappingPosition(m);
           Triple(3,Index) = Matrix(n,m);
           end
       end
    end
    [ ~,Pos ] = sort( Triple(3,1:Index),'descend' );
    Triple = Transform01Vector( Triple( :,Pos ),DataTransformOption );

%% Algorithm (22): GREMLIN
    case 'GREMLIN'
    Matrix = gremlin( SeqInt );
    L = size(Matrix,2); Triple = zeros( 3,L*(L-1)/2 ); Index = 0;
    for n = 1:L-1
       for m = n+1:L
           Index = Index + 1;
           Triple(1,Index) = MappingPosition(n);
           Triple(2,Index) = MappingPosition(m);
           Triple(3,Index) = Matrix(n,m);
       end
    end
    [ ~,Pos ] = sort( Triple(3,1:Index),'descend' );
    Triple = Transform01Vector( Triple( :,Pos ),DataTransformOption );

%% Algorithm (23): MIBP (physico-chemical background distribution)
    case 'MIBP'
    % firstly, write sequences to a plain file
    [ Row,Col ] = size( Seq );
    fidlocal = fopen('temp.txt','w');
    for p = 1:Row
        fprintf(fidlocal,'%s\n',Seq(p,:) );
    end
    % secondly, call the python code to run the program.
    perl('mip-mibp-code.pl','temp.txt','temp_out.txt');
    fidout = fopen( 'temp_out.txt','r');
    Triple = zeros( 3,Dim*(Dim-1)/2 ); Index = 0;
    while feof( fidout ) == 0
         Line = fgetl( fidout );
         Local = regexp( Line, ',','split' );
         Index = Index +1;
         Triple(1,Index) = str2num(Local{1});
         Triple(2,Index) = str2num(Local{2});
         Triple(3,Index) = str2num(Local{3});
    end
    [ ~,Pos ] = sort( Triple(3,1:Index),'descend' );
    Triple = Transform01Vector( Triple( :,Pos ),DataTransformOption );
    delete('temp.txt'); delete('temp_out.txt');
    
%% Algorithm (24-26): CMPro , NNcon, SVMcon, PhyCMAP
    case {'CMPro','NNcon', 'SVMcon','PhyCMAP' }
    fid = fopen(inputfile,'r');
    if nargin<3 || isempty(inputfile) || fid ==-1
        error('website output file from either CMPro, PhyCMAP or  NNcon or SVMcon: the input is not ready')
    end
    inputfile
    for n = 1:3, Line = fgetl( fid );end
    Triple = zeros( 3,Dim*(Dim-1)/2 ); Index = 0; Find = 0;
    while feof( fid ) == 0
       Line = fgetl( fid );
       if length(Line)>=5 && isequal( Line(1:5),'MODEL' ) == 1, Find = 1; Line = fgetl( fid ); end
       if Find == 0,continue;end
       if isempty(find(Line==' ')) == 1, continue; end
       Local = regexp( Line, '[ ]+','split' );
       if length(Local) == 6
          Row = str2num(Local{2}); Col= str2num(Local{3}); Value = str2num(Local{6});
       else
          Row = str2num(Local{1}); Col= str2num(Local{2}); Value = str2num(Local{5});
       end
       if Row==0 ||Col ==0
           d
       end
       Index = Index+1;
       Triple( 1,Index ) = Row;
       Triple( 2,Index ) = Col;
       Triple( 3,Index ) = Value;
    end
    [ ~,Pos ] = sort( Triple(3,1:Index),'descend' );
    Triple = Transform01Vector( Triple( :,Pos ),DataTransformOption );
end
cpuTime = toc(start_time);
fclose('all')
end
    
