# Supplementary material for: A new ensemble coevolution system for detecting HIV-1 protein coevolution
Source: Biol Direct. 2015 Jan 7;10:1. doi: 10.1186/s13062-014-0031-8 (PMC4332441; doi:10.1186/s13062-014-0031-8)
Supplement: Additional file 3: — Software. The Matlab toolbox and the manual of our ensemble coevolution system are provided. The sequence datasets are also available. [file 13062_2014_31_MOESM3_ESM.zip › EnsembleCoevolutionSystem/ECS_RunSingleMethodExample.m]

% function ECS_RunSingleMethodExample()

%% change the path to your directory where you save the package
rmpath( '/home/lowie/MatlabCode' )
cd /home/lowie/EnsembleCoevolutionSystem

currentFolder = pwd
addpath( genpath( currentFolder ) )
System = '\';
if isempty( find(currentFolder,'/') ) == 0, System = '/'; end

%% step 1: compile the mex function
if 1
run( [ currentFolder System 'MexFileManage.m']  );

end

%% step 2: prepare the sequence input files
MSADataName = 'Process_PR_AA_NoGap';
Inputfile = [ currentFolder System 'Dataset' System MSADataName '.fasta' ]; %% make sure the input file is a MSA file
[ Seq,Title,SeqID ] = ExtractSequenceOut( Inputfile );
SeqInt = AminoAcid2Int( Seq );

%% step 3: perform the coevolution prediction using sequence-based methods.
DataTransformOption = 1; % 1: the predicted coevolution scores are normalized.
AlgorithmSet = {'GREMLIN','SCA','NCPS','ASC','APC',...
                'PCC','MI','NBZPX2', 'ZRES','PhysicoMI', ...
                'DCA', 'RCW', 'MIBP', 'Complementary', 'Interdependency',...
                'LogR','Mutagenetic','Spidermonkey','BayesianNetwork','CoMap',...
                'PSICOV','CTMP','PhyCMAP','CMPro', 'DNCON',...
                'NNcon','SVMcon'};
AlgNum = length(AlgorithmSet);

%% Important parameter: please choose the algorithm that you wish to assemble, if you want to use "DCA', then add "1" in the following vector. 2 for 'SCA', 3 for 'NCPS' etc.

ChooseAlgorithmToRun = 16; % choose a single method to use 

a = ChooseAlgorithmToRun;
Method = AlgorithmSet{ a };
RunMethod = Method
switch Method
           case 'LogR'
               Inputfile = [ currentFolder System AlgorithmSet{a} System MSADataName '_ungapped.post'];
               [Triple,cputime] = CoevolutionAlgorithmList( Method,Seq,SeqInt,Inputfile,DataTransformOption );
           case 'Mutagenetic'
               Inputfile = [ currentFolder System AlgorithmSet{a} System 'MutageneticTree_' MSADataName '.dot'];
               [Triple,cputime] = CoevolutionAlgorithmList( Method,Seq,SeqInt,Inputfile,DataTransformOption );
           case 'PSICOV'
               Inputfile = [ currentFolder System AlgorithmSet{a} System  MSADataName '_psicov.matrix'];
               [Triple,cputime] = CoevolutionAlgorithmList( Method,Seq,SeqInt,Inputfile,DataTransformOption );
           case {'DNCON','NNcon','PhyCMAP','CMPro','SVMcon'}
               Inputfile = [ currentFolder System AlgorithmSet{a} System MSADataName '_' Method '.txt'];
               [Triple,cputime] = CoevolutionAlgorithmList( Method,Seq,SeqInt,Inputfile,DataTransformOption );
           case 'Interdependency'
               Inputfile = [ currentFolder System AlgorithmSet{a} System 'S1_' MSADataName '.fasta' ];
               [Triple,cputime] = CoevolutionAlgorithmList( Method,Seq,SeqInt,Inputfile,DataTransformOption );
           case 'Spidermonkey'
               Inputfile = [ currentFolder System AlgorithmSet{a} System MSADataName '_Edge_support.csv'];
               [Triple,cputime] = CoevolutionAlgorithmList( Method,Seq,SeqInt,Inputfile,DataTransformOption );
           case 'BayesianNetwork'
               Inputfile = [ currentFolder System AlgorithmSet{a} System 'consensus_' MSADataName '.dot' ]
               [Triple,cputime] = CoevolutionAlgorithmList( Method,Seq,SeqInt,Inputfile,DataTransformOption );
           case 'CoMap'
               Inputfile = [ currentFolder System AlgorithmSet{a} System MSADataName '_CoMapPredicted.txt'];
               [Triple,cputime] = CoevolutionAlgorithmList( Method,Seq,SeqInt,Inputfile,DataTransformOption );         
           case 'CTMP'
               Inputfile = [ currentFolder System AlgorithmSet{a} System MSADataName '_coev_pairs.txt'];
               [ Triple,cputime ] = CoevolutionAlgorithmList( Method,Seq,SeqInt,Inputfile,DataTransformOption );
            otherwise
               [ Triple,cputime ] = CoevolutionAlgorithmList( Method,Seq,SeqInt,Inputfile,DataTransformOption );
end
fclose('all');
Triple
cputime

%% output the predictions into the fold called: PredictionOutput
OutputDir = [ currentFolder System 'PredictionOutput' System MSADataName '_Output.txt' ]
fid = fopen( OutputDir,'w' );
for p = 1:size(Triple,2)
    fprintf(fid, '%d,%d,%.4f\n',Triple(1,p),Triple(2,p),Triple(3,p) );
end
fclose(fid);
