# Supplementary material for: A new ensemble coevolution system for detecting HIV-1 protein coevolution
Source: Biol Direct. 2015 Jan 7;10:1. doi: 10.1186/s13062-014-0031-8 (PMC4332441; doi:10.1186/s13062-014-0031-8)
Supplement: Additional file 3: — Software. The Matlab toolbox and the manual of our ensemble coevolution system are provided. The sequence datasets are also available. [file 13062_2014_31_MOESM3_ESM.zip › EnsembleCoevolutionSystem/StartExample_EnsembleCoevolutionSystem.m]

% function StartExample_EnsembleCoevolutionSystem()

%% change the path to your directory where you save the package
rmpath( '/home/lowie/MatlabCode' )
cd /home/lowie/EnsembleCoevolutionSystem

currentFolder = pwd
addpath( genpath( currentFolder ) )
System = '\';
if isempty( find(currentFolder,'/') ) == 0, System = '/'; end

%% step 1: compile the mex function
if 0
run( [ currentFolder System 'MexFileManage.m']  );
end

%% step 2: prepare the sequence input files
MSADataName = 'Process_PR_AA_NoGap';
Inputfile = [ currentFolder System 'Dataset' System MSADataName '.fasta' ]; %% make sure the input file is a MSA file
[ Seq,Title,SeqID ] = ExtractSequenceOut( Inputfile );
SeqInt = AminoAcid2Int( Seq );

%% step 3: perform the coevolution prediction using sequence-based methods.
DataTransformOption = 1; % 1: the predicted coevolution scores are normalized.
AlgorithmSet = {'GREMLIN','SCA','NCPS','ASC','APC',...
                'PCC','MI','NBZPX2', 'ZRES','PhysicoMI', ...
                'DCA', 'RCW', 'MIBP', 'Complementary', 'Interdependency',...
                'LogR','Mutagenetic','Spidermonkey','BayesianNetwork','CoMap',...
                'PSICOV','CTMP','PhyCMAP','CMPro', 'DNCON',...
                'NNcon','SVMcon','ECS'};
AlgNum = 28;

%% Important parameter: please choose the algorithm that you wish to assemble, if you want to use "GREMLIN', then add "1" in the following vector. 2 for 'SCA', 3 for 'NCPS' etc.
%% if you only want to use one method, for instance, "GREMLIN" then: ChooseAlgorithmToRun = 1;
ChooseAlgorithmToRun = [ 3 12 18 19 28 ]; % [ 3 12 18 19 28 ] in our study 
EvaluateAllMethod = 1; % if you wish to test all methods

AssembleOptionSet = { 'WeightedVoting', 'MajorityVoting', 'BordaVoting' };
%% Important parameter: please choose the option for the ensemble learning. 1 is for WeightedVoting, 2 is for MajorityVoting, 3 is for BordaVoting
%% if you choose 2 or 3 for ChooseAssembleOption, then you also need to define the cutoff of top-ranked statistical couplings. 
%% TopRankedCutoff is the ratio of the length of amion acid sequence in the MSA input. For instance, TopRankedCutoff=0.5 defines half of the amino acid length in the MSA input (e.g. 99/2 = 45)
ChooseAssembleOption = 1;
TopRankedCutoff = 0.5; % define this parameter if you choose 'MajorityVoting' or 'BordaVoting'.

for e = 1:1
FinalContactMapReportCell = cell( 1,AlgNum );
AlgorithmCpuTime = zeros( 1,AlgNum );
TestMethodSet = 1:AlgNum;
if EvaluateAllMethod == 0, TestMethodSet = ChooseAlgorithmToRun; end
for i = 1:length(TestMethodSet)
    a = TestMethodSet(i);
    if a == AlgNum, continue; end
    Method = AlgorithmSet{ a };
    RunMethod = Method
        switch Method
           case 'LogR'
               Inputfile = [ currentFolder System AlgorithmSet{a} System MSADataName '_ungapped.post'];
               [Triple,cputime] = CoevolutionAlgorithmList( Method,Seq,SeqInt,Inputfile,DataTransformOption );
           case 'Mutagenetic'
               Inputfile = [ currentFolder System AlgorithmSet{a} System 'MutageneticTree_' MSADataName '.dot'];
               [Triple,cputime] = CoevolutionAlgorithmList( Method,Seq,SeqInt,Inputfile,DataTransformOption );
           case 'PSICOV'
               Inputfile = [ currentFolder System AlgorithmSet{a} System  MSADataName '_psicov.matrix'];
               [Triple,cputime] = CoevolutionAlgorithmList( Method,Seq,SeqInt,Inputfile,DataTransformOption );
           case {'DNCON','NNcon','PhyCMAP','CMPro','SVMcon'}
               Inputfile = [ currentFolder System AlgorithmSet{a} System MSADataName '_' Method '.txt']
               [Triple,cputime] = CoevolutionAlgorithmList( Method,Seq,SeqInt,Inputfile,DataTransformOption );
           case 'Interdependency'
               Inputfile = [ currentFolder System AlgorithmSet{a} System 'S1_' MSADataName '.fasta' ];
               [Triple,cputime] = CoevolutionAlgorithmList( Method,Seq,SeqInt,Inputfile,DataTransformOption );
           case 'Spidermonkey'
               Inputfile = [ currentFolder System AlgorithmSet{a} System MSADataName '_Edge_support.csv'];
               [Triple,cputime] = CoevolutionAlgorithmList( Method,Seq,SeqInt,Inputfile,DataTransformOption );
           case 'BayesianNetwork'
               Inputfile = [ currentFolder System AlgorithmSet{a} System 'consensus_' MSADataName '.dot' ]
               [Triple,cputime] = CoevolutionAlgorithmList( Method,Seq,SeqInt,Inputfile,DataTransformOption );
           case 'CoMap'
               Inputfile = [ currentFolder System AlgorithmSet{a} System MSADataName '_CoMapPredicted.txt'];
               [Triple,cputime] = CoevolutionAlgorithmList( Method,Seq,SeqInt,Inputfile,DataTransformOption );         
           case 'CTMP'
               Inputfile = [ currentFolder System AlgorithmSet{a} System MSADataName '_coev_pairs.txt'];
               [ Triple,cputime ] = CoevolutionAlgorithmList( Method,Seq,SeqInt,Inputfile,DataTransformOption );
            otherwise
               [ Triple,cputime ] = CoevolutionAlgorithmList( Method,Seq,SeqInt,Inputfile,DataTransformOption );
        end
       cputime
       FinalContactMapReportCell{ a } = Triple;
       AlgorithmCpuTime( a ) = cputime;
end
fclose('all')
save( [ currentFolder System 'Dataset' System 'CoevolutionPrediction.mat' ],'FinalContactMapReportCell','AlgorithmSet','AlgorithmCpuTime' )
end

%% step 3.1: assemble the prediction results for ECS, based on the chosen algorithm
for e = 1:1
if isempty( find(ChooseAlgorithmToRun==AlgNum) ) == 0
ProteinAALen = size( Seq,2 );
VoteMatrix = zeros( ProteinAALen );
switch ChooseAssembleOption
  case  1 %% use the weighted voting for the ensemble learning
        for i = 1 : length(ChooseAlgorithmToRun)
            Triple = FinalContactMapReportCell{ ChooseAlgorithmToRun( i ) }; Col = size( Triple,2 );
            if Col == 0, continue; end
            for p = 1:Col % min([Col,MaximumPair])
               if sum( Triple( :,p ) ) == 0, continue; end
               VoteMatrix( Triple( 1,p ),Triple( 2,p ) ) = VoteMatrix( Triple( 1,p ),Triple( 2,p ) ) + Triple( 3,p );
               VoteMatrix( Triple( 2,p ),Triple( 1,p ) ) = VoteMatrix( Triple( 2,p ),Triple( 1,p ) ) + Triple( 3,p );
            end
        end
        
  case 2 %% use the majority voting for the ensemble learning
        for i = 1 : length(ChooseAlgorithmToRun)
            Triple = FinalContactMapReportCell{ ChooseAlgorithmToRun( i ) }; Col = size( Triple,2 );
            if Col == 0, continue; end
            for p = 1:min( [Col,ProteinAALen*TopRankedCutoff ])
               if sum( Triple( :,p ) ) == 0, continue; end
               VoteMatrix( Triple( 1,p ),Triple( 2,p ) ) = VoteMatrix( Triple( 1,p ),Triple( 2,p ) ) + 1;
               VoteMatrix( Triple( 2,p ),Triple( 1,p ) ) = VoteMatrix( Triple( 2,p ),Triple( 1,p ) ) + 1;
            end
        end
        
  case 3 %% use the Borda voting for the ensemble learning
        for i = 1 : length(ChooseAlgorithmToRun)
            Triple = FinalContactMapReportCell{ ChooseAlgorithmToRun( i ) }; Col = size( Triple,2 );
            if Col == 0, continue; end
            for p = 1:min( [Col,ProteinAALen*TopRankedCutoff ])
               if sum( Triple( :,p ) ) == 0, continue; end
               VoteMatrix( Triple( 1,p ),Triple( 2,p ) ) = VoteMatrix( Triple( 1,p ),Triple( 2,p ) ) + 1;
               VoteMatrix( Triple( 2,p ),Triple( 1,p ) ) = VoteMatrix( Triple( 2,p ),Triple( 1,p ) ) + 1;
            end
        end
        for p = 1:ProteinAALen-1
          for q = p+1:ProteinAALen
              if VoteMatrix( p,q ) > 0 && VoteMatrix( p,q ) ~= length( ChooseAlgorithmToRun )-1, VoteMatrix( p,q ) = 0; end
          end
        end
end

  Triple = zeros( 3,ProteinAALen*(ProteinAALen-1)/2 ); Index = 0;
  for p = 1:ProteinAALen-1
      for q = p+1:ProteinAALen
          if VoteMatrix( p,q ) > 0
             Index = Index + 1;
             Triple( 1,Index ) = p;
             Triple( 2,Index ) = q;
             Triple( 3,Index ) = VoteMatrix( p,q );
          end
      end
  end
  [ ~,Pos ] = sort( Triple(3,1:Index),'descend' );
  Triple = Triple( :,Pos );
  FinalContactMapReportCell{ AlgNum } = Triple;
end
save( [ currentFolder System 'Dataset' System 'CoevolutionPrediction.mat' ],'FinalContactMapReportCell','AlgorithmSet','AlgorithmCpuTime' )
end


%% step 4: perform the statistical evaluation of algorithm performance
load( [ currentFolder System 'Dataset' System 'CoevolutionPrediction.mat' ],'FinalContactMapReportCell','AlgorithmSet','AlgorithmCpuTime' )
DataNum = 1;
AccuracyMatrix_L = zeros( DataNum,AlgNum ); 
AccuracyMatrix_L2 = zeros( DataNum,AlgNum );
HarmonicMatrix_L = zeros( DataNum,AlgNum );
HarmonicMatrix_L2 = zeros( DataNum,AlgNum );
EuclideanMatrix_L = zeros( DataNum,AlgNum );
EuclideanMatrix_L2 = zeros( DataNum,AlgNum );

%% Euclidean distance matrix in the PDB data
Inputfile = [ currentFolder System 'Dataset' System 'DisMatrix_Multi_Protease_Shortest_CB.mat'];
load( Inputfile,'PDBInformationCell','AveragedDistanceMatrix','DistanceMatrixCell' );

%% important parameter: you need to set the cutoff for determining residue contact in protein structure
%% the default value is set to 8 angstoms between the CB atoms of residues.
ContactMapDistanceCutoff = 8;

%% alpha-helix and beta-strand regions
HelixStrandPositionCell = { 1:3, 10:15, 18:24, 31:34, 42:48, 53:66, 69:78, 83:85, 86:94, 96:98 };

n = 1;
    %% prepare probability of 15 bins in protein structure to calculate the Xd measure, which is defined in paper:
    % "Li Y, Fang Y, Fang J.Predicting residue-residue contacts using random forest models.Bioinformatics. 2011 Dec 15;27(24):3379-84"
    ProteinProbBin = zeros(1,15); 
    for p = 1:ProteinAALen
        for q = p+5:ProteinAALen
            if AveragedDistanceMatrix(p,q) > 0.1
               Local = AveragedDistanceMatrix( p,q ); Local = ceil( Local/4 );
              if Local <= 15, ProteinProbBin( Local ) = ProteinProbBin( Local ) + 1; end
            end
        end
    end
    ProteinProbBin = ProteinProbBin/sum(ProteinProbBin)
    
    %% evaluate the performance of methods
    for m = 1:AlgNum
        [n m]
        Triple = FinalContactMapReportCell{ n,m };
        LocalTotalNum_L = 0; LocalTRNum_L = 0; LocalTotalNum_L2 = 0; LocalTRNum_L2 = 0; 
            [ Row,Col ] = size( Triple );
            if Col == 0, continue; end
             
            %% key function to control the short distance pairs and positions in helix, beta-strands.
            Triple = FilterCoevolutionSiteByStructure( Triple,ContactMapDistanceCutoff,HelixStrandPositionCell );
            [ Row,Col ] = size( Triple );
            if Col==0, continue; end
            
            %% calculate the harmonic distance Xd, which is defined in paper: "Predicting residue residue contacts using random forest models"
            LocalProteinProbBin = zeros(1,15); Increase = 0;
            for p = 1:Col
                if AveragedDistanceMatrix( Triple(1,p),Triple(2,p) ) > 0.1
                    Increase = Increase + 1;
                    if Increase > ProteinAALen, break; end
                    Local = AveragedDistanceMatrix( Triple(1,p),Triple(2,p) ); Local = ceil( Local/4 );
                    if Local <= 15, LocalProteinProbBin( Local ) = LocalProteinProbBin( Local ) + 1; end
                end
            end
            LocalProteinProbBin = LocalProteinProbBin/sum( LocalProteinProbBin );
            Value = 0;
            for p = 1:15
                Value = Value + ( LocalProteinProbBin(p)-ProteinProbBin(p) )/p;
            end
            HarmonicMatrix_L( n,m ) = Value;
            
            LocalProteinProbBin = zeros(1,15); Increase = 0;
            for p = 1:Col
                if AveragedDistanceMatrix( Triple(1,p),Triple(2,p) ) > 0.1
                    Increase = Increase + 1;
                    if Increase > ProteinAALen/2, break; end
                    Local = AveragedDistanceMatrix( Triple(1,p),Triple(2,p) ); Local = ceil( Local/4 );
                    if Local <= 15, LocalProteinProbBin( Local ) = LocalProteinProbBin( Local ) + 1; end
                end
            end
            LocalProteinProbBin = LocalProteinProbBin/sum( LocalProteinProbBin );
            Value = 0;
            for p = 1:15
                Value = Value + ( LocalProteinProbBin(p)-ProteinProbBin(p) )/p;
            end
            HarmonicMatrix_L2( n,m ) = Value;            
            
            %% calculate the accuracy at the cutoff L
            for p = 1:Col
                if AveragedDistanceMatrix( Triple(1,p),Triple(2,p) ) > 0.1
                   LocalTotalNum_L = LocalTotalNum_L + 1;
                   if LocalTotalNum_L > ProteinAALen, break;end
                   if AveragedDistanceMatrix( Triple(1,p),Triple(2,p) ) <= ContactMapDistanceCutoff
                       LocalTRNum_L = LocalTRNum_L + 1;
                   end
                end
            end
            AccuracyMatrix_L2( n,m ) = LocalTRNum_L2/LocalTotalNum_L2;            
            
            %% calculate the accuracy at the cutoff L/2
            for p = 1:Col
                if AveragedDistanceMatrix( Triple(1,p),Triple(2,p) ) > 0.1
                   LocalTotalNum_L2 = LocalTotalNum_L2 + 1;
                   if LocalTotalNum_L2 > ProteinAALen/2, break;end
                   if AveragedDistanceMatrix( Triple(1,p),Triple(2,p) ) <= ContactMapDistanceCutoff
                       LocalTRNum_L2 = LocalTRNum_L2 + 1;
                   end
                end
            end
            AccuracyMatrix_L( n,m ) = LocalTRNum_L/LocalTotalNum_L;
            
            %% average Euclidean distance 
            Increase = 0;
            for p = 1:Col
                if AveragedDistanceMatrix( Triple(1,p),Triple(2,p) ) > 0.1
                   Increase = Increase + 1;
                   if Increase > ProteinAALen, break; end
                   EuclideanMatrix_L(n,m) = EuclideanMatrix_L(n,m) + AveragedDistanceMatrix( Triple(1,p),Triple(2,p) );
                end
            end
            EuclideanMatrix_L(n,m) = EuclideanMatrix_L(n,m)/Increase;
            Increase = 0;
            for p = 1:Col
                if AveragedDistanceMatrix( Triple(1,p),Triple(2,p) ) > 0.1
                   Increase = Increase + 1;
                   if Increase > ProteinAALen/2, break; end
                   EuclideanMatrix_L2(n,m) = EuclideanMatrix_L2(n,m) + AveragedDistanceMatrix( Triple(1,p),Triple(2,p) );
                end
            end
            EuclideanMatrix_L2(n,m) = EuclideanMatrix_L2(n,m)/Increase;

    end

AccuracyMatrix_L
