# Supplementary material for: A new ensemble coevolution system for detecting HIV-1 protein coevolution
Source: Biol Direct. 2015 Jan 7;10:1. doi: 10.1186/s13062-014-0031-8 (PMC4332441; doi:10.1186/s13062-014-0031-8)
Supplement: Additional file 3: — Software. The Matlab toolbox and the manual of our ensemble coevolution system are provided. The sequence datasets are also available. [file 13062_2014_31_MOESM3_ESM.zip › EnsembleCoevolutionSystem/MexFileManage.m]

% this function compiles the mex functions in the ensemble coevolution system

Dir = pwd;
System = '\';
if isempty( find(Dir,'/') ) == 0, System = '/'; end

%% compile the coevolution algorithm: mutation information
cd( [ Dir System 'MI'] )
mex ComputeMutualInformationMatrix.c

%% compile the coevolution algorithm: NCPS
cd( [ Dir  System 'NCPS'] )
mex NCPS_Coevolution.c

%% compile the coevolution algorithm: ASC
cd( [ Dir  System 'ASC'] )
mex ASC_CoevolutionAverageSumCorrelation.c

%% compile the coevolution algorithm: APC
cd( [ Dir  System 'APC'] )
mex APC_CoevolutionAverageProductCorrelation.c

%% compile the coevolution algorithm: PCC
cd( [ Dir  System 'PCC'] )
mex PCC_CoevolutionPearsonCorrelationCoefficient.c

%% compile the coevolution algorithm: RCW
cd( [ Dir  System 'RCW'] )
mex RCW_Coevolution.c

%% compile the coevolution algorithm: PhysicoMI
cd( [ Dir  System 'PhysicoMI'] )
mex PhysicoMI_CoevolutionPhysicoChemicalCorrectedMI.c

%% compile the coevolution algorithm: Complementary
cd( [ Dir  System 'Complementary'] )
mex Complementary_CoevolutionComplementarityPearsonCoefficient.c

%% compile the coevolution algorithm: GREMLIN
cd( [ Dir  System 'GREMLIN' System 'Subfunction'] )
mex -outdir Subfunction lbfgsC.c
mex -outdir Subfunction LLM2_pseudoC_singleloop.c

% mex -outdir minFunc minFunc/lbfgsC.c
