# Supplementary material for: A new ensemble coevolution system for detecting HIV-1 protein coevolution
Source: Biol Direct. 2015 Jan 7;10:1. doi: 10.1186/s13062-014-0031-8 (PMC4332441; doi:10.1186/s13062-014-0031-8)
Supplement: Additional file 3: — Software. The Matlab toolbox and the manual of our ensemble coevolution system are provided. The sequence datasets are also available. [file 13062_2014_31_MOESM3_ESM.zip › EnsembleCoevolutionSystem/PredictionOutput/Process_PR_AA_NoGap_Output.txt]

63	64	1.0000
71	93	0.9916
77	93	0.9877
72	77	0.9595
12	19	0.8534
62	63	0.8267
60	61	0.8259
36	77	0.8003
71	72	0.7872
37	41	0.7737
12	14	0.7673
63	93	0.7172
20	36	0.6908
15	77	0.6885
63	72	0.6854
13	93	0.6775
16	39	0.6702
14	19	0.6701
33	64	0.6635
35	37	0.6625
62	93	0.6607
69	93	0.6495
7	25	0.6214
16	62	0.6213
2	57	0.6171
39	62	0.6157
16	63	0.6136
35	63	0.6135
17	89	0.6134
34	40	0.6123
15	71	0.6105
75	85	0.6087
35	79	0.6030
25	83	0.6019
7	83	0.6015
33	41	0.6004
10	93	0.6003
25	79	0.5995
20	25	0.5986
10	12	0.5986
19	70	0.5977
7	79	0.5975
2	45	0.5973
7	20	0.5958
15	33	0.5958
36	62	0.5932
11	18	0.5930
8	9	0.5905
89	90	0.5900
50	69	0.5895
43	49	0.5893
63	70	0.5884
90	91	0.5883
38	49	0.5872
38	43	0.5865
89	91	0.5860
57	60	0.5859
18	31	0.5855
18	47	0.5855
11	39	0.5855
88	98	0.5854
21	57	0.5838
5	66	0.5834
45	57	0.5833
6	40	0.5821
21	45	0.5821
11	31	0.5816
11	47	0.5816
40	65	0.5815
3	69	0.5810
14	70	0.5809
35	57	0.5805
4	69	0.5804
62	74	0.5802
18	43	0.5801
31	47	0.5801
79	83	0.5792
49	55	0.5788
36	45	0.5784
20	83	0.5781
38	95	0.5781
69	84	0.5776
38	97	0.5773
43	55	0.5770
10	69	0.5769
38	55	0.5764
1	8	0.5761
1	9	0.5761
15	20	0.5761
85	95	0.5755
67	91	0.5754
50	84	0.5748
48	78	0.5741
30	88	0.5740
70	99	0.5735
36	37	0.5725
37	60	0.5722
1	57	0.5720
31	37	0.5719
37	47	0.5719
56	70	0.5713
15	36	0.5713
23	70	0.5711
4	37	0.5708
50	75	0.5705
90	99	0.5701
70	90	0.5701
95	97	0.5695
18	25	0.5693
87	92	0.5692
17	20	0.5687
19	94	0.5686
70	96	0.5685
50	85	0.5681
2	21	0.5680
19	56	0.5679
19	23	0.5676
11	67	0.5676
79	92	0.5672
51	87	0.5665
60	85	0.5664
1	70	0.5663
7	18	0.5662
11	25	0.5662
21	55	0.5660
56	96	0.5659
23	96	0.5658
59	60	0.5655
48	49	0.5653
25	31	0.5651
25	47	0.5651
7	11	0.5650
7	31	0.5648
7	47	0.5648
25	37	0.5648
23	56	0.5647
49	51	0.5644
1	96	0.5642
19	76	0.5640
13	59	0.5637
1	56	0.5633
1	23	0.5632
16	37	0.5629
7	45	0.5629
60	75	0.5628
78	99	0.5627
34	96	0.5627
58	60	0.5625
34	56	0.5623
6	79	0.5623
19	96	0.5622
20	56	0.5622
23	34	0.5622
83	89	0.5621
20	23	0.5620
19	34	0.5618
75	84	0.5617
35	59	0.5615
59	75	0.5614
34	38	0.5614
25	70	0.5613
46	74	0.5611
13	92	0.5611
37	43	0.5606
20	96	0.5606
18	97	0.5605
1	19	0.5603
50	67	0.5603
1	34	0.5602
1	35	0.5600
2	14	0.5598
59	85	0.5597
46	75	0.5597
84	85	0.5596
64	71	0.5596
34	65	0.5592
35	82	0.5587
25	96	0.5584
1	20	0.5582
18	83	0.5582
8	82	0.5582
9	82	0.5582
56	92	0.5581
20	91	0.5581
7	96	0.5580
23	92	0.5580
12	99	0.5579
15	74	0.5579
56	57	0.5578
15	16	0.5578
31	79	0.5577
47	79	0.5577
49	87	0.5576
23	57	0.5576
59	96	0.5576
18	60	0.5575
25	56	0.5575
13	56	0.5574
23	25	0.5573
7	70	0.5573
10	67	0.5573
7	56	0.5572
92	96	0.5572
13	23	0.5572
45	55	0.5572
7	23	0.5571
20	89	0.5571
57	96	0.5570
59	70	0.5570
13	96	0.5569
2	96	0.5569
56	59	0.5568
23	59	0.5567
2	70	0.5563
13	35	0.5562
20	41	0.5562
2	56	0.5561
2	23	0.5560
19	25	0.5559
20	79	0.5559
16	56	0.5559
1	25	0.5558
34	45	0.5557
16	23	0.5557
19	99	0.5557
11	83	0.5557
1	7	0.5554
34	70	0.5553
33	42	0.5552
42	45	0.5551
1	59	0.5550
25	35	0.5549
1	92	0.5548
31	83	0.5548
47	83	0.5548
34	95	0.5547
1	13	0.5546
37	85	0.5545
33	76	0.5545
25	34	0.5545
67	69	0.5544
35	83	0.5544
35	96	0.5544
1	2	0.5543
35	56	0.5542
23	35	0.5541
34	97	0.5540
7	35	0.5539
16	96	0.5539
14	56	0.5538
7	37	0.5538
14	23	0.5536
7	34	0.5536
69	85	0.5535
16	48	0.5534
3	12	0.5534
57	92	0.5533
62	71	0.5533
34	59	0.5531
34	35	0.5526
2	34	0.5524
16	20	0.5523
3	10	0.5523
18	39	0.5519
13	16	0.5519
14	96	0.5519
1	16	0.5516
12	50	0.5513
11	79	0.5512
3	89	0.5510
13	34	0.5510
56	79	0.5506
23	79	0.5504
34	57	0.5503
20	34	0.5502
70	83	0.5502
18	41	0.5499
20	59	0.5498
79	96	0.5498
55	57	0.5498
37	76	0.5496
1	14	0.5496
12	40	0.5495
25	57	0.5494
67	84	0.5494
25	92	0.5494
58	61	0.5493
7	19	0.5493
13	25	0.5493
25	59	0.5492
21	69	0.5492
19	59	0.5492
2	20	0.5492
31	39	0.5490
39	47	0.5490
10	89	0.5490
69	75	0.5488
7	59	0.5487
34	92	0.5486
2	19	0.5486
2	25	0.5485
62	68	0.5483
83	96	0.5481
2	7	0.5480
68	71	0.5477
7	13	0.5476
2	59	0.5476
7	57	0.5475
1	79	0.5474
7	92	0.5473
56	83	0.5472
57	59	0.5472
23	83	0.5471
57	83	0.5470
70	78	0.5469
59	92	0.5469
2	13	0.5466
16	25	0.5464
2	92	0.5462
30	43	0.5457
43	97	0.5457
1	83	0.5455
38	69	0.5453
30	39	0.5453
2	55	0.5452
2	35	0.5451
35	72	0.5449
19	83	0.5446
4	36	0.5446
14	25	0.5445
14	57	0.5445
37	83	0.5444
34	83	0.5440
58	69	0.5435
1	82	0.5432
7	16	0.5432
20	31	0.5431
20	47	0.5431
16	59	0.5429
17	67	0.5428
16	34	0.5428
39	55	0.5423
57	79	0.5423
2	16	0.5423
70	86	0.5419
14	34	0.5416
10	11	0.5416
7	14	0.5414
34	79	0.5414
37	55	0.5413
7	69	0.5413
14	59	0.5411
13	20	0.5406
35	92	0.5404
14	15	0.5401
41	61	0.5396
45	88	0.5395
12	85	0.5395
30	94	0.5395
21	33	0.5395
59	79	0.5395
13	83	0.5394
45	51	0.5391
12	51	0.5389
12	22	0.5389
12	26	0.5389
12	27	0.5389
12	32	0.5389
12	44	0.5389
12	52	0.5389
12	53	0.5389
12	73	0.5389
12	80	0.5389
12	81	0.5389
59	83	0.5389
2	79	0.5388
65	78	0.5388
18	55	0.5388
36	51	0.5386
37	38	0.5386
83	92	0.5386
10	79	0.5385
12	93	0.5385
12	24	0.5385
72	93	0.5384
10	90	0.5383
2	83	0.5382
30	45	0.5379
12	78	0.5379
18	79	0.5377
82	89	0.5376
35	87	0.5375
69	88	0.5372
36	38	0.5370
18	35	0.5369
10	13	0.5368
34	36	0.5367
36	49	0.5366
69	78	0.5366
45	56	0.5365
23	45	0.5363
45	96	0.5362
21	65	0.5362
58	67	0.5358
21	37	0.5357
12	97	0.5356
11	37	0.5356
16	83	0.5355
12	84	0.5355
4	82	0.5353
10	99	0.5351
20	37	0.5348
39	60	0.5346
46	62	0.5344
4	89	0.5343
13	79	0.5341
18	57	0.5341
14	83	0.5340
16	89	0.5340
3	37	0.5339
61	68	0.5337
1	45	0.5337
13	70	0.5336
11	20	0.5335
17	41	0.5333
20	57	0.5332
75	92	0.5331
29	63	0.5329
10	66	0.5329
17	65	0.5327
22	67	0.5327
26	67	0.5327
27	67	0.5327
32	67	0.5327
44	67	0.5327
52	67	0.5327
53	67	0.5327
67	73	0.5327
67	80	0.5327
67	81	0.5327
10	15	0.5327
25	39	0.5327
24	67	0.5326
10	51	0.5325
35	70	0.5323
37	82	0.5320
14	55	0.5319
41	43	0.5318
35	60	0.5317
45	87	0.5317
2	37	0.5316
10	97	0.5315
10	95	0.5314
15	17	0.5312
20	92	0.5308
19	20	0.5307
61	92	0.5307
20	90	0.5305
37	50	0.5302
18	20	0.5301
67	85	0.5298
39	82	0.5298
37	75	0.5297
13	82	0.5297
19	40	0.5297
20	35	0.5296
28	67	0.5295
10	38	0.5295
70	92	0.5294
67	86	0.5293
39	99	0.5293
7	39	0.5292
54	67	0.5290
14	75	0.5290
29	67	0.5290
58	97	0.5289
58	65	0.5289
48	69	0.5288
45	61	0.5287
16	69	0.5286
45	49	0.5286
36	91	0.5285
67	94	0.5284
65	70	0.5283
22	69	0.5283
26	69	0.5283
27	69	0.5283
32	69	0.5283
44	69	0.5283
52	69	0.5283
53	69	0.5283
69	73	0.5283
69	80	0.5283
69	81	0.5283
29	37	0.5282
12	54	0.5282
5	67	0.5282
24	69	0.5282
67	76	0.5282
25	45	0.5282
30	69	0.5281
12	28	0.5281
57	70	0.5281
15	19	0.5280
22	37	0.5280
26	37	0.5280
27	37	0.5280
32	37	0.5280
37	44	0.5280
37	52	0.5280
37	53	0.5280
37	73	0.5280
37	80	0.5280
37	81	0.5280
12	86	0.5279
24	37	0.5279
65	99	0.5279
12	29	0.5277
16	90	0.5277
10	40	0.5276
41	49	0.5275
14	20	0.5273
5	12	0.5273
85	89	0.5272
8	67	0.5271
9	67	0.5271
12	76	0.5271
17	36	0.5270
12	94	0.5270
13	89	0.5269
20	70	0.5268
19	78	0.5268
22	61	0.5267
26	61	0.5267
27	61	0.5267
32	61	0.5267
44	61	0.5267
52	61	0.5267
53	61	0.5267
61	73	0.5267
61	80	0.5267
61	81	0.5267
12	21	0.5267
24	61	0.5266
13	54	0.5266
8	12	0.5265
9	12	0.5265
60	67	0.5264
45	59	0.5262
45	89	0.5258
41	42	0.5258
4	24	0.5257
4	22	0.5257
4	26	0.5257
4	27	0.5257
4	32	0.5257
4	44	0.5257
4	52	0.5257
4	53	0.5257
4	73	0.5257
4	80	0.5257
4	81	0.5257
4	28	0.5257
10	22	0.5256
10	26	0.5256
10	27	0.5256
10	32	0.5256
10	44	0.5256
10	52	0.5256
10	53	0.5256
10	73	0.5256
10	80	0.5256
10	81	0.5256
67	88	0.5256
37	59	0.5256
66	67	0.5256
28	46	0.5255
10	24	0.5255
17	28	0.5255
8	57	0.5254
9	57	0.5254
22	89	0.5254
26	89	0.5254
27	89	0.5254
32	89	0.5254
44	89	0.5254
52	89	0.5254
53	89	0.5254
73	89	0.5254
80	89	0.5254
81	89	0.5254
4	86	0.5254
35	93	0.5254
19	92	0.5254
39	94	0.5254
24	89	0.5254
4	54	0.5254
15	62	0.5254
17	24	0.5253
17	22	0.5253
17	26	0.5253
17	27	0.5253
17	32	0.5253
17	44	0.5253
17	52	0.5253
17	53	0.5253
17	73	0.5253
17	80	0.5253
17	81	0.5253
46	54	0.5253
46	86	0.5253
17	86	0.5252
17	54	0.5252
51	67	0.5252
42	46	0.5251
22	65	0.5251
26	65	0.5251
27	65	0.5251
32	65	0.5251
44	65	0.5251
52	65	0.5251
53	65	0.5251
65	73	0.5251
65	80	0.5251
65	81	0.5251
24	65	0.5251
4	29	0.5250
6	57	0.5250
28	42	0.5250
24	46	0.5250
46	98	0.5250
22	46	0.5250
26	46	0.5250
27	46	0.5250
32	46	0.5250
44	46	0.5250
46	52	0.5250
46	53	0.5250
46	73	0.5250
46	80	0.5250
46	81	0.5250
22	43	0.5250
26	43	0.5250
27	43	0.5250
32	43	0.5250
43	44	0.5250
43	52	0.5250
43	53	0.5250
43	73	0.5250
43	80	0.5250
43	81	0.5250
24	43	0.5249
67	78	0.5249
33	68	0.5249
29	46	0.5249
28	74	0.5249
17	29	0.5249
22	39	0.5248
26	39	0.5248
27	39	0.5248
32	39	0.5248
39	44	0.5248
39	52	0.5248
39	53	0.5248
39	73	0.5248
39	80	0.5248
39	81	0.5248
28	68	0.5248
42	54	0.5248
36	55	0.5248
24	39	0.5248
65	85	0.5247
42	86	0.5247
28	98	0.5247
42	98	0.5247
54	74	0.5246
12	91	0.5246
74	86	0.5246
4	94	0.5246
28	65	0.5246
63	65	0.5246
24	68	0.5245
22	68	0.5245
26	68	0.5245
27	68	0.5245
32	68	0.5245
44	68	0.5245
52	68	0.5245
53	68	0.5245
68	73	0.5245
68	80	0.5245
68	81	0.5245
54	68	0.5245
68	86	0.5245
54	98	0.5245
86	98	0.5245
46	58	0.5245
46	94	0.5245
50	60	0.5244
24	74	0.5244
39	69	0.5244
15	91	0.5244
22	74	0.5244
26	74	0.5244
27	74	0.5244
32	74	0.5244
44	74	0.5244
52	74	0.5244
53	74	0.5244
73	74	0.5244
74	80	0.5244
74	81	0.5244
29	42	0.5244
17	94	0.5244
28	89	0.5244
24	42	0.5244
28	58	0.5244
22	42	0.5243
26	42	0.5243
27	42	0.5243
32	42	0.5243
42	44	0.5243
42	52	0.5243
42	53	0.5243
42	73	0.5243
42	80	0.5243
42	81	0.5243
28	43	0.5243
42	74	0.5243
65	86	0.5243
6	13	0.5243
29	74	0.5243
28	82	0.5242
42	58	0.5242
54	65	0.5242
24	82	0.5242
22	82	0.5242
26	82	0.5242
27	82	0.5242
32	82	0.5242
44	82	0.5242
52	82	0.5242
53	82	0.5242
73	82	0.5242
80	82	0.5242
81	82	0.5242
17	42	0.5242
4	5	0.5242
29	68	0.5242
74	98	0.5242
6	67	0.5241
4	76	0.5241
86	89	0.5241
29	98	0.5241
54	58	0.5241
17	98	0.5241
67	95	0.5241
58	86	0.5241
17	46	0.5241
43	86	0.5241
5	46	0.5240
58	98	0.5240
54	89	0.5240
24	98	0.5240
46	48	0.5240
43	54	0.5240
5	17	0.5240
22	98	0.5240
26	98	0.5240
27	98	0.5240
32	98	0.5240
44	98	0.5240
52	98	0.5240
53	98	0.5240
73	98	0.5240
80	98	0.5240
81	98	0.5240
46	76	0.5240
28	61	0.5240
29	65	0.5240
82	86	0.5240
54	82	0.5240
17	76	0.5239
42	94	0.5239
28	48	0.5239
4	42	0.5239
16	57	0.5239
28	54	0.5239
46	87	0.5239
4	98	0.5239
28	86	0.5238
16	45	0.5238
42	68	0.5238
29	89	0.5238
74	94	0.5238
42	48	0.5238
46	68	0.5238
46	88	0.5237
61	86	0.5237
29	58	0.5237
29	43	0.5237
68	94	0.5237
24	58	0.5237
4	46	0.5237
68	98	0.5237
48	54	0.5237
22	58	0.5237
26	58	0.5237
27	58	0.5237
32	58	0.5237
44	58	0.5237
52	58	0.5237
53	58	0.5237
46	66	0.5237
58	73	0.5237
58	80	0.5237
58	81	0.5237
12	31	0.5237
12	47	0.5237
48	86	0.5237
94	98	0.5236
58	74	0.5236
29	82	0.5236
15	90	0.5236
48	98	0.5236
54	86	0.5236
42	87	0.5236
6	46	0.5236
35	68	0.5235
54	61	0.5235
5	42	0.5235
17	58	0.5235
4	88	0.5235
41	67	0.5235
28	29	0.5235
65	94	0.5235
42	76	0.5235
69	70	0.5234
17	88	0.5234
4	66	0.5234
28	69	0.5234
29	61	0.5234
4	70	0.5234
5	74	0.5234
28	87	0.5234
61	65	0.5234
17	66	0.5234
87	98	0.5234
22	33	0.5234
26	33	0.5234
27	33	0.5234
32	33	0.5234
33	44	0.5234
33	52	0.5234
33	53	0.5234
33	73	0.5234
33	80	0.5234
33	81	0.5234
70	79	0.5234
74	76	0.5233
24	33	0.5233
5	68	0.5233
67	97	0.5233
42	88	0.5233
89	94	0.5233
29	48	0.5233
71	79	0.5233
24	48	0.5233
68	76	0.5233
58	94	0.5233
29	54	0.5233
46	51	0.5232
22	48	0.5232
26	48	0.5232
27	48	0.5232
32	48	0.5232
44	48	0.5232
48	52	0.5232
48	53	0.5232
48	73	0.5232
48	80	0.5232
48	81	0.5232
43	94	0.5232
4	58	0.5232
17	87	0.5232
42	66	0.5232
5	98	0.5232
69	86	0.5232
29	86	0.5232
48	74	0.5232
10	65	0.5232
76	98	0.5232
30	46	0.5232
82	94	0.5232
6	42	0.5232
14	92	0.5231
5	65	0.5231
54	87	0.5231
74	87	0.5231
58	68	0.5231
48	58	0.5231
4	87	0.5231
4	6	0.5231
6	17	0.5231
86	87	0.5231
65	76	0.5231
17	74	0.5231
28	30	0.5230
74	88	0.5230
28	94	0.5230
17	48	0.5230
4	51	0.5230
24	28	0.5230
37	61	0.5230
42	82	0.5230
46	78	0.5230
5	89	0.5230
66	98	0.5230
22	28	0.5230
26	28	0.5230
27	28	0.5230
28	32	0.5230
28	44	0.5230
28	52	0.5230
28	53	0.5230
28	73	0.5230
66	74	0.5230
28	80	0.5230
28	81	0.5230
4	8	0.5230
4	9	0.5230
17	51	0.5230
29	69	0.5229
16	74	0.5229
30	42	0.5229
76	89	0.5229
6	98	0.5229
58	87	0.5229
61	94	0.5229
5	43	0.5229
41	89	0.5229
54	69	0.5229
5	58	0.5228
68	88	0.5228
48	94	0.5228
43	76	0.5228
6	74	0.5228
54	94	0.5228
42	51	0.5228
24	54	0.5228
68	74	0.5228
30	54	0.5228
58	76	0.5228
41	91	0.5228
8	46	0.5228
9	46	0.5228
4	48	0.5228
5	82	0.5228
12	87	0.5228
66	68	0.5228
30	86	0.5228
42	65	0.5228
8	17	0.5228
9	17	0.5228
22	54	0.5228
26	54	0.5228
27	54	0.5228
32	54	0.5228
44	54	0.5228
52	54	0.5228
53	54	0.5228
54	73	0.5228
54	80	0.5228
54	81	0.5228
68	87	0.5228
4	78	0.5227
29	87	0.5227
86	94	0.5227
30	98	0.5227
24	86	0.5227
43	61	0.5227
76	82	0.5227
16	79	0.5227
82	98	0.5227
31	67	0.5227
47	67	0.5227
6	28	0.5227
17	78	0.5227
28	88	0.5227
22	86	0.5227
26	86	0.5227
27	86	0.5227
32	86	0.5227
44	86	0.5227
52	86	0.5227
53	86	0.5227
73	86	0.5227
80	86	0.5227
81	86	0.5227
46	82	0.5227
5	61	0.5227
28	39	0.5227
48	68	0.5227
18	22	0.5227
18	26	0.5227
18	27	0.5227
18	32	0.5227
18	44	0.5227
18	52	0.5227
18	53	0.5227
18	73	0.5227
18	80	0.5227
18	81	0.5227
85	93	0.5226
58	88	0.5226
61	76	0.5226
18	24	0.5226
4	74	0.5226
28	66	0.5226
5	28	0.5226
24	87	0.5226
42	69	0.5226
58	66	0.5226
6	68	0.5226
51	74	0.5225
41	60	0.5225
51	98	0.5225
28	76	0.5225
22	87	0.5225
26	87	0.5225
27	87	0.5225
32	87	0.5225
44	87	0.5225
52	87	0.5225
53	87	0.5225
73	87	0.5225
80	87	0.5225
81	87	0.5225
3	46	0.5225
42	78	0.5225
46	99	0.5225
67	87	0.5225
6	58	0.5225
48	87	0.5225
6	54	0.5224
54	88	0.5224
5	48	0.5224
29	30	0.5224
39	86	0.5224
6	86	0.5224
29	94	0.5224
86	88	0.5224
69	94	0.5224
24	30	0.5224
24	29	0.5224
48	76	0.5224
5	54	0.5224
54	66	0.5224
67	92	0.5224
51	68	0.5224
22	30	0.5224
26	30	0.5224
27	30	0.5224
30	32	0.5224
30	44	0.5224
30	52	0.5224
30	53	0.5224
30	73	0.5224
30	80	0.5224
30	81	0.5224
10	28	0.5223
30	74	0.5223
22	29	0.5223
26	29	0.5223
27	29	0.5223
29	32	0.5223
29	44	0.5223
29	52	0.5223
29	53	0.5223
29	73	0.5223
29	80	0.5223
29	81	0.5223
54	76	0.5223
66	86	0.5223
5	86	0.5223
58	82	0.5223
65	88	0.5223
87	94	0.5223
74	78	0.5223
78	98	0.5223
5	69	0.5223
8	42	0.5223
9	42	0.5223
76	86	0.5223
30	58	0.5222
39	54	0.5222
42	99	0.5222
67	75	0.5222
65	66	0.5222
69	76	0.5222
3	42	0.5222
48	88	0.5222
82	88	0.5222
17	30	0.5222
28	33	0.5222
28	51	0.5222
28	99	0.5222
51	58	0.5221
48	66	0.5221
8	74	0.5221
9	74	0.5221
24	75	0.5221
22	75	0.5221
26	75	0.5221
27	75	0.5221
32	75	0.5221
44	75	0.5221
52	75	0.5221
53	75	0.5221
73	75	0.5221
75	80	0.5221
75	81	0.5221
66	82	0.5221
29	39	0.5221
10	86	0.5221
68	78	0.5221
8	68	0.5221
9	68	0.5221
6	48	0.5221
45	70	0.5221
6	29	0.5220
17	68	0.5220
29	88	0.5220
28	75	0.5220
3	28	0.5220
98	99	0.5220
3	98	0.5220
40	46	0.5220
82	87	0.5220
46	95	0.5220
29	66	0.5220
8	98	0.5220
9	98	0.5220
5	29	0.5220
8	65	0.5219
9	65	0.5219
4	30	0.5219
51	54	0.5219
65	98	0.5219
24	94	0.5219
54	99	0.5219
33	86	0.5219
29	76	0.5219
28	78	0.5219
51	86	0.5219
86	99	0.5219
43	88	0.5219
57	87	0.5219
22	94	0.5219
26	94	0.5219
27	94	0.5219
32	94	0.5219
44	94	0.5219
52	94	0.5219
53	94	0.5219
73	94	0.5219
80	94	0.5219
81	94	0.5219
5	87	0.5219
58	78	0.5219
65	87	0.5218
3	17	0.5218
10	54	0.5218
51	65	0.5218
30	48	0.5218
43	66	0.5218
76	87	0.5218
33	54	0.5218
30	68	0.5218
10	29	0.5218
6	82	0.5218
3	54	0.5218
8	89	0.5218
9	89	0.5218
11	19	0.5218
4	95	0.5218
74	82	0.5218
16	92	0.5218
12	23	0.5218
6	24	0.5218
75	86	0.5218
3	74	0.5218
87	88	0.5217
3	86	0.5217
54	75	0.5217
17	99	0.5217
46	65	0.5217
74	99	0.5217
6	22	0.5217
6	26	0.5217
6	27	0.5217
6	32	0.5217
6	44	0.5217
6	52	0.5217
6	53	0.5217
6	73	0.5217
6	80	0.5217
6	81	0.5217
3	4	0.5217
51	82	0.5217
48	51	0.5217
88	89	0.5217
8	43	0.5217
9	43	0.5217
67	98	0.5217
17	95	0.5217
24	88	0.5217
40	42	0.5217
66	87	0.5217
48	82	0.5217
54	78	0.5217
22	24	0.5216
24	26	0.5216
24	27	0.5216
24	32	0.5216
24	44	0.5216
24	52	0.5216
24	53	0.5216
24	73	0.5216
24	80	0.5216
24	81	0.5216
6	87	0.5216
43	92	0.5216
22	88	0.5216
26	88	0.5216
27	88	0.5216
32	88	0.5216
44	88	0.5216
52	88	0.5216
53	88	0.5216
73	88	0.5216
80	88	0.5216
81	88	0.5216
66	89	0.5216
6	65	0.5216
24	66	0.5216
30	87	0.5216
78	86	0.5216
19	43	0.5216
6	94	0.5216
22	26	0.5216
22	27	0.5216
26	27	0.5216
22	32	0.5216
26	32	0.5216
27	32	0.5216
22	44	0.5216
26	44	0.5216
27	44	0.5216
32	44	0.5216
22	52	0.5216
26	52	0.5216
27	52	0.5216
32	52	0.5216
44	52	0.5216
22	53	0.5216
26	53	0.5216
27	53	0.5216
32	53	0.5216
44	53	0.5216
52	53	0.5216
22	73	0.5216
26	73	0.5216
27	73	0.5216
32	73	0.5216
44	73	0.5216
52	73	0.5216
53	73	0.5216
22	80	0.5216
26	80	0.5216
27	80	0.5216
32	80	0.5216
44	80	0.5216
52	80	0.5216
53	80	0.5216
73	80	0.5216
22	81	0.5216
26	81	0.5216
27	81	0.5216
32	81	0.5216
44	81	0.5216
52	81	0.5216
53	81	0.5216
73	81	0.5216
80	81	0.5216
42	43	0.5216
8	58	0.5216
9	58	0.5216
88	94	0.5216
29	33	0.5216
16	91	0.5216
58	99	0.5216
22	66	0.5216
26	66	0.5216
27	66	0.5216
32	66	0.5216
44	66	0.5216
52	66	0.5216
53	66	0.5216
66	73	0.5216
66	80	0.5216
66	81	0.5216
39	83	0.5216
8	61	0.5216
9	61	0.5216
5	30	0.5215
3	58	0.5215
4	99	0.5215
29	99	0.5215
29	51	0.5215
42	95	0.5215
66	94	0.5215
5	94	0.5215
30	76	0.5215
13	90	0.5215
28	40	0.5215
5	24	0.5215
40	98	0.5215
41	99	0.5215
67	90	0.5215
76	94	0.5214
43	98	0.5214
78	82	0.5214
24	99	0.5214
29	75	0.5214
5	22	0.5214
5	26	0.5214
5	27	0.5214
5	32	0.5214
5	44	0.5214
5	52	0.5214
5	53	0.5214
5	73	0.5214
5	80	0.5214
5	81	0.5214
24	76	0.5214
28	49	0.5214
43	51	0.5214
46	49	0.5214
22	99	0.5214
26	99	0.5214
27	99	0.5214
32	99	0.5214
44	99	0.5214
52	99	0.5214
53	99	0.5214
73	99	0.5214
80	99	0.5214
81	99	0.5214
3	29	0.5214
4	68	0.5214
3	68	0.5214
22	76	0.5214
26	76	0.5214
27	76	0.5214
32	76	0.5214
44	76	0.5214
52	76	0.5214
53	76	0.5214
73	76	0.5214
76	80	0.5214
76	81	0.5214
4	17	0.5213
5	39	0.5213
8	28	0.5213
9	28	0.5213
6	14	0.5213
37	56	0.5213
17	40	0.5213
28	91	0.5213
21	46	0.5213
68	99	0.5213
42	67	0.5213
10	94	0.5213
74	95	0.5213
39	76	0.5213
8	69	0.5213
9	69	0.5213
6	43	0.5213
95	98	0.5213
30	66	0.5212
29	78	0.5212
40	54	0.5212
51	89	0.5212
3	24	0.5212
40	74	0.5212
46	97	0.5212
28	55	0.5212
40	86	0.5212
42	49	0.5212
4	40	0.5212
3	22	0.5212
3	26	0.5212
3	27	0.5212
3	32	0.5212
3	44	0.5212
3	52	0.5212
3	53	0.5212
3	73	0.5212
3	80	0.5212
3	81	0.5212
6	30	0.5212
24	51	0.5212
8	48	0.5212
9	48	0.5212
5	6	0.5212
49	54	0.5212
5	88	0.5211
43	78	0.5211
49	86	0.5211
22	51	0.5211
26	51	0.5211
27	51	0.5211
32	51	0.5211
44	51	0.5211
51	52	0.5211
51	53	0.5211
51	73	0.5211
51	80	0.5211
51	81	0.5211
6	88	0.5211
48	99	0.5211
19	85	0.5211
3	48	0.5211
6	76	0.5211
76	88	0.5211
33	94	0.5211
8	54	0.5211
9	54	0.5211
68	95	0.5211
66	88	0.5211
51	94	0.5211
5	10	0.5211
94	99	0.5211
43	87	0.5211
6	66	0.5210
54	91	0.5210
8	86	0.5210
9	86	0.5210
10	76	0.5210
49	98	0.5210
65	74	0.5210
66	76	0.5210
86	91	0.5210
4	97	0.5210
5	76	0.5210
40	58	0.5210
14	79	0.5210
78	89	0.5210
6	89	0.5210
15	82	0.5210
78	87	0.5210
21	42	0.5210
17	82	0.5210
75	94	0.5209
17	97	0.5209
3	94	0.5209
48	65	0.5209
54	55	0.5209
55	86	0.5209
24	55	0.5209
43	58	0.5209
3	67	0.5209
24	91	0.5209
22	55	0.5209
26	55	0.5209
27	55	0.5209
32	55	0.5209
44	55	0.5209
52	55	0.5209
53	55	0.5209
55	73	0.5209
24	78	0.5209
55	80	0.5209
55	81	0.5209
22	91	0.5209
26	91	0.5209
27	91	0.5209
32	91	0.5209
44	91	0.5209
52	91	0.5209
53	91	0.5209
73	91	0.5209
80	91	0.5209
81	91	0.5209
18	28	0.5209
43	46	0.5209
28	95	0.5209
87	99	0.5209
58	95	0.5208
29	40	0.5208
22	78	0.5208
26	78	0.5208
27	78	0.5208
32	78	0.5208
44	78	0.5208
52	78	0.5208
53	78	0.5208
73	78	0.5208
78	80	0.5208
78	81	0.5208
40	68	0.5208
30	51	0.5208
30	82	0.5208
24	49	0.5208
23	37	0.5208
3	87	0.5208
78	94	0.5208
29	49	0.5208
89	98	0.5208
5	33	0.5208
22	49	0.5208
26	49	0.5208
27	49	0.5208
32	49	0.5208
44	49	0.5208
49	52	0.5208
49	53	0.5208
49	73	0.5208
49	80	0.5208
49	81	0.5208
42	97	0.5208
21	28	0.5208
21	98	0.5207
68	82	0.5207
20	45	0.5207
24	40	0.5207
8	29	0.5207
9	29	0.5207
29	91	0.5207
42	89	0.5207
5	99	0.5207
46	91	0.5206
51	88	0.5206
22	40	0.5206
26	40	0.5206
27	40	0.5206
32	40	0.5206
40	44	0.5206
40	52	0.5206
40	53	0.5206
40	73	0.5206
40	80	0.5206
40	81	0.5206
5	51	0.5206
54	95	0.5206
6	51	0.5206
18	86	0.5206
17	21	0.5206
65	95	0.5206
46	90	0.5206
8	87	0.5206
9	87	0.5206
76	99	0.5206
51	76	0.5206
29	55	0.5206
69	99	0.5206
86	95	0.5206
40	48	0.5206
51	66	0.5206
42	91	0.5206
5	75	0.5206
49	74	0.5206
30	78	0.5205
49	58	0.5205
75	76	0.5205
21	54	0.5205
21	74	0.5205
74	97	0.5205
3	5	0.5205
3	82	0.5205
82	99	0.5205
97	98	0.5205
88	99	0.5205
4	21	0.5205
18	54	0.5205
21	86	0.5205
87	89	0.5205
91	98	0.5205
82	95	0.5205
3	76	0.5204
48	95	0.5204
66	99	0.5204
40	67	0.5204
40	94	0.5204
3	88	0.5204
6	99	0.5204
61	88	0.5204
78	88	0.5204
5	78	0.5204
17	49	0.5203
6	78	0.5203
61	66	0.5203
49	94	0.5203
68	97	0.5203
3	66	0.5203
76	78	0.5203
18	29	0.5203
66	78	0.5203
46	84	0.5203
3	6	0.5203
21	58	0.5203
42	55	0.5203
8	30	0.5203
9	30	0.5203
46	55	0.5203
12	66	0.5203
40	87	0.5203
30	99	0.5202
41	74	0.5202
43	48	0.5202
42	75	0.5202
3	30	0.5202
12	88	0.5202
29	95	0.5202
8	94	0.5202
9	94	0.5202
75	98	0.5202
91	94	0.5202
4	90	0.5202
42	90	0.5202
43	95	0.5202
8	39	0.5202
9	39	0.5202
8	24	0.5202
9	24	0.5202
17	90	0.5202
55	98	0.5202
21	68	0.5201
8	22	0.5201
9	22	0.5201
8	26	0.5201
9	26	0.5201
8	27	0.5201
9	27	0.5201
8	32	0.5201
9	32	0.5201
8	44	0.5201
9	44	0.5201
8	52	0.5201
9	52	0.5201
8	53	0.5201
9	53	0.5201
8	73	0.5201
9	73	0.5201
8	80	0.5201
9	80	0.5201
8	81	0.5201
9	81	0.5201
4	84	0.5201
21	29	0.5201
30	65	0.5201
55	94	0.5201
28	97	0.5201
3	65	0.5201
67	99	0.5201
4	49	0.5200
17	84	0.5200
89	95	0.5200
8	10	0.5200
9	10	0.5200
49	68	0.5200
51	99	0.5200
40	82	0.5200
58	89	0.5200
5	40	0.5200
87	95	0.5199
90	98	0.5199
21	24	0.5199
51	61	0.5199
40	76	0.5199
5	49	0.5199
21	22	0.5199
21	26	0.5199
21	27	0.5199
21	32	0.5199
21	44	0.5199
21	52	0.5199
21	53	0.5199
21	73	0.5199
21	80	0.5199
21	81	0.5199
58	91	0.5199
6	8	0.5199
6	9	0.5199
3	51	0.5199
8	88	0.5199
9	88	0.5199
74	90	0.5199
54	97	0.5199
75	88	0.5199
21	48	0.5199
51	78	0.5199
49	76	0.5199
24	95	0.5199
40	88	0.5198
65	97	0.5198
48	67	0.5198
42	84	0.5198
21	67	0.5198
86	97	0.5198
22	95	0.5198
26	95	0.5198
27	95	0.5198
32	95	0.5198
44	95	0.5198
52	95	0.5198
53	95	0.5198
73	95	0.5198
80	95	0.5198
81	95	0.5198
46	89	0.5198
5	91	0.5198
36	98	0.5198
66	75	0.5198
18	94	0.5198
8	66	0.5198
9	66	0.5198
5	8	0.5198
5	9	0.5198
10	62	0.5198
94	95	0.5198
40	66	0.5198
76	91	0.5197
8	76	0.5197
9	76	0.5197
43	74	0.5197
74	91	0.5197
5	55	0.5197
65	68	0.5197
61	78	0.5197
30	40	0.5197
82	97	0.5197
28	90	0.5197
49	88	0.5197
48	97	0.5197
21	94	0.5197
55	76	0.5197
68	90	0.5196
37	91	0.5196
55	58	0.5196
3	78	0.5196
8	33	0.5196
9	33	0.5196
74	84	0.5196
49	66	0.5196
14	62	0.5196
39	79	0.5196
84	98	0.5196
3	43	0.5196
58	75	0.5195
30	95	0.5195
21	87	0.5195
58	90	0.5195
36	43	0.5195
6	49	0.5195
14	50	0.5195
57	89	0.5195
5	18	0.5195
3	99	0.5195
48	91	0.5195
29	97	0.5195
6	75	0.5195
54	90	0.5195
18	76	0.5194
87	91	0.5194
75	87	0.5194
33	88	0.5194
48	89	0.5194
68	84	0.5194
88	91	0.5194
86	90	0.5194
12	56	0.5194
8	99	0.5194
9	99	0.5194
51	75	0.5194
39	88	0.5194
43	99	0.5194
33	66	0.5194
8	51	0.5194
9	51	0.5194
88	95	0.5193
66	91	0.5193
40	51	0.5193
8	75	0.5193
9	75	0.5193
5	95	0.5193
55	74	0.5193
39	66	0.5193
6	95	0.5193
28	38	0.5193
19	90	0.5193
21	82	0.5193
76	95	0.5193
12	95	0.5193
66	95	0.5193
55	88	0.5193
89	97	0.5193
3	8	0.5192
3	9	0.5192
5	21	0.5192
30	49	0.5192
14	74	0.5192
12	30	0.5192
55	87	0.5192
55	66	0.5192
87	97	0.5192
4	50	0.5192
6	91	0.5192
21	76	0.5192
58	84	0.5192
48	55	0.5191
28	84	0.5191
17	91	0.5191
21	88	0.5191
75	78	0.5191
30	67	0.5191
24	97	0.5191
48	90	0.5191
48	75	0.5191
8	78	0.5191
9	78	0.5191
38	46	0.5191
40	78	0.5191
29	90	0.5191
22	97	0.5190
26	97	0.5190
27	97	0.5190
32	97	0.5190
44	97	0.5190
52	97	0.5190
53	97	0.5190
73	97	0.5190
80	97	0.5190
81	97	0.5190
21	66	0.5190
38	54	0.5190
40	43	0.5190
49	82	0.5190
6	21	0.5190
65	84	0.5190
38	86	0.5190
6	61	0.5190
94	97	0.5190
46	67	0.5190
6	55	0.5190
21	30	0.5190
37	48	0.5190
33	51	0.5190
17	50	0.5190
39	51	0.5189
40	99	0.5189
68	91	0.5189
46	50	0.5189
51	91	0.5189
54	84	0.5189
38	42	0.5189
74	75	0.5189
82	90	0.5189
3	40	0.5189
49	78	0.5189
84	86	0.5189
51	95	0.5188
61	95	0.5188
82	84	0.5188
65	75	0.5188
36	90	0.5188
30	97	0.5188
65	90	0.5188
51	55	0.5188
38	98	0.5188
24	38	0.5188
24	90	0.5187
48	84	0.5187
22	38	0.5187
26	38	0.5187
27	38	0.5187
32	38	0.5187
38	44	0.5187
38	52	0.5187
38	53	0.5187
38	73	0.5187
38	80	0.5187
38	81	0.5187
33	78	0.5187
4	15	0.5187
22	90	0.5187
26	90	0.5187
27	90	0.5187
32	90	0.5187
44	90	0.5187
52	90	0.5187
53	90	0.5187
73	90	0.5187
80	90	0.5187
81	90	0.5187
95	99	0.5187
8	40	0.5187
9	40	0.5187
39	78	0.5187
66	69	0.5187
87	90	0.5187
29	38	0.5187
8	49	0.5186
9	49	0.5186
78	91	0.5186
22	92	0.5186
26	92	0.5186
27	92	0.5186
32	92	0.5186
44	92	0.5186
52	92	0.5186
53	92	0.5186
73	92	0.5186
80	92	0.5186
81	92	0.5186
4	91	0.5186
17	55	0.5186
89	99	0.5186
24	92	0.5186
30	89	0.5186
7	10	0.5186
21	51	0.5186
6	33	0.5186
30	91	0.5186
43	84	0.5186
90	94	0.5186
88	97	0.5186
3	95	0.5186
4	39	0.5186
10	88	0.5186
5	97	0.5186
6	97	0.5186
78	95	0.5186
8	91	0.5185
9	91	0.5185
15	59	0.5185
49	99	0.5185
3	49	0.5185
37	49	0.5185
69	91	0.5185
76	97	0.5185
66	97	0.5185
29	84	0.5185
55	78	0.5185
40	89	0.5185
13	57	0.5185
8	55	0.5185
9	55	0.5185
55	68	0.5185
84	89	0.5184
74	89	0.5184
3	16	0.5184
49	65	0.5184
43	90	0.5184
51	60	0.5184
42	50	0.5184
28	41	0.5184
21	43	0.5184
8	18	0.5183
9	18	0.5183
51	69	0.5183
21	78	0.5183
50	65	0.5183
50	74	0.5183
30	55	0.5183
50	68	0.5183
84	87	0.5183
30	75	0.5182
21	99	0.5182
6	39	0.5182
38	58	0.5182
30	90	0.5182
38	94	0.5182
43	82	0.5182
33	98	0.5182
38	74	0.5182
18	23	0.5182
33	87	0.5182
50	61	0.5182
3	21	0.5182
5	90	0.5182
50	89	0.5182
10	42	0.5181
88	90	0.5181
75	95	0.5181
24	84	0.5181
4	65	0.5181
41	86	0.5181
76	90	0.5181
[truncated: 2,851 more rows]
