# Supplementary material for: A new ensemble coevolution system for detecting HIV-1 protein coevolution
Source: Biol Direct. 2015 Jan 7;10:1. doi: 10.1186/s13062-014-0031-8 (PMC4332441; doi:10.1186/s13062-014-0031-8)
Supplement: Additional file 3: — Software. The Matlab toolbox and the manual of our ensemble coevolution system are provided. The sequence datasets are also available. [file 13062_2014_31_MOESM3_ESM.zip › EnsembleCoevolutionSystem/CMPro/Process_PR_AA_NoGap_CMPro.txt]

PFRMAT RR
TARGET testpr
METHOD CMAPpro
MODEL 1
PQITLWQRPLVTIKVGGQLKEALLDTGADDTVLEEMNLPGRWKPKMIGGI
GGFIKVRQYDQILIEICGHKAIGTVLVGPTPVNIIGRNLLTQIGCTLNF
13 22 0 8 0.97482
13 21 0 8 0.96541
12 22 0 8 0.96216
12 21 0 8 0.95672
45 55 0 8 0.94375
63 72 0 8 0.94221
63 71 0 8 0.93044
74 84 0 8 0.93030
13 23 0 8 0.92999
10 23 0 8 0.92788
46 55 0 8 0.92354
64 71 0 8 0.92318
13 20 0 8 0.92046
12 20 0 8 0.91930
46 53 0 8 0.91811
46 54 0 8 0.91665
47 54 0 8 0.91542
34 44 0 8 0.91466
64 72 0 8 0.91386
47 56 0 8 0.91137
64 73 0 8 0.90865
75 84 0 8 0.90797
35 44 0 8 0.90592
11 23 0 8 0.90406
62 72 0 8 0.90285
22 73 0 8 0.89897
33 44 0 8 0.89787
12 23 0 8 0.89748
44 56 0 8 0.89609
11 22 0 8 0.89595
46 56 0 8 0.89509
10 24 0 8 0.89088
45 56 0 8 0.89077
62 73 0 8 0.88987
59 74 0 8 0.88462
56 76 0 8 0.87625
36 44 0 8 0.87421
32 44 0 8 0.87351
44 55 0 8 0.87329
61 72 0 8 0.87236
22 75 0 8 0.87234
59 75 0 8 0.87105
22 72 0 8 0.87023
11 24 0 8 0.86991
61 73 0 8 0.86740
63 73 0 8 0.86729
35 43 0 8 0.86696
76 84 0 8 0.86447
63 70 0 8 0.86329
73 84 0 8 0.86300
54 76 0 8 0.85948
62 75 0 8 0.85937
54 77 0 8 0.85677
34 43 0 8 0.85284
32 46 0 8 0.85283
56 75 0 8 0.84851
19 75 0 8 0.84740
61 74 0 8 0.84625
54 78 0 8 0.84416
60 73 0 8 0.84186
60 74 0 8 0.84122
62 74 0 8 0.83925
9 24 0 8 0.83851
23 72 0 8 0.83749
54 75 0 8 0.83549
53 77 0 8 0.83354
47 55 0 8 0.83308
12 19 0 8 0.83244
56 78 0 8 0.83196
9 26 0 8 0.83136
31 46 0 8 0.83012
56 77 0 8 0.83011
60 75 0 8 0.82957
57 74 0 8 0.82897
10 25 0 8 0.82764
57 76 0 8 0.82654
55 76 0 8 0.82369
59 72 0 8 0.82210
58 74 0 8 0.82032
56 74 0 8 0.82031
57 75 0 8 0.81871
73 86 0 8 0.81853
26 69 0 8 0.81852
59 76 0 8 0.81669
59 73 0 8 0.81431
9 25 0 8 0.81369
61 75 0 8 0.81327
53 76 0 8 0.81301
21 74 0 8 0.81175
22 74 0 8 0.81062
58 75 0 8 0.80984
21 73 0 8 0.80648
56 79 0 8 0.80618
19 76 0 8 0.80585
73 85 0 8 0.80455
53 78 0 8 0.80415
31 44 0 8 0.80095
58 76 0 8 0.80068
77 84 0 8 0.80066
71 95 0 8 0.79807
23 73 0 8 0.79627
75 86 0 8 0.79396
10 22 0 8 0.79382
62 71 0 8 0.79348
54 79 0 8 0.79286
54 80 0 8 0.79215
55 75 0 8 0.79187
33 46 0 8 0.79146
57 77 0 8 0.79123
74 85 0 8 0.79025
53 75 0 8 0.78894
33 45 0 8 0.78892
32 47 0 8 0.78745
75 85 0 8 0.78726
31 47 0 8 0.78720
19 74 0 8 0.78697
55 77 0 8 0.78671
20 74 0 8 0.78570
8 26 0 8 0.78555
14 21 0 8 0.78527
56 80 0 8 0.78050
36 43 0 8 0.78038
44 57 0 8 0.77963
57 78 0 8 0.77959
55 78 0 8 0.77897
75 83 0 8 0.77746
62 76 0 8 0.77694
73 95 0 8 0.77646
60 72 0 8 0.77598
33 43 0 8 0.77414
10 26 0 8 0.77350
32 45 0 8 0.77237
59 77 0 8 0.77064
21 75 0 8 0.76876
72 86 0 8 0.76677
24 73 0 8 0.76673
74 86 0 8 0.76384
45 57 0 8 0.76356
17 77 0 8 0.76231
26 34 0 8 0.76170
20 75 0 8 0.76056
57 79 0 8 0.75984
27 69 0 8 0.75935
72 95 0 8 0.75916
23 71 0 8 0.75863
64 74 0 8 0.75826
14 22 0 8 0.75686
63 74 0 8 0.75654
34 45 0 8 0.75493
33 42 0 8 0.75333
13 24 0 8 0.75102
52 77 0 8 0.75043
71 86 0 8 0.74954
57 80 0 8 0.74867
9 23 0 8 0.74747
42 59 0 8 0.74686
55 79 0 8 0.74647
42 58 0 8 0.74445
8 25 0 8 0.74223
52 78 0 8 0.74216
70 95 0 8 0.73805
34 42 0 8 0.73629
58 77 0 8 0.73592
55 80 0 8 0.73390
21 72 0 8 0.73336
12 24 0 8 0.73292
21 30 0 8 0.73201
25 70 0 8 0.73124
63 75 0 8 0.72993
58 78 0 8 0.72931
17 76 0 8 0.72577
57 73 0 8 0.72542
35 45 0 8 0.72461
13 73 0 8 0.72289
11 25 0 8 0.72281
22 31 0 8 0.72270
53 79 0 8 0.72182
17 78 0 8 0.72126
60 76 0 8 0.72089
24 71 0 8 0.72070
72 85 0 8 0.71821
74 95 0 8 0.71770
35 42 0 8 0.71762
54 84 0 8 0.71708
25 34 0 8 0.71609
43 58 0 8 0.71571
75 82 0 8 0.71553
62 84 0 8 0.71518
22 30 0 8 0.71464
75 95 0 8 0.71418
76 86 0 8 0.71381
26 70 0 8 0.71366
18 76 0 8 0.71349
43 57 0 8 0.71335
26 33 0 8 0.71278
56 82 0 8 0.71260
11 26 0 8 0.71117
72 84 0 8 0.71001
45 58 0 8 0.70950
33 47 0 8 0.70920
58 80 0 8 0.70620
11 21 0 8 0.70616
60 77 0 8 0.70519
41 60 0 8 0.70473
59 78 0 8 0.70266
26 68 0 8 0.70255
27 68 0 8 0.69852
32 63 0 8 0.69671
18 77 0 8 0.69667
34 46 0 8 0.69625
71 96 0 8 0.69608
41 59 0 8 0.69579
74 83 0 8 0.69560
10 21 0 8 0.69503
23 33 0 8 0.69444
55 82 0 8 0.69398
17 79 0 8 0.69201
55 74 0 8 0.69152
54 82 0 8 0.69087
22 32 0 8 0.69026
21 29 0 8 0.69020
53 80 0 8 0.68985
40 60 0 8 0.68841
58 73 0 8 0.68785
24 70 0 8 0.68700
23 70 0 8 0.68559
52 79 0 8 0.68546
61 76 0 8 0.68319
42 60 0 8 0.68314
25 69 0 8 0.68225
26 36 0 8 0.68190
63 84 0 8 0.68007
36 45 0 8 0.67988
71 94 0 8 0.67760
19 77 0 8 0.67757
55 83 0 8 0.67730
58 79 0 8 0.67527
69 95 0 8 0.67516
56 84 0 8 0.67502
56 73 0 8 0.67413
44 58 0 8 0.67349
40 59 0 8 0.67019
70 94 0 8 0.66988
61 70 0 8 0.66979
52 76 0 8 0.66962
61 71 0 8 0.66932
62 85 0 8 0.66923
56 81 0 8 0.66899
31 49 0 8 0.66809
57 82 0 8 0.66741
60 78 0 8 0.66614
64 84 0 8 0.66596
30 46 0 8 0.66392
11 75 0 8 0.66390
71 90 0 8 0.66388
71 93 0 8 0.66336
31 45 0 8 0.66273
71 89 0 8 0.66179
20 76 0 8 0.66094
20 77 0 8 0.66066
24 72 0 8 0.65995
73 96 0 8 0.65928
16 79 0 8 0.65915
70 96 0 8 0.65788
23 32 0 8 0.65777
23 31 0 8 0.65761
72 96 0 8 0.65654
16 78 0 8 0.65521
32 42 0 8 0.65439
42 57 0 8 0.65409
76 85 0 8 0.65376
54 74 0 8 0.65310
26 35 0 8 0.65194
55 81 0 8 0.65139
43 60 0 8 0.65077
53 84 0 8 0.64882
73 90 0 8 0.64845
57 83 0 8 0.64687
55 84 0 8 0.64673
21 31 0 8 0.64632
22 29 0 8 0.64628
18 78 0 8 0.64627
57 81 0 8 0.64199
31 48 0 8 0.64053
72 90 0 8 0.64047
71 97 0 8 0.64041
26 71 0 8 0.63718
27 36 0 8 0.63716
51 78 0 8 0.63692
8 27 0 8 0.63607
31 63 0 8 0.63589
32 62 0 8 0.63319
33 63 0 8 0.63253
62 70 0 8 0.63221
76 83 0 8 0.63209
67 95 0 8 0.63107
73 94 0 8 0.63092
27 38 0 8 0.63053
72 93 0 8 0.62755
43 59 0 8 0.62661
61 77 0 8 0.62558
31 64 0 8 0.62509
54 81 0 8 0.62495
63 76 0 8 0.62466
23 30 0 8 0.62336
13 72 0 8 0.62097
59 80 0 8 0.62083
71 85 0 8 0.61904
72 97 0 8 0.61898
72 94 0 8 0.61882
72 89 0 8 0.61807
37 44 0 8 0.61670
32 64 0 8 0.61655
18 79 0 8 0.61550
32 43 0 8 0.61456
22 33 0 8 0.61392
52 80 0 8 0.61250
10 75 0 8 0.61246
59 79 0 8 0.61098
75 89 0 8 0.61010
27 67 0 8 0.60881
64 86 0 8 0.60879
32 48 0 8 0.60872
73 83 0 8 0.60784
70 86 0 8 0.60776
54 83 0 8 0.60746
9 27 0 8 0.60580
69 96 0 8 0.60565
32 95 0 8 0.60398
12 73 0 8 0.60231
54 86 0 8 0.60058
71 84 0 8 0.60056
13 84 0 8 0.60042
61 84 0 8 0.60037
73 89 0 8 0.60022
23 53 0 8 0.59933
22 84 0 8 0.59864
27 50 0 8 0.59831
33 64 0 8 0.59779
20 31 0 8 0.59700
27 34 0 8 0.59692
59 84 0 8 0.59636
73 93 0 8 0.59607
26 38 0 8 0.59559
62 86 0 8 0.59500
51 79 0 8 0.59426
64 85 0 8 0.59318
31 65 0 8 0.59052
13 75 0 8 0.59046
70 92 0 8 0.59020
73 92 0 8 0.59003
71 92 0 8 0.58944
30 49 0 8 0.58903
22 64 0 8 0.58676
22 63 0 8 0.58569
63 85 0 8 0.58523
60 84 0 8 0.58503
28 67 0 8 0.58484
74 96 0 8 0.58347
76 95 0 8 0.58232
7 26 0 8 0.58145
69 94 0 8 0.58108
32 49 0 8 0.58000
74 90 0 8 0.57988
8 24 0 8 0.57966
13 74 0 8 0.57886
28 38 0 8 0.57864
56 83 0 8 0.57851
75 90 0 8 0.57702
58 72 0 8 0.57596
70 97 0 8 0.57511
70 98 0 8 0.57505
33 62 0 8 0.57339
73 87 0 8 0.57305
52 75 0 8 0.57177
70 93 0 8 0.57173
9 28 0 8 0.57056
56 85 0 8 0.56911
30 47 0 8 0.56895
75 96 0 8 0.56890
73 97 0 8 0.56859
30 48 0 8 0.56818
22 56 0 8 0.56779
54 85 0 8 0.56600
23 54 0 8 0.56594
25 71 0 8 0.56505
74 82 0 8 0.56447
69 98 0 8 0.56375
57 84 0 8 0.56174
76 89 0 8 0.56079
12 75 0 8 0.55893
60 83 0 8 0.55893
61 78 0 8 0.55780
53 82 0 8 0.55746
31 95 0 8 0.55628
20 30 0 8 0.55576
74 89 0 8 0.55547
33 95 0 8 0.55544
67 89 0 8 0.55539
27 49 0 8 0.55514
61 85 0 8 0.55468
56 86 0 8 0.55427
26 52 0 8 0.55327
24 33 0 8 0.55314
68 95 0 8 0.55281
60 85 0 8 0.55279
23 84 0 8 0.55168
36 46 0 8 0.55134
61 83 0 8 0.55096
27 37 0 8 0.54904
32 50 0 8 0.54839
32 61 0 8 0.54774
66 89 0 8 0.54583
46 84 0 8 0.54529
22 62 0 8 0.54524
75 93 0 8 0.54517
71 98 0 8 0.54444
35 46 0 8 0.54344
61 86 0 8 0.54326
8 28 0 8 0.54298
72 92 0 8 0.54280
69 92 0 8 0.54240
70 90 0 8 0.54239
3 10 0 8 0.54220
53 83 0 8 0.54160
51 77 0 8 0.53975
73 98 0 8 0.53963
47 84 0 8 0.53924
63 86 0 8 0.53914
31 42 0 8 0.53893
2 10 0 8 0.53834
32 41 0 8 0.53735
66 86 0 8 0.53732
40 61 0 8 0.53687
31 41 0 8 0.53622
74 92 0 8 0.53576
58 82 0 8 0.53555
34 41 0 8 0.53507
46 95 0 8 0.53501
64 89 0 8 0.53491
27 70 0 8 0.53463
31 43 0 8 0.53429
67 86 0 8 0.53379
32 54 0 8 0.53301
11 20 0 8 0.53104
11 74 0 8 0.53056
12 74 0 8 0.53043
75 97 0 8 0.53029
59 82 0 8 0.53028
33 56 0 8 0.52950
59 85 0 8 0.52949
33 53 0 8 0.52939
7 27 0 8 0.52890
53 85 0 8 0.52865
55 73 0 8 0.52858
33 84 0 8 0.52844
58 83 0 8 0.52758
21 32 0 8 0.52712
31 40 0 8 0.52678
24 34 0 8 0.52635
56 72 0 8 0.52617
60 80 0 8 0.52605
26 67 0 8 0.52450
70 89 0 8 0.52432
22 54 0 8 0.52342
25 35 0 8 0.52285
58 81 0 8 0.52211
28 50 0 8 0.52208
24 54 0 8 0.52121
64 90 0 8 0.52088
65 86 0 8 0.52071
60 82 0 8 0.52033
12 84 0 8 0.51922
53 86 0 8 0.51843
71 87 0 8 0.51820
69 86 0 8 0.51773
26 37 0 8 0.51752
74 94 0 8 0.51658
13 71 0 8 0.51626
31 55 0 8 0.51613
62 77 0 8 0.51601
20 29 0 8 0.51599
32 53 0 8 0.51598
76 90 0 8 0.51589
26 50 0 8 0.51539
74 87 0 8 0.51478
72 87 0 8 0.51368
27 39 0 8 0.51328
25 33 0 8 0.51297
28 49 0 8 0.51277
64 75 0 8 0.51183
9 22 0 8 0.51162
59 71 0 8 0.51099
13 64 0 8 0.51083
26 53 0 8 0.51030
69 97 0 8 0.51028
12 83 0 8 0.50988
6 28 0 8 0.50910
59 83 0 8 0.50899
32 96 0 8 0.50817
74 97 0 8 0.50754
67 90 0 8 0.50747
29 49 0 8 0.50729
47 95 0 8 0.50621
33 54 0 8 0.50609
66 90 0 8 0.50531
66 95 0 8 0.50465
33 49 0 8 0.50448
53 81 0 8 0.50436
28 47 0 8 0.50400
31 54 0 8 0.50349
16 80 0 8 0.50339
23 56 0 8 0.50275
7 28 0 8 0.50237
34 63 0 8 0.50176
15 79 0 8 0.50123
60 86 0 8 0.50003
57 72 0 8 0.49981
33 61 0 8 0.49859
74 93 0 8 0.49851
23 62 0 8 0.49815
32 84 0 8 0.49788
13 62 0 8 0.49733
34 61 0 8 0.49688
25 68 0 8 0.49642
62 89 0 8 0.49583
22 53 0 8 0.49579
74 98 0 8 0.49575
31 62 0 8 0.49574
10 76 0 8 0.49557
44 64 0 8 0.49556
41 61 0 8 0.49492
32 59 0 8 0.49458
28 48 0 8 0.49446
33 50 0 8 0.49435
77 86 0 8 0.49356
28 46 0 8 0.49349
31 66 0 8 0.49336
2 9 0 8 0.49242
26 39 0 8 0.49238
28 66 0 8 0.49216
27 52 0 8 0.49183
13 54 0 8 0.49119
19 64 0 8 0.49103
44 63 0 8 0.49045
54 89 0 8 0.48985
29 48 0 8 0.48953
33 41 0 8 0.48948
54 95 0 8 0.48877
59 86 0 8 0.48864
22 55 0 8 0.48856
28 69 0 8 0.48827
27 51 0 8 0.48822
32 93 0 8 0.48811
31 50 0 8 0.48757
22 44 0 8 0.48715
27 35 0 8 0.48700
56 95 0 8 0.48694
67 93 0 8 0.48670
60 79 0 8 0.48622
31 39 0 8 0.48622
10 84 0 8 0.48474
25 36 0 8 0.48463
33 90 0 8 0.48422
64 95 0 8 0.48392
31 61 0 8 0.48359
33 93 0 8 0.48303
24 53 0 8 0.48301
38 62 0 8 0.48279
26 49 0 8 0.48230
51 80 0 8 0.48212
11 84 0 8 0.48210
3 33 0 8 0.48202
23 64 0 8 0.48194
32 97 0 8 0.48190
11 73 0 8 0.48187
22 71 0 8 0.48183
23 34 0 8 0.48100
61 82 0 8 0.48058
15 78 0 8 0.47931
33 40 0 8 0.47737
34 47 0 8 0.47733
31 96 0 8 0.47710
75 92 0 8 0.47703
7 25 0 8 0.47668
62 90 0 8 0.47620
46 63 0 8 0.47620
50 84 0 8 0.47600
19 66 0 8 0.47565
23 63 0 8 0.47557
8 23 0 8 0.47489
33 72 0 8 0.47420
65 73 0 8 0.47400
69 93 0 8 0.47389
41 58 0 8 0.47309
47 75 0 8 0.47293
66 84 0 8 0.47284
5 28 0 8 0.47202
46 85 0 8 0.47171
32 56 0 8 0.47137
33 59 0 8 0.47132
75 94 0 8 0.47074
31 94 0 8 0.47064
52 84 0 8 0.46809
52 86 0 8 0.46781
72 98 0 8 0.46775
21 55 0 8 0.46707
13 63 0 8 0.46687
70 91 0 8 0.46683
68 94 0 8 0.46677
33 52 0 8 0.46623
19 84 0 8 0.46610
32 75 0 8 0.46594
32 66 0 8 0.46568
22 85 0 8 0.46540
13 85 0 8 0.46507
32 90 0 8 0.46499
69 89 0 8 0.46487
70 85 0 8 0.46479
33 89 0 8 0.46427
32 73 0 8 0.46402
33 66 0 8 0.46392
54 90 0 8 0.46362
29 39 0 8 0.46270
76 93 0 8 0.46209
60 70 0 8 0.46133
31 98 0 8 0.46113
71 91 0 8 0.46104
30 45 0 8 0.46091
15 80 0 8 0.46047
3 11 0 8 0.46018
62 83 0 8 0.45999
54 73 0 8 0.45954
69 90 0 8 0.45882
52 82 0 8 0.45865
30 44 0 8 0.45857
14 83 0 8 0.45827
28 54 0 8 0.45806
10 20 0 8 0.45800
45 83 0 8 0.45793
31 53 0 8 0.45738
33 96 0 8 0.45733
26 51 0 8 0.45705
55 85 0 8 0.45691
57 86 0 8 0.45635
32 94 0 8 0.45627
2 12 0 8 0.45566
31 73 0 8 0.45547
33 48 0 8 0.45537
10 28 0 8 0.45495
2 98 0 8 0.45477
30 39 0 8 0.45473
52 81 0 8 0.45449
32 60 0 8 0.45412
57 85 0 8 0.45347
59 81 0 8 0.45343
3 62 0 8 0.45341
23 47 0 8 0.45317
54 93 0 8 0.45304
55 86 0 8 0.45289
32 72 0 8 0.45285
19 62 0 8 0.45195
62 95 0 8 0.45138
69 87 0 8 0.45054
53 74 0 8 0.44941
32 71 0 8 0.44821
19 63 0 8 0.44803
38 61 0 8 0.44791
32 52 0 8 0.44735
50 76 0 8 0.44698
3 64 0 8 0.44649
65 85 0 8 0.44644
75 98 0 8 0.44629
50 90 0 8 0.44597
30 65 0 8 0.44594
31 56 0 8 0.44592
3 22 0 8 0.44575
28 39 0 8 0.44557
71 99 0 8 0.44536
70 87 0 8 0.44461
36 63 0 8 0.44449
32 65 0 8 0.44439
31 52 0 8 0.44403
28 44 0 8 0.44379
65 84 0 8 0.44346
25 52 0 8 0.44300
44 95 0 8 0.44221
46 64 0 8 0.44167
60 71 0 8 0.44133
21 83 0 8 0.44119
3 84 0 8 0.44085
28 95 0 8 0.44024
52 83 0 8 0.43969
10 77 0 8 0.43885
46 97 0 8 0.43808
13 56 0 8 0.43798
47 85 0 8 0.43777
3 95 0 8 0.43737
31 92 0 8 0.43721
28 56 0 8 0.43705
72 91 0 8 0.43638
67 97 0 8 0.43615
33 71 0 8 0.43613
64 93 0 8 0.43573
50 79 0 8 0.43550
46 96 0 8 0.43538
3 63 0 8 0.43482
22 65 0 8 0.43481
14 74 0 8 0.43450
14 73 0 8 0.43446
66 93 0 8 0.43441
36 62 0 8 0.43394
29 38 0 8 0.43374
69 91 0 8 0.43347
31 59 0 8 0.43283
76 96 0 8 0.43213
6 27 0 8 0.43182
38 59 0 8 0.43019
14 80 0 8 0.42967
44 62 0 8 0.42960
68 96 0 8 0.42919
24 62 0 8 0.42902
3 23 0 8 0.42896
22 95 0 8 0.42895
24 56 0 8 0.42813
33 97 0 8 0.42782
56 89 0 8 0.42767
47 62 0 8 0.42750
52 85 0 8 0.42749
50 89 0 8 0.42736
28 52 0 8 0.42698
22 34 0 8 0.42680
70 99 0 8 0.42672
67 96 0 8 0.42616
15 71 0 8 0.42576
50 86 0 8 0.42571
32 89 0 8 0.42536
75 87 0 8 0.42487
69 88 0 8 0.42477
19 72 0 8 0.42468
68 98 0 8 0.42449
50 78 0 8 0.42432
26 54 0 8 0.42430
70 88 0 8 0.42390
31 60 0 8 0.42386
62 93 0 8 0.42366
27 48 0 8 0.42343
46 62 0 8 0.42300
45 64 0 8 0.42268
47 63 0 8 0.42242
76 97 0 8 0.42210
14 70 0 8 0.42141
3 96 0 8 0.42089
9 77 0 8 0.42080
3 19 0 8 0.42079
19 56 0 8 0.42076
20 83 0 8 0.41996
27 53 0 8 0.41922
33 75 0 8 0.41900
67 92 0 8 0.41896
73 91 0 8 0.41867
58 84 0 8 0.41836
69 99 0 8 0.41804
26 40 0 8 0.41792
28 36 0 8 0.41752
13 83 0 8 0.41687
60 81 0 8 0.41687
46 83 0 8 0.41632
32 40 0 8 0.41599
45 96 0 8 0.41589
30 38 0 8 0.41586
20 32 0 8 0.41543
53 89 0 8 0.41485
54 72 0 8 0.41476
24 35 0 8 0.41464
45 63 0 8 0.41453
77 85 0 8 0.41445
44 59 0 8 0.41440
23 66 0 8 0.41432
22 83 0 8 0.41394
13 89 0 8 0.41279
2 11 0 8 0.41256
31 74 0 8 0.41231
38 63 0 8 0.41226
32 74 0 8 0.41192
14 71 0 8 0.41168
32 98 0 8 0.41162
31 97 0 8 0.41145
53 90 0 8 0.41141
30 41 0 8 0.41128
4 31 0 8 0.41127
5 33 0 8 0.41096
32 92 0 8 0.41070
31 72 0 8 0.41032
27 59 0 8 0.40982
66 85 0 8 0.40948
65 74 0 8 0.40926
24 69 0 8 0.40901
33 86 0 8 0.40895
15 22 0 8 0.40874
3 31 0 8 0.40774
33 73 0 8 0.40758
31 93 0 8 0.40756
77 90 0 8 0.40677
29 46 0 8 0.40663
62 82 0 8 0.40661
50 77 0 8 0.40602
67 94 0 8 0.40583
5 62 0 8 0.40571
46 86 0 8 0.40516
13 76 0 8 0.40494
34 95 0 8 0.40493
22 89 0 8 0.40409
2 96 0 8 0.40403
13 82 0 8 0.40399
10 85 0 8 0.40382
68 86 0 8 0.40373
63 90 0 8 0.40341
77 95 0 8 0.40217
13 53 0 8 0.40211
63 83 0 8 0.40203
51 76 0 8 0.40199
12 72 0 8 0.40198
68 90 0 8 0.40176
47 93 0 8 0.40141
11 85 0 8 0.40104
21 64 0 8 0.40051
72 83 0 8 0.39967
71 88 0 8 0.39941
50 75 0 8 0.39933
68 97 0 8 0.39930
13 86 0 8 0.39926
23 75 0 8 0.39901
5 64 0 8 0.39874
44 96 0 8 0.39864
11 64 0 8 0.39839
65 72 0 8 0.39811
16 77 0 8 0.39765
30 55 0 8 0.39744
68 92 0 8 0.39722
34 62 0 8 0.39673
55 95 0 8 0.39652
23 85 0 8 0.39617
32 86 0 8 0.39605
53 95 0 8 0.39587
3 13 0 8 0.39576
27 54 0 8 0.39573
6 26 0 8 0.39535
23 44 0 8 0.39515
65 87 0 8 0.39509
48 84 0 8 0.39476
30 43 0 8 0.39461
30 40 0 8 0.39443
3 32 0 8 0.39435
47 64 0 8 0.39431
10 90 0 8 0.39407
34 60 0 8 0.39397
31 38 0 8 0.39353
11 76 0 8 0.39343
73 88 0 8 0.39337
28 68 0 8 0.39326
24 52 0 8 0.39130
68 89 0 8 0.39123
61 69 0 8 0.39097
3 97 0 8 0.39083
48 95 0 8 0.39075
21 33 0 8 0.39044
24 63 0 8 0.39035
63 89 0 8 0.39029
10 62 0 8 0.39021
32 67 0 8 0.39020
37 61 0 8 0.39008
84 95 0 8 0.38977
23 74 0 8 0.38969
50 85 0 8 0.38942
21 65 0 8 0.38906
26 95 0 8 0.38892
35 61 0 8 0.38882
36 64 0 8 0.38882
27 40 0 8 0.38849
14 82 0 8 0.38825
30 95 0 8 0.38810
22 47 0 8 0.38799
14 81 0 8 0.38770
61 95 0 8 0.38750
25 51 0 8 0.38742
45 98 0 8 0.38733
23 50 0 8 0.38669
19 31 0 8 0.38659
38 60 0 8 0.38638
24 64 0 8 0.38634
54 97 0 8 0.38594
47 96 0 8 0.38560
34 64 0 8 0.38528
21 28 0 8 0.38522
63 95 0 8 0.38518
46 93 0 8 0.38514
11 62 0 8 0.38512
26 55 0 8 0.38471
20 73 0 8 0.38455
28 90 0 8 0.38438
77 89 0 8 0.38425
5 23 0 8 0.38410
67 98 0 8 0.38375
28 53 0 8 0.38356
12 82 0 8 0.38341
47 90 0 8 0.38333
47 89 0 8 0.38333
33 74 0 8 0.38279
33 60 0 8 0.38260
58 85 0 8 0.38197
12 85 0 8 0.38180
57 94 0 8 0.38170
28 37 0 8 0.38055
23 59 0 8 0.38038
9 75 0 8 0.38033
31 75 0 8 0.38008
10 64 0 8 0.37998
23 52 0 8 0.37977
10 89 0 8 0.37976
4 33 0 8 0.37973
10 72 0 8 0.37956
2 83 0 8 0.37931
32 85 0 8 0.37926
26 59 0 8 0.37914
23 89 0 8 0.37873
32 55 0 8 0.37865
1 98 0 8 0.37859
27 60 0 8 0.37826
13 66 0 8 0.37815
38 90 0 8 0.37791
10 54 0 8 0.37785
3 75 0 8 0.37710
57 96 0 8 0.37685
47 83 0 8 0.37638
48 55 0 8 0.37609
13 95 0 8 0.37608
38 64 0 8 0.37596
66 97 0 8 0.37586
46 94 0 8 0.37586
19 33 0 8 0.37579
33 67 0 8 0.37543
62 97 0 8 0.37523
10 74 0 8 0.37516
50 93 0 8 0.37495
50 95 0 8 0.37465
49 86 0 8 0.37460
26 86 0 8 0.37449
39 60 0 8 0.37445
27 46 0 8 0.37442
47 86 0 8 0.37425
21 63 0 8 0.37403
23 76 0 8 0.37366
37 60 0 8 0.37360
14 23 0 8 0.37342
23 95 0 8 0.37341
31 67 0 8 0.37335
45 95 0 8 0.37331
15 70 0 8 0.37306
44 97 0 8 0.37284
31 83 0 8 0.37284
45 94 0 8 0.37283
73 82 0 8 0.37273
27 55 0 8 0.37268
21 56 0 8 0.37196
36 61 0 8 0.37189
6 29 0 8 0.37181
10 86 0 8 0.37155
19 85 0 8 0.37154
29 67 0 8 0.37145
49 95 0 8 0.37124
39 62 0 8 0.37057
33 85 0 8 0.37053
73 99 0 8 0.37053
28 93 0 8 0.37024
17 69 0 8 0.37008
30 69 0 8 0.37006
61 98 0 8 0.36987
5 32 0 8 0.36982
5 22 0 8 0.36946
44 84 0 8 0.36943
31 90 0 8 0.36931
11 83 0 8 0.36929
23 86 0 8 0.36887
2 31 0 8 0.36864
31 51 0 8 0.36863
64 87 0 8 0.36832
19 59 0 8 0.36829
45 97 0 8 0.36822
67 84 0 8 0.36819
28 51 0 8 0.36805
56 90 0 8 0.36804
58 86 0 8 0.36796
67 85 0 8 0.36779
65 95 0 8 0.36770
22 86 0 8 0.36755
22 93 0 8 0.36733
29 47 0 8 0.36725
51 75 0 8 0.36712
28 59 0 8 0.36693
7 24 0 8 0.36676
34 49 0 8 0.36659
24 84 0 8 0.36656
28 71 0 8 0.36625
34 96 0 8 0.36619
23 55 0 8 0.36612
31 69 0 8 0.36575
19 67 0 8 0.36563
28 62 0 8 0.36557
9 76 0 8 0.36553
44 98 0 8 0.36549
26 66 0 8 0.36532
45 54 0 8 0.36531
24 32 0 8 0.36520
26 90 0 8 0.36509
17 68 0 8 0.36495
3 54 0 8 0.36471
2 34 0 8 0.36466
46 90 0 8 0.36465
68 93 0 8 0.36455
30 50 0 8 0.36433
31 84 0 8 0.36406
40 58 0 8 0.36373
67 87 0 8 0.36367
72 99 0 8 0.36356
14 84 0 8 0.36350
49 84 0 8 0.36347
74 88 0 8 0.36333
57 98 0 8 0.36301
30 94 0 8 0.36263
5 63 0 8 0.36243
5 24 0 8 0.36238
56 97 0 8 0.36085
64 76 0 8 0.36061
17 80 0 8 0.36039
2 20 0 8 0.36035
31 71 0 8 0.35984
32 39 0 8 0.35981
47 97 0 8 0.35977
59 95 0 8 0.35939
61 79 0 8 0.35915
23 90 0 8 0.35903
46 89 0 8 0.35898
67 99 0 8 0.35878
23 93 0 8 0.35869
30 96 0 8 0.35864
5 84 0 8 0.35858
15 62 0 8 0.35828
29 69 0 8 0.35823
46 98 0 8 0.35768
56 93 0 8 0.35730
25 37 0 8 0.35669
27 94 0 8 0.35647
24 66 0 8 0.35632
34 52 0 8 0.35605
51 86 0 8 0.35581
28 55 0 8 0.35555
20 60 0 8 0.35517
27 71 0 8 0.35490
56 96 0 8 0.35478
5 31 0 8 0.35463
27 44 0 8 0.35458
29 40 0 8 0.35443
60 69 0 8 0.35400
30 42 0 8 0.35336
62 96 0 8 0.35314
22 82 0 8 0.35313
26 56 0 8 0.35305
48 83 0 8 0.35280
3 34 0 8 0.35270
47 73 0 8 0.35241
12 76 0 8 0.35223
54 96 0 8 0.35220
22 59 0 8 0.35213
4 28 0 8 0.35202
3 98 0 8 0.35171
33 92 0 8 0.35161
22 96 0 8 0.35150
15 77 0 8 0.35137
14 65 0 8 0.35125
2 33 0 8 0.35124
10 63 0 8 0.35104
25 53 0 8 0.35086
61 87 0 8 0.35081
23 36 0 8 0.35070
19 54 0 8 0.35063
39 59 0 8 0.35059
39 61 0 8 0.35010
34 94 0 8 0.34995
48 86 0 8 0.34978
11 72 0 8 0.34970
26 48 0 8 0.34966
61 96 0 8 0.34936
50 80 0 8 0.34933
76 92 0 8 0.34925
1 9 0 8 0.34914
64 97 0 8 0.34908
26 60 0 8 0.34903
27 47 0 8 0.34897
57 95 0 8 0.34887
63 97 0 8 0.34869
2 97 0 8 0.34830
22 97 0 8 0.34818
48 85 0 8 0.34814
75 99 0 8 0.34801
24 55 0 8 0.34792
22 90 0 8 0.34765
52 95 0 8 0.34757
65 90 0 8 0.34747
13 93 0 8 0.34659
26 92 0 8 0.34654
68 87 0 8 0.34562
33 94 0 8 0.34551
3 28 0 8 0.34532
47 72 0 8 0.34519
1 10 0 8 0.34513
25 67 0 8 0.34512
31 86 0 8 0.34433
19 97 0 8 0.34425
28 64 0 8 0.34392
27 95 0 8 0.34391
52 87 0 8 0.34376
44 54 0 8 0.34365
14 75 0 8 0.34360
74 81 0 8 0.34348
63 82 0 8 0.34330
47 74 0 8 0.34296
3 85 0 8 0.34279
65 92 0 8 0.34244
28 42 0 8 0.34209
65 89 0 8 0.34198
66 92 0 8 0.34194
4 32 0 8 0.34162
12 70 0 8 0.34149
35 63 0 8 0.34133
8 77 0 8 0.34131
15 66 0 8 0.34128
53 93 0 8 0.34111
19 32 0 8 0.34071
71 83 0 8 0.34035
5 26 0 8 0.34024
15 81 0 8 0.34023
32 99 0 8 0.34022
22 46 0 8 0.34017
24 86 0 8 0.33987
32 76 0 8 0.33977
13 90 0 8 0.33977
34 65 0 8 0.33971
28 89 0 8 0.33947
13 33 0 8 0.33928
55 96 0 8 0.33903
10 93 0 8 0.33900
30 52 0 8 0.33898
3 93 0 8 0.33891
59 96 0 8 0.33878
44 85 0 8 0.33864
56 71 0 8 0.33840
68 88 0 8 0.33763
26 94 0 8 0.33756
3 72 0 8 0.33740
24 90 0 8 0.33731
68 99 0 8 0.33715
19 73 0 8 0.33714
63 96 0 8 0.33711
33 76 0 8 0.33702
11 86 0 8 0.33673
30 67 0 8 0.33576
28 70 0 8 0.33561
26 89 0 8 0.33501
3 83 0 8 0.33492
24 38 0 8 0.33470
19 93 0 8 0.33465
27 58 0 8 0.33465
64 96 0 8 0.33449
6 25 0 8 0.33436
30 98 0 8 0.33434
51 81 0 8 0.33431
10 56 0 8 0.33422
31 57 0 8 0.33380
13 70 0 8 0.33371
24 36 0 8 0.33365
8 78 0 8 0.33353
65 94 0 8 0.33352
26 58 0 8 0.33349
46 74 0 8 0.33307
67 91 0 8 0.33307
26 93 0 8 0.33285
68 91 0 8 0.33282
28 92 0 8 0.33269
5 95 0 8 0.33262
76 87 0 8 0.33254
29 37 0 8 0.33203
49 92 0 8 0.33196
49 77 0 8 0.33171
59 89 0 8 0.33165
63 93 0 8 0.33159
32 51 0 8 0.33127
3 44 0 8 0.33100
24 59 0 8 0.33040
33 65 0 8 0.33030
2 21 0 8 0.33009
20 82 0 8 0.32989
65 96 0 8 0.32976
1 96 0 8 0.32976
49 90 0 8 0.32952
23 46 0 8 0.32945
62 78 0 8 0.32928
11 56 0 8 0.32926
20 33 0 8 0.32919
47 92 0 8 0.32907
20 61 0 8 0.32882
52 74 0 8 0.32874
58 71 0 8 0.32870
46 72 0 8 0.32847
38 95 0 8 0.32841
20 28 0 8 0.32841
22 52 0 8 0.32820
3 24 0 8 0.32783
46 92 0 8 0.32776
74 91 0 8 0.32756
18 80 0 8 0.32752
24 89 0 8 0.32733
51 83 0 8 0.32726
6 24 0 8 0.32689
28 40 0 8 0.32682
20 62 0 8 0.32657
14 76 0 8 0.32618
14 72 0 8 0.32614
15 68 0 8 0.32611
76 98 0 8 0.32578
26 44 0 8 0.32577
36 60 0 8 0.32574
36 59 0 8 0.32573
36 47 0 8 0.32536
76 94 0 8 0.32522
4 96 0 8 0.32493
70 84 0 8 0.32465
5 27 0 8 0.32442
7 29 0 8 0.32425
47 94 0 8 0.32425
52 89 0 8 0.32424
20 72 0 8 0.32391
29 68 0 8 0.32389
21 84 0 8 0.32362
36 95 0 8 0.32335
44 83 0 8 0.32327
54 63 0 8 0.32292
16 68 0 8 0.32274
67 88 0 8 0.32245
49 85 0 8 0.32236
30 56 0 8 0.32232
19 47 0 8 0.32231
44 61 0 8 0.32229
64 92 0 8 0.32223
27 92 0 8 0.32170
47 76 0 8 0.32148
26 46 0 8 0.32135
34 48 0 8 0.32128
10 66 0 8 0.32122
20 84 0 8 0.32087
4 83 0 8 0.32077
9 78 0 8 0.32075
25 49 0 8 0.32071
29 41 0 8 0.32059
42 62 0 8 0.32056
24 49 0 8 0.32054
27 56 0 8 0.32044
35 62 0 8 0.32031
5 90 0 8 0.32021
44 94 0 8 0.32001
50 82 0 8 0.31997
77 93 0 8 0.31941
49 78 0 8 0.31939
8 79 0 8 0.31924
23 49 0 8 0.31866
20 57 0 8 0.31849
64 83 0 8 0.31826
23 97 0 8 0.31789
15 82 0 8 0.31781
44 65 0 8 0.31760
11 54 0 8 0.31757
28 63 0 8 0.31739
15 67 0 8 0.31720
37 45 0 8 0.31713
66 96 0 8 0.31701
45 65 0 8 0.31681
28 86 0 8 0.31671
32 69 0 8 0.31635
49 83 0 8 0.31609
50 81 0 8 0.31605
4 95 0 8 0.31605
33 98 0 8 0.31599
10 73 0 8 0.31581
52 92 0 8 0.31579
10 83 0 8 0.31553
19 71 0 8 0.31552
46 73 0 8 0.31539
49 89 0 8 0.31529
34 98 0 8 0.31527
24 85 0 8 0.31520
59 93 0 8 0.31516
21 82 0 8 0.31494
10 33 0 8 0.31484
11 63 0 8 0.31483
39 58 0 8 0.31457
3 76 0 8 0.31445
16 81 0 8 0.31441
61 94 0 8 0.31420
52 90 0 8 0.31393
4 98 0 8 0.31377
1 11 0 8 0.31366
19 86 0 8 0.31364
29 55 0 8 0.31356
75 88 0 8 0.31355
21 44 0 8 0.31348
46 75 0 8 0.31348
35 60 0 8 0.31341
28 94 0 8 0.31320
59 90 0 8 0.31315
63 87 0 8 0.31307
1 12 0 8 0.31298
72 88 0 8 0.31296
70 83 0 8 0.31265
24 31 0 8 0.31263
53 87 0 8 0.31258
36 90 0 8 0.31230
19 89 0 8 0.31200
44 60 0 8 0.31194
55 94 0 8 0.31193
31 99 0 8 0.31176
45 84 0 8 0.31143
14 79 0 8 0.31131
26 83 0 8 0.31125
65 83 0 8 0.31091
61 92 0 8 0.31072
5 75 0 8 0.31058
66 87 0 8 0.31050
22 76 0 8 0.31044
2 61 0 8 0.31039
48 90 0 8 0.31031
25 32 0 8 0.31030
1 97 0 8 0.31025
60 95 0 8 0.31024
30 92 0 8 0.31007
21 62 0 8 0.30981
22 66 0 8 0.30973
45 85 0 8 0.30973
84 97 0 8 0.30965
59 70 0 8 0.30962
22 61 0 8 0.30949
14 85 0 8 0.30875
4 34 0 8 0.30852
19 95 0 8 0.30841
6 31 0 8 0.30833
27 66 0 8 0.30814
4 30 0 8 0.30801
15 69 0 8 0.30791
84 93 0 8 0.30783
59 97 0 8 0.30767
21 57 0 8 0.30739
20 58 0 8 0.30736
5 54 0 8 0.30693
33 55 0 8 0.30657
3 66 0 8 0.30657
57 97 0 8 0.30655
2 95 0 8 0.30654
29 52 0 8 0.30641
61 81 0 8 0.30641
51 84 0 8 0.30627
19 57 0 8 0.30616
3 61 0 8 0.30607
22 92 0 8 0.30569
44 66 0 8 0.30565
74 99 0 8 0.30560
5 85 0 8 0.30554
61 80 0 8 0.30546
55 98 0 8 0.30533
26 61 0 8 0.30530
5 93 0 8 0.30522
19 60 0 8 0.30508
18 60 0 8 0.30489
24 61 0 8 0.30464
48 94 0 8 0.30447
23 67 0 8 0.30447
23 38 0 8 0.30440
51 82 0 8 0.30434
31 70 0 8 0.30424
27 57 0 8 0.30403
12 64 0 8 0.30393
29 45 0 8 0.30382
46 82 0 8 0.30365
6 33 0 8 0.30338
30 57 0 8 0.30327
19 82 0 8 0.30318
25 55 0 8 0.30315
65 97 0 8 0.30309
24 67 0 8 0.30296
31 89 0 8 0.30257
34 53 0 8 0.30251
42 61 0 8 0.30226
10 59 0 8 0.30222
30 51 0 8 0.30217
60 98 0 8 0.30209
50 92 0 8 0.30198
4 62 0 8 0.30191
10 27 0 8 0.30186
34 59 0 8 0.30177
34 86 0 8 0.30147
48 92 0 8 0.30131
65 98 0 8 0.30113
3 21 0 8 0.30102
1 20 0 8 0.30084
16 69 0 8 0.30076
27 45 0 8 0.30062
3 12 0 8 0.30024
26 42 0 8 0.30024
11 82 0 8 0.30021
41 57 0 8 0.30013
15 76 0 8 0.29998
10 95 0 8 0.29994
45 62 0 8 0.29986
1 8 0 8 0.29981
2 32 0 8 0.29979
38 89 0 8 0.29948
5 89 0 8 0.29936
4 61 0 8 0.29908
20 64 0 8 0.29892
53 92 0 8 0.29892
43 98 0 8 0.29879
48 96 0 8 0.29856
28 60 0 8 0.29849
28 45 0 8 0.29849
15 64 0 8 0.29835
10 19 0 8 0.29831
59 98 0 8 0.29811
2 30 0 8 0.29795
31 91 0 8 0.29770
12 71 0 8 0.29759
21 96 0 8 0.29740
29 51 0 8 0.29728
75 91 0 8 0.29701
16 67 0 8 0.29698
30 60 0 8 0.29675
3 59 0 8 0.29667
28 65 0 8 0.29661
29 50 0 8 0.29653
26 57 0 8 0.29648
24 47 0 8 0.29637
3 20 0 8 0.29623
2 94 0 8 0.29615
10 78 0 8 0.29586
26 96 0 8 0.29580
17 60 0 8 0.29542
28 57 0 8 0.29533
27 98 0 8 0.29520
78 86 0 8 0.29517
33 99 0 8 0.29500
5 72 0 8 0.29482
9 85 0 8 0.29474
28 72 0 8 0.29473
20 59 0 8 0.29470
10 82 0 8 0.29403
5 76 0 8 0.29392
64 82 0 8 0.29389
15 72 0 8 0.29372
27 93 0 8 0.29350
20 56 0 8 0.29338
24 50 0 8 0.29336
5 66 0 8 0.29329
44 90 0 8 0.29327
32 83 0 8 0.29280
45 61 0 8 0.29262
29 57 0 8 0.29254
22 45 0 8 0.29254
44 93 0 8 0.29249
18 69 0 8 0.29244
25 38 0 8 0.29235
33 69 0 8 0.29234
26 98 0 8 0.29229
26 47 0 8 0.29206
18 58 0 8 0.29200
29 44 0 8 0.29199
62 87 0 8 0.29191
24 75 0 8 0.29191
29 94 0 8 0.29189
24 95 0 8 0.29173
6 23 0 8 0.29141
13 97 0 8 0.29137
3 94 0 8 0.29137
26 88 0 8 0.29133
24 46 0 8 0.29101
34 97 0 8 0.29097
26 91 0 8 0.29053
62 92 0 8 0.29044
77 87 0 8 0.29027
27 96 0 8 0.29021
44 72 0 8 0.29014
6 62 0 8 0.29001
1 33 0 8 0.28989
42 56 0 8 0.28983
3 99 0 8 0.28958
54 92 0 8 0.28947
29 60 0 8 0.28927
19 30 0 8 0.28911
10 97 0 8 0.28880
2 99 0 8 0.28876
30 61 0 8 0.28860
38 93 0 8 0.28834
27 83 0 8 0.28811
49 93 0 8 0.28784
6 22 0 8 0.28752
3 74 0 8 0.28724
21 95 0 8 0.28722
27 42 0 8 0.28706
53 96 0 8 0.28699
20 63 0 8 0.28690
24 44 0 8 0.28685
27 86 0 8 0.28674
27 91 0 8 0.28673
30 73 0 8 0.28662
28 96 0 8 0.28658
13 81 0 8 0.28657
27 90 0 8 0.28641
61 97 0 8 0.28618
55 97 0 8 0.28611
6 30 0 8 0.28606
21 98 0 8 0.28591
15 59 0 8 0.28585
10 71 0 8 0.28582
4 22 0 8 0.28559
47 98 0 8 0.28539
13 65 0 8 0.28536
20 44 0 8 0.28514
13 59 0 8 0.28465
28 41 0 8 0.28394
25 86 0 8 0.28384
6 32 0 8 0.28382
53 72 0 8 0.28356
65 75 0 8 0.28350
30 59 0 8 0.28329
22 94 0 8 0.28321
11 77 0 8 0.28302
60 96 0 8 0.28301
21 45 0 8 0.28276
49 87 0 8 0.28261
34 92 0 8 0.28239
36 89 0 8 0.28230
85 95 0 8 0.28220
36 93 0 8 0.28183
21 94 0 8 0.28169
18 59 0 8 0.28166
48 75 0 8 0.28162
50 59 0 8 0.28161
13 32 0 8 0.28152
11 28 0 8 0.28151
9 21 0 8 0.28135
55 72 0 8 0.28125
43 56 0 8 0.28120
11 90 0 8 0.28099
34 50 0 8 0.28095
28 91 0 8 0.28082
49 76 0 8 0.28071
15 84 0 8 0.28052
53 97 0 8 0.28021
24 65 0 8 0.28014
5 13 0 8 0.28001
26 85 0 8 0.27999
45 82 0 8 0.27981
23 69 0 8 0.27979
30 68 0 8 0.27963
26 87 0 8 0.27951
60 87 0 8 0.27945
29 95 0 8 0.27931
25 54 0 8 0.27920
23 35 0 8 0.27900
32 70 0 8 0.27898
26 41 0 8 0.27886
55 92 0 8 0.27868
26 84 0 8 0.27859
52 88 0 8 0.27835
4 97 0 8 0.27791
26 65 0 8 0.27784
60 94 0 8 0.27776
32 91 0 8 0.27773
15 73 0 8 0.27769
33 51 0 8 0.27748
34 69 0 8 0.27697
45 73 0 8 0.27695
18 75 0 8 0.27694
23 96 0 8 0.27654
12 63 0 8 0.27612
28 97 0 8 0.27610
34 73 0 8 0.27600
44 99 0 8 0.27583
26 45 0 8 0.27544
3 73 0 8 0.27535
57 92 0 8 0.27534
5 19 0 8 0.27520
51 87 0 8 0.27511
31 68 0 8 0.27482
3 30 0 8 0.27449
31 85 0 8 0.27446
12 62 0 8 0.27435
77 92 0 8 0.27434
28 98 0 8 0.27425
27 61 0 8 0.27385
14 78 0 8 0.27383
42 66 0 8 0.27383
34 56 0 8 0.27370
65 91 0 8 0.27361
30 74 0 8 0.27356
5 97 0 8 0.27356
83 98 0 8 0.27354
20 65 0 8 0.27332
59 94 0 8 0.27324
22 38 0 8 0.27323
11 89 0 8 0.27321
31 58 0 8 0.27320
24 68 0 8 0.27306
44 82 0 8 0.27304
12 86 0 8 0.27300
24 93 0 8 0.27298
48 89 0 8 0.27292
21 61 0 8 0.27279
69 85 0 8 0.27276
8 22 0 8 0.27272
32 57 0 8 0.27254
3 90 0 8 0.27250
29 98 0 8 0.27243
10 87 0 8 0.27219
5 29 0 8 0.27209
61 90 0 8 0.27196
30 37 0 8 0.27192
4 29 0 8 0.27152
39 63 0 8 0.27139
34 54 0 8 0.27132
64 94 0 8 0.27131
54 94 0 8 0.27122
49 82 0 8 0.27107
50 87 0 8 0.27069
47 82 0 8 0.27059
28 58 0 8 0.27043
44 86 0 8 0.27032
49 81 0 8 0.27017
5 59 0 8 0.27015
44 71 0 8 0.26998
35 95 0 8 0.26993
28 61 0 8 0.26963
29 65 0 8 0.26956
60 90 0 8 0.26912
62 94 0 8 0.26839
5 61 0 8 0.26825
48 76 0 8 0.26790
44 73 0 8 0.26785
25 39 0 8 0.26765
2 44 0 8 0.26743
1 34 0 8 0.26706
48 93 0 8 0.26701
34 93 0 8 0.26655
49 75 0 8 0.26650
35 47 0 8 0.26649
51 85 0 8 0.26634
66 94 0 8 0.26620
12 65 0 8 0.26618
20 96 0 8 0.26615
56 94 0 8 0.26591
3 82 0 8 0.26590
10 61 0 8 0.26589
4 64 0 8 0.26585
24 60 0 8 0.26580
19 90 0 8 0.26576
21 34 0 8 0.26563
4 94 0 8 0.26544
42 98 0 8 0.26530
76 99 0 8 0.26525
23 61 0 8 0.26522
28 84 0 8 0.26518
58 98 0 8 0.26491
60 89 0 8 0.26490
21 58 0 8 0.26458
38 66 0 8 0.26453
15 75 0 8 0.26451
3 89 0 8 0.26443
57 71 0 8 0.26411
46 99 0 8 0.26403
50 74 0 8 0.26401
34 55 0 8 0.26401
15 60 0 8 0.26399
48 98 0 8 0.26396
9 86 0 8 0.26384
5 25 0 8 0.26373
1 99 0 8 0.26372
5 30 0 8 0.26363
5 56 0 8 0.26343
46 76 0 8 0.26332
10 53 0 8 0.26329
13 47 0 8 0.26320
6 59 0 8 0.26318
30 64 0 8 0.26305
26 72 0 8 0.26301
3 65 0 8 0.26298
27 88 0 8 0.26259
66 99 0 8 0.26247
31 87 0 8 0.26242
36 86 0 8 0.26216
3 56 0 8 0.26195
20 45 0 8 0.26189
22 57 0 8 0.26165
28 73 0 8 0.26154
18 68 0 8 0.26126
48 78 0 8 0.26108
57 93 0 8 0.26086
30 66 0 8 0.26083
62 98 0 8 0.26076
48 74 0 8 0.26075
9 84 0 8 0.26068
10 67 0 8 0.26060
44 69 0 8 0.26057
19 61 0 8 0.26050
13 52 0 8 0.26040
21 97 0 8 0.26036
4 84 0 8 0.26023
59 92 0 8 0.26023
77 96 0 8 0.26023
20 98 0 8 0.26023
15 61 0 8 0.26017
63 94 0 8 0.25996
14 62 0 8 0.25989
71 82 0 8 0.25965
60 93 0 8 0.25943
27 41 0 8 0.25913
17 81 0 8 0.25905
25 48 0 8 0.25898
38 58 0 8 0.25881
8 21 0 8 0.25878
7 79 0 8 0.25877
39 64 0 8 0.25868
9 62 0 8 0.25864
34 90 0 8 0.25860
9 79 0 8 0.25860
62 69 0 8 0.25847
15 83 0 8 0.25836
14 61 0 8 0.25818
4 63 0 8 0.25785
14 69 0 8 0.25776
47 61 0 8 0.25767
6 79 0 8 0.25754
72 82 0 8 0.25745
58 94 0 8 0.25722
65 93 0 8 0.25716
9 59 0 8 0.25706
22 70 0 8 0.25703
48 77 0 8 0.25692
27 89 0 8 0.25688
43 61 0 8 0.25687
13 96 0 8 0.25664
15 54 0 8 0.25645
3 71 0 8 0.25606
29 42 0 8 0.25598
5 96 0 8 0.25590
56 92 0 8 0.25585
51 74 0 8 0.25576
19 78 0 8 0.25563
48 82 0 8 0.25559
53 73 0 8 0.25555
38 56 0 8 0.25549
11 71 0 8 0.25547
14 64 0 8 0.25539
9 89 0 8 0.25530
19 58 0 8 0.25509
55 87 0 8 0.25500
54 64 0 8 0.25498
85 97 0 8 0.25491
7 30 0 8 0.25487
38 45 0 8 0.25487
1 83 0 8 0.25482
61 89 0 8 0.25478
34 67 0 8 0.25476
5 86 0 8 0.25446
8 29 0 8 0.25382
9 69 0 8 0.25380
37 62 0 8 0.25359
5 77 0 8 0.25355
36 66 0 8 0.25352
49 79 0 8 0.25350
17 59 0 8 0.25347
21 76 0 8 0.25345
3 46 0 8 0.25314
16 82 0 8 0.25308
57 99 0 8 0.25301
45 99 0 8 0.25298
31 88 0 8 0.25279
49 94 0 8 0.25266
23 83 0 8 0.25264
22 50 0 8 0.25261
37 59 0 8 0.25245
1 31 0 8 0.25228
90 97 0 8 0.25216
28 85 0 8 0.25199
44 92 0 8 0.25195
12 25 0 8 0.25186
25 60 0 8 0.25180
19 69 0 8 0.25179
7 23 0 8 0.25166
54 87 0 8 0.25149
34 51 0 8 0.25143
12 61 0 8 0.25117
35 64 0 8 0.25101
29 70 0 8 0.25100
29 59 0 8 0.25097
14 77 0 8 0.25076
20 55 0 8 0.25064
18 61 0 8 0.25063
36 92 0 8 0.25052
4 21 0 8 0.25052
10 92 0 8 0.25013
85 93 0 8 0.25010
44 89 0 8 0.25004
25 50 0 8 0.24995
52 94 0 8 0.24994
84 96 0 8 0.24990
31 76 0 8 0.24985
13 92 0 8 0.24982
26 82 0 8 0.24980
50 72 0 8 0.24978
3 47 0 8 0.24965
5 74 0 8 0.24941
19 96 0 8 0.24937
15 56 0 8 0.24932
63 92 0 8 0.24924
20 97 0 8 0.24917
57 87 0 8 0.24916
61 99 0 8 0.24912
78 85 0 8 0.24908
19 46 0 8 0.24900
8 80 0 8 0.24893
29 56 0 8 0.24878
43 96 0 8 0.24878
60 92 0 8 0.24857
34 66 0 8 0.24846
20 85 0 8 0.24840
63 77 0 8 0.24839
48 97 0 8 0.24827
51 90 0 8 0.24820
9 80 0 8 0.24808
49 96 0 8 0.24801
21 85 0 8 0.24779
34 74 0 8 0.24771
29 36 0 8 0.24770
52 93 0 8 0.24754
17 58 0 8 0.24718
77 97 0 8 0.24715
59 87 0 8 0.24705
59 69 0 8 0.24686
7 31 0 8 0.24680
23 65 0 8 0.24673
33 57 0 8 0.24656
12 95 0 8 0.24622
19 28 0 8 0.24600
2 60 0 8 0.24578
57 89 0 8 0.24575
11 95 0 8 0.24569
83 96 0 8 0.24566
7 78 0 8 0.24547
12 96 0 8 0.24515
39 57 0 8 0.24507
51 95 0 8 0.24504
9 60 0 8 0.24470
6 95 0 8 0.24465
5 34 0 8 0.24463
50 83 0 8 0.24461
24 74 0 8 0.24458
21 46 0 8 0.24451
41 62 0 8 0.24437
35 96 0 8 0.24430
60 97 0 8 0.24427
11 59 0 8 0.24415
7 77 0 8 0.24404
19 53 0 8 0.24396
23 82 0 8 0.24387
15 90 0 8 0.24383
76 88 0 8 0.24377
6 77 0 8 0.24371
54 98 0 8 0.24352
48 61 0 8 0.24348
10 69 0 8 0.24346
37 58 0 8 0.24323
59 99 0 8 0.24321
63 98 0 8 0.24314
24 39 0 8 0.24313
48 87 0 8 0.24309
16 76 0 8 0.24305
15 63 0 8 0.24301
10 96 0 8 0.24288
3 26 0 8 0.24283
1 94 0 8 0.24277
25 58 0 8 0.24270
25 61 0 8 0.24270
31 82 0 8 0.24238
47 59 0 8 0.24236
36 56 0 8 0.24232
18 67 0 8 0.24231
46 61 0 8 0.24229
5 92 0 8 0.24216
4 24 0 8 0.24201
55 89 0 8 0.24193
11 33 0 8 0.24191
10 32 0 8 0.24175
24 57 0 8 0.24160
5 73 0 8 0.24157
8 69 0 8 0.24133
2 18 0 8 0.24126
19 65 0 8 0.24120
83 95 0 8 0.24103
30 63 0 8 0.24081
26 97 0 8 0.24077
15 86 0 8 0.24064
30 93 0 8 0.24056
19 79 0 8 0.24048
9 87 0 8 0.24030
14 86 0 8 0.24006
1 32 0 8 0.23995
30 53 0 8 0.23992
1 95 0 8 0.23984
45 92 0 8 0.23972
24 97 0 8 0.23970
28 35 0 8 0.23960
11 97 0 8 0.23945
30 54 0 8 0.23933
35 94 0 8 0.23922
13 28 0 8 0.23920
10 57 0 8 0.23912
27 65 0 8 0.23910
19 44 0 8 0.23910
29 96 0 8 0.23899
13 77 0 8 0.23888
6 98 0 8 0.23885
32 77 0 8 0.23870
82 98 0 8 0.23864
61 93 0 8 0.23843
46 59 0 8 0.23838
56 98 0 8 0.23837
9 29 0 8 0.23831
6 61 0 8 0.23807
29 92 0 8 0.23806
51 88 0 8 0.23806
10 31 0 8 0.23805
32 87 0 8 0.23802
5 94 0 8 0.23780
22 98 0 8 0.23761
5 82 0 8 0.23736
28 43 0 8 0.23732
15 85 0 8 0.23701
28 99 0 8 0.23692
29 58 0 8 0.23688
6 60 0 8 0.23687
15 89 0 8 0.23686
5 71 0 8 0.23684
77 94 0 8 0.23684
30 58 0 8 0.23684
1 21 0 8 0.23681
1 19 0 8 0.23666
16 60 0 8 0.23659
49 80 0 8 0.23653
6 78 0 8 0.23653
58 96 0 8 0.23641
23 92 0 8 0.23629
28 75 0 8 0.23596
4 23 0 8 0.23586
20 95 0 8 0.23559
9 83 0 8 0.23549
9 61 0 8 0.23541
27 72 0 8 0.23539
45 74 0 8 0.23538
42 63 0 8 0.23537
34 99 0 8 0.23505
26 62 0 8 0.23505
2 62 0 8 0.23496
12 81 0 8 0.23495
25 59 0 8 0.23488
50 97 0 8 0.23480
21 54 0 8 0.23447
3 60 0 8 0.23441
86 95 0 8 0.23440
3 92 0 8 0.23439
28 88 0 8 0.23413
4 27 0 8 0.23406
10 55 0 8 0.23404
56 64 0 8 0.23396
44 74 0 8 0.23390
11 65 0 8 0.23349
23 60 0 8 0.23342
38 84 0 8 0.23334
34 71 0 8 0.23331
3 53 0 8 0.23276
45 86 0 8 0.23216
5 83 0 8 0.23207
4 65 0 8 0.23199
53 94 0 8 0.23195
34 84 0 8 0.23191
18 57 0 8 0.23173
3 77 0 8 0.23167
2 29 0 8 0.23160
45 59 0 8 0.23156
55 90 0 8 0.23140
29 43 0 8 0.23135
27 87 0 8 0.23107
5 81 0 8 0.23105
17 67 0 8 0.23105
49 74 0 8 0.23091
56 63 0 8 0.23086
45 60 0 8 0.23067
26 99 0 8 0.23061
11 93 0 8 0.23055
8 30 0 8 0.23050
15 95 0 8 0.23043
25 83 0 8 0.23041
35 65 0 8 0.23026
9 82 0 8 0.23018
38 97 0 8 0.23008
38 86 0 8 0.22989
16 70 0 8 0.22969
65 88 0 8 0.22935
10 70 0 8 0.22927
41 98 0 8 0.22927
36 65 0 8 0.22893
25 57 0 8 0.22892
16 83 0 8 0.22892
20 71 0 8 0.22890
56 99 0 8 0.22885
6 93 0 8 0.22870
54 62 0 8 0.22865
30 97 0 8 0.22853
2 22 0 8 0.22848
6 64 0 8 0.22830
52 98 0 8 0.22818
27 43 0 8 0.22809
26 43 0 8 0.22799
20 94 0 8 0.22793
79 86 0 8 0.22788
37 46 0 8 0.22780
4 20 0 8 0.22753
46 57 0 8 0.22752
5 44 0 8 0.22750
62 81 0 8 0.22748
2 65 0 8 0.22743
62 99 0 8 0.22733
48 81 0 8 0.22729
34 85 0 8 0.22699
31 77 0 8 0.22693
6 81 0 8 0.22686
42 99 0 8 0.22675
4 26 0 8 0.22670
6 75 0 8 0.22669
9 88 0 8 0.22662
24 51 0 8 0.22661
25 98 0 8 0.22659
83 94 0 8 0.22642
24 92 0 8 0.22626
58 95 0 8 0.22613
42 97 0 8 0.22608
17 82 0 8 0.22581
6 82 0 8 0.22571
15 93 0 8 0.22568
16 61 0 8 0.22551
10 79 0 8 0.22539
42 96 0 8 0.22538
6 96 0 8 0.22537
10 81 0 8 0.22517
24 96 0 8 0.22506
12 98 0 8 0.22473
35 59 0 8 0.22471
4 75 0 8 0.22466
9 67 0 8 0.22455
52 91 0 8 0.22441
52 96 0 8 0.22438
6 94 0 8 0.22425
10 60 0 8 0.22421
14 59 0 8 0.22395
13 50 0 8 0.22386
54 99 0 8 0.22385
47 87 0 8 0.22377
9 90 0 8 0.22365
36 84 0 8 0.22359
27 84 0 8 0.22352
53 98 0 8 0.22307
28 76 0 8 0.22287
77 98 0 8 0.22287
23 57 0 8 0.22273
42 64 0 8 0.22261
33 77 0 8 0.22234
51 92 0 8 0.22217
2 19 0 8 0.22213
62 80 0 8 0.22206
9 31 0 8 0.22194
3 86 0 8 0.22192
9 66 0 8 0.22191
9 56 0 8 0.22184
6 63 0 8 0.22169
38 46 0 8 0.22168
25 40 0 8 0.22156
27 62 0 8 0.22154
9 58 0 8 0.22139
61 88 0 8 0.22134
14 94 0 8 0.22131
2 82 0 8 0.22131
15 74 0 8 0.22124
49 59 0 8 0.22117
18 81 0 8 0.22072
36 96 0 8 0.22057
78 87 0 8 0.22032
64 99 0 8 0.22030
16 59 0 8 0.22014
51 89 0 8 0.21983
11 61 0 8 0.21966
8 68 0 8 0.21949
38 47 0 8 0.21941
9 68 0 8 0.21936
36 69 0 8 0.21930
64 91 0 8 0.21922
14 63 0 8 0.21918
6 83 0 8 0.21917
5 79 0 8 0.21906
24 48 0 8 0.21890
2 45 0 8 0.21886
43 65 0 8 0.21859
28 77 0 8 0.21855
1 30 0 8 0.21846
12 97 0 8 0.21838
13 61 0 8 0.21836
4 82 0 8 0.21834
4 59 0 8 0.21814
2 84 0 8 0.21802
65 99 0 8 0.21793
34 75 0 8 0.21789
2 85 0 8 0.21778
36 71 0 8 0.21768
49 98 0 8 0.21757
36 54 0 8 0.21744
6 97 0 8 0.21737
8 61 0 8 0.21737
57 90 0 8 0.21716
30 91 0 8 0.21712
6 76 0 8 0.21709
35 92 0 8 0.21695
27 85 0 8 0.21646
10 94 0 8 0.21637
78 95 0 8 0.21634
33 70 0 8 0.21623
19 99 0 8 0.21606
8 83 0 8 0.21605
6 34 0 8 0.21602
55 93 0 8 0.21600
23 94 0 8 0.21592
2 74 0 8 0.21587
17 61 0 8 0.21571
15 65 0 8 0.21563
2 63 0 8 0.21545
4 60 0 8 0.21544
49 60 0 8 0.21543
13 31 0 8 0.21542
8 59 0 8 0.21536
33 91 0 8 0.21532
21 53 0 8 0.21523
19 83 0 8 0.21521
1 18 0 8 0.21503
14 66 0 8 0.21501
32 88 0 8 0.21481
28 87 0 8 0.21469
14 98 0 8 0.21455
15 97 0 8 0.21452
4 99 0 8 0.21442
18 83 0 8 0.21435
36 67 0 8 0.21429
19 70 0 8 0.21425
5 38 0 8 0.21424
29 61 0 8 0.21412
52 97 0 8 0.21393
10 65 0 8 0.21383
4 19 0 8 0.21364
24 83 0 8 0.21362
14 96 0 8 0.21360
34 72 0 8 0.21350
5 60 0 8 0.21350
44 67 0 8 0.21339
50 96 0 8 0.21335
49 97 0 8 0.21332
82 96 0 8 0.21325
24 76 0 8 0.21322
11 57 0 8 0.21310
23 39 0 8 0.21308
26 81 0 8 0.21306
24 94 0 8 0.21300
4 85 0 8 0.21272
34 89 0 8 0.21267
14 68 0 8 0.21267
5 65 0 8 0.21252
58 70 0 8 0.21222
63 99 0 8 0.21217
49 61 0 8 0.21210
29 66 0 8 0.21202
35 98 0 8 0.21179
13 46 0 8 0.21176
40 62 0 8 0.21172
8 60 0 8 0.21157
18 82 0 8 0.21155
8 87 0 8 0.21155
60 99 0 8 0.21140
14 60 0 8 0.21121
12 54 0 8 0.21107
36 94 0 8 0.21103
11 96 0 8 0.21102
51 94 0 8 0.21092
27 99 0 8 0.21081
6 57 0 8 0.21075
25 94 0 8 0.21070
22 81 0 8 0.21060
4 74 0 8 0.21055
25 85 0 8 0.21054
21 60 0 8 0.21053
26 73 0 8 0.21052
2 75 0 8 0.21033
14 67 0 8 0.21029
45 71 0 8 0.21011
5 21 0 8 0.21007
26 79 0 8 0.20992
38 99 0 8 0.20991
42 68 0 8 0.20987
20 81 0 8 0.20965
13 55 0 8 0.20964
43 99 0 8 0.20953
6 85 0 8 0.20950
43 83 0 8 0.20948
16 66 0 8 0.20941
26 77 0 8 0.20928
40 57 0 8 0.20928
46 66 0 8 0.20922
10 47 0 8 0.20911
32 82 0 8 0.20884
44 91 0 8 0.20872
43 97 0 8 0.20862
11 87 0 8 0.20856
16 58 0 8 0.20855
10 98 0 8 0.20829
66 91 0 8 0.20824
30 86 0 8 0.20814
39 95 0 8 0.20805
4 44 0 8 0.20805
12 56 0 8 0.20802
5 98 0 8 0.20802
18 98 0 8 0.20801
48 59 0 8 0.20785
9 93 0 8 0.20756
9 92 0 8 0.20754
26 78 0 8 0.20752
4 25 0 8 0.20742
84 92 0 8 0.20733
77 88 0 8 0.20724
9 57 0 8 0.20721
47 71 0 8 0.20715
24 42 0 8 0.20715
24 87 0 8 0.20709
8 98 0 8 0.20706
82 97 0 8 0.20704
6 86 0 8 0.20679
83 97 0 8 0.20645
76 91 0 8 0.20635
36 50 0 8 0.20633
23 45 0 8 0.20629
6 80 0 8 0.20628
22 36 0 8 0.20609
22 35 0 8 0.20609
8 88 0 8 0.20570
3 38 0 8 0.20569
25 66 0 8 0.20566
8 31 0 8 0.20557
25 95 0 8 0.20544
43 69 0 8 0.20544
36 72 0 8 0.20538
30 71 0 8 0.20534
6 84 0 8 0.20530
9 81 0 8 0.20517
25 72 0 8 0.20505
20 70 0 8 0.20500
29 93 0 8 0.20476
19 80 0 8 0.20460
2 28 0 8 0.20458
7 80 0 8 0.20457
4 77 0 8 0.20445
29 71 0 8 0.20443
78 92 0 8 0.20439
14 24 0 8 0.20420
17 83 0 8 0.20418
12 94 0 8 0.20409
21 47 0 8 0.20404
13 80 0 8 0.20389
55 99 0 8 0.20344
36 49 0 8 0.20338
3 55 0 8 0.20330
27 97 0 8 0.20326
3 29 0 8 0.20326
6 66 0 8 0.20309
12 59 0 8 0.20304
48 60 0 8 0.20295
9 70 0 8 0.20295
11 66 0 8 0.20293
2 59 0 8 0.20281
9 30 0 8 0.20272
6 69 0 8 0.20271
17 66 0 8 0.20261
6 92 0 8 0.20235
46 65 0 8 0.20229
25 56 0 8 0.20221
36 98 0 8 0.20216
11 81 0 8 0.20212
11 55 0 8 0.20184
48 91 0 8 0.20180
24 91 0 8 0.20176
78 90 0 8 0.20139
11 19 0 8 0.20132
42 94 0 8 0.20095
25 87 0 8 0.20062
36 97 0 8 0.20058
53 88 0 8 0.20050
81 98 0 8 0.20039
59 88 0 8 0.20026
66 73 0 8 0.20025
38 92 0 8 0.20025
33 83 0 8 0.20014
15 58 0 8 0.20007
46 87 0 8 0.20001
30 70 0 8 0.19999
66 98 0 8 0.19989
6 89 0 8 0.19974
19 38 0 8 0.19972
1 61 0 8 0.19972
38 54 0 8 0.19957
42 67 0 8 0.19952
30 99 0 8 0.19949
29 53 0 8 0.19930
5 67 0 8 0.19922
38 67 0 8 0.19920
64 98 0 8 0.19913
53 63 0 8 0.19899
1 62 0 8 0.19869
65 82 0 8 0.19856
22 60 0 8 0.19849
49 88 0 8 0.19818
50 94 0 8 0.19812
78 98 0 8 0.19805
58 97 0 8 0.19803
57 70 0 8 0.19797
12 87 0 8 0.19795
49 73 0 8 0.19787
5 99 0 8 0.19776
5 57 0 8 0.19765
62 88 0 8 0.19712
66 88 0 8 0.19708
49 91 0 8 0.19707
10 38 0 8 0.19699
43 66 0 8 0.19697
10 99 0 8 0.19682
14 95 0 8 0.19661
5 91 0 8 0.19658
25 92 0 8 0.19624
44 75 0 8 0.19603
77 99 0 8 0.19593
51 98 0 8 0.19591
10 80 0 8 0.19586
34 57 0 8 0.19572
11 70 0 8 0.19567
26 63 0 8 0.19563
44 81 0 8 0.19531
30 72 0 8 0.19524
21 77 0 8 0.19518
21 86 0 8 0.19510
8 81 0 8 0.19505
6 56 0 8 0.19502
52 99 0 8 0.19498
6 67 0 8 0.19496
42 95 0 8 0.19493
9 74 0 8 0.19483
7 81 0 8 0.19482
45 93 0 8 0.19474
28 74 0 8 0.19474
45 72 0 8 0.19468
29 54 0 8 0.19466
47 77 0 8 0.19434
12 57 0 8 0.19433
20 69 0 8 0.19432
53 99 0 8 0.19422
15 57 0 8 0.19409
9 97 0 8 0.19371
16 57 0 8 0.19367
34 91 0 8 0.19359
42 69 0 8 0.19346
40 68 0 8 0.19331
43 64 0 8 0.19329
1 29 0 8 0.19318
17 98 0 8 0.19318
37 63 0 8 0.19308
12 77 0 8 0.19303
19 55 0 8 0.19289
29 91 0 8 0.19289
50 88 0 8 0.19274
9 33 0 8 0.19269
20 86 0 8 0.19252
33 87 0 8 0.19239
1 44 0 8 0.19239
4 76 0 8 0.19232
64 88 0 8 0.19232
30 62 0 8 0.19230
1 82 0 8 0.19203
7 22 0 8 0.19189
3 25 0 8 0.19184
25 41 0 8 0.19176
77 91 0 8 0.19170
25 42 0 8 0.19168
1 85 0 8 0.19166
11 31 0 8 0.19161
10 58 0 8 0.19155
32 58 0 8 0.19153
24 82 0 8 0.19132
60 88 0 8 0.19111
5 78 0 8 0.19108
30 75 0 8 0.19106
4 92 0 8 0.19104
10 88 0 8 0.19089
35 93 0 8 0.19082
1 28 0 8 0.19071
57 88 0 8 0.19060
21 71 0 8 0.19015
13 94 0 8 0.18993
1 22 0 8 0.18992
7 60 0 8 0.18980
8 76 0 8 0.18972
37 98 0 8 0.18968
21 59 0 8 0.18957
34 68 0 8 0.18955
11 98 0 8 0.18951
2 13 0 8 0.18936
18 65 0 8 0.18933
87 98 0 8 0.18929
30 83 0 8 0.18914
44 87 0 8 0.18912
90 98 0 8 0.18912
83 99 0 8 0.18888
40 98 0 8 0.18884
39 98 0 8 0.18878
58 87 0 8 0.18871
78 94 0 8 0.18863
43 94 0 8 0.18861
85 96 0 8 0.18844
5 55 0 8 0.18841
70 82 0 8 0.18840
12 55 0 8 0.18839
22 99 0 8 0.18831
36 52 0 8 0.18828
9 32 0 8 0.18818
13 67 0 8 0.18806
17 70 0 8 0.18797
21 92 0 8 0.18794
22 58 0 8 0.18792
36 53 0 8 0.18791
47 81 0 8 0.18785
8 82 0 8 0.18770
4 11 0 8 0.18767
43 62 0 8 0.18739
2 64 0 8 0.18691
4 73 0 8 0.18683
8 75 0 8 0.18680
35 86 0 8 0.18667
2 24 0 8 0.18658
36 57 0 8 0.18648
30 88 0 8 0.18631
35 69 0 8 0.18620
86 97 0 8 0.18620
3 36 0 8 0.18620
24 58 0 8 0.18581
7 68 0 8 0.18580
3 67 0 8 0.18575
21 99 0 8 0.18562
1 13 0 8 0.18556
46 71 0 8 0.18553
48 73 0 8 0.18531
18 70 0 8 0.18531
48 99 0 8 0.18529
68 85 0 8 0.18523
38 69 0 8 0.18519
9 96 0 8 0.18498
11 92 0 8 0.18489
8 57 0 8 0.18487
47 99 0 8 0.18483
32 68 0 8 0.18478
27 82 0 8 0.18471
7 98 0 8 0.18470
22 87 0 8 0.18460
12 31 0 8 0.18458
7 94 0 8 0.18453
21 81 0 8 0.18435
3 45 0 8 0.18408
79 90 0 8 0.18407
45 69 0 8 0.18406
6 99 0 8 0.18390
47 66 0 8 0.18379
48 79 0 8 0.18377
20 34 0 8 0.18370
9 98 0 8 0.18356
18 66 0 8 0.18345
30 90 0 8 0.18336
25 65 0 8 0.18331
12 69 0 8 0.18327
6 87 0 8 0.18321
1 14 0 8 0.18317
2 55 0 8 0.18316
38 71 0 8 0.18310
51 93 0 8 0.18299
28 83 0 8 0.18279
27 63 0 8 0.18272
6 90 0 8 0.18272
44 70 0 8 0.18259
14 57 0 8 0.18251
22 39 0 8 0.18247
16 86 0 8 0.18238
25 84 0 8 0.18227
8 86 0 8 0.18216
9 94 0 8 0.18197
1 60 0 8 0.18197
11 94 0 8 0.18191
12 92 0 8 0.18185
25 96 0 8 0.18183
8 94 0 8 0.18181
9 95 0 8 0.18181
11 69 0 8 0.18163
34 58 0 8 0.18154
10 46 0 8 0.18147
22 49 0 8 0.18138
39 90 0 8 0.18135
58 99 0 8 0.18119
11 60 0 8 0.18105
5 47 0 8 0.18096
25 73 0 8 0.18094
38 98 0 8 0.18083
23 51 0 8 0.18079
3 57 0 8 0.18077
57 91 0 8 0.18068
24 81 0 8 0.18066
20 47 0 8 0.18057
19 94 0 8 0.18039
29 99 0 8 0.18030
42 65 0 8 0.18027
4 55 0 8 0.18017
78 89 0 8 0.18016
80 98 0 8 0.18015
4 93 0 8 0.18009
38 94 0 8 0.18007
20 80 0 8 0.17976
17 75 0 8 0.17968
50 91 0 8 0.17967
6 21 0 8 0.17944
38 96 0 8 0.17934
19 29 0 8 0.17927
13 69 0 8 0.17915
48 72 0 8 0.17914
33 68 0 8 0.17911
4 12 0 8 0.17908
7 59 0 8 0.17897
69 83 0 8 0.17841
5 69 0 8 0.17835
12 53 0 8 0.17821
5 36 0 8 0.17809
47 60 0 8 0.17799
73 81 0 8 0.17782
36 85 0 8 0.17772
39 99 0 8 0.17768
1 84 0 8 0.17762
4 57 0 8 0.17762
38 57 0 8 0.17760
53 64 0 8 0.17749
6 72 0 8 0.17740
33 58 0 8 0.17736
5 87 0 8 0.17728
18 62 0 8 0.17720
20 66 0 8 0.17690
79 98 0 8 0.17669
2 73 0 8 0.17659
45 53 0 8 0.17649
19 34 0 8 0.17622
45 70 0 8 0.17620
29 88 0 8 0.17613
23 99 0 8 0.17612
79 92 0 8 0.17560
62 91 0 8 0.17552
27 64 0 8 0.17511
31 81 0 8 0.17501
23 98 0 8 0.17499
13 49 0 8 0.17498
38 72 0 8 0.17483
48 56 0 8 0.17463
49 72 0 8 0.17452
9 71 0 8 0.17444
3 81 0 8 0.17436
45 66 0 8 0.17423
79 99 0 8 0.17405
57 69 0 8 0.17404
79 95 0 8 0.17388
10 68 0 8 0.17388
38 85 0 8 0.17384
6 65 0 8 0.17359
48 80 0 8 0.17353
2 46 0 8 0.17346
78 88 0 8 0.17339
19 49 0 8 0.17336
20 78 0 8 0.17328
49 99 0 8 0.17327
22 67 0 8 0.17318
61 91 0 8 0.17306
15 94 0 8 0.17289
24 98 0 8 0.17287
11 32 0 8 0.17287
22 69 0 8 0.17278
11 27 0 8 0.17274
6 74 0 8 0.17270
19 92 0 8 0.17238
7 33 0 8 0.17234
19 81 0 8 0.17228
7 95 0 8 0.17228
56 87 0 8 0.17217
7 88 0 8 0.17214
15 99 0 8 0.17209
17 57 0 8 0.17206
4 81 0 8 0.17194
6 91 0 8 0.17175
34 76 0 8 0.17152
26 64 0 8 0.17143
16 98 0 8 0.17143
84 94 0 8 0.17122
6 38 0 8 0.17111
7 61 0 8 0.17109
23 87 0 8 0.17108
19 98 0 8 0.17108
20 46 0 8 0.17100
39 69 0 8 0.17092
25 88 0 8 0.17084
82 94 0 8 0.17081
29 97 0 8 0.17078
28 81 0 8 0.17078
19 68 0 8 0.17075
35 48 0 8 0.17049
12 33 0 8 0.17030
35 97 0 8 0.17023
15 91 0 8 0.17005
16 75 0 8 0.16992
82 95 0 8 0.16981
91 98 0 8 0.16977
2 35 0 8 0.16975
29 73 0 8 0.16964
1 59 0 8 0.16959
20 67 0 8 0.16957
16 85 0 8 0.16943
15 96 0 8 0.16925
50 73 0 8 0.16917
14 97 0 8 0.16914
18 42 0 8 0.16909
7 69 0 8 0.16902
2 76 0 8 0.16896
29 86 0 8 0.16881
7 32 0 8 0.16875
11 78 0 8 0.16869
37 94 0 8 0.16861
1 24 0 8 0.16829
23 81 0 8 0.16823
20 43 0 8 0.16822
4 46 0 8 0.16813
63 88 0 8 0.16805
9 91 0 8 0.16804
34 77 0 8 0.16803
30 87 0 8 0.16799
55 91 0 8 0.16784
28 82 0 8 0.16771
34 70 0 8 0.16767
45 87 0 8 0.16763
2 25 0 8 0.16751
14 55 0 8 0.16750
5 46 0 8 0.16742
2 23 0 8 0.16742
28 79 0 8 0.16734
25 91 0 8 0.16712
13 98 0 8 0.16708
10 44 0 8 0.16706
4 13 0 8 0.16706
65 76 0 8 0.16688
2 77 0 8 0.16685
7 86 0 8 0.16671
8 96 0 8 0.16669
9 99 0 8 0.16660
78 93 0 8 0.16636
27 79 0 8 0.16635
18 99 0 8 0.16624
1 35 0 8 0.16617
43 95 0 8 0.16616
19 36 0 8 0.16611
7 87 0 8 0.16609
35 52 0 8 0.16608
16 71 0 8 0.16604
10 30 0 8 0.16604
19 45 0 8 0.16597
1 45 0 8 0.16596
10 91 0 8 0.16590
14 54 0 8 0.16589
18 74 0 8 0.16580
24 37 0 8 0.16578
39 56 0 8 0.16561
13 79 0 8 0.16557
82 99 0 8 0.16551
21 70 0 8 0.16532
27 81 0 8 0.16528
9 72 0 8 0.16522
33 82 0 8 0.16522
18 85 0 8 0.16520
7 82 0 8 0.16514
45 81 0 8 0.16514
5 39 0 8 0.16507
16 65 0 8 0.16505
27 78 0 8 0.16495
22 42 0 8 0.16489
36 58 0 8 0.16473
87 95 0 8 0.16468
36 87 0 8 0.16468
20 99 0 8 0.16459
18 96 0 8 0.16453
20 79 0 8 0.16448
7 58 0 8 0.16426
69 84 0 8 0.16409
42 93 0 8 0.16404
78 99 0 8 0.16384
5 53 0 8 0.16381
36 99 0 8 0.16365
29 83 0 8 0.16354
16 88 0 8 0.16329
12 66 0 8 0.16325
18 31 0 8 0.16322
38 91 0 8 0.16315
5 12 0 8 0.16313
39 68 0 8 0.16298
78 96 0 8 0.16295
50 99 0 8 0.16291
50 98 0 8 0.16289
1 81 0 8 0.16272
41 99 0 8 0.16268
34 87 0 8 0.16264
8 70 0 8 0.16252
25 44 0 8 0.16245
13 57 0 8 0.16243
11 67 0 8 0.16227
79 93 0 8 0.16226
6 73 0 8 0.16225
45 91 0 8 0.16225
15 92 0 8 0.16216
52 73 0 8 0.16195
40 69 0 8 0.16186
43 68 0 8 0.16186
1 15 0 8 0.16155
4 72 0 8 0.16120
20 54 0 8 0.16101
14 92 0 8 0.16094
5 80 0 8 0.16090
17 88 0 8 0.16089
80 99 0 8 0.16085
51 96 0 8 0.16074
51 73 0 8 0.16074
8 85 0 8 0.16048
2 26 0 8 0.16048
6 71 0 8 0.16046
39 66 0 8 0.16037
3 35 0 8 0.16023
40 99 0 8 0.16012
6 55 0 8 0.15999
16 42 0 8 0.15982
4 45 0 8 0.15944
79 89 0 8 0.15937
3 27 0 8 0.15918
51 91 0 8 0.15911
9 20 0 8 0.15909
39 94 0 8 0.15887
16 62 0 8 0.15880
1 23 0 8 0.15868
24 99 0 8 0.15866
79 88 0 8 0.15832
6 58 0 8 0.15824
17 86 0 8 0.15807
25 43 0 8 0.15807
38 65 0 8 0.15789
9 73 0 8 0.15775
14 93 0 8 0.15759
6 39 0 8 0.15744
22 91 0 8 0.15740
11 99 0 8 0.15732
86 96 0 8 0.15706
8 58 0 8 0.15704
25 89 0 8 0.15703
17 99 0 8 0.15692
48 62 0 8 0.15691
15 38 0 8 0.15691
6 36 0 8 0.15689
14 44 0 8 0.15687
3 69 0 8 0.15674
10 36 0 8 0.15673
25 46 0 8 0.15659
2 57 0 8 0.15648
35 49 0 8 0.15647
27 80 0 8 0.15645
13 60 0 8 0.15643
34 83 0 8 0.15634
9 63 0 8 0.15623
4 66 0 8 0.15618
20 93 0 8 0.15615
83 92 0 8 0.15611
42 85 0 8 0.15607
15 55 0 8 0.15603
12 26 0 8 0.15594
86 93 0 8 0.15589
79 94 0 8 0.15586
46 81 0 8 0.15577
4 54 0 8 0.15575
42 90 0 8 0.15572
19 42 0 8 0.15553
8 67 0 8 0.15550
4 56 0 8 0.15549
41 56 0 8 0.15549
10 34 0 8 0.15543
46 91 0 8 0.15485
1 63 0 8 0.15481
12 46 0 8 0.15471
39 88 0 8 0.15452
39 96 0 8 0.15443
6 88 0 8 0.15437
43 67 0 8 0.15416
6 44 0 8 0.15414
1 39 0 8 0.15409
36 88 0 8 0.15391
24 45 0 8 0.15376
23 42 0 8 0.15367
39 67 0 8 0.15359
3 52 0 8 0.15345
31 78 0 8 0.15338
30 89 0 8 0.15326
10 29 0 8 0.15318
26 75 0 8 0.15298
37 95 0 8 0.15291
35 67 0 8 0.15281
35 90 0 8 0.15277
8 74 0 8 0.15265
7 93 0 8 0.15258
29 62 0 8 0.15248
39 93 0 8 0.15241
11 58 0 8 0.15239
47 91 0 8 0.15235
10 49 0 8 0.15227
25 99 0 8 0.15218
18 44 0 8 0.15216
1 75 0 8 0.15212
25 81 0 8 0.15192
40 67 0 8 0.15185
25 47 0 8 0.15183
78 91 0 8 0.15181
16 84 0 8 0.15166
13 38 0 8 0.15163
36 75 0 8 0.15162
7 99 0 8 0.15160
6 68 0 8 0.15152
24 77 0 8 0.15133
21 66 0 8 0.15130
7 83 0 8 0.15127
38 88 0 8 0.15126
15 44 0 8 0.15117
4 79 0 8 0.15114
12 78 0 8 0.15106
22 77 0 8 0.15096
18 88 0 8 0.15086
10 52 0 8 0.15062
81 99 0 8 0.15057
39 91 0 8 0.15049
87 96 0 8 0.15035
17 42 0 8 0.15023
16 87 0 8 0.15010
8 99 0 8 0.15008
12 47 0 8 0.15006
38 87 0 8 0.15000
1 65 0 8 0.14971
29 74 0 8 0.14970
18 56 0 8 0.14963
48 57 0 8 0.14961
13 44 0 8 0.14936
47 57 0 8 0.14935
29 72 0 8 0.14925
7 96 0 8 0.14922
22 88 0 8 0.14915
6 54 0 8 0.14902
26 80 0 8 0.14899
5 52 0 8 0.14896
37 57 0 8 0.14896
1 93 0 8 0.14886
36 73 0 8 0.14880
84 98 0 8 0.14878
15 42 0 8 0.14872
28 78 0 8 0.14852
11 79 0 8 0.14851
36 68 0 8 0.14837
58 92 0 8 0.14836
36 48 0 8 0.14830
29 90 0 8 0.14819
78 97 0 8 0.14817
12 89 0 8 0.14811
25 82 0 8 0.14796
1 26 0 8 0.14789
50 62 0 8 0.14785
20 53 0 8 0.14769
30 81 0 8 0.14766
2 14 0 8 0.14763
31 79 0 8 0.14745
27 77 0 8 0.14742
44 76 0 8 0.14742
19 52 0 8 0.14739
35 89 0 8 0.14738
5 58 0 8 0.14723
12 32 0 8 0.14710
24 88 0 8 0.14698
36 91 0 8 0.14689
16 74 0 8 0.14689
38 50 0 8 0.14688
25 90 0 8 0.14671
1 64 0 8 0.14663
3 50 0 8 0.14661
5 88 0 8 0.14647
23 68 0 8 0.14638
39 97 0 8 0.14637
20 42 0 8 0.14637
12 99 0 8 0.14629
58 69 0 8 0.14616
3 18 0 8 0.14602
4 47 0 8 0.14602
16 94 0 8 0.14601
18 34 0 8 0.14595
36 55 0 8 0.14556
35 66 0 8 0.14555
37 96 0 8 0.14538
29 64 0 8 0.14533
48 88 0 8 0.14532
44 68 0 8 0.14529
14 56 0 8 0.14526
1 76 0 8 0.14515
33 88 0 8 0.14504
6 19 0 8 0.14503
79 87 0 8 0.14503
9 34 0 8 0.14503
12 60 0 8 0.14493
86 98 0 8 0.14486
6 70 0 8 0.14475
2 43 0 8 0.14463
79 97 0 8 0.14459
17 94 0 8 0.14456
12 93 0 8 0.14456
41 68 0 8 0.14435
18 86 0 8 0.14421
25 45 0 8 0.14413
27 73 0 8 0.14411
26 74 0 8 0.14397
28 80 0 8 0.14394
7 67 0 8 0.14377
11 53 0 8 0.14341
1 38 0 8 0.14324
5 15 0 8 0.14306
16 44 0 8 0.14303
18 39 0 8 0.14291
37 65 0 8 0.14289
5 35 0 8 0.14288
26 76 0 8 0.14281
39 92 0 8 0.14274
21 39 0 8 0.14264
50 60 0 8 0.14261
7 97 0 8 0.14255
58 88 0 8 0.14253
8 95 0 8 0.14253
51 99 0 8 0.14244
21 52 0 8 0.14230
87 97 0 8 0.14223
1 55 0 8 0.14217
42 86 0 8 0.14214
43 63 0 8 0.14208
15 39 0 8 0.14205
25 74 0 8 0.14200
35 87 0 8 0.14200
35 88 0 8 0.14198
42 89 0 8 0.14197
18 94 0 8 0.14190
35 68 0 8 0.14185
1 86 0 8 0.14174
25 78 0 8 0.14152
21 93 0 8 0.14140
15 52 0 8 0.14138
37 99 0 8 0.14132
9 54 0 8 0.14114
42 92 0 8 0.14109
4 86 0 8 0.14108
17 41 0 8 0.14102
79 96 0 8 0.14091
57 67 0 8 0.14065
35 50 0 8 0.14064
58 93 0 8 0.14059
4 71 0 8 0.14054
11 80 0 8 0.14033
49 62 0 8 0.14025
39 65 0 8 0.14018
27 75 0 8 0.14008
5 20 0 8 0.14003
3 15 0 8 0.13991
53 62 0 8 0.13988
20 92 0 8 0.13988
8 33 0 8 0.13974
1 57 0 8 0.13971
15 98 0 8 0.13964
42 83 0 8 0.13960
1 77 0 8 0.13937
56 70 0 8 0.13929
16 39 0 8 0.13918
13 78 0 8 0.13903
12 79 0 8 0.13898
29 87 0 8 0.13894
56 69 0 8 0.13887
18 97 0 8 0.13873
14 89 0 8 0.13869
25 62 0 8 0.13863
30 82 0 8 0.13855
61 68 0 8 0.13855
34 88 0 8 0.13847
3 39 0 8 0.13845
3 70 0 8 0.13832
15 53 0 8 0.13827
25 77 0 8 0.13822
30 77 0 8 0.13815
4 78 0 8 0.13813
15 87 0 8 0.13809
37 64 0 8 0.13805
4 67 0 8 0.13794
13 99 0 8 0.13781
35 99 0 8 0.13772
11 30 0 8 0.13769
8 92 0 8 0.13757
17 39 0 8 0.13751
18 84 0 8 0.13738
55 88 0 8 0.13734
18 87 0 8 0.13733
38 53 0 8 0.13720
4 69 0 8 0.13707
48 63 0 8 0.13704
5 70 0 8 0.13694
8 62 0 8 0.13686
39 89 0 8 0.13685
32 81 0 8 0.13679
2 69 0 8 0.13673
2 27 0 8 0.13639
37 69 0 8 0.13622
38 68 0 8 0.13621
25 97 0 8 0.13621
1 16 0 8 0.13619
14 99 0 8 0.13599
16 96 0 8 0.13593
1 25 0 8 0.13588
2 92 0 8 0.13587
44 88 0 8 0.13583
8 56 0 8 0.13579
59 91 0 8 0.13578
23 48 0 8 0.13554
7 92 0 8 0.13547
37 68 0 8 0.13546
36 76 0 8 0.13542
35 91 0 8 0.13535
17 44 0 8 0.13526
62 79 0 8 0.13525
56 67 0 8 0.13522
13 87 0 8 0.13522
7 21 0 8 0.13512
8 32 0 8 0.13510
37 47 0 8 0.13508
17 28 0 8 0.13503
29 63 0 8 0.13502
14 53 0 8 0.13492
8 89 0 8 0.13489
3 91 0 8 0.13485
7 34 0 8 0.13481
16 72 0 8 0.13479
12 44 0 8 0.13479
36 70 0 8 0.13472
18 41 0 8 0.13454
58 89 0 8 0.13453
16 99 0 8 0.13448
22 51 0 8 0.13435
16 93 0 8 0.13435
18 33 0 8 0.13430
81 96 0 8 0.13419
9 55 0 8 0.13418
30 85 0 8 0.13407
18 55 0 8 0.13401
4 36 0 8 0.13399
21 80 0 8 0.13398
10 39 0 8 0.13391
39 86 0 8 0.13387
4 35 0 8 0.13384
1 58 0 8 0.13377
12 80 0 8 0.13375
51 97 0 8 0.13372
1 74 0 8 0.13343
2 36 0 8 0.13340
15 33 0 8 0.13338
29 80 0 8 0.13323
66 74 0 8 0.13310
8 91 0 8 0.13302
56 66 0 8 0.13282
55 70 0 8 0.13274
2 81 0 8 0.13249
44 53 0 8 0.13239
68 84 0 8 0.13234
81 97 0 8 0.13229
29 81 0 8 0.13225
43 85 0 8 0.13217
35 70 0 8 0.13211
19 39 0 8 0.13201
7 76 0 8 0.13200
60 68 0 8 0.13185
67 74 0 8 0.13155
2 93 0 8 0.13147
42 91 0 8 0.13140
47 65 0 8 0.13119
5 49 0 8 0.13119
36 74 0 8 0.13110
20 39 0 8 0.13107
14 28 0 8 0.13104
25 93 0 8 0.13103
2 15 0 8 0.13098
11 47 0 8 0.13097
1 42 0 8 0.13082
17 87 0 8 0.13079
1 27 0 8 0.13075
7 57 0 8 0.13070
24 41 0 8 0.13069
38 52 0 8 0.13067
8 55 0 8 0.13051
42 71 0 8 0.13049
21 78 0 8 0.13045
10 48 0 8 0.13035
4 38 0 8 0.13034
2 58 0 8 0.13031
84 99 0 8 0.13016
12 30 0 8 0.13016
40 66 0 8 0.13003
29 89 0 8 0.13002
22 43 0 8 0.13000
5 68 0 8 0.12997
27 76 0 8 0.12982
18 45 0 8 0.12977
11 34 0 8 0.12963
1 92 0 8 0.12959
42 70 0 8 0.12950
37 88 0 8 0.12930
50 63 0 8 0.12926
2 86 0 8 0.12908
45 89 0 8 0.12908
29 82 0 8 0.12907
66 82 0 8 0.12893
16 56 0 8 0.12885
21 87 0 8 0.12871
63 81 0 8 0.12870
24 40 0 8 0.12865
8 84 0 8 0.12856
41 69 0 8 0.12850
8 97 0 8 0.12847
17 93 0 8 0.12837
20 52 0 8 0.12821
35 71 0 8 0.12819
3 79 0 8 0.12815
8 93 0 8 0.12795
60 91 0 8 0.12791
11 44 0 8 0.12788
10 50 0 8 0.12787
16 92 0 8 0.12770
2 39 0 8 0.12762
43 82 0 8 0.12758
8 34 0 8 0.12742
1 43 0 8 0.12725
12 90 0 8 0.12725
33 81 0 8 0.12724
18 95 0 8 0.12724
21 35 0 8 0.12705
3 49 0 8 0.12697
1 36 0 8 0.12694
41 66 0 8 0.12682
9 64 0 8 0.12672
17 62 0 8 0.12671
41 96 0 8 0.12668
39 87 0 8 0.12662
8 65 0 8 0.12655
19 43 0 8 0.12650
83 93 0 8 0.12602
17 85 0 8 0.12601
35 58 0 8 0.12594
7 62 0 8 0.12557
49 71 0 8 0.12555
55 69 0 8 0.12554
14 87 0 8 0.12554
5 45 0 8 0.12552
50 57 0 8 0.12548
45 88 0 8 0.12545
54 71 0 8 0.12523
47 78 0 8 0.12522
3 78 0 8 0.12517
29 79 0 8 0.12513
7 90 0 8 0.12501
12 28 0 8 0.12500
35 73 0 8 0.12491
57 68 0 8 0.12474
1 46 0 8 0.12464
19 50 0 8 0.12464
14 45 0 8 0.12444
1 73 0 8 0.12423
16 89 0 8 0.12418
15 88 0 8 0.12404
6 35 0 8 0.12399
21 91 0 8 0.12393
67 83 0 8 0.12390
37 93 0 8 0.12383
45 75 0 8 0.12382
63 78 0 8 0.12375
41 65 0 8 0.12370
9 65 0 8 0.12368
41 63 0 8 0.12364
85 92 0 8 0.12361
53 91 0 8 0.12355
42 84 0 8 0.12349
41 88 0 8 0.12347
11 91 0 8 0.12340
38 49 0 8 0.12337
35 55 0 8 0.12331
1 17 0 8 0.12323
7 91 0 8 0.12321
17 56 0 8 0.12285
12 52 0 8 0.12282
64 81 0 8 0.12273
7 89 0 8 0.12271
55 71 0 8 0.12267
23 58 0 8 0.12266
4 39 0 8 0.12263
38 75 0 8 0.12250
41 94 0 8 0.12245
23 88 0 8 0.12243
80 95 0 8 0.12238
27 74 0 8 0.12224
14 58 0 8 0.12202
18 64 0 8 0.12184
42 82 0 8 0.12182
9 38 0 8 0.12182
80 97 0 8 0.12177
85 98 0 8 0.12173
54 88 0 8 0.12167
13 34 0 8 0.12164
12 34 0 8 0.12163
11 46 0 8 0.12163
5 42 0 8 0.12147
35 53 0 8 0.12146
17 96 0 8 0.12139
8 90 0 8 0.12129
15 49 0 8 0.12128
38 77 0 8 0.12125
5 50 0 8 0.12118
45 67 0 8 0.12114
88 98 0 8 0.12106
6 49 0 8 0.12085
2 72 0 8 0.12079
16 95 0 8 0.12068
7 66 0 8 0.12062
41 64 0 8 0.12059
89 97 0 8 0.12058
21 69 0 8 0.12056
2 42 0 8 0.12055
4 58 0 8 0.12043
14 33 0 8 0.12035
14 30 0 8 0.12028
17 74 0 8 0.12010
21 38 0 8 0.12005
37 48 0 8 0.11994
37 52 0 8 0.11981
1 69 0 8 0.11971
18 46 0 8 0.11971
86 99 0 8 0.11965
7 75 0 8 0.11964
14 34 0 8 0.11946
85 94 0 8 0.11939
18 32 0 8 0.11927
39 46 0 8 0.11924
14 91 0 8 0.11919
45 90 0 8 0.11919
6 52 0 8 0.11918
50 61 0 8 0.11915
39 84 0 8 0.11915
35 57 0 8 0.11913
41 97 0 8 0.11904
15 51 0 8 0.11900
42 88 0 8 0.11898
4 53 0 8 0.11894
3 58 0 8 0.11891
2 70 0 8 0.11889
49 67 0 8 0.11884
38 76 0 8 0.11883
4 70 0 8 0.11865
17 84 0 8 0.11863
3 42 0 8 0.11859
40 64 0 8 0.11850
37 97 0 8 0.11846
29 85 0 8 0.11840
14 31 0 8 0.11834
11 52 0 8 0.11834
15 28 0 8 0.11821
37 51 0 8 0.11813
86 94 0 8 0.11798
46 58 0 8 0.11795
59 67 0 8 0.11794
80 88 0 8 0.11794
13 36 0 8 0.11790
39 83 0 8 0.11785
2 67 0 8 0.11773
16 91 0 8 0.11761
16 63 0 8 0.11755
30 84 0 8 0.11750
9 36 0 8 0.11736
35 56 0 8 0.11735
46 77 0 8 0.11727
66 83 0 8 0.11726
37 67 0 8 0.11721
18 92 0 8 0.11706
79 91 0 8 0.11705
19 87 0 8 0.11690
18 72 0 8 0.11689
1 79 0 8 0.11683
29 77 0 8 0.11682
14 52 0 8 0.11679
1 80 0 8 0.11673
18 30 0 8 0.11673
8 66 0 8 0.11669
12 67 0 8 0.11656
63 91 0 8 0.11655
41 95 0 8 0.11652
47 79 0 8 0.11647
35 85 0 8 0.11640
6 20 0 8 0.11626
25 64 0 8 0.11624
17 40 0 8 0.11607
37 92 0 8 0.11605
30 80 0 8 0.11572
2 66 0 8 0.11553
40 94 0 8 0.11552
64 77 0 8 0.11552
14 90 0 8 0.11550
87 99 0 8 0.11550
21 43 0 8 0.11548
80 96 0 8 0.11548
1 54 0 8 0.11534
80 94 0 8 0.11533
54 91 0 8 0.11525
38 82 0 8 0.11523
1 72 0 8 0.11508
16 97 0 8 0.11495
36 77 0 8 0.11493
17 97 0 8 0.11487
30 76 0 8 0.11480
6 47 0 8 0.11478
2 16 0 8 0.11478
1 68 0 8 0.11467
49 70 0 8 0.11463
2 47 0 8 0.11455
35 84 0 8 0.11442
42 87 0 8 0.11431
14 88 0 8 0.11424
2 56 0 8 0.11422
17 95 0 8 0.11417
58 90 0 8 0.11412
16 43 0 8 0.11412
67 82 0 8 0.11408
50 71 0 8 0.11395
32 79 0 8 0.11365
30 79 0 8 0.11351
31 80 0 8 0.11349
46 60 0 8 0.11341
7 85 0 8 0.11338
35 74 0 8 0.11336
2 79 0 8 0.11328
6 50 0 8 0.11323
2 78 0 8 0.11309
4 18 0 8 0.11304
18 73 0 8 0.11302
46 88 0 8 0.11288
7 39 0 8 0.11288
20 87 0 8 0.11285
37 86 0 8 0.11279
39 82 0 8 0.11238
32 78 0 8 0.11235
18 93 0 8 0.11229
36 51 0 8 0.11226
43 55 0 8 0.11225
17 65 0 8 0.11221
24 43 0 8 0.11219
39 81 0 8 0.11216
69 82 0 8 0.11214
40 63 0 8 0.11208
9 39 0 8 0.11207
59 68 0 8 0.11194
16 41 0 8 0.11190
3 87 0 8 0.11181
29 75 0 8 0.11181
41 67 0 8 0.11181
3 14 0 8 0.11173
1 67 0 8 0.11145
39 79 0 8 0.11137
2 54 0 8 0.11122
85 99 0 8 0.11115
9 44 0 8 0.11112
49 56 0 8 0.11109
17 90 0 8 0.11087
42 76 0 8 0.11084
35 72 0 8 0.11081
38 70 0 8 0.11077
1 56 0 8 0.11075
50 58 0 8 0.11062
90 99 0 8 0.11047
81 94 0 8 0.11046
18 63 0 8 0.11038
25 79 0 8 0.11035
43 70 0 8 0.11023
12 58 0 8 0.11020
12 49 0 8 0.11009
40 65 0 8 0.11005
11 29 0 8 0.11002
6 46 0 8 0.10996
21 42 0 8 0.10996
1 37 0 8 0.10988
17 45 0 8 0.10987
8 39 0 8 0.10967
68 83 0 8 0.10961
48 71 0 8 0.10959
21 90 0 8 0.10959
35 83 0 8 0.10957
42 81 0 8 0.10950
9 46 0 8 0.10950
82 93 0 8 0.10940
16 51 0 8 0.10936
35 51 0 8 0.10934
4 42 0 8 0.10926
52 72 0 8 0.10924
39 70 0 8 0.10904
20 68 0 8 0.10902
18 43 0 8 0.10900
3 43 0 8 0.10899
39 71 0 8 0.10897
17 71 0 8 0.10893
1 47 0 8 0.10887
37 56 0 8 0.10883
80 93 0 8 0.10858
17 91 0 8 0.10851
23 37 0 8 0.10848
17 37 0 8 0.10845
20 38 0 8 0.10844
66 75 0 8 0.10836
29 78 0 8 0.10831
16 64 0 8 0.10830
14 32 0 8 0.10810
4 52 0 8 0.10785
60 67 0 8 0.10771
40 88 0 8 0.10771
11 38 0 8 0.10767
49 58 0 8 0.10767
20 89 0 8 0.10765
1 66 0 8 0.10764
18 48 0 8 0.10764
17 43 0 8 0.10745
17 92 0 8 0.10743
20 90 0 8 0.10742
43 93 0 8 0.10736
40 96 0 8 0.10731
1 91 0 8 0.10728
47 58 0 8 0.10716
1 78 0 8 0.10715
43 71 0 8 0.10701
23 91 0 8 0.10693
81 95 0 8 0.10686
21 89 0 8 0.10680
54 70 0 8 0.10671
4 80 0 8 0.10667
46 70 0 8 0.10664
11 88 0 8 0.10660
18 38 0 8 0.10658
24 79 0 8 0.10632
7 56 0 8 0.10631
6 45 0 8 0.10627
7 70 0 8 0.10598
38 73 0 8 0.10597
4 90 0 8 0.10592
34 82 0 8 0.10586
6 53 0 8 0.10576
80 92 0 8 0.10576
25 63 0 8 0.10563
18 89 0 8 0.10559
56 91 0 8 0.10549
17 89 0 8 0.10547
12 48 0 8 0.10538
46 67 0 8 0.10537
41 83 0 8 0.10532
21 41 0 8 0.10531
21 88 0 8 0.10529
18 71 0 8 0.10528
47 80 0 8 0.10524
2 38 0 8 0.10514
43 84 0 8 0.10505
9 52 0 8 0.10494
10 45 0 8 0.10492
50 67 0 8 0.10473
6 15 0 8 0.10459
16 73 0 8 0.10456
47 88 0 8 0.10455
40 97 0 8 0.10450
6 42 0 8 0.10448
29 76 0 8 0.10435
16 90 0 8 0.10427
72 81 0 8 0.10426
35 54 0 8 0.10411
51 60 0 8 0.10399
1 48 0 8 0.10364
1 89 0 8 0.10354
21 36 0 8 0.10347
15 47 0 8 0.10345
16 28 0 8 0.10344
37 49 0 8 0.10342
43 92 0 8 0.10337
1 70 0 8 0.10337
4 15 0 8 0.10323
14 49 0 8 0.10315
22 48 0 8 0.10311
2 53 0 8 0.10293
18 35 0 8 0.10292
16 34 0 8 0.10289
39 85 0 8 0.10280
1 90 0 8 0.10262
40 83 0 8 0.10255
14 47 0 8 0.10245
2 52 0 8 0.10243
38 55 0 8 0.10236
8 73 0 8 0.10233
38 81 0 8 0.10228
9 53 0 8 0.10202
8 71 0 8 0.10195
23 77 0 8 0.10194
4 91 0 8 0.10192
80 89 0 8 0.10191
39 47 0 8 0.10183
22 80 0 8 0.10170
30 78 0 8 0.10167
2 48 0 8 0.10156
58 91 0 8 0.10148
33 79 0 8 0.10144
4 89 0 8 0.10143
2 17 0 8 0.10130
3 16 0 8 0.10123
43 86 0 8 0.10118
17 33 0 8 0.10100
57 65 0 8 0.10093
15 36 0 8 0.10089
18 36 0 8 0.10079
54 69 0 8 0.10077
39 77 0 8 0.10075
17 64 0 8 0.10074
8 44 0 8 0.10051
14 51 0 8 0.10044
42 77 0 8 0.10032
19 35 0 8 0.10010
21 49 0 8 0.10010
16 36 0 8 0.09998
16 33 0 8 0.09994
6 13 0 8 0.09979
7 38 0 8 0.09975
2 68 0 8 0.09943
13 30 0 8 0.09928
55 64 0 8 0.09927
37 91 0 8 0.09920
1 52 0 8 0.09909
11 48 0 8 0.09904
14 39 0 8 0.09899
51 72 0 8 0.09895
14 46 0 8 0.09892
51 59 0 8 0.09888
41 86 0 8 0.09881
20 91 0 8 0.09877
48 64 0 8 0.09874
35 75 0 8 0.09870
1 87 0 8 0.09852
16 55 0 8 0.09841
9 47 0 8 0.09831
42 55 0 8 0.09827
3 68 0 8 0.09817
14 42 0 8 0.09807
6 51 0 8 0.09803
57 66 0 8 0.09794
38 74 0 8 0.09786
56 88 0 8 0.09778
37 66 0 8 0.09777
40 79 0 8 0.09772
7 84 0 8 0.09769
4 43 0 8 0.09768
29 84 0 8 0.09768
16 38 0 8 0.09765
2 37 0 8 0.09761
11 49 0 8 0.09761
14 25 0 8 0.09737
10 35 0 8 0.09728
5 48 0 8 0.09727
9 35 0 8 0.09712
20 35 0 8 0.09700
15 31 0 8 0.09694
40 91 0 8 0.09685
7 36 0 8 0.09681
8 38 0 8 0.09677
48 66 0 8 0.09677
21 51 0 8 0.09668
4 14 0 8 0.09665
2 80 0 8 0.09659
19 88 0 8 0.09657
37 89 0 8 0.09625
42 79 0 8 0.09598
8 72 0 8 0.09594
14 38 0 8 0.09585
40 95 0 8 0.09581
8 20 0 8 0.09580
48 65 0 8 0.09580
5 16 0 8 0.09571
3 80 0 8 0.09562
54 67 0 8 0.09560
2 71 0 8 0.09554
37 90 0 8 0.09554
1 41 0 8 0.09533
40 70 0 8 0.09527
1 88 0 8 0.09525
15 30 0 8 0.09525
3 48 0 8 0.09523
7 44 0 8 0.09523
13 58 0 8 0.09521
15 32 0 8 0.09509
16 31 0 8 0.09507
33 78 0 8 0.09507
13 91 0 8 0.09503
55 63 0 8 0.09500
4 68 0 8 0.09494
16 40 0 8 0.09489
10 51 0 8 0.09486
87 94 0 8 0.09486
17 34 0 8 0.09485
18 29 0 8 0.09477
15 50 0 8 0.09474
53 61 0 8 0.09468
17 38 0 8 0.09468
70 81 0 8 0.09450
15 45 0 8 0.09441
39 54 0 8 0.09441
41 79 0 8 0.09439
18 91 0 8 0.09435
38 79 0 8 0.09434
25 80 0 8 0.09433
44 77 0 8 0.09423
15 34 0 8 0.09416
37 70 0 8 0.09405
57 64 0 8 0.09384
11 68 0 8 0.09382
1 71 0 8 0.09377
34 78 0 8 0.09372
19 26 0 8 0.09369
15 46 0 8 0.09362
35 77 0 8 0.09358
88 99 0 8 0.09356
39 72 0 8 0.09350
16 49 0 8 0.09341
18 49 0 8 0.09338
8 35 0 8 0.09338
17 31 0 8 0.09335
12 45 0 8 0.09310
9 50 0 8 0.09309
54 65 0 8 0.09309
4 49 0 8 0.09308
49 57 0 8 0.09303
13 51 0 8 0.09298
5 14 0 8 0.09294
23 79 0 8 0.09275
8 63 0 8 0.09260
38 83 0 8 0.09259
21 67 0 8 0.09256
43 88 0 8 0.09252
36 81 0 8 0.09252
17 36 0 8 0.09244
4 48 0 8 0.09227
45 68 0 8 0.09216
54 61 0 8 0.09207
7 35 0 8 0.09207
43 81 0 8 0.09180
34 79 0 8 0.09168
16 35 0 8 0.09160
80 91 0 8 0.09151
16 45 0 8 0.09140
34 81 0 8 0.09139
53 69 0 8 0.09138
22 37 0 8 0.09132
40 56 0 8 0.09125
20 41 0 8 0.09122
19 48 0 8 0.09099
13 68 0 8 0.09088
5 51 0 8 0.09075
37 50 0 8 0.09071
25 75 0 8 0.09056
12 91 0 8 0.09010
41 87 0 8 0.08999
67 81 0 8 0.08996
15 43 0 8 0.08993
2 41 0 8 0.08990
36 79 0 8 0.08988
17 32 0 8 0.08988
24 78 0 8 0.08977
43 87 0 8 0.08975
9 49 0 8 0.08972
13 25 0 8 0.08966
4 16 0 8 0.08958
21 37 0 8 0.08958
20 27 0 8 0.08951
8 51 0 8 0.08950
41 93 0 8 0.08950
71 81 0 8 0.08930
20 49 0 8 0.08917
17 35 0 8 0.08909
55 65 0 8 0.08898
82 92 0 8 0.08897
49 63 0 8 0.08894
19 91 0 8 0.08892
63 80 0 8 0.08891
5 18 0 8 0.08888
36 82 0 8 0.08882
36 83 0 8 0.08875
23 43 0 8 0.08872
81 93 0 8 0.08842
80 90 0 8 0.08840
45 76 0 8 0.08822
40 86 0 8 0.08816
42 72 0 8 0.08814
7 51 0 8 0.08804
8 36 0 8 0.08797
18 37 0 8 0.08793
52 59 0 8 0.08789
18 47 0 8 0.08789
56 68 0 8 0.08779
37 87 0 8 0.08773
8 64 0 8 0.08741
13 26 0 8 0.08736
89 98 0 8 0.08728
39 55 0 8 0.08722
9 45 0 8 0.08722
48 58 0 8 0.08715
25 76 0 8 0.08705
16 52 0 8 0.08700
47 67 0 8 0.08697
53 71 0 8 0.08672
11 39 0 8 0.08664
12 88 0 8 0.08648
59 66 0 8 0.08647
13 48 0 8 0.08637
16 54 0 8 0.08631
9 48 0 8 0.08628
41 91 0 8 0.08623
1 53 0 8 0.08617
20 36 0 8 0.08604
40 78 0 8 0.08601
17 72 0 8 0.08571
37 83 0 8 0.08553
1 51 0 8 0.08541
48 70 0 8 0.08530
16 37 0 8 0.08522
53 70 0 8 0.08514
65 81 0 8 0.08508
47 70 0 8 0.08504
80 87 0 8 0.08502
37 55 0 8 0.08497
5 37 0 8 0.08494
39 78 0 8 0.08483
24 80 0 8 0.08481
45 77 0 8 0.08480
10 42 0 8 0.08454
89 99 0 8 0.08420
9 51 0 8 0.08406
7 55 0 8 0.08397
6 48 0 8 0.08397
58 68 0 8 0.08374
52 64 0 8 0.08373
23 41 0 8 0.08364
50 70 0 8 0.08354
38 51 0 8 0.08354
41 92 0 8 0.08353
52 61 0 8 0.08342
23 80 0 8 0.08338
40 81 0 8 0.08333
12 68 0 8 0.08332
14 29 0 8 0.08330
22 41 0 8 0.08327
40 93 0 8 0.08301
1 49 0 8 0.08299
16 50 0 8 0.08298
3 51 0 8 0.08283
9 37 0 8 0.08271
5 43 0 8 0.08267
12 38 0 8 0.08261
8 37 0 8 0.08257
40 87 0 8 0.08256
41 81 0 8 0.08231
22 68 0 8 0.08225
43 91 0 8 0.08208
39 52 0 8 0.08207
41 55 0 8 0.08196
41 85 0 8 0.08181
11 45 0 8 0.08179
7 63 0 8 0.08165
13 88 0 8 0.08156
81 88 0 8 0.08151
37 54 0 8 0.08146
40 82 0 8 0.08140
39 49 0 8 0.08140
37 71 0 8 0.08135
21 68 0 8 0.08134
46 80 0 8 0.08122
49 66 0 8 0.08121
17 48 0 8 0.08119
18 40 0 8 0.08115
66 81 0 8 0.08113
2 49 0 8 0.08104
49 68 0 8 0.08104
22 79 0 8 0.08091
17 55 0 8 0.08083
38 48 0 8 0.08068
7 65 0 8 0.08066
17 63 0 8 0.08039
18 28 0 8 0.08037
21 79 0 8 0.08034
7 37 0 8 0.08032
37 79 0 8 0.08023
17 30 0 8 0.07980
44 80 0 8 0.07971
45 52 0 8 0.07970
1 40 0 8 0.07966
21 48 0 8 0.07966
50 64 0 8 0.07961
37 53 0 8 0.07958
4 87 0 8 0.07953
66 76 0 8 0.07951
14 48 0 8 0.07947
16 29 0 8 0.07946
7 64 0 8 0.07941
56 65 0 8 0.07934
9 42 0 8 0.07932
16 30 0 8 0.07924
40 90 0 8 0.07920
68 82 0 8 0.07902
6 43 0 8 0.07899
15 35 0 8 0.07878
13 39 0 8 0.07875
6 37 0 8 0.07875
41 89 0 8 0.07869
7 71 0 8 0.07864
35 76 0 8 0.07861
8 45 0 8 0.07859
17 29 0 8 0.07857
8 48 0 8 0.07854
8 52 0 8 0.07843
6 16 0 8 0.07828
16 53 0 8 0.07828
41 82 0 8 0.07804
54 66 0 8 0.07799
81 92 0 8 0.07789
7 74 0 8 0.07784
17 49 0 8 0.07782
1 50 0 8 0.07766
39 76 0 8 0.07750
70 80 0 8 0.07740
15 41 0 8 0.07737
69 81 0 8 0.07729
39 53 0 8 0.07704
2 51 0 8 0.07697
4 51 0 8 0.07691
3 88 0 8 0.07688
3 17 0 8 0.07670
40 92 0 8 0.07651
52 63 0 8 0.07637
42 78 0 8 0.07633
41 70 0 8 0.07629
13 45 0 8 0.07615
8 42 0 8 0.07611
39 80 0 8 0.07590
2 91 0 8 0.07584
32 80 0 8 0.07569
4 41 0 8 0.07565
16 32 0 8 0.07562
43 72 0 8 0.07560
41 90 0 8 0.07540
39 48 0 8 0.07539
20 48 0 8 0.07531
58 67 0 8 0.07525
15 23 0 8 0.07524
10 37 0 8 0.07511
50 66 0 8 0.07508
41 84 0 8 0.07508
12 39 0 8 0.07505
11 36 0 8 0.07490
39 50 0 8 0.07477
40 89 0 8 0.07447
3 37 0 8 0.07442
7 42 0 8 0.07421
10 18 0 8 0.07417
41 78 0 8 0.07412
3 41 0 8 0.07410
51 58 0 8 0.07407
49 69 0 8 0.07399
17 51 0 8 0.07394
4 37 0 8 0.07391
4 50 0 8 0.07382
55 62 0 8 0.07353
39 73 0 8 0.07352
40 85 0 8 0.07350
37 81 0 8 0.07338
14 50 0 8 0.07335
40 80 0 8 0.07328
68 81 0 8 0.07328
35 79 0 8 0.07316
35 82 0 8 0.07312
5 17 0 8 0.07303
8 50 0 8 0.07298
45 80 0 8 0.07296
64 80 0 8 0.07279
63 79 0 8 0.07276
12 29 0 8 0.07276
5 41 0 8 0.07268
12 27 0 8 0.07266
14 36 0 8 0.07257
48 67 0 8 0.07230
7 52 0 8 0.07218
18 90 0 8 0.07216
38 78 0 8 0.07174
7 72 0 8 0.07169
2 87 0 8 0.07164
19 41 0 8 0.07152
88 97 0 8 0.07143
12 51 0 8 0.07142
18 54 0 8 0.07137
37 84 0 8 0.07130
4 17 0 8 0.07130
16 48 0 8 0.07108
37 77 0 8 0.07106
22 78 0 8 0.07094
49 64 0 8 0.07064
11 50 0 8 0.07061
40 71 0 8 0.07059
7 54 0 8 0.07059
46 69 0 8 0.07056
7 48 0 8 0.07043
41 71 0 8 0.07043
46 78 0 8 0.07037
6 41 0 8 0.07035
12 36 0 8 0.07025
43 90 0 8 0.07007
46 79 0 8 0.06990
52 65 0 8 0.06963
91 99 0 8 0.06957
52 62 0 8 0.06953
43 89 0 8 0.06951
8 54 0 8 0.06950
6 14 0 8 0.06947
53 65 0 8 0.06938
7 73 0 8 0.06895
8 49 0 8 0.06886
37 82 0 8 0.06881
37 85 0 8 0.06880
51 61 0 8 0.06878
20 88 0 8 0.06870
42 73 0 8 0.06830
19 51 0 8 0.06817
6 18 0 8 0.06810
17 73 0 8 0.06799
15 29 0 8 0.06796
52 60 0 8 0.06793
14 35 0 8 0.06785
35 81 0 8 0.06780
82 91 0 8 0.06763
23 40 0 8 0.06752
7 50 0 8 0.06752
82 89 0 8 0.06740
39 75 0 8 0.06725
43 79 0 8 0.06693
2 89 0 8 0.06689
23 78 0 8 0.06674
82 90 0 8 0.06667
8 46 0 8 0.06666
13 42 0 8 0.06664
13 29 0 8 0.06662
37 72 0 8 0.06659
18 53 0 8 0.06656
50 68 0 8 0.06647
42 74 0 8 0.06641
15 37 0 8 0.06637
81 89 0 8 0.06626
14 43 0 8 0.06616
36 78 0 8 0.06603
14 37 0 8 0.06589
11 18 0 8 0.06580
15 40 0 8 0.06580
19 27 0 8 0.06578
83 91 0 8 0.06566
43 73 0 8 0.06545
6 40 0 8 0.06504
81 90 0 8 0.06483
39 74 0 8 0.06475
84 91 0 8 0.06473
50 69 0 8 0.06461
18 52 0 8 0.06452
40 77 0 8 0.06441
8 53 0 8 0.06427
55 67 0 8 0.06427
17 47 0 8 0.06424
37 76 0 8 0.06394
44 79 0 8 0.06339
2 40 0 8 0.06325
2 50 0 8 0.06309
73 80 0 8 0.06294
14 41 0 8 0.06283
8 41 0 8 0.06274
88 95 0 8 0.06260
81 91 0 8 0.06257
7 45 0 8 0.06256
40 84 0 8 0.06256
89 96 0 8 0.06254
47 69 0 8 0.06231
43 76 0 8 0.06222
35 78 0 8 0.06220
12 35 0 8 0.06202
7 41 0 8 0.06202
37 73 0 8 0.06201
39 51 0 8 0.06197
41 80 0 8 0.06192
37 78 0 8 0.06129
55 68 0 8 0.06118
2 90 0 8 0.06114
20 50 0 8 0.06103
10 43 0 8 0.06089
5 40 0 8 0.06085
7 20 0 8 0.06084
13 35 0 8 0.06070
17 54 0 8 0.06060
8 47 0 8 0.06058
41 77 0 8 0.06050
42 80 0 8 0.06050
22 40 0 8 0.06047
88 96 0 8 0.06024
21 40 0 8 0.06023
11 35 0 8 0.06011
17 26 0 8 0.06005
33 80 0 8 0.06002
13 27 0 8 0.05994
37 75 0 8 0.05991
51 69 0 8 0.05978
15 48 0 8 0.05972
2 88 0 8 0.05971
9 19 0 8 0.05955
7 49 0 8 0.05952
15 26 0 8 0.05950
21 50 0 8 0.05950
20 40 0 8 0.05915
17 52 0 8 0.05915
37 80 0 8 0.05894
16 25 0 8 0.05860
53 60 0 8 0.05836
37 74 0 8 0.05823
4 88 0 8 0.05819
72 80 0 8 0.05799
51 63 0 8 0.05797
11 51 0 8 0.05783
43 54 0 8 0.05783
43 77 0 8 0.05775
9 43 0 8 0.05750
14 26 0 8 0.05743
67 75 0 8 0.05742
20 37 0 8 0.05736
36 80 0 8 0.05706
49 65 0 8 0.05695
69 80 0 8 0.05687
11 42 0 8 0.05673
71 80 0 8 0.05673
17 50 0 8 0.05671
18 27 0 8 0.05664
12 50 0 8 0.05658
6 17 0 8 0.05657
7 40 0 8 0.05654
42 75 0 8 0.05653
20 51 0 8 0.05651
34 80 0 8 0.05636
64 78 0 8 0.05611
8 43 0 8 0.05611
18 51 0 8 0.05609
51 62 0 8 0.05606
38 80 0 8 0.05596
44 52 0 8 0.05581
67 76 0 8 0.05565
41 72 0 8 0.05560
16 47 0 8 0.05546
53 67 0 8 0.05542
40 72 0 8 0.05520
9 41 0 8 0.05517
7 43 0 8 0.05506
7 46 0 8 0.05502
17 53 0 8 0.05496
19 37 0 8 0.05493
64 79 0 8 0.05461
16 46 0 8 0.05453
40 76 0 8 0.05423
18 26 0 8 0.05353
92 99 0 8 0.05325
16 26 0 8 0.05291
7 53 0 8 0.05284
45 79 0 8 0.05276
70 79 0 8 0.05261
52 69 0 8 0.05242
15 24 0 8 0.05209
41 76 0 8 0.05194
71 79 0 8 0.05178
12 42 0 8 0.05131
51 70 0 8 0.05128
72 79 0 8 0.05090
43 80 0 8 0.05068
65 77 0 8 0.05051
53 66 0 8 0.05045
43 75 0 8 0.05041
17 27 0 8 0.05039
3 40 0 8 0.05026
48 69 0 8 0.05001
10 41 0 8 0.04964
54 68 0 8 0.04923
18 50 0 8 0.04922
17 46 0 8 0.04906
40 55 0 8 0.04858
41 75 0 8 0.04849
7 47 0 8 0.04838
41 73 0 8 0.04829
8 40 0 8 0.04775
51 67 0 8 0.04756
4 40 0 8 0.04720
44 78 0 8 0.04716
40 75 0 8 0.04697
50 65 0 8 0.04689
52 70 0 8 0.04678
69 79 0 8 0.04664
15 25 0 8 0.04651
12 43 0 8 0.04640
43 78 0 8 0.04629
9 18 0 8 0.04622
43 74 0 8 0.04605
70 77 0 8 0.04593
11 37 0 8 0.04557
41 74 0 8 0.04539
51 64 0 8 0.04506
51 66 0 8 0.04475
13 37 0 8 0.04458
43 53 0 8 0.04449
55 66 0 8 0.04440
42 54 0 8 0.04440
11 43 0 8 0.04406
40 73 0 8 0.04385
53 68 0 8 0.04383
14 40 0 8 0.04369
48 68 0 8 0.04368
40 47 0 8 0.04342
12 37 0 8 0.04338
16 24 0 8 0.04328
7 19 0 8 0.04318
8 19 0 8 0.04293
40 48 0 8 0.04289
47 68 0 8 0.04283
52 71 0 8 0.04266
17 25 0 8 0.04229
46 68 0 8 0.04226
51 68 0 8 0.04194
13 43 0 8 0.04155
40 49 0 8 0.04152
52 67 0 8 0.04139
83 90 0 8 0.04122
67 79 0 8 0.04119
17 24 0 8 0.04115
35 80 0 8 0.04100
41 54 0 8 0.04093
19 40 0 8 0.04090
51 71 0 8 0.04046
66 77 0 8 0.03983
13 41 0 8 0.03969
10 40 0 8 0.03939
9 40 0 8 0.03923
16 23 0 8 0.03863
51 65 0 8 0.03854
40 74 0 8 0.03849
16 27 0 8 0.03789
14 27 0 8 0.03774
42 49 0 8 0.03756
70 78 0 8 0.03751
45 78 0 8 0.03736
8 18 0 8 0.03735
58 66 0 8 0.03669
71 78 0 8 0.03658
66 80 0 8 0.03619
67 80 0 8 0.03601
7 18 0 8 0.03556
12 41 0 8 0.03525
18 25 0 8 0.03520
44 51 0 8 0.03496
11 41 0 8 0.03451
69 78 0 8 0.03417
52 66 0 8 0.03372
41 52 0 8 0.03371
40 53 0 8 0.03360
67 78 0 8 0.03351
68 75 0 8 0.03329
67 77 0 8 0.03326
41 53 0 8 0.03297
40 54 0 8 0.03244
7 16 0 8 0.03239
7 14 0 8 0.03238
65 78 0 8 0.03236
10 17 0 8 0.03214
65 80 0 8 0.03191
52 68 0 8 0.03182
42 53 0 8 0.03176
7 15 0 8 0.03149
41 48 0 8 0.03047
13 40 0 8 0.03046
69 76 0 8 0.03020
65 79 0 8 0.03015
68 79 0 8 0.03014
40 52 0 8 0.02951
66 79 0 8 0.02947
40 51 0 8 0.02925
69 77 0 8 0.02904
66 78 0 8 0.02855
8 16 0 8 0.02829
68 77 0 8 0.02808
40 50 0 8 0.02802
41 49 0 8 0.02795
68 76 0 8 0.02778
8 15 0 8 0.02758
7 17 0 8 0.02626
15 27 0 8 0.02597
58 65 0 8 0.02544
43 52 0 8 0.02516
68 80 0 8 0.02516
42 52 0 8 0.02496
12 40 0 8 0.02471
41 51 0 8 0.02466
11 40 0 8 0.02433
68 78 0 8 0.02313
42 50 0 8 0.02308
41 50 0 8 0.02148
9 16 0 8 0.02132
8 17 0 8 0.02117
9 17 0 8 0.02066
42 51 0 8 0.01823
43 50 0 8 0.01804
43 51 0 8 0.01522
END
