# Supplementary material for: A new ensemble coevolution system for detecting HIV-1 protein coevolution
Source: Biol Direct. 2015 Jan 7;10:1. doi: 10.1186/s13062-014-0031-8 (PMC4332441; doi:10.1186/s13062-014-0031-8)
Supplement: Additional file 3: — Software. The Matlab toolbox and the manual of our ensemble coevolution system are provided. The sequence datasets are also available. [file 13062_2014_31_MOESM3_ESM.zip › EnsembleCoevolutionSystem/CMPro/Readme.txt]

The CMPro software is availble in the web server: 
http://scratch.proteomics.ics.uci.edu/

The CMPro reference is: 
Di Lena P, Nagata K, Baldi P (2012) Deep architectures for protein contact map
prediction. Bioinformatics 28: 2449–2457
