# Supplementary material for: A new ensemble coevolution system for detecting HIV-1 protein coevolution
Source: Biol Direct. 2015 Jan 7;10:1. doi: 10.1186/s13062-014-0031-8 (PMC4332441; doi:10.1186/s13062-014-0031-8)
Supplement: Additional file 3: — Software. The Matlab toolbox and the manual of our ensemble coevolution system are provided. The sequence datasets are also available. [file 13062_2014_31_MOESM3_ESM.zip › EnsembleCoevolutionSystem/CMPro/ExtractCMProOriginalDataOut.m]

function ScoreMatrix = ExtractCMProOriginalDataOut( inputfile, Dim )
% this function returns the matrix from the CMPro output

    fid = fopen( inputfile,'r' );
    if isempty(inputfile) || fid ==-1
        error('website output file from either CMPro or  NNcon or SVMcon: the input is not ready')
    end
    ScoreMatrix = size(Dim);
    for n = 1:3, Line = fgetl( fid );end
    Find = 0;
    while feof( fid ) == 0
       Line = fgetl( fid );
       if length(Line)>=5 && isequal( Line(1:5),'MODEL' ) == 1, Find = 1; Line = fgetl( fid ); end
       if Find == 0,continue;end
       if isempty(find(Line==' ')) == 1, continue; end
       Local = regexp( Line, '[ ]+','split' );
       if length(Local) == 6
          Row = str2num(Local{2}); Col= str2num(Local{3}); Value = str2num(Local{6});
       else
          Row = str2num(Local{1}); Col= str2num(Local{2}); Value = str2num(Local{5});
       end
       if Row==0 ||Col ==0
           d
       end
       ScoreMatrix( Row,Col ) = Value;
       ScoreMatrix( Col,Row ) = Value;
    end
    fclose(fid);
end
