# Supplementary material for: A new ensemble coevolution system for detecting HIV-1 protein coevolution
Source: Biol Direct. 2015 Jan 7;10:1. doi: 10.1186/s13062-014-0031-8 (PMC4332441; doi:10.1186/s13062-014-0031-8)
Supplement: Additional file 3: — Software. The Matlab toolbox and the manual of our ensemble coevolution system are provided. The sequence datasets are also available. [file 13062_2014_31_MOESM3_ESM.zip › EnsembleCoevolutionSystem/SCA/Readme.txt]

If you used this method, please cite the article: 

Reynolds KA, McLaughlin RN, Ranganathan R (2011) Hot spots for allosteric
regulation on protein surfaces. Cell 147: 1564–1575.


The Matlab scripts are availability: http://systems.swmed.edu/rr lab/sca.html
