# Supplementary material for: A new ensemble coevolution system for detecting HIV-1 protein coevolution
Source: Biol Direct. 2015 Jan 7;10:1. doi: 10.1186/s13062-014-0031-8 (PMC4332441; doi:10.1186/s13062-014-0031-8)
Supplement: Additional file 3: — Software. The Matlab toolbox and the manual of our ensemble coevolution system are provided. The sequence datasets are also available. [file 13062_2014_31_MOESM3_ESM.zip › EnsembleCoevolutionSystem/SCA/lett2num.m]

function msa_num=lett2num(msa_lett)
% usage: msa_num=lett2num(msa_lett)
%
% Translates an alignment from a representation where the 20 natural amino
% acids are represented by letters to a representation where they are
% represented by the numbers 1,...,20. Any symbol not corresponding to an
% amino acid is represented by 0.
%
% Author: Olivier Rivoire
% 2/2010
%
%**************************************************************************

code='ACDEFGHIKLMNPQRSTVWY';

msa_num=zeros(size(msa_lett));

for s=1:size(msa_lett,1)
    for a=1:size(msa_lett,2)
        lett=msa_lett(s,a);
        for index=1:length(code)
            if lett==code(index)
                msa_num(s,a)=index;
            end
        end
    end
end
