# Supplementary material for: A new ensemble coevolution system for detecting HIV-1 protein coevolution
Source: Biol Direct. 2015 Jan 7;10:1. doi: 10.1186/s13062-014-0031-8 (PMC4332441; doi:10.1186/s13062-014-0031-8)
Supplement: Additional file 3: — Software. The Matlab toolbox and the manual of our ensemble coevolution system are provided. The sequence datasets are also available. [file 13062_2014_31_MOESM3_ESM.zip › EnsembleCoevolutionSystem/ProteinContactMap/ComputeEuclideanDistance.m]

function [ DistanceMatrixCell,MutationList,MaxUnitNum,MaximumAlignedLen ] = ComputeEuclideanDistance( AtomPosition, ChainAASeq, DistType, Reference,MutliNunit )
%% compute the distance of amino acids in ChainAASeq pairwisely.
% AtomPosition:  [ ChainNum,AANum,XCoord,YCoord,ZCoord ]
% DistType can be either "Shortest" or "Masscentroid"
% if MutliNunit==1, calculate the shortest distance even between different units and chains. 
% if MutliNunit==0, only calculate the shortest distance inside each chain

%% first, find the sequence's chain position
MutationList = cell(1,500); MutationIndex = 0;
MaxUnitNum = 1;
RefLen = length( Reference );
ChainNum = max( AtomPosition(:,2) );
DistanceMatrixCell = cell( RefLen );
VisitedChain = zeros(1,ChainNum); 
VisitedAA = zeros(1,RefLen);
for p = 1:ChainNum
    if VisitedChain(p)==1, continue; end
    VisitedChain( p ) = 1;
    LocalChainSeq = ChainAASeq(p,:);
    LocalChainSeq = LocalChainSeq( 2+length(num2str(p)):find(LocalChainSeq~='-',1,'last') );
    if ISSeqNT(LocalChainSeq) || length(LocalChainSeq) <= 10, continue;  end
    
    FakeMultiAlignment = repmat('-',3,max([length(Reference) length(LocalChainSeq)]) );
    FakeMultiAlignment(1,1:length(Reference)) = Reference;
    FakeMultiAlignment(2,1:length(LocalChainSeq)) = LocalChainSeq;
    FakeMultiAlignment(3,1:length(LocalChainSeq)) = LocalChainSeq
    FakeMultiAlignment = multialign( FakeMultiAlignment,'scoringmatrix','blosum62','ExtendGap',0  );

    [ Score,Alignment ] = nwalign( FakeMultiAlignment(2,1:find(FakeMultiAlignment(2,:)~='-',1,'last')),Reference,'scoringmatrix','blosum62','Glocal','true','ExtendGap',10 )
    S = Score/length( Reference );
    [ matchstr, splitstr ] = regexp( Alignment(2,:), '[|]+', 'match','split' );
    Max =0; 
    for m=1:length(matchstr)
        if Max < length(matchstr{m}),Max=length(matchstr{m});end
    end
    FindChain = p; FindSeq = LocalChainSeq;
    if S > 0.001 && Max >= 10 
       LongestRegion = FindLongestRegionFromAlignment( Alignment );
       if isempty(LongestRegion)==1, continue; end
       EqualSet = zeros(1,10); Index = 1;
       LocalChainAASeqSet = cell(1,100);
       EqualSet(Index) = FindChain;
       LocalChainAASeqSet{ Index } = Reference;
       LocalChainAASeqSet{ Index+1 } = FindSeq;
       for n = 1:ChainNum
           if n == FindChain || VisitedChain(n)==1, continue; end
           LocalChainSeq = ChainAASeq(n,:);
           LocalChainSeq = LocalChainSeq( 2+length(num2str(n)):find(LocalChainSeq~='-',1,'last') );
           if ISSeqNT(LocalChainSeq) || length(LocalChainSeq) <= 10, continue;  end
           
           %% improve the alignment quality
           FakeMultiAlignment = repmat('-',3,max([length(FindSeq) length(LocalChainSeq)]) );
           FakeMultiAlignment(1,1:length(FindSeq)) = FindSeq;
           FakeMultiAlignment(2,1:length(LocalChainSeq)) = LocalChainSeq;
           FakeMultiAlignment(3,1:length(LocalChainSeq)) = LocalChainSeq;
           FakeMultiAlignment = multialign( FakeMultiAlignment,'scoringmatrix','blosum62','ExtendGap',0  );
           
           %[ Score,LocalAlignment ] = nwalign( LocalChainSeq,FindSeq,'scoringmatrix','blosum62','Glocal','true','ExtendGap',0 )
           [ Score,LocalAlignment ] = nwalign( FakeMultiAlignment(2,1:find(FakeMultiAlignment(2,:)~='-',1,'last')),FindSeq,'scoringmatrix','blosum62','Glocal','true','ExtendGap',0 )
           Score = Score/length(FindSeq);
           if Score > 0.01
              Index = Index + 1;
              EqualSet( Index ) = n;
              LocalChainAASeqSet{ Index+1 } = LocalChainSeq;
           end
       end
       EqualSet = EqualSet( 1:Index );
       LocalChainAASeqSet = LocalChainAASeqSet( 1:(Index+1 ));
       if MaxUnitNum < length(EqualSet), MaxUnitNum = length(EqualSet); end
       for n = 1:length(EqualSet), VisitedChain( EqualSet(n) ) = 1; end
       
       [ DistanceMatrix,LocalVisitedAA,LocalMutationList ] = LocalPairwiseDistance( AtomPosition,DistType,LocalChainAASeqSet,EqualSet,Reference,MutliNunit );
       for n = 1:length( LocalMutationList )
           MutationIndex = MutationIndex + 1;
           MutationList{ MutationIndex } = LocalMutationList{n};
       end
       VisitedAA = VisitedAA + LocalVisitedAA;
       for n = 1:RefLen-1
           for m = n+1:RefLen
               DistanceMatrixCell{ n,m } = [ DistanceMatrixCell{ n,m } DistanceMatrix{n,m} ];
           end
       end
    end
end
MutationList = UniqueCell(MutationList(1:MutationIndex));
MaximumAlignedLen = num2str(sum(VisitedAA>0));
end

function [ DistanceMatrix,VisitedAA,MutationList ] = LocalPairwiseDistance( AtomPosition,DistType,ChainAASeqSet,EqualSet,Reference,MutliNunit )
save('/home/lowie/MatlabCode/TestData.mat','AtomPosition','DistType','ChainAASeqSet','EqualSet','Reference','MutliNunit');
ChainNum = length( EqualSet );
if ChainNum == 1
   New = cell(1,3); New{1}=ChainAASeqSet{1}; New{2}=ChainAASeqSet{2}; New{3}=ChainAASeqSet{2}; ChainAASeqSet = New;
end
ChainAlignWithRef = multialign( ChainAASeqSet,'scoringmatrix','blosum62','ExtendGap',0  )

%% find the mutations in the sequences.
MutationList = cell(1,100); Index = 0;
for p = 1:ChainNum
    for q = 1:size( ChainAlignWithRef,2 )
        if ChainAlignWithRef( 1,q ) ~= '-' && ChainAlignWithRef( p+1,q ) ~= '-' && ChainAlignWithRef( 1,q )~= '*' && ChainAlignWithRef( p+1,q ) ~= '*' && ...
                ChainAlignWithRef( 1,q )~=ChainAlignWithRef( p+1,q )
           Index = Index + 1;
           Pos = length( find( ChainAlignWithRef( 1,1:q )~='-' ) );
           MutationList{ Index } = [ChainAlignWithRef( 1,q ) num2str(Pos) ChainAlignWithRef( p+1,q ) ];
        end
    end
end
MutationList = MutationList(1:Index);

%% compute the distance between AA positions in different chains.
RefLen = length( Reference ); VisitedAA = zeros( 1,RefLen );
DistanceMatrix = cell( RefLen );
for k = 0:max( AtomPosition(:,1) )
    if AtomPosition(1,1)==1, k = 1; end
    ModelAtom = find( AtomPosition(:,1)==k );
    [ MinDistMatrix,LocalVisitedAA ] = LocalPairwiseMatrix( AtomPosition(ModelAtom,2:7), ChainAlignWithRef, EqualSet, RefLen,DistType );
    VisitedAA = VisitedAA + LocalVisitedAA;
   %  save('/home/lowie/MatlabCode/Test_MinDistMatrix.mat','MinDistMatrix');
    if MutliNunit == 1 % if we need to calculate the pairwise distance between the multiple units.
    for p = 1:ChainNum-1
        Chain1Atom = intersect( ModelAtom, find( AtomPosition(:,2)==EqualSet(p) ) );
        for q = p+1:ChainNum
            Chain2Atom = intersect( ModelAtom, find( AtomPosition(:,2)==EqualSet(q) ));
            %[p q]
            [ LocalMatrix,LocalVisitedAA ] = Chain_LocalPairwiseMatrix( AtomPosition(Chain1Atom,3:7),AtomPosition(Chain2Atom,3:7),ChainAlignWithRef,p,q,RefLen,DistType );
            VisitedAA = VisitedAA + LocalVisitedAA;
            for n = 1:RefLen-1
                for m = n+1:RefLen
                   if MinDistMatrix(n,m) > LocalMatrix(n,m)
                      MinDistMatrix(n,m) = LocalMatrix(n,m);
                     % MinDistMatrix(m,n) = LocalMatrix(n,m);
                   end
                end
            end
        end
    end
    end
    for n = 1:RefLen-1
        for m = n+1:RefLen
            if MinDistMatrix(n,m) < 10000
               DistanceMatrix{ n,m } = [ DistanceMatrix{n,m}, MinDistMatrix(n,m) ];
            end
        end
    end
    if AtomPosition(1,1)==1, break; end
end
VisitedAA = LocalVisitedAA>0;
%save('/home/lowie/MatlabCode/Test.mat','DistanceMatrix');
end


function [ LocalMatrix,LocalVisitedAA ] = Chain_LocalPairwiseMatrix( AtomPosition1,AtomPosition2,ChainAlignWithRef, Chain1,Chain2, RefLen,DistType )
% AtomPosition: the atom positions in one chain/section. [Pos, X,Y,Z]
%save('/home/lowie/MatlabCode/Data/Gag_Sequence/ProteinContactMap/PDBData/Temp.mat',
 LocalMatrix = Inf*ones( RefLen );
 LocalVisitedAA = zeros(1,RefLen);

 %% find the positions that are aligned with the reference.
 CurrentPos1 = zeros( 1,RefLen ); CurrentPos2 = zeros( 1,RefLen ); 
 RefPos = zeros(1,RefLen ); Index = 0;
 for q = 1:size( ChainAlignWithRef,2 )
    if ChainAlignWithRef( 1,q ) ~= '-' && ChainAlignWithRef( Chain1+1,q ) ~= '-' && ChainAlignWithRef( Chain2+1,q ) ~= '-'
       Index = Index + 1;
       RefPos( Index ) = length( find(ChainAlignWithRef(1,1:q)~='-') );
       CurrentPos1( Index ) = length( find(ChainAlignWithRef(Chain1+1,1:q)~='-') );
       CurrentPos2( Index ) = length( find(ChainAlignWithRef(Chain2+1,1:q)~='-') );
    end
 end
 
% Chain1
% Chain2
% ChainAlignWithRef
 RefPos = RefPos( 1:Index );
 CurrentPos1 = CurrentPos1( 1:Index );
 CurrentPos2 = CurrentPos2( 1:Index );
 
 LocalVisitedAA(RefPos) = ones(1,Index);
 for p = 1:Index
     FindLoc1 = find( AtomPosition1(:,1)==CurrentPos1( p ) );
     if isempty( FindLoc1 )==1, continue; end
     LocalDistanceVector = 10000*ones( 1,Index );
     parfor q = 1:Index
         FindLoc2 = find(AtomPosition2(:,1)==CurrentPos2( q ));
         if isempty( FindLoc2 )==1, continue; end
         if length(FindLoc1) > length(FindLoc2)
             ClosestDist = FastPairwiseDist( AtomPosition1(FindLoc1,:), AtomPosition2(FindLoc2,:),DistType );
         else
             ClosestDist = FastPairwiseDist( AtomPosition2(FindLoc2,:), AtomPosition1(FindLoc1,:),DistType );
         end
         LocalDistanceVector(q) = ClosestDist;
     end
     for q = 1:Index
        % FindLoc2 = find(AtomPosition2(:,1)==CurrentPos2( q ));
         if LocalMatrix( RefPos(p),RefPos(q) ) > LocalDistanceVector(q)
            LocalMatrix( RefPos(p),RefPos(q) ) = LocalDistanceVector(q);
            LocalMatrix( RefPos(p),RefPos(q) ) = LocalDistanceVector(q);
         end 
     end
 end
 
end


function ClosestDist = FastPairwiseDist( AtomSet1,AtomSet2,DistType )
N1 = size(AtomSet1,1); N2 = size(AtomSet2,1);
Vector = 100000*ones( 1,N1 );
for p = 1:N1
    LocalVector = 100000*ones(1,N2); Position = AtomSet1( p,2:5 );
    for q = 1:N2
       LocalVector(q) = ComputeTwoAADistance( Position,AtomSet2( q,2:5 ),DistType );    
    end
    Vector(p) = min( LocalVector );
end
ClosestDist = min( Vector );
end


function [ LocalMatrix,LocalVisitedAA ] = LocalPairwiseMatrix( AtomPosition, ChainAlignWithRef, EqualSet, RefLen,DistType )
% AtomPosition: the atom positions in one chain/section. [Pos, X,Y,Z]
LocalMatrix = Inf*ones( RefLen );
LocalVisitedAA = zeros(1,RefLen);
for k = 1:length( EqualSet )
   %% find the positions that are aligned with the reference.
   CurrentPos = zeros( 1,RefLen ); RefPos = zeros( 1,RefLen ); Index = 0;
    for q = 1:size( ChainAlignWithRef,2 )
        if ChainAlignWithRef( 1,q ) ~= '-' && ChainAlignWithRef( k+1,q ) ~= '-'
           Index = Index + 1;
           RefPos( Index ) = length( find(ChainAlignWithRef(1,1:q)~='-') );
           CurrentPos( Index ) = length( find(ChainAlignWithRef(k+1,1:q)~='-') );
        end
    end
    RefPos = RefPos( 1:Index );
    CurrentPos = CurrentPos( 1:Index );
    LocalVisitedAA(RefPos) = ones(1,Index);
    LocalAtomPosition = AtomPosition( find( AtomPosition(:,1)==EqualSet(k) ),2:6 );
   for p = 1:Index - 1
      FindLoc1 = find( LocalAtomPosition(:,1)==CurrentPos( p ) );
      if isempty( FindLoc1 )==1, continue; end
      for q = p+1:Index
         FindLoc2 = find(LocalAtomPosition(:,1)==CurrentPos( q ));
         if isempty( FindLoc2 )==1, continue; end
         if length(FindLoc1) > length(FindLoc2)
             ClosestDist = FastPairwiseDist( LocalAtomPosition(FindLoc1,:), LocalAtomPosition(FindLoc2,:),DistType );
         else
             ClosestDist = FastPairwiseDist( LocalAtomPosition(FindLoc2,:), LocalAtomPosition(FindLoc1,:),DistType );
         end
          if LocalMatrix( RefPos(p),RefPos(q) ) > ClosestDist
             LocalMatrix( RefPos(p),RefPos(q) ) = ClosestDist;
             LocalMatrix( RefPos(q),RefPos(p) ) = ClosestDist;
          end
       end    
   end
end
end

function ShortDist = ComputeTwoAADistance( Coord1,Coord2,Type )
if isequal(Type,'Shortest')
   ShortDist = 100000;
   for p = 1:size(Coord1,1)
       for q = 1:size(Coord2,1)
           Dist = CreateEcluDist( Coord1(p,:),Coord2(q,:) );
           if ShortDist > Dist, ShortDist = Dist;  end
       end
   end
elseif isequal( Type,'Masscentroid' )
    ShortDist = CreateEcluDist(  Coord1(:,1:3)'*Coord1(:,4),Coord2(:,1:3)'*Coord2(:,4) );
end
end

function Dist = CreateEcluDist( Coord1,Coord2 )
Dist = sqrt( sum((Coord1-Coord2).^2) );
end
