# Supplementary material for: A new ensemble coevolution system for detecting HIV-1 protein coevolution
Source: Biol Direct. 2015 Jan 7;10:1. doi: 10.1186/s13062-014-0031-8 (PMC4332441; doi:10.1186/s13062-014-0031-8)
Supplement: Additional file 3: — Software. The Matlab toolbox and the manual of our ensemble coevolution system are provided. The sequence datasets are also available. [file 13062_2014_31_MOESM3_ESM.zip › EnsembleCoevolutionSystem/ProteinContactMap/DistractAtomPosition.m]

function [ SeqAtomPosition,SeqAAInformation,Resolution,ExpDta,RValue,RFree ] = DistractAtomPosition( fidDirectory, PositionType,RemoveSubtype )
% this function will distract the coordinates of amino acids out.
% input: it is the file id of the pdb file.
% output: ProteinAtomMatrix: a matrix saves the atom coordinate in protein pdb file as [ ChainNum,AANum,XCoord,YCoord,ZCoord ]
%         LigandAttribute:a matrix saves the atoms of Ligand as [XCoord,YCoord,ZCoord ]
% example: fid = fopen('/home/lowie/PymolStudy/HIVProtease/ChosenDrugs/Atazanavir_2AQU.pdb','r'); 
% AtomAttribute = [ ChainNum,AANum,XCoord,YCoord,ZCoord ];

% if Ligand is provided, then the position of ligand will be listed,
% otherwise, it won't be in LigandAttribute; 

% PDB quanlity information.
        % REMARK   2 RESOLUTION.    2.20 ANGSTROMS.            
        % REMARK   2 RESOLUTION. NOT APPLICABLE.       
        % EXPDTA    SOLUTION NMR  ,  
        % EXPDTA    X-RAY DIFFRACTION 
        % R VALUE     (WORKING + TEST SET) : 0.205  
        % FREE R VALUE                     : 0.258  
               
fid = fopen( fidDirectory,'r' );
SeqAtomPosition = ''; SeqAAInformation = '';
Resolution = ''; ExpDta=''; RValue=''; RFree='';
if nargin==2, RemoveSubtype=[]; end

SubtypeSet = {'A' 'C' 'D' 'E' 'F' 'G' 'AE' }; SubtypeLen = 7;
RemoveLen = length(RemoveSubtype);
Flag1 = 0; Flag2 = 0; Flag3 = 0; Localtitle = [];
if nargout > 2
    while feof( fid ) == 0
        tline = fgetl( fid );
        if isempty( strfind(tline,'JRNL        TITL') ) == 0
           LocalEnd = find(tline~=' ',1,'last');
           Localtitle = [ Localtitle tline(19:LocalEnd) ];
           continue;
        end
        if isempty( strfind(tline,'TITLE') ) == 0
           LocalEnd = find(tline~=' ',1,'last');
           if Flag3 == 0
              Flag3 = 1; 
              Localtitle = [ Localtitle tline(1:LocalEnd) ];
           else
              Localtitle = [ Localtitle tline(12:LocalEnd) ];
           end
           continue;
        end        
        
        %% return directly if it's not HIV-1 subtype B
        if isempty( strfind(tline,'REMARK   2 RESOLUTION') ) == 0
           tline = tline(23:34);
           Loc = regexp(tline, '[.0-9]' );
           if isempty(Loc)==0, Resolution = tline(Loc); end
        end
        if isempty( strfind(tline,'EXPDTA') ) == 0
           if isempty( strfind(tline,'NMR') ) == 0
              ExpDta = 'NMR';
           elseif isempty( strfind(tline,'X-RAY') ) == 0
              ExpDta = 'X-RAY';
           elseif isempty( strfind(tline,'ELECTRON MICROSCOPY') ) == 0
              ExpDta = 'EM';
           end
        end
        if isempty( strfind(tline,'REMARK   3   R VALUE') ) == 0
            Flag1 = Flag1 + 1;
            if Flag1 == 1 || Flag1 == 2
               tline = tline( 21:length(tline) );
               Loc = regexp(tline, '[.0-9]');
               if isempty(Loc)==0, RValue = tline(Loc); Flag1=3; end
            end
        end
        if isempty( strfind(tline,'REMARK   3   FREE R VALUE') ) == 0
            Flag2 = Flag2 + 1;
            if Flag2 == 1 || Flag2 == 2
               tline = tline( 21:length(tline) );
               Loc = regexp( tline, '[.0-9]' );
               RFree = tline( Loc );
               if isempty( Loc )==0, RFree = tline(Loc); Flag2 = 3; end
            end
        end
        
        %% extract the atom positions.
        if length(tline)==6 && isequal( tline(1:6),'SEQRES' ) == 1
            break;
       end
    end
end

%% update the amino acid information in chain.    
%LigandAttribute = zeros(10000,3);
SeqAAInformation = repmat('-',100,3000); 
SeqAAInformationLen = zeros(1,100);
% data structure: [ Model number, Chain name, AA sequences ] for example: 0AGCGGGGGGGGG,   0 is the model number, A is the chain, GCGG is the AA sequence
SeqAtomPosition = zeros(10000,7);
% data structure: [ Model number; Chain number; atom positions ]
ModelNum = 1; SeqAAIncrease = 0; SeqAtomIncrease = 0;
ChainAASeq = repmat( '-',1,3000 );
AALocation = []; ChainNum = 0; AANum=0;AtomNum=0;
fid = fopen( fidDirectory,'r' );
    while feof( fid ) == 0
        tline = fgetl( fid );
        if length(tline)==3&& isequal( tline,'END' ) == 1,break;end
        % tline
        
        %% the number of models
        if length(tline)>=5&& isequal( tline(1:5),'MODEL' ) == 1
           ModelNum = ModelNum + 1;
           if ChainNum == 0, ModelNum = 0 ; end
           if ChainNum > 0
              for n = 1:ChainNum
                  SeqAAIncrease = SeqAAIncrease + 1;
                  SeqAAInformationLen( SeqAAIncrease ) = length( [ num2str(ModelNum) ChainName{n} LocalChainAACell{n} ]);
                  SeqAAInformation( SeqAAIncrease,1:SeqAAInformationLen( SeqAAIncrease ) ) = [ num2str(ModelNum) ChainName{n} LocalChainAACell{n} ];
              end
           end
           ChainName = cell(1,50); ChainNum = 0;
           LocalChainAACell = cell(1,50);
           LocalAtomMatrix = zeros(10000,5); AtomNum = 0;
           ChainAASeq = repmat( '-',1,3000 ); AANum=0;
          % continue;
        end
        if length(tline) >= 6 && isequal( tline(1:6),'HETATM' ) == 1, continue; end
        if isequal( tline(1:3),'TER' ) == 1 && ( ChainNum==0 || ChainName{ChainNum} ~= tline(22) )
            ChainNum = ChainNum + 1;
            
            LocalChainAACell{ ChainNum } = ChainAASeq( 1:AANum );
            ChainName{ ChainNum } = Lasttline(22);
            for n = 1:AtomNum
                SeqAtomIncrease = SeqAtomIncrease + 1;
                SeqAtomPosition( SeqAtomIncrease,: ) = [ ModelNum ChainNum LocalAtomMatrix(n,:) ];
            end
            ChainAASeq = repmat( '-',1,3000 ); AANum=0;
            LocalAtomMatrix = zeros(10000,5); AtomNum = 0;            
            continue;
        end
            
        %% the amino acid sequence
        if isequal( tline(1:4),'ATOM' ) == 1 && AANum==0
            AALocation = tline(23:26); AANum = 1; 
            ChainAASeq( AANum ) = TransferSeqFromCodon( tline(18:20) );
         
        elseif isequal( tline(1:4),'ATOM' ) == 1 && isequal( tline(23:26),AALocation ) == 0
            AANum = AANum + 1; AALocation = tline(23:26);
            ChainAASeq( AANum ) = TransferSeqFromCodon( tline(18:20) ); 
        end
        
        if isequal( tline(1:4),'ATOM' ) == 1
           % T = [ AANum,XCoord,YCoord,ZCoord ]
           XCoord= strread( tline(31:38),'%.3f');
           YCoord= strread( tline(39:46),'%.3f');
           ZCoord= strread( tline(47:54),'%.3f');                   
           switch PositionType %% the atom positions
               case 'CA'
                  if  isequal( tline(14:15),'CA' ) == 1
                      AtomNum = AtomNum + 1;
                      LocalAtomMatrix( AtomNum,: ) = [ AANum,XCoord,YCoord,ZCoord 12.01 ];
                  end
                  
               case 'CB'
                  if  isequal( tline(14:15),'CB' ) == 1 ||  ( isequal( tline(14:15),'CA' ) == 1 && isequal( tline(18:20),'GLY' ) == 1  )
                      AtomNum = AtomNum + 1;
                      LocalAtomMatrix( AtomNum,: ) = [ AANum,XCoord,YCoord,ZCoord 12.01 ];
                  end                  
                  
               case 'All' % all expect hydrogen atoms
                  AtomeNameLocal = tline(12:15); FirstAtomePos = find( AtomeNameLocal~=' ',1 );
                  if isempty(FirstAtomePos)==0 && AtomeNameLocal( FirstAtomePos ) ~= 'H'
                      AtomNum = AtomNum + 1;
                      LocalAtomMatrix( AtomNum,: ) = [ AANum,XCoord,YCoord,ZCoord LookAtomMass(AtomeNameLocal( FirstAtomePos ))];                      
                  end
               case 'Side' % heavy side chain atoms 
                  if ChainAASeq( AANum ) ~= 'G'
                     AtomeNameLocal = tline(12:15); FirstAtomePos = find( AtomeNameLocal~=' ' );
                     if  isempty(FirstAtomePos)==0 && length(FirstAtomePos)>1 && AtomeNameLocal(FirstAtomePos(1))~='H' && isequal( AtomeNameLocal( FirstAtomePos ),'CA')==0
                         AtomNum = AtomNum + 1;
                         LocalAtomMatrix( AtomNum,: ) = [ AANum,XCoord,YCoord,ZCoord LookAtomMass( AtomeNameLocal(FirstAtomePos(1)) ) ]; 
                     end
                  else
                    if  isequal( tline(14:15),'CA' ) == 1
                        AtomNum = AtomNum + 1;
                        LocalAtomMatrix( AtomNum,: ) = [ AANum,XCoord,YCoord,ZCoord 12.01 ];
                    end                      
                  end
           end
        end
        Lasttline = tline;
    end

if 1%ModelNum == 1
   if ChainNum==0 && length(ChainAASeq) > 0
      ChainNum = 1;
      ChainName{ ChainNum } = 'A';
      LocalChainAACell{ ChainNum } = ChainAASeq( 1:AANum );
      %l=ChainAASeq( 1:AANum )
   end
   for n = 1:ChainNum
       SeqAAIncrease = SeqAAIncrease + 1;
       SeqAAInformationLen( SeqAAIncrease ) = length( [ num2str(ModelNum) ChainName{n} LocalChainAACell{n} ] );
       SeqAAInformation( SeqAAIncrease,1:SeqAAInformationLen( SeqAAIncrease ) ) = [ num2str(ModelNum) ChainName{n} LocalChainAACell{n} ];
   end
end

SeqAtomPosition = SeqAtomPosition( 1:SeqAtomIncrease,: );
SeqAAInformation= SeqAAInformation( 1:SeqAAIncrease,1:max(SeqAAInformationLen) );
fclose(fid);
end

function Mass = LookAtomMass( Atom )
% input the atom type, we look up the table and get the mass out.
AtomTable = {'C','N','O','S','H'};
MassTable = [12.01 14.01 15.99 32.07 1.01];
Mass = 0;
for p = 1:5
    if isequal( Atom,AtomTable{p} ) == 1
        Mass = MassTable( p );
    end
end
end
          
