# Supplementary material for: A new ensemble coevolution system for detecting HIV-1 protein coevolution
Source: Biol Direct. 2015 Jan 7;10:1. doi: 10.1186/s13062-014-0031-8 (PMC4332441; doi:10.1186/s13062-014-0031-8)
Supplement: Additional file 3: — Software. The Matlab toolbox and the manual of our ensemble coevolution system are provided. The sequence datasets are also available. [file 13062_2014_31_MOESM3_ESM.zip › EnsembleCoevolutionSystem/ProteinContactMap/Start_CalculateProteinContactMap.m]

% this function calculates the Euclidean distances between amino acid atoms to prepare protein contact map

currentFolder = pwd
addpath( genpath( currentFolder ) )

%% user can decide the option for calculating the shortest distance between atoms, or use the average distance based on masscentroid method
DistTypeCell = { 'Shortest','Masscentroid' };
ChooseDistType = 1; % 1: shortest, 2: Masscentroid


%% user can decide the option for choosing the calculation based on C-beta (CB) atoms, C-alpha (CA) atoms, all atoms ALL) or side atoms (Side).
AtomTypeCell = { 'CA','CB','All','Side' };
ChooseAtomType = 1; % 1: CA, 2: CB, 3: All, 4: side


%% please change the directory to the location of PDB file
PDBDir  = '/home/lowie/EnsembleCoevolutionSystem/ProteinContactMap/Dataset/'
PDBList = { '1tw7.pdb' };


%% step 1: extract the atom positions from the given PDB data
[ SeqAtomPosition, SeqAA, Resolution, ExpDta, RValue, RFree ] = DistractAtomPosition( [ PDBDir PDBList{1} ], AtomTypeCell{ChooseAtomType} );


%% step 2: prepare the parameters for PDB calculation
% MutliNunit = 1 if the protein has multiple units, otherwise MutliNunit = 0;
MutliNunit = 1; 
% users can define the reference sequence, the default reference is the sequence from the first unit of protein
ReferenceSequence = SeqAA( 1,3:(length(SeqAA(1,:))) )


%% step 3: calculate the pairwise Euclidean distances between amino acids in the PDB data
[ DistanceMatrixCell,MutationList,UnitNum,MaximumAlignedLen ] = ComputeEuclideanDistance( SeqAtomPosition,SeqAA,DistTypeCell{ ChooseDistType },ReferenceSequence,MutliNunit );


%% step 4: output the Euclidean distance matrix into a file
for e = 1:0
RefLen = length( ReferenceSequence );
AveragedDistanceMatrix = zeros( RefLen );
DerivationDistMatrix = zeros( RefLen );
for n = 1:RefLen-1
    for m = n+1:RefLen
        if length( DistanceMatrixCell{ n,m } ) > 0
           AveragedDistanceMatrix( n,m ) = mean( DistanceMatrixCell{ n,m } );
           AveragedDistanceMatrix( m,n ) = AveragedDistanceMatrix( n,m );
           DerivationDistMatrix( n,m ) = std( DistanceMatrixCell{ n,m } );
           DerivationDistMatrix( m,n ) = DerivationDistMatrix( n,m );
        end
    end
end

fid = fopen( [ PDBDir 'EuclideanDistanceMatrix.txt'], 'w' );
for n = 1:RefLen
    for m = 1:RefLen
        fprintf( fid,'%.4f+%.4f,',AveragedDistanceMatrix(n,m), DerivationDistMatrix(n,m) );
    end
end
end

%% step 5: visualize the protein contact map
