# Supplementary material for: A new ensemble coevolution system for detecting HIV-1 protein coevolution
Source: Biol Direct. 2015 Jan 7;10:1. doi: 10.1186/s13062-014-0031-8 (PMC4332441; doi:10.1186/s13062-014-0031-8)
Supplement: Additional file 3: — Software. The Matlab toolbox and the manual of our ensemble coevolution system are provided. The sequence datasets are also available. [file 13062_2014_31_MOESM3_ESM.zip › EnsembleCoevolutionSystem/ProteinContactMap/TransferSeqFromCodon.m]

function Sequence = TransferSeqFromCodon( Seq )
Loc = regexp( Seq,'[A-Za-z]' );
if length(Loc)==1
   Sequence = Seq(Loc);return;
end

t = cell(25);
t{1}={'A',aa2int('A'),'Ala','Alanine','GCU GCC GCA GCG'};
t{2}={'R',aa2int('R'),'Arg','Arginine','CGU CGC CGA CGG AGA AGG'};
t{3}={'N',aa2int('N'),'Asn','Asparagine','AAU AAC'};
t{4}={'D',aa2int('D'),'Asp','Aspartic acid (Aspartate)','GAU GAC'};
t{5}={'C',aa2int('C'),'Cys','Cysteine','UGU UGC'};
t{6}={'Q',aa2int('Q'),'Gln','Glutamine','CAA CAG'};
t{7}={'E',aa2int('E'),'Glu','Glutamic acid (Glutamate)','GAA GAG'};
t{8}={'G',aa2int('G'),'Gly','Glycine','GGU GGC GGA GGG'};
t{9}={'H',aa2int('H'),'His','Histidine','CAU CAC'};
t{10}={'I',aa2int('I'),'Ile','Isoleucine','AUU AUC AUA'};
t{11}={'L',aa2int('L'),'Leu','Leucine','UUA UUG CUU CUC CUA CUG'};
t{12}={'K',aa2int('K'),'Lys','Lysine','AAA AAG'};
t{13}={'M',aa2int('M'),'Met','Methionine','AUG'};
t{14}={'F',aa2int('F'),'Phe','Phenylalanine','UUU UUC'};
t{15}={'P',aa2int('P'),'Pro','Proline','CCU CCC CCA CCG'};
t{16}={'S',aa2int('S'),'Ser','Serine','UCU UCC UCA UCG AGU AGC'};
t{17}={'T',aa2int('T'),'Thr','Threonine','ACU ACC ACA ACG'};
t{18}={'W',aa2int('W'),'Trp','Tryptophan','UGG'};
t{19}={'Y',aa2int('Y'),'Tyr','Tyrosine','UAU UAC'};
t{20}={'V',aa2int('V'),'Val','Valine','GUU GUC GUA GUG'};
t{21}={'B',aa2int('B'),'Asx','Aspartic acid or Asparagine','AAU AAC GAU GAC'};
t{22}={'Z',aa2int('Z'),'Glx','Glutamic acid or Glutamine','CAA CAG GAA GAG'};
t{23}={'X',aa2int('X'),'Xaa','Any amino acid','All'};
t{24}={'*',aa2int('*'),'END','Termination codon','UAA UAG UGA'};
t{25}={'-',aa2int('-'),'GAP','Gap of unknown length','---'};
for p = 1:25, t{p}{3} = upper( t{p}{3} ); end
Len = length(Seq)/3;
if Len ~= floor(Len),Sequence='-'; return;end
Sequence = repmat( '-',1,Len );
for p = 1:Len
    CurrentAA = Seq( (p-1)*3+1:p*3);
    for q = 1:25
        if isequal( t{q}{3},CurrentAA ) ==1
           Sequence(p) = t{q}{1}; break;
        end
    end
end
end
