# Supplementary material for: A new ensemble coevolution system for detecting HIV-1 protein coevolution
Source: Biol Direct. 2015 Jan 7;10:1. doi: 10.1186/s13062-014-0031-8 (PMC4332441; doi:10.1186/s13062-014-0031-8)
Supplement: Additional file 3: — Software. The Matlab toolbox and the manual of our ensemble coevolution system are provided. The sequence datasets are also available. [file 13062_2014_31_MOESM3_ESM.zip › EnsembleCoevolutionSystem/Dataset/Process_P6PR_AA_NoGap.fasta]

>AB287369
LQSRPEPTAPPEESFRFGEAAAAPPLKQESIDKELYPLSSLKSLFGNDPSSQPQITLWQRPIVTIKIGGQLKEALLDTGA
DDTVLEEMNLPGRWKPKMIVGIGGFVKVRQYDQVPIEICGHKIEGTVLIGPTPANIIGRNLMTQLGCTLNF
>AB287371
FQSRPEPTAPPEESCRFGEAAAAPPLKQEPIDKELYPLSSLKSLFGNDPSSQPQITLWQRPIVTVKIGGQLKEAILDTGA
DNTVLEDMNLPGRWTPKIIGGIGGFVKVRQYDQVPIEICGHKTEGTVLIGPTPVNIIGRDLMTQLGFTLNF
>AB289587
LQSSPEPTAPPEESFRFGE---TPSQKQKQTDQGLYPLASLRSLFGNDPSSQPQITLWQRPIVTIKIGGQLREALLDTGA
DDTVLEEINLPGKWKPKIIGGIGGLIKVRQYDNIPIEICGHKVIGSVLVGPTPTNIIGRSLMTQLGCTLNF
>AB289589
LQSSLEPTAPPEESFRFGEETTTPPQKQEPIDKEMYPLASLRSLFGNDPSSQPQITLWQRPIVTIKIGGQLKEALLDTGA
DNTVLEEMNLPGRWKPKIIGGIGGFLKVRQYDQIPIEICGHKTIGTVLVGPTPVNVVGRDLMTQLGCTLNF
>AB428552
LQSRPEPTAPPAESFRFGEETTTPSQKQEPIDKELYPLTSLRSLFGNDPSSQPQITLWQRPLVTIKIGGQLKEALLDTGA
DDTVLEEMNLPGKWKPKMIGGIGGFIKVRQYEQVPIEICGHKAIGTVLVGPTPVNIIGRNLMTQLGCTLNF
>AB428555
LQSRPEPTAPPAESFRFGEETTTPSQKQEPIDKEMYPLASLRSLFGNDPSSQPQITLWQRPLVTIKIGGQLKEALLDTGA
DDTVLEEMNLPGKWKPKIIGGIGGFIKVRQYDQVPIEICGHKAIGTVLVGPTPVNIIGRNLLTQLGCTLNF
>AB428556
LQSRPEPTAPPAENFRLGEETTAPSQKQEPIDKELYPLTSLRSLFGNDPSSQPQITLWQRPLVTIKIGGQVKEALLDTGA
DDTVLEEMNLPGKWKPKIIGGIGGFIKVRQYDQVPVEICGHKAIGAVLIGPTPVNIIGRNILTKLGCTLNF
>AB428557
LQSRPEPTAPPAESFRFGEETTTPSQKPEPIEKELYPLASLRSLFGNDPSSQPQITLWQRPLVPIKIGGQLKEALLDTGA
DDTVLEEMNLPGKWKPKIIGGIGGFIKVRQYDQVPVEICGHKAIGAVLVGPTPVNIIGRNLLTQLGCTLNF
>AB480692
LQNRLEPTAPPEESFKFGEETATPSQKQEPTDKELYPLASLKSLFGNDP---PQITLWQRPVVKVRVGGQLTEALLDTGA
DNTVLENINLPGKWKPKMIGGIGGFVKVRQYDQVTIEFCGHKVVGAVLVGPTPVNIIGRDLMTQIGCTLNF
>AB480694
LQSRLEPTAPPEESFRFGEG-ATPSQKQEPIDKELYPLASLKSLFGNDPSSQPQITLWQRPVVTMKVGGQLREALLDTGA
DDTILEEIDLPGRWKPKLIGGIGGLVKVRQYDQVPIEFCGHKVIGTVLVGPTPANIIGRNLMTQIGCTLNF
>AB480696
PQGRLEPTAPPEESLKFREETTTPPQKQEPIDKELYPLASLRSLYGNDPSSQPQITLWQRPLVTIKIGGQLKEALLDTGA
DDTVLEEMNLPGRWKPKMIGGIGGFIKVKQYDQIPIEICGHKVIGTVLIGPTPVNIIGRNLLTQLGCTLNF
>AB480698
LQSRPEPSAPPAESLMFGEETATPPQKQEP-DRELYPLASLKSLFGNDPSSQPQITLWQRPIVTVKIGGQLKEALLDTGA
DDTVFQEMNLPGRWKPKMIGGIGGFVKVREYDQIPIEICGHKVISTVLVGPTPSNIIGRNLMTQIGCTLNF
>AB604946
LQSRPEPTAPSEESFRFGEETTTSSQKQEPREKELYPLASLRSLFGNDPSSQPQITLWQRPIVPIKIGGQLKEALIDTGA
DDTVIEELNLPGRWTPKIIGGIGGFVKVRQYDQVPVEICGHKAIGSVLVGPTPANIIGRNLLTKIGCTLNF
>AB604950
LQSRAEPTAPPEESFRFGEKITTPSQKQEPMDEGLYPLASLRSLFGNDPSSQPQITLWQRPIVTIKIGGQLKEAILDTGA
DDTVFEEMNLPGRWKPKIIGGIGGLVKVREYDQIPIEICGRKVISTVLIGPTPFNIIGRNLMTQLGCTLNF
>AF156843
FQSRPEPSAPPEESLR--EATTTPSQKQEPIDKELYPLASLRSLFGNDPSSQPQITLWQRPLVTIKIGGQLKEALLDTGA
DDTVLEDMELPGRWKPKIIGGIGGFIKVKQYEQIPVEICGHKAIGTVVVGPTPVNIIGRNLLTQIGCTLNF
>AF292748
LQSRPEPTAPPEESFRFGE---TPSQKQEKIDKDLYPLASLRSLFGNDPSSQPQITLWQRPLVTIRIGGQLKEALLDTGA
DDTVLEEMSLPGKWKPKMIGGIGGFIKVRQYDQILIEICGHKAIGTVLVGPTPVNIIGRNLLTQIGCTLNF
>AF292884
LQSRPEPSAPPEESFRFGEETATPSQKQEPIDKEQYPLASLRSLFGNDPSSQPQITLWQRPLVTIKIGGQLKEALLDTGA
DDTVLEEMNLPGRWKPKMIGGIGGFIKVKQYDQILIEICGHKAIGTVLVGPTPVNIIGRNLLTQIGCTLNF
>AF316831
LQNRLEPSAPPEESFRFGEEATAPSQKQEPIDKGLYPTASLRSLFGNDPSSQPQITLWQRPLVTIKIGGQLKEALLDTGA
DDTVLEEMNLPGRWKPKIIGGIGGFIKVRQYDQIHVEICGHKAIGTVLIGPTPVNVIGRNLMTQIGCTLNF
>AF316838
PQSRAEPSAPPEESLRFGEETATPSQKQEPTDKELYPLTSLKSLFGNDPSSQPQITLWQRPIVTVKVGGHLMEALLDTGA
DDTVLEEMNLPGRWKPKMIGGIGGFVKVRQYDQIPIEICGHKVISTVLVGPTPVNVIGRNLMTQIGCTLNF
>AF316845
LQSRPEPSAPPAESFRFGEEATTPPQKQETIDKELYPLASLKSLFGNDPSSQPQITLWQRPIVTIKIGGQLKEALLDTGA
DDTVLEEMDLPGRWRPKMIGGIGGFIKVRQYDQIPIEICGHKTIGTVLIGPTPANIIGRNLMTQLGCTLNF
>AF323208
LQNRPEPTAPPEESFRFGEETTTPSQKQEPIDKELYPLASLKSLFGNDP---PQITLWQRPLVTIRIGGQLKEALLDTGA
DDTVLEDMNLPGRWKPKMIGGIGGFIKVRQYDQVPIEICGHKAIGTVLIGPTPVNIIGRNLLTQIGCTLNF
>AF323210
LQSRPEPSAPPAESFRFGEETTAPSQKQEPIDKELYPLASLRSLFGNDPSSQPQITLWQRPLVTIKVGGQLKEALLDTGA
DDTVLEDMDLPGRWKPKMIGGIGGFIKVRQYDQIPIEICGHKAIGTVLIGPTPVNIIGRNLLTQIGCTLNF
>AF323211
LQSRPEPSAPPAESFKFGEETTTPPQKQEQTDKELYPLASLKSLFGNDPSSQPQITLWQRPLVTIKIGGQLKEALLDTGA
DDTVLEEINLPGRWKPKMIGGIGGFIKVRQYDQVPIDICGHKAVGTVLVGPTPVNIM-RNLLTQIGCTLN-
>AF323213
LQNRPEPTAPPEESFRFGEGTTTPSQKQEQTDKELYPLASLRSLFGNDPSSQPQITLWQRPLVTIKIGGQLKEALLDTGA
DDTVLEEMSLPGRWKPKMIGGIGGFIKVKQYEEIPIEICGHKAVGTVLIGPTPVNIIGRNLLTQLGCTLNF
>AF323214
LQSRPEPTAPPEESFRFGEETTTPPQKQEPIDKELYPLASLKSLFGNDPSSQPQITLWQRPLVSIKVGGQLKEALLDTGA
DDTVLEDMNLPGKWKPKMIGGIGGFIKVRQYDQILIEICGHKVIGTVLVGPTPVNIIGRNLLTQLGCTLNF
>AF323215
LQSRPEPTAPPEESFRFGEETITPSQKQEQIDQEHQPLASLKSLFGNDPSSKPQITLWQRPLVKIKIGGQIKEALLDTGA
DDTVLEEMSLPGRWKPKMIGGIGGFIKVRQYDQILIEICGHKAIGTVLVGPTPVNIIGRNLLTQIGCTLNF
>AF323216
LQSRPEPSAPPEESFRFGEETTTPSQKQEPIDKGLYPLASLRSLFGNDPSSQPQITLWQRPLVTIKIGGQLKEALLDTGA
DDTVLEEMSLPGKWKPKMIGGIGGFIKVRQYDQIPIEICGHKAIGTVLIGPTPVNIIGRNLLTQLGCTLNF
>AF323217
PQSRTEPTAPPEESFRFGE---APSQKQEPIDKELYPLASLKSLFGNDPSSQPQITLWQRPLVTIKVGGQLKEALLDTGA
DDTVLEEISLPGKWKPKMIGGIGGFIKVRQYDQILIEICGHKAIGTVLVGPTPVNIIGRNLLTQIGCTLNF
>AF323219
LQSRPEPTAPPAESFRFGEETAPPSQKQDR-DKEQYPLASLRSLFGNDPSSQPQITLWQRPLVTIKVGGQLKEALLDTGA
DDTVLEEMDLPGRWKPKMIGGIGGFIKVRQYDQVTIEICGHKTIGTVLIGPTPVNIIGRNLLTQLGCTLNF
>AF323222
LQSRPEPTAPPEESFRFGE---TPSQKQEQTDKELYPLVSLKSLFGNDPSSQPQITLWQRPLVTIKVGGQLKEALLDTGA
DDTVLEEMNLPGRWKPKMIGGIGGFIKVKQYDQIPVEICGHKAIGTVLVGPTPVNIIGRNLLTQIGCTLNF
>AF323223
LQSRPEPTAPPEESFRFGEETTTPPQKQEPIDQGLYPLASLKSLFGNDPSSQPQITLWQRPLVTVKIGGQLKEALLDTGA
DDTVLEEINLPGRWKPKMIGGIGGFIKVRQYDQVPIEICGHKAVGTVLVGPTPVNIIGRNLLTQIGCTLNF
>AF323224
LQSRPEPTAPPEESFRFGEGATSPPQKQEPTDKDLYPLTSLKLLFGSDPS--PQITLWQRPLITIRIGGQLKEALFDTGA
DDTLLEEMNLPGRWKPKMIGGIGGFIKVRQYDQIPIEICGHKAIGTVLVGPTPANIIGRNLLTQIGCTLNF
>AF323225
LQSRPEPTAPPAESFRFGEEATTPSQKQESIAKELYPLTSLKSLFGNDPSSQPQITLWQRPIVTIKIGGQIREALLDTGA
DDTVLEEINLPGRWKPKMIGGIGGLVKVRQYEQIPIEICGHKVIGTVLVGPTPSNIIGRNLLTQIGCTLNF
>AF323226
LQSRPEPTAPPEESFRFGEEATTPPQKQEPIDKELYPLASLRSLFGNDPSSQPQITLWQRPIVTIKIGGQLKEALLDTGA
DDTVLEEMNLPGRWKPKMIGGIGGFIKVRQYDQILIEICGHKAIGTVLVGPTPVNIIGRNLLTQLGCTLNF
>AF323227
LQSRPEPTAPPEESFSFGEETTTPPQKQEQIDKEKYPLASLKSLFGNDPSSQPQITLWQRPLVTVKIGGQLKKALLDTGA
DDTVLEEMNLPGRWKPKMIGGIGGFIKVRQYDQIPIEICGHKAIGTVLVGPTPVNIIGRNLLTQIGCTLNF
>AF323228
LQSRPEPTAPPEESFRFGEETTTPHQKQGPTDKELYPLASLRSLFGNDPSSQPQITLWQRPLVTIKIGGQIKEALLDTGA
DDTVLEEMSLPGRWKPKMIGGIGGFVKVREYDQVPIEICGHKVIGTVLVGPTPANIIGRNLMTQIGCTLNF
>AF323234
LQSRPEPTAPPEESFRFGEEITTPSQKQEMMDKELYPLASLRSLFGNDPSSQPQITLWQRPLVTIKIGGQLKEALLDTGA
DDTVLEDMSLPGRWKPKMIGGIGGFIKVKQYDQIPIEICGHKAIGTVLVGPTPVNIIGRNLLTQIGCTLNF
>AF323235
LQSRPEPTAPPEESFRFGEETTTPSQKQEPVDKELYPLASLRSLFGNDPSSKPQITLWQRPLVEIKIGGQLKEALLDTGA
DDTVLEDMDLPGRWKPKMIGGIGGFIKVRQYEQIPIEICGHKAIGTVLVGPTPVNIIGRNLLTQIGCTLNF
>AF323237
LQSRPEPSAPPAESFGFGEE-TTPPQKQEQRDKELYPLTSLRSLFGNDPSSQPQITLWQRPLVTVKIGGQLKEALLDTGA
DDTVLEEMNLPGRWKPKMIGGIGGFIKVRQYDQIPIEICGHKAIGTVLIGPTPVNIIGRNLMTQIGCTLNF
>AF323239
PQSRTEPTAPPEEIFRFGEETTTPPQKQEPIDKELYPLASLKSLFGNDPSSQPQITLWQRPLVTIKVGGQLKEALLDTGA
DDTVLEDINLPGRWKPKMIGGIGGFIKVRQYDQVPIEICGHKTVGTVLVGPTPVNIIGRNLMTQIGCTLNF
>AF323240
LQNRPEPTAPPEESFKFGEETTAPSQKQEPIDKELYPLTSLRSL-GNDPSSQPQITLG-RPIVPIKIGGQLREALLDTGA
DDTVLEDINLPGRWKPKIIGGIGGFVKVRQYDQVPIEICGHKVIGTVLVGPTPANIIGRNLMTQLGCTLNF
>AF323241
LQSRPEPTAPPEESFR-GE-TTTPPQKQEPIDKELYPLASLKSLFGNDPSSQPQITLWQRPLVTIKVGGQLKEALLDTGA
DDTVLEDMNLPGRWKPKMIGGIGGFIKVRQYDQISIEICGHKATGTVLVGPTPVNIIGRNLLTQIGCTLNF
>AF323243
LQSRPEPTAPPEESFRFGEETTTPSQKQEPIDKELYPLASLRSLFGNDPSSQPQITLWQRPLVTIRVGGQLKEALLDTGA
DDTVLEDMDLPGRWKPKMIGGIGGFIKVRQYDQVPIEICGHKTIGTVLVGPTPVNIIGRDLMTQLGCTLNF
>AF323244
LQSRPEPTAPPAESFRFGEETATPSQKQEPIEKELYPLASLRSLFGNDPSSQPQITLWQRPIVTIKVGGQLKEALLDTGA
DDTVLEEMNLPGRWKPKMIGGIGGFIKVRQYDQISIEICGHKAIGTVLVGPTPVNIIGRNLLTQLGCTLNF
>AF323245
LQSRPEPTAPPEESFRFGEETTTPSQKQETIDKELYPLTSLKSLFGNDPSSQPQITLWQRPIVTIKIGGQLKEALLDTGA
DDTVLEEMNLPGKWKPKMIGGIGGFIKVRQYDQIPIEICGHKAIGTVLVGPTPVNIIGRNLLTQLGCTLNF
>AF323246
LQNRPEPTAPPEESFRFGEETTAPSQKQEPIDKEMYPLTSLRSLFGNDPLSQPQITLWQRPIVTIKIGGQIKEALLDTGA
DDTVLEEMSLPGRWKPKMIGGIGGFIKVRQYDQILIEICGHKAIGTVLVGPTPVNIIGRNLLTQLGCTLNF
>AF349321
LQSRPEPTAPPEESFRFGEETTTPSQKQGPIDKEMYPLASLKSLFGNDPSSQPQITLWQRPVVTIKIGGQLKEALLDTGA
DDTVLEDMSLPGRWKPKMIGGIGGFIKVRQYDQIPIEICGHKAIGTVLIGPTPVNIIGRNLLTQLGCTLNF
>AF349335
LQSRPEPTAPPEESFRFGE---NPFQKQEQKDKELYPLASLKSLFGNDLLSQPQITLWQRPLVTIKIGGQLKEALLDTGA
DDTVLEEMNLPGKWKPKMIGGIGGFIKVRQYEQIPIEICGHKAIGTVLIGPTPVNIIGRNLLTQLGCTLNF
>AF349342
LQSRPEPTAPPEESFRSGEETTTPSQKQEPIDKELYPLASLRSLFGNDPSSQPQITLWQRPLVTIKIGGQLKEALLDTGA
DDTVLEEMNLPGRWKPKMIGGIGGFIKVRQYDQISMEICGHKAVGTVLVGPTPVNIIGRNLLTQIGCTLNF
>AF349347
LQSRPEPSAPPEESFRFGEETATPPQKQEPIDKEMYPLTSLKSLFGNDPLSQPQITLWQRPIVTVKIGGQLKEALLDTGA
DDTVLEEINLPGRWKPKMIGGIGGFIKVRQYEEMPMEICGHKVTGTVLVGPTPVNIIGRNLLTQLGCTLNF
>AJ405947
VQSRLEPTAPPEESFRFGEGTTTHSQKQEPTDKELYPLTALRSLFGNDPSSQPQITLWQRPIVTVKIGGQLKEALLDTGA
DDTVIEDIDLPGRWKPKMIGGIGGFIKVRQYDQIPIEICGHKVLSTVLIGPTPVNVIGRNLMTQIGCTLNF
>AJ405948
LQSRPEPTAPPEESFRFGEETTAPAQKQEPRDKELYPLASLKSLFGNDPSSQPQITLWQRPIVTIKIGGQLREALLDTGA
DDTVLEDINLPGKWKPKMIVGIGGFTKVRQYDQIPIEICGHKVIGTVLVGPTPANIIGRNLLTQIGCTLNF
>AJ405949
LQGRLEPTAPPEESFRFGEETTTPSQKQETKDKELYPLTSLRSLFGNDPSSQPQITLWQRPIVTIKVAGQLREALLDTGA
DDTVLEDIDLPGRWKPKMIGGIGGFVKVKQYDQIPIEICGHKTIGTVLVGPTPVNVIGRNLMTRLGCTLNF
>AJ405950
LQSRLEPSAPPEESFRFGEETATPSQKQEPRDKELYPLTSLRSLFGNDPASQPQITLWQRPRVTIKIGGHLKEALLDTGA
DDTVLEEMSLPGRWKPKIIGGIGGFIKVRQYDQVPVEVCGHKAVCTVLIGPTPVNVIGRNLMTQLGFTLNF
>AJ405952
LQSRPEPTAPPEESLSFREETTTPPQKQEPTDKSLYPLASLKSLFGNDQSSQPQITLWQRPIVTIKVGGQLKEALLDTGA
DDTVLEEMNLPGKWKPKMIGGIGGFVKVRQYEQVPIEICGHKVISTVLIGPTPANIIGRNVMTQLGCTLNF
>AJ405953
LQSRPEPSAPPAESFRSGEETTAPPQKQEQIDKELYPLASLRSLFGSDPSSQPQITLWQRPIVTIKIGGQLKEALLDTGA
DDTVLEEMNLPGRWKPKIIVGIGGFTKVRQYDQIPLEICGHKVIGSVLIGPTPANIIGRNLLTQLGCTLNF
>AJ405954
LQSRLEPSAPPEESFGFGEETIAPSQKQEKTDKELYPLASLKSLFGNDPSSQPQITLWQRPVVTVKVGGQLMEALLDTGA
DDTVLEDINLPGKWKPRMIGGIGGFVKVRQYDQVPVEICGHKAISTVLVGPTPVNIIGRNLMTQIGCTLNF
>AJ405955
LQSRLEPTAPPEESFR--EETSTPPQKQEPIDKELYPLTSLRSLFGNDPSSQPQITLWQRPIVTIKIGGQLKEALLDTGA
DDTVLEDIDLPGKWKPKIIGGIGGFIKVKQYDQVPVEICGHKVIGTVLVGPTPVDVIGRNLMTQLGCTLNF
>AJ405957
LQSRPEPTAPPEESFRFGEETTTPPQKQEPIDKELYPLASLKSLFGNDQSSQPQITLWQRPIVTIKIGGQLKEALLDTGA
DDTVLEDINLPGRWKPKMIGGIGGFIKVRQYDQIPIEICGRKAIGTILVGPTPVNVIGRNLMTQIGCTLNF
>AJ405958
PQSRLEPTAPPEESFRFGEETTTPSQKQEPIEKGLYPLASLRSLFGNDPSSQPQITLWQRPVVPVRIGGQLTEALLDTGA
DDTVIEEINLPGRWKPKIIGGIGGFIKVREYDQVPIEICGHKTTGTVLVGPTPVNIIGRSLMTQLGCTLNF
>AJ405959
VQSRPEPTAPPEESVRFGEETTTPPQKQEKIDKELYPLASLKSLFGNDPSSQPQITLWQRPIVSIKIGGQLKEALLDTGA
DDTVFQDLNLPGRWKPKIIGGIGGFVKVREYDQVPIEICGHKAISTVLVGPTPVNVIGRNLMTQIGCTLNF
>AJ405960
LQSRPEPTAPPEENFRFGEETAAPSQKQEPTNKELYPLASLRSLFGNDP---PQITLWQRPIVTIKIGGQLKEALLDTGA
DDTVLEEMNLPGRWKPKIIGGIGGFIKVRQYDQIPIEICGHKAITTVLIGPTPVNIIGRNLMTQIGCTLNF
>AJ405962
LQCRPEPTAPPEESFRFGEETATPPQKQGTIDKNLYPLDSLKSLFGNDPSSQPQITLWQRPIVTIKVGGQLTEALLDTGA
DDTVLEEMNLPGRWKPKIIGGIGGFIKVRQYDQVPIEICGHKVISTVLIGPTPVNVIGRNLMTQLGCTLNF
>AJ405963
LQSRPEPTAPPEERFRFGEETPTPSQKQELIDKEKYPLTSLRSLFGNDPSSQPQITLWQRPIVTVKIGGQLKEALLDTGA
DDTVLEEMNLPGRWKPKIIGGIGGLIKVRQYDQIPIEICGHKVISTVLIGPTPVNIIGRNLMTQIGCTLNF
>AJ405966
FQSRPEPTAPPEESFKVGEETTTPSQKQEPRDKELYPLASLRSLFGNDPLSQPQITLWQRPLVTIKIGGQIKEALLDTGA
DDTVLEEMELPGRWKPKMIGGIGGFIKVRQYDQIPIEIYGNKVIGTVLIGPTPVNVIGRNLMTKMGCTLNF
>AJ583709
LQSRPEPTAPPEESFRFGEETTTPSQKQEPRDKELYPLTSLRSLFGNDPSSQPQITLWQRPLVTIKIGGQLKEALLDTGA
DDTVLEEMNLPGRWKPKMIGGIGGFIKVRQYDQIAIEICGHKAIGTVLVGPTPVNIIGRNLLTHIGCTLNF
>AJ583740
LQSRPEPTAPPEESFRFGEETTTPSQKQETKDKELYPLTSLRSLFGNDPSSQPQITLWQRPLVTIKIGGQLKEALLDTGA
DDTVLEEMDLPGRWKPKMIGGIGGFIKVRQYDQIAIEICGHKAIGTVLVGPTPVNIIGRNLLTQIGCTLNF
>AJ583743
LQSRPEPTAPPEESFRFGEETTTPSQKQEPIDKEHYPLASLRSLFGNDPSSQPQITLWQRPLVTIKIGGQLKEALLDTGA
DDTVLEEMNLPGRWKPKMIGGIGGFIKVRQYDQILVEICGHKAIGTVLVGPTPVNIIGRNLLTQIGCTLNF
>AJ583744
LQSRPEPTAPPEESFRFGEEIATPAQKQEPIDKELYPLASLKSLFGNDPSSQPQITLWQRPLVTIKIGGQLKEALLDTGA
DDTVLEEMNLPGRWKPKMIGGIGGFIKVRQYDQILVEICGHKAIGTVLVGPTPVNIIGRNLLTQIGCTLNF
>AY248400
LQSRPEPTAPPEESFRFGEETTTPSQKQEPIDKELYPLASLKSLFGSDPLSQPQITLWQRPLVTIKIGGQLKEALLDTGA
DDTVLEDMNLPGRWKPKMIGGIGGFIKVRQYDEVSLEICGHKVIGTVLVGPTPVNIIGRNLLTQLGCTLNF
>AY248401
LQSRPEPTAPPEESFRFGEEATTPCQKQEPIDKELYPLASLRSLFGNDPSSQPQITLWQRPLVTIKIGGQQKEALLDTGA
DDTVLEEISLPGRWKPKMIGGIGGFIKVRQYDQIQIEICGHKAIGTVLVGPTPVNIIGRNLLTQIGCTLNF
>AY248402
LQSRPEPTAPPEESFRFGEETTTPPQKQEPIDKDLYPLASLKSLFGNDPSSQPQITLWQRPLVTIRVGGQLKEALLDTGA
DDTVLEDMSLPGRWKPKMIGGIGGFIKVKQYDQIPVEICGHKAIGTVLVGPTPVNIIGRNLLTQIGCTLNF
>AY248407
LQSRPEPTAPPEESLRFGEEIAAPSQKKEPIDKELYPLTSLRSLFGNDPSSQPQITLWQRPIVTIKIGGQLKEALIDTGA
DDTVLEEMNLPGRWKPRIIGGIGGFIKVRQYDQIPIEICGHKVIGTVLIGPTPTNIIGRNLLTQLGCTLNF
>AY248413
LQNRPEPTAPPAESFRFGEETVTPPQKQGPTDQELYPLASLKSLFGNDPLSQPQITLWQRPLVTIKVGGQLKEALLDTGA
DDTVLEDINLPGRWKPKMIGGIGGFIKVKQYDQIAIEICGHKAIGTVLVGPTPVNIIGRNLLTQIGCTLNF
>AY248414
LQSRPEPTAPPEESFRFGEETTTPSQKQDPIDKELYPLASLRSLFGNDPSSQPQITLWQRPLVTIKIGGQLKEALLDTGA
DDTVLEEMNLPGRWKPKMIGGIGGFIKVRQYDQIPIEICGHKATGTVLVGPTPVNIIGRNLLTQIGCTLNF
>AY248417
LQRPEPPTAPPAESFRFGEETATPSQKQEVIDKELYPLTSLRSLFGNDPSSQPQITLWQRPLVTIKIGGQLKEALLDTGA
DDTVLEEINLPGRWKPKMIGGIGGFIKVRQYDQVLIEICGHKAIGTVLVGPTPVNIIGRNLLTQIGCTLNF
>AY248428
LQSRPEPTAPPEESFRFGEETTSPSQKQEPIDKELYPLTSLRSLFGNDPLSKPQITLWQRPLVKIKIGGQSKEALLDTGA
DDTVLEEMNLPGKWKPKMIGGIGGFIKVRQYDNILIEICGHKAVGTVLVGPTPVNIIGRNLLTQIGCTLNF
>AY248430
LQSRPEPTAPPAESFRFGEETTTPSQKQETIDKELYPLTSLRSLFGSDPSSQPQITLWQRPLVTIKIGGQLKEALLDTGA
DDTVLEEMNLSGRWKPKMIGGIGGFIKVRQYDQIPIEICGHKAIGTVLVGPTPVNIIGRNLLTQTGCTLNF
>AY248431
LQSRPEPTAPPEESFRFGEETTTPSQKQDPIDKEVYPLASLRSLFGNDPSSQPQITLWQRPLVTIKVGGQLKEALLDTGA
DDTVLEEMNLPGKWKPKMIGGIGGFIKVRQYDQIPIEICGHKAIGTVLIGPTPVNIIGRNLLTQLGCTLNF
>AY248432
LQSRPEPTAPPEESFRFGEGTTTPSQKQGPIDKELYPLASLKSLFGNDPSSQPQITLWQRPLVTIKIGGQLKEALLDTGA
DDTVLEEMNLPGRWKPKMIGGIGGFIKVRQYDQVPIEICGHKAIGTVLIGPTPVNIIGRNLLTQLGCTLNF
>AY248435
LQSRPEPTAPPAESFRFGEK--TPAQKQEPKEKELYPLASLRSLFGNDPSSQPQITLWQRPLVTIKVGGQLKEALLDTGA
DDTVLEEMNLPGRWKPKMIGGIGGFIKVRQYDQILIEICGHKAIGTVLVGPTPVNIIGRNLLTQIGCTLNF
>AY248443
LQSRPEPTAPPEESFRSGEETTTPPQKQDPVDKELYPLASLKSLFGSDPSSHPQITLWQRPLVTLKIGGQLKEALLDTGA
DDTVLEEINLQGRWKPKMLGGTGGFIKVKQSDQVPLEICGPKAIGTVLVGPTPLNITGRNLLTQTGCTLNF
>AY248447
PQSRLEPTAPPEESFRFGEETTTPSQKPEPIDKELYPLTSLRSLFGNDPSSQPQITLWQRPLVTIKIGGQLKEALLDTGA
DDTVLEEMSLPGRWKPKIIGGIGGIIKVRQYDQIPVEICGHKAIGTVLVGPTPANIIGRNLLTQIGCTLNF
>AY248448
LQSRPEPTAPPEESFRFGEEAATPSQKQELGDKELYPLASLRSLFGSDPSSQPQITLWQRPLVTIKIGGQLKEALLDTGA
DDTVLEEMSLPGKWRPKMIGGIGGFIKVRQYDQIPIEICGHKVIGTVLIGPTPVNIIGRNLLTQLGCTLNF
>AY248449
LQSRPEPTAPPEESFRFGEETTTPSQKQEPIDKEMYPLASLRSLFGNDPSSQPQITLWQRPLVTIKIGGQIKEALLDTGA
DDTVLEEMNLPGRWKPKMIGGIGGFIKVRQYDQILIEICGHKTIGTVLIGPTPVNIIGRNLLTQIGCTLNF
>AY248450
LQSRPEPTAPPEESFRFGEETTTPPQKQEPTDKELYPLASLRSLFGNDPLSQPQITLWQRPLVPIRIGGQLKEALLDTGA
DDTVLEEMNLPGRWKPKMIGGIGGFIKVRQYDQIPIEICGHKTVGTVLIGPTPVNIIGRNLLTQLGCTLNF
>AY248457
LQSRPEPTAPPAESFRFGEETTIPSQKQEPIDKELYPSASLKSLFGND---LPQITLWQRPLVTVKIGGQLKEALLDTGA
DNTVLEEMDLPGRWKPKMIGGIGGFIKVRQYDQIDIEICGHKVKGTVLIGPTPVNIIGRDLLTQIGCTLNF
>AY388650
PQNRLEPTAPPEESFRFGEETTTPSQKQEPTDKDLYPLASLKSLFGNDPSSQPQITLWQRPLVTIKIGGQLKEALLDTGA
DDTVLEELNLPGRWKPKMIGGIGGFIKVRQYDQVPVEICGHKAIGTVLVGPTPVNIIGRNLLTQIGCTLNF
>AY388706
LQSRLEPTAPPEESFRFGEETTTPSPKQGPIDKELYPAASLRSLFGNDPSSQPQITLWQRPLVTIKIEGQLKEALLDTGA
DDTVLEEMSLPGRWKPKMIGGIGGFIKVRQYDQVQVEICGHKAIGTVLVGPTPVNIIGRNLLTQIGCTLNF
>AY388708
LQSRPEPTAPPEESFRFGEETTTPSQKQEPIVKEQYPLTSLRSLFGNDPLSQPQITLWQRPIVTIKIGGQLKEALLDTGA
DDTVLEDMSLPGKWKPKMIGGIGGFIKVRQYDQIPIEICGHKAIGTVLVGPTPVNIIGRNMLTQLGCTLNF
>AY388718
LQNRPEPSAPPAESFRFGEETATPPQKQEPIDKELYPLASLRSLFGNDPSSQPQITLWQRPLVTIKIGGQLKEALLDTGA
DDTVLEDMELPGRWKPKMIGGIGGFIKVRQYEQVAIEICGHKAIGTVLVGPTPVNIIGRNLLTQIGCTLNF
>AY388720
LQSRPEPTAPPAESFRFGEETTTPSQKQEPIDKELYPLASLKSLFGNDPSSQPQITLWQRPLVTIKIGGQLKEALLDTGA
DDTVIEEMNLPGRWKPKIIGGIGGFIKVRQYDQILVEICGHKAIGTVLVGPTPVNIIGRNLLTQIGCTLNF
>AY388725
IQNRLEPTAPPEESFRFGEETTTPSQKQDPIDKEMYPLASLKSLFGNDHSSQPQITLWQRPLVTIKIGGQLKEALLDTGA
DDTVLEEMDLPGRYKPKMIGGIGGFIKVRQYDQIPIEICGHKTIGTVLIGPTPVNIIGRNLLTQLGCTLNF
>AY388727
LQSRPEPTAPPEESFRFGEETTTPSQKQEPIGKEKYPLASLRSLFGNDPLSQPQITLWQRPLVTIKIGGQLKEALLDTGA
DDTVLEEMELPGRWKPKMIGGIGGFIKVRQYEQIPLEICGHKAIGTVLIGPTPVNIIGRNLLTQLGCTLNF
>AY388760
LQSRPEPTAPPEESFRFGEETATPSQKQEQIDKELYPLASLRSLFGNDPLSQPQITLWQRPLVTIKIGGQLKEALLDTGA
DDTVLEDMSLPGRWKPKMIGGIGGFIKVRQYDQVSVEICGHKAVGTVLVGPTPVNIIGRNLLTQIGCTLNF
>AY388795
LQSRPEPTAPPEESFRFGER-TKPSQKQEPIDKELYPLASLRSLFGNDPSSQPQITLWQRPLVTIKIGGQLKEALLDTGA
DDTVLEEMDLPGRWKPKMIGGIGGFIKVRQYDQITIEICGHKAIGTVLVGPTPVNIIGRNLLTQIGCTLNF
>AY388832
LQSRPEPTAPPEESFRFGEKTATPSQQQEPIDKEMYPLASLRSLFGNDPSSQPQITLWQRPLVTIKIGGQLKEALLDTGA
DDTVLEEMSLPGRWKPKMIGGIGGFIKVRQYDQITIEICGHKAIGTVLIGPTPVNIIGRNLLTQIGCTLNF
>AY388836
LQSRPEPTAPPAESFR--EETTAPPQKQEPIDKELYPLTSLRSLFGNDPSSQPQITLWQRPLVTIKVGGQLKEALLDTGA
DDTVLEDINLPGRWKPKMIGGIGGFIKVRQYDQVLVEICGHRAIGTVLVGPTPVNIIGRNLLTQLGCTLNF
>AY388847
LQSRPEPTAPPEESFRFGEETTTPPQKQEPRDKELYPLTSLRSLFGNDP---PQITLWQRPLVTVKVGGQLKEALLDTGA
DDTVLEDMNLPGRWKPKMIGGIGGFIKVRQYDQIPIEICGHKAIGTVLVGPTPVNIIGRNLLTQIGCTLNF
>AY388868
LQNRPEPTAPPAESFSFGGETMTPSQKQEPIDKELYPTSSLKSLFGNDPLSQPQITLWQRPLVTIKIGGQIKEALLDTGA
DDTVLEDMDLPGRWKPKMIGGIGGFIKVRQYEQIPIEICGHKAIGTVLVGPTPVNIIGRNLLTQIGCTLNF
>AY484777
LQSRLEPTAPPEESFKFGEETTTPSQKQEPIDKEMYPLGSLRSLFGNDPSSQPQITLWQRPFVTVKIGGQLVEALLDTGA
DDTVLEEMNLPGRWKPKMIGGIGGFVKVRQYEQVPIEICGHKVLSTVLIGPTPVNIIGRNLMTQIGCT---
>AY484784
LQSRPEPSAPPEESFRFGEETATPPQKQEPIDKELYPLASLKSLFGNDPSSQPQITLWQRPIVTIKIGGQLREALIDTGA
DDTVLEDIDLPGRWKPKIIGGIGGLVKVRQYDQIPIEICGHKVIGTVLIGPTPANIIGRNLLTQIGCT---
>AY518978
LQSRPEPTAPPEESFRFGEETATPSQKQEPKDRELYPLTSLRSLFGSDPSSQPQITLWQRPIVTIKIGGQLKEALLDTGA
DDTVLEEMNLTGRWKPKMIGGIGGFIKVRQYDNIPIEICGHKVISTVLVGPTPVNIIGRNLMTQLGCTLNF
>AY519024
LQSRPEPTAPPEESFRFGEETATPSQKQEPIDKELYPLASLRSLFGNDPSSQPQITLWQRPIVTIKIGGQLKEALLDTGA
DDTVLDEMNLPGRWKPKIIGGIGGFIKVRQYDQVLVEICGHKAIGTVLIGPTPVNIVGRNLMTQLGCTLNF
>AY519091
LQSRPEPTAPPEESLR-GE-TATPPQKQETIDKELYPLTSLRSLFGNDPSSTPQITLWQRPLVNIKIGGQLKEALLDTGA
DDTVLEDMNLPGRWKPKMIGGIGGFIKVRQYDQIPIEICGHKVISTVLVGPTPVNIIGRNLMTQIGCTLNF
>AY779553
LQSRPEPTAPPLESFRFGEETSPPSQKQEQTDQELYPLASLKSLFGNDPSSQPQITLWQRPLVTIKIGGQLKEALLDTGA
DDTVLEEMNLPGRWKPKMIGGIGGFIKVRQYDQISIEICGHKAVGTVLIGPTPVNIIGRNLLTQIGCTLNF
>AY779554
LQSRPEPTAPPLESFRFGEETATPSQKQEQTDQGLYPLASLKSLFGNDPSSQPQITLWQRPLVTIKIGGQLKEALLDTGA
DDTVLEEMNLPGRWKPKMIGGIGGFIKVRQYDQVTIEICGHKAIGTVLVGPTPVNIIGRNLLTQIGCTLNF
>AY779555
LQSRPEPTAPPLESFRFGEETATPSQKQEQTDQELYPLASLKSLFGNDPSSQPQITLWQRPIVTIRIGGQLKEALLDTGA
DDTVLEEMNLPGRWKPKMIGGIGGFIKVRQYDQITIEICGHKAIGTVLIGPTPANIIGRNLLTQIGCTLNF
>AY779557
VQSRPEPTAPPLESFRFGEETTPPSQKQEPIDKELYPLASLKSLFGNDPSSQPQITLWQRPIVTVKIEGQLKEALLDTGA
DDTVLEEMDLPGRWKPKIIGGIGGFIKVRQYDQISIEICGHKAIGAVLIGPTPANIIGRNLLTQLGCTLNF
>AY779558
VQSRPEPTAPPLESFRFGEETTPPSQKQEPIDKELYPLASLKSLFGNDPSSQPQITLWQRPIVTVKVEGQLTEALLDTGA
DDTVLEEMNLPGRWKPKMIGGIGGFIKVGQYDQISIEICGHKVIGTVLIGPTPVNIIGRNLMTQLGCTLNF
>AY779560
VQSRPEPTAPPLESFRFGEEPTPPSQKQEPIDKELYPSASLKSLFGNDLLSQPQITLWQRPIVTVKIEGQLKEALLDTGA
DDTVLEEMNLPGRWKPKMIGGIGGFIKVRQYDQISIEICGHKAIGTVLVGPTPVNIIGRNLLTQLGCTLNF
>AY779562
VQSRPEPTAPPLESFRFGEETTPPSQKQEPIDKELYPLASLKSLFGNDPSSQPQITLWQRPIVTVKIEGQLKEALLDTGA
DDTVLEEMDLPGRWKPKIIGGIGGFIKVRQYDQISIEICGHKAIGAVLIGPTPANIIGRNLLTQLGCTLNF
>AY779563
VQSRPEPTAPPLESFRVGEEITPPSQKQEPIDKELYPLASLKSLFGNDPSSQPQITLWQRPIVTVKIEGQLKEALLDTGA
DDTVLEEMDLPGRWKPKMIGGIGGFIKVGQYDQISIEICGHKGIGTVLIGPTPVNIIGRNLLTQLGCTLNF
>DQ097750
LQSRPEPTAPPAESFRFGEETKTPPQKQEPTDKELYPLASLKSLFGNDPSSQPQITLWQRPIVTIKIGGQLREALIDTGA
DDTVLEDITLPGKWKPKMIGGIGGFVRVKQYDQIPIEICGHKVIGTVLVGPTPANIIGRNLLTQIGCTLNF
>DQ097751
LQNRTVPTAPPEESLRFGE---TPSQKQEPVDKELYPLASLRSLFGNDPSPQPQITLWQRPVATIKVGGQLIEALLDTGT
DDTVLEEINLPGKWKPKMIGGIGGFIKVREYDQVPIEICGHKVISTVLVGPAPVNIIGRNLMTQIGCTLNF
>DQ157798
A---PEPTAPPEESFRFGEETATPSQKQEPIDKELYPSASLKSLFGNDPLSQPQITLWQRPLVTIKIGGQLKEALLDTGA
DDTVLEEINLPGRWKPKMIGGIGGFIKVRQYDQIPIEICGHKTIGTVLIGPTPVNIIGRNLMTQLGCTLNF
>DQ204699
LQSRPEPTAPPEESFR---EQTPPEEKQEPIDKELYPLASLKSLFGNDPSSQPQITLWQRPLVTIKIGGQLKEALLDTGA
DDTILEDMNLPGRWKPKMIGGIGGFIKVKQYDQIPIEICGHKTIGTVLMGPTPVNIIGRNLLTQLGCTLNF
>DQ358808
PQSRTEPTAPPEESFRFGEETTTPPQKQEPMDKELYPLASLKSLFGSDPSSQPQITLWQRPIVSIKIGGQLKEALLDTGA
DDTVLEEMNLPGRWKPKMIGGIGGFIKVRQYDQILVEICGHKAIGTVLVGPTPVNIIGRNLLTQLGCTLNF
>DQ358809
FQSRPEPTAPPEESFRFGEETTTLSQKQETGDKELYPLASLKSLFGND---QPQITLWQRPVVTIKVGGQLKEALLDTGA
DNTVLEEMNLPGKWKPRMIGGIGGFIKVKQYDQIPLEICGHRAIGTVLIGPTPVNIIGRDLLTQIGCTLNF
>DQ676883
LQSRPEPTAPPEESFRFGEETTTPSQKQEQIDKELYPLASLRSLFGSDPSSQPQITLWQRPIVTIKIGGQLKEALLDTGA
DDTVLEDISLPGKWKPKMIGGIGGFVKVRQYDQVPIEICGHKVIGTVLVGPTPANIIGRNLMTQLGFTLNF
>DQ833424
LQSRPEPTAPPEESFRFGEETTAPSQKQEPIDKELYPLASLKSLFGNDPSSQPQITLWQRPLVTIKIGGQLKEALLDTGA
DDTVLEDMNLPGKWKPKMIGGIGGFIKVRQYDQIPIEICGHKAVGTVLIGPTPVNIIGRSLSTQLGCTLNF
>DQ833434
LQSRPEPTTPPEESFRFGEETTTPSQKQEPIDKELYPLASLKSLFGNDPSSQPQITLWQRPLVTIKIGGQLKEALLDTGA
DDTVLEEMNLPGRWKPKIIGGIGGFIKVRQYDQIPIEICGHKAVGTVLIGPTPVNIIGRNPLTQLGCTLNF
>EF152304
LQSRPEPTAPPEESFRFGEETTTPSQKQEPIDKDLYPLPSLKSLFGDDPSSQPQITLWRRPLVTIKIGGQLKEALLDTGS
HDTLLQEMILPGRWNPKMIGGIGGFIKVRQYDHITIEICGHKAVGTVLIGPTPVNIIGRNLLTQIGCTLNF
>EF152313
LQSRPEPTAPPEESFRFGEETATPSQKQETIDKELYPLASLKSLFGNDPSSQPQITLWQRPLVTIKVGGQLKEALLDTGA
DDTVLEEMSLPGRWKPKMIGGIGGFIKVRQYDQIAIEICGHKAIGTVLVGPTPVNIIGRNLLTQIGCTLNF
>EF394219
LQSRPEPTAPPEESLRFGERTTTPSQKQEQTDKELYPLASLKSLFGNDPSSQPQITLWQRPLVTIKIGGQLKEALLDTGA
DDTVLEEMNLPGRWKPKMIGGIGGFIKVRQYDQIPIEICRHKAVGTVLIGDTPVNVIGRNLLTQIGCTLNF
>EF394224
LQSRPEPTAPPEESFRFGEETTTPSQKQEPIDKDLYPLASLKSLFGNDPSSQPQITLWQRPLVTIKIGGQLKEALLDTGA
DNTVLEDMNLPGRWKPKIIGGIGGFIKVRQYDQVPIEICGHKAVGTVLIGPTPVNIIGRNLLTQLGCTLNF
>EF396499
VQNRPEPTAPPEESFRFGEEMTAPSQKPEPIDKELYPLASLKSLFGNDPSSQPQITLWQRPIVPIKIGGQIREALLDTGA
DDTVLEDIDLPGRWKPKLIGGIGGFVKVKQYDRVPIEICGHKVIGSVLVGPTPANIIGRNLMTQLGFTLNF
>EF396500
VQNRPEPTAPPEESFRFGEEMTAPSQKLEPIDKELYPLASLKSLFGNDPSSQPQITLWQRPIVPIKIGGQIREALLDTGA
DDTVLEDIDLPGRWKPKLIGGIGGFVKVKQYDRVPMEICGHKVIGSVLVGPTPANIIGRNLMTQLGFTLNF
>EF637048
LQNRLEPTAPPEENFRFGEETTAPPQKQEPIDKELYPLASLKSLFGNDPSSQPQITLWQRPLVTIKIGGQLKEALLDTGA
DNTVLEDVNLPGRWKPKMIGGIGGFIKVRQYDQVPIEISGHKAVGTVLVGPTPVNIIGRDLLTQLGCTLNF
>EU091195
LQSRPEPTAPPAESFRFGEETAAPPQKQEPTDKELYPLASLKSLFGNDPSSQPQITLWQRPVVTIKIGGQLREALLDTGA
DDTVLEDINLPGKWTPKMILGIGGLVKVRQYDQVPIEICGYKVIGTVLVGPTPANIIGRNLMTQLGCTLNF
>EU768845
LQSKPEPTAPPEESFRFGEETTTPSQKQEPIDKELYPLASLKSLFGNDPSSQPQITLWQRPLVTIKIGGQLKEALLDTGA
DDTVLEEMTLTGRWKPKMIGGIGGFIKVRQYDQVPIEICGHKAIGTVLVGPTPVNIIGRNLLTQIGCTLNF
>FJ224363
VQSRPEPSAPPAESFKFGEETTAPPQKQEPIDKELYPLASLKSLFGNDPSSQPQITLWQRPVVTVKIGGQLKEALIDTGA
DDTVFEE-ELPGRWKPKIIGGIGGFVRVKQYDQVPVEICGHKAIGTVVVGPTPANIIGRNLLTQIGCTLNF
>FJ224364
LENRLEPTAPPEESFRFGEKKAAPPQKQEPIDKELYPLTSLRSLFGNDPSSQPQITLWQRPFVTVTVGGQLREALLDTGA
DDTIFEDINLPGKWRPKMVGGIGGFLKVRQYDHVPIEVCGHKTIDTVLVGPTPVNVIGRNVMTKLGCTLNF
>FJ388895
LQSRPEPTAPPEESFRFGEETTTPSQKQEPIDKEMYPLTSLKSLFGND---QPQITLWQRPIVTIKIGGQLMEALLDTGA
DDTVITEINLPGKWKPKMIGGIGGFIKVRQYDQVSVEICGHKAIGTVLVGPTPVNIIGRNLMTQIGCTLNF
>FJ388898
LQNRPEPTAPPEESFRFGER--TPSQKKESIDKELYPLAALKSLFGNDPLSQPQITLWQRPLVSIKIGGQIKEALLDTGA
DDTVLEEMDLPGRWKPKMIGGIGGFIKVRQYDQIPIEICGHKAIGTVLIGPTPVNIIGRNLLTQLGCTLNF
>FJ388899
PQKRLEPTAPPEESFRFGEETTTPPQKPETVDKELYPLASLRSLFGNDPSS-PQITLWQRPLVVIKIGGQLKEALLDTGA
DDTVLEDIDLPGRWKPKMIGGIGGFIKVRQNDQIPIEICGHKAIGTVLVGPTPVNIIGRNLLTQIGCTLNF
>FJ388904
LQNRPEPSAPPEESFRFGEEATAPPQKQEPKAEELYPLASLKSLFGNDPLSQPQITLWQRPLVTIRIGGQLKEALLDTGA
DDTVLEEMHLPGKWKPKMIGGIGGFIKVRQYDQISVDICGHRAIGTVLIGPTPVNIIGRNLLTQIGCTLNF
>FJ388905
LQSRPEPTAPPEESFRFGEETTTPPQKQEPTDKEVYPLTSLRSLFGNDPLSQPQITLWQRPLVTIRIGGQLKEALLDTGA
DDTVLEEMNLPGRWKPKMIGGIGGFIKVKQYDQVPIEICGHKAIGTVLVGPTPVNIIGRNLLTQLGCTLNF
>FJ388910
FLNSPEPSSPPPEKISFGEEATAPSYQQEPDNNEP-PLASLRSLFGNHPSLIPQITLWQPPLVNIKIGGQLKEALLDTGA
DDTVLEDIDLPGRWKPKMIGGIGGFIKVKQYDQIPIEICGHKAIGTVLVGPTPVNIIGRNLLTQIGCTLNF
>FJ388911
LQSRPEPTAPPEESFRFGEGATAPPQKQDPIDKELYPLASLKSLFGNDPSSQPQITLWQRPLVTIKIGGQLKEALLDTGA
DDTVLEEMNLPGRWKPKMIGGIGGFIKVRQYDQVNIEICGHKAIGSVLVGPTPVNIIGRNLLTQIGCTLNF
>FJ388912
LQSRPEPTAPPAESFRFGNETTTPSQKQETIDKELYPLSSLRSLFGNDPSSQPQITLWQRPLVTVKIGGQLKEALLDTGA
DDTVLEEMNLPGRWKPKMIGGIGGFIKVRQYDQIPIEICGHKAIGTVLVGPTPVNIIGRNLLTQIGCTLNF
>FJ388915
LQNRPEPTAPPAESFRFGEETTTPSQKQEPIDKELYPLTSLRSLFGNDPSLQPQITLWQRPLVTIKIGGQLKEALLDTGA
DDTVLEDMSLPGKWKPKMIGGIGGFIKVRQYDQIPIEICGHKAIGTVLVGPTPVNIIGRNLLTQIGCTLNF
>FJ388916
LQSRPEPTAPPEESFRFGEEATAPPQKQEPKDKELYPLASLRSLFGNDPSSQPQITLWQRPLVTIRIGGQLKEALLDTGA
DDTVLEEMHLPGKWKPKMIGGIGGFIKVRQYDQILVEICGHKAIGTVLIGPTPVNIIGRNLLTQIGCTLNF
>FJ388918
LQNRPEPTAPPAESFRFGEETTTPSQKQEPIDKELYPSTSLKSLFGNDPLLQPQITLWQRPLVAIKVEGQLKEALLDTGA
DDTVLEDMSLPGKWKPKMIGGIGGFIKVRQYDQITIEICGHKAIGTVLVGPTPVNIIGRNLLTQIGCTLNF
>FJ388919
PQGRPEPSAPPEESFKFGEE-TTPPQKQEPIDKELYPLASLKSLFGNDPLSQPQITLWQRPLVTIKIGGQLKEALLDTGA
DDTVLEDMDLPGRWKPKMIGGIGGFIKVKQYDQVAIDICGHKVIGTVLVGPTPVNIIGRNLLTQLGCTLNF
>FJ388920
PQGRPEPSAPPEESFKFGEE-TTPPQKQEPIDKELYPLASLKSLFGNDPLSQPQITLWQRPLVTIKIGGQLKEALLDTGA
DDTVLEDMDLPGRWKPKMIGGIGGFIKVKQYDQVAIDICGHKVIGTVLVGPTPVNIIGRNLLTQLGCTLNF
>FJ388924
PQGRPEPSAPPEESFKFGEEATTPPQKPEPIDRELYPLASLKSLFGNDPSSQPQITLWQRPLVTIKIGGQLKEALLDTGA
DDTVLEDMDLPGRWKPKMIGGIGGFIKVKQYDQVAIDICGHKVIGTVLVGPTPVNIIGRNLLTQLGCTLNF
>FJ388931
LQSRPEPTAPPEESFRFGEETATPPQKQGTIDKELYPLASLRSLFGNDPSSTPQITLWQRPLVNIKIGGQLKEALLDTGA
DDTVLEEMNLPGRWKPKMIGGIGGFIKVRQYDQIPIEICGHKAIGTVLIGPTPVNIIGRNLLTQLGCTLNF
>FJ388933
LQSRPEPTAPPEESFRFGEETTTPPQKQETIDKEMYPLTSLRSLFGNDPSSQPQITLWQRPLVTIRIGGQLKEALLDTGA
DDTVLEEMNLPGRWKPKMIGGIGGFIKVRQYDQILIEICGHKAIGTVLVGPTPVNIIGRNLLTQIGCTLNF
>FJ388934
PQGRLEPTAPPEESFRFGEEITAPPQKQEPINKDLYPLTSLRSLFGNDPSSQPQITLWQRPLVSIKIGGQIKEALLDTGA
DDTVLEEMCLPGRWKPKMIGGIGGFIKVKQYEQISVEICGHKAIGTVLVGPTPVNIIGRNLLTQIGCTLNF
>FJ388935
PQSRPEPSAPPEESFRFGEETATPSQKQEPRDKELYPLASLKSLFGND-L--PQITLWQRPLVTIKVGGQIMEALLDTGA
DDTVLEDINLPGRWKPKMIGGIGGFIKVKQYDQIPIEICGQKAIGTVLVGPTPVNIIGRNLLTQIGCTLNF
>FJ388939
PQGRLEPTAPPEESFRFGEETTAPPQKQEPINKELYPLTSLRSLFGNDPSSQPQITLWQRPLVPIKIGGQIKEALLDTGA
DDTVLEEMCLPGRWKPKMIGGIGGFIKVKQYEQISVEICGHKAIGTVLVGPTPVNIIGRNLLTQIGCTLNF
>FJ388940
LQSRPEPTAPPEESFRFGEGTTAPPQKQEPIDEELYPSASLRSLFGNDP---PQITLWQRPLVTIKIGGQLKEALLDTGA
DDTVLEEMSLPGRWKPKMIGGIGGFIKVRQYDQIAIEICGHKAIGTVLVGPTPVNIIGRNLLTQLGCTLNF
>FJ388958
LQSRPEPTAPPAESFSFGEEKTTPPQKQDQESKELYPLASLRSLFGNDPSSQPQITLWQRPLVTIRVGGQQKEALLDTGA
DDTVLEDMNLPGRWTPKMIGGIGGFIKVRQYDQVSLEICGHKVIGTVLVGPTPVNIIGRNLLTQLGCTLNF
>FJ388959
LQSRPEPTAPPAESFRFGEETTPSSQKQEPIDKEMYPLASLKSLFGNDPLSQPQITLWQRPLVTIKIGGQLKEALLDTGA
DDTVLEDMNLPGRWKPKMIGGIGGFIKVKQYDQVAIDICGHKVIGTVLVGPTPVNIIGRNLLTQLGCTLNF
>FJ388960
PQRRPDPTAPPEESFRFGEEITTPSQKQEPIDKELYPLASLKSLFGNDPSSQPQITLWQRPLVTIKIGGQLKEALLDTGA
DDTVLEDMNLPGRWKPKMIGGIGGFIKVKQYDQIPIEICGHKAIGTVLVGPTPVNIIGRNLLTQLGCTLNF
>FJ388962
LQERPEPTAPPEESFRFGEETTTPPQKPKPIDKELYPLASLKSLFGNDPLSQPQITLWQRPLVTIKIGGQLKEALLDTGA
DDTVLEDMNLPGRWKPKMIGGIGGFIKVKQYDQVAIDICGHKVIGTVLVGPTPVNIIGRNLLTQLGCTLNF
>FJ388963
LQSRPEPTAPPEESFRFGEEKTAPPQKQDQENKELYPLASLRSLFGNDPSSQPQITLWQRPLVTVKVGGQLKEALLDTGA
DDTVLEDMNLPGRWTPKMIGGIGGFIKVRQYDQVSMEICGHKVIGTVLVGPTPVNIIGRNLLTQLGCTLNF
>FJ388964
LQSRPEPTAPPEESFRFGEETTTPPQKQEPRDKELYPLASLRSLFGSDPSSQPQITLWQRPLVTIKIGGQLKEALLDTGA
DDTVVEEMNLPGRWKPKMIGGIGGFIKVRQYDQILIEICGHKAIGTVLVGPTPVNIIGRNLLTQIGCTLNF
>FJ469686
LQSRLEPTAPPAESFRFGER-TAPPQKQEPTDKELYPLTSLRSLFGNDPSSQPQITLWQRPFVTVKIGGQLKEALLDTGA
DDTVFEDIDLPGRWKPKMIGGIGGFIKVRQYEQVPIEICGHKVVGTVLVGSTPANVIGRNLMTQIGCTLNF
>FJ469687
LQSRLEPTAPPEESFRFGEETTTPSQKQEPRDQELYPLASLKSLFGNDPSSQPQITLWQRPIVPIRIGGQLKEVLIDTGA
DDTVLEDIDLPGRWKPKMIGGIGGFVKVKQYDQVPIEICGHKVIGTVLVGPTPVNVIGRNLLTKIGCTLNF
>FJ469689
LQNRLEPTAPPAESFGFGEETATPPQKQEQIDKELYPLTSLKSLFGNDLLSQPQITLWQRPVVTVKIGGQLKEALLDTGA
DDTVLEDINLPGRWKPKLIGGIGGFVKVRQYDQIPIEICGHKVVGTVLVGPTPANVIGRNLLTQIGCTLNF
>FJ469714
LQSRLEPTAPPEESFRFGEEKAPPPQKQEAVDKELYPLTSLRSLFGNDPSSQPQIPLWQRPFVTVKIGGQLKEALLDTGA
DDTVFEEMNLPGRWKPKIIGGIGGYLKVRQYDHIPIEICGQKVIGTVLIGPTPVNVIGRNLMTQMGCTLNF
>FJ469717
LQSRPEPSAPPEESFRFGEEATTPSQKQEQKDKEVYPLTSLRSLFGNDPLSQPQITLWQRPLVTIKIGGQLKEALLDTGA
DDTVLEEIDLPGRWKPKIIGGIGGFIKVRQYDQIPIEICGHKAIGTVLVGPTPVNIIGRNLLTQLGCTLNF
>FJ469718
LQSRPEPTAPPEESIRFGEETTTPSQKQEQKDKELYPLASLRSLFGND---QPQITLWQRPIVTIKVGGQLKEALLDTGA
DDTVLEEMNLPGKWKPKIIVGIGGFSKVRQYDQVQIEICGHKVIGSVLVGPTPANIIGRNLLTQLGCTLNF
>FJ469721
LQSRPEPSAPPEESFRFGEETATPPQKQEQTDKELYPLASLRSLFGNDPSSQPQITLWQRPLVTIKIGGQLKEALLDTGA
DDTVLEEITLPGRWKPKMIGGIGGFIKVKQYDQVPIEICGHKAIGTVLVGPTPVNIIGRNLMTQIGCTLNF
>FJ469726
LQNRPEPTAPPAESFRFGEETATPSQKQEPIDKELYPLASLKSLFGNDPSSQPQITLWQRPLVTIKVGGQLKEALLDTGA
DDTVLEEINLPGRWKPKIIGEIGGFIKVRQYDQISIEICGHKAIGTVLVGPTPVNIIGRNLLTQIGCTLNF
>FJ469737
LQSRPEPSAPPEESFRFGEEAAAPSQKQEPIDKEMYPLASLRSLFGNDPSSQPQITLWQRPLVTVKIGGQIREALLDTGA
DDTVFEDINLPGRWKPKLIGGIGGFIKVRQYDQILIEICGHKAIGTVLVGPTPVNVIGRNFMTQIGCTLNF
>FJ469760
LQNRPEPTAPPEESFRFGEETTTPAQKQEPIDKELYPLASLKSLFGNDPSSQPQITLWQRPIVTIKIGGQLMEALIDTGA
DDTVFEDINLPGKWKPKIIGGIGGFVKVRQYDQVPIEICGHKAVGTVLVGPTPANIIGRNLLTQIGCTLNF
>FJ525822
LQSRPEPTAPPAESFRFGEETTTPPQKQEQRDTELYPLTALKSLFGNDPSSQPQIPLWQRPIVTIKIGGQIREALIDTGA
DDTVFQDIDLPGKWKPKLIGGIGGLVRVRQYDQVPIEICGHKVVCTVLIGPTPANIIGRNLLTQIGCTLNF
>FJ525844
LQSRPEPTAPPAESFSFGEETTTPSQKQDPIDQEMYPLTSLRSLFGNDPSSQPQITLWQRPLVTIKIGGQLMEALLDTGA
DDTVLEEVNLPGKWKPKIIGGIGGFIKVRQYDQVPIEICGHKAIGSVLVGPTPVNIIGRNLMTQLGCTLNF
>FJ525849
FQSRPEPTAPPEESFRFG-E--TPPQKQEPKDKETYPLTSLRSLFGNDPSSQPQITLWQRPIVTIRIGGQIKEALLDTGA
DNTVLEEMNLPGRWKPRMIGGIGGFIKVRQYDQVPIEICGHKAEGTVLIGPTPVNIIGRDLMTQLGCTLNF
>FJ525868
LQSRPEPTAPPAESFRFGEETTTPSRKQEPIDKGG-PLTSLKSLFGNDPSSQPQITLWQRPLVTIKIGGQLREALLDTGA
DDTVLEDIELPGRWKPKMIGGIGGFVKVRQYEQVPIEICGHKIIGTVLVGPTPANIIGRNLMTQLGCTLNF
>FJ531388
LQNRTEPSAPPEESFRFGEETTTPSQKQEPTDKELYPLTSLKSLFGNDPLSQPQITLWQRPIITVKVGGQLLEALLDTGA
DDTVLEDINLPGRWKPKMIGGIGGFIKVKQYDQIPVEICGHKTIGTVLIGPTPVNIIGRNLMTQLGCTLNF
>FJ649603
LQSRPEPTAPPEESFRFGEETTTPPQKQEAIDKELYPLASLKSLFGNDPSSQPQITLWQRPIVTVKLGGQIKEALFDTGA
DDTVFQEMSLPGRWKPKMIGGIGGLVRVRQYEQVPIEICGHKVLSTVLIGPTPANIIGRNLMTQIGCTLNF
>FJ649604
LQGRPEPTAPPEESLRFGEEIATPSQKQEPIDKELYPLASLKSLFGNDPSSQPQITLWQRPFVTVKIGGQLTEALLDTGA
DDTVFEDINLPGKWKPKIIGGIGGFVKVRQYDQVPIEICGHKAIGTVLVGPTPANIIGRNLMTQLGFTLNF
>FJ649605
LQNRPEPTAPPMESFRFGEETATPPQKQEPIDKELYPLASLKSLFGNDPSSQPQITLWQRPIVTVKIGGQLKEALIDTGA
DDTVFEEMNLPGRWKPKLIGGIGGFIKVRQYDQIPLEICGHKTIGTVLIGPTPANIIGRNVLTQIGCTLNF
>FJ649606
LQSRPEPTAPPEESFRFGEETAAPSQKQEPIDKELYPLASLKSLFGNDPSSQPQITLWQRPIVTIKVGGQIKEALLDTGA
DDTVLEEMSLPGRWIPKMIVGIGGFVKVRQYEQVPIEICGHKAIGTVLIGPTPANIIGRNLLTQIGCTLNF
>FJ649607
LQSRAEPTAPPAESFKFGEETTSPSQRQEPKDKEMYPLTSLRSLFGNDPSSQPQITLWQRPIITVKIGGQLREALLDTGA
DDTVFEEMNLPGRWTPKLIGGIGGFLKVRQYDEVPIEICGHKVVSTVLVGPTPANIIGRNLMTQLGCTLNF
>FJ659554
LQSRPEPTAPPKESFRFGEETTTPSQKQEPTDGGLYPLASLRSLFGNDPSSQPQITLWQRPLVTIRIGGQLKEALLDTGA
DDTVLEDIDLPGKWKPKMIGGIGGFIKVRQYDQIPIEICGHKAVGSVLVGPTPVNIIGRNLLTQIGCTLNF
>FJ659567
IQSRTEPTAPTAESLGFGEETTTPSQKQEPRDKEMYPLASLRSLFGNDPSSQPQITLWQRPFVTIKVGGQLKEALLDTGA
DDTVLEDIDLPGRWKPKIIGGIGGFVKVKEYEQVPIEICGHKAIGTVVVGPTPANIIGRNMLTQIGCTLNF
>FJ659570
-QARPEPTAPPAESFRFGEETTTPSQKQEPE-KELYPLASLKSLFGNDPSSQPQITLWQRPIVTVKIGGQIIEALLDTGA
DDTVLENINLPGRWTPKMIGGIGGFVKVRQYDQVPIEIFGHKVISTILVGPTPCNIIGRNLMTQIGCTLNF
>FJ659573
LQSRPEPSAPPEESFRFGEETATPPPKQELIDKELYPSASLRSLFGNDPLSQPQITLWQRPLVTIKIGGQLIEALLDTGA
DDTVLEEINLPGKWKPKIIGGIGGFIKVRQYEQVPVEICGHKAIGTVLVGPTPVNIIGRNMMTQLGCTLNF
>FJ659578
-SSRPEPTAPSEESFRFGEETTTPSQKQEPIDQEQKPLASLKSLFGNDPSSTPQITLWQRPIVNIKIGGQLKEALLDTGA
DDTIFEELNLPGRWKPKIVGGIGGFMKVKQYDQVPIEFLGHKVIGTVLVGPTPANIIGRNLMTKIGCTLNF
>FJ659581
CQSRLEPSAPPEESLRFGGETTPPSQKQEPKDKELYPLASLRSLFGNDPSSQPQITLWQRPFVTVKIGGQLTEALLDTGA
DDTVVEEMCLPGRWKPKIVGGIGGFVKVRQYDQIPIEVCGHKTIGTVLVGPTPVNVIGRNVMTQLGFTLNF
>FJ659583
PLGRLEPTAPPEESFRFGEGTTTPSQQQEKRDKELYPLTSLKSLFGNDPLSQPQITLWQRPFVTVKIGGQLIEALLDTGA
DDTVLEEINLPGKWKPKIVGGIGGFVKVRQYDQVPIEICGHKTIGTVLVGPTPVNVIGRNVMTQIGCTLNF
>FJ659584
LQSRPEPTAPPEESFRFGEETIAPSQKQEPRDKELYPLTSLRSLFGSDPSSQPQIPLWQRPFITVKVGGQEIEALLDTGA
DDTVLEEINLPGRWKPKLIGGIGGFLKVREYDQVPIEICGHRVISTVLVGPTPANIIGRNVMTQIGCTLNF
>FJ659587
LQNRLEPTAPPEESFRLGEGTTTPSQKQEPIDKEKYPLASLRSLFGNDP---PQITLWQRPIVTIKVGGQLKEALLDTGA
DDTVLEEMNLPGRWKPKIIGGIGGLVKVRQYEQVPIEILGQKIIGTVLIGPTPANVIGRNLMTQIGCTLNF
>FJ659588
LQTRPEPTAPPEESFRRGEETTTPSQKQEPTDKELYPLASLRSLFGNDPSLQPQITLWQRPIVTVKIAGQLKEALLDTGA
DDTIFEEINLPGRWKPKMIGGIGGFLKVKQYDQVPIEICGHKVVSPVLVGATPVNVIGRNLMTQIGCTLNF
>FJ659594
LQSRPEPTAPPAESFRFGEETTTPSQKQEPKDKEMYPLASLRSLFGNDP---PQITLWQRPLVTIKIGGQIKEALLDTGA
DDTVLEEMNLPGRWKPKMIGGIGGFIKVRQYDQILIEICGHKVIGTVLVGPTPVNVIGRNLMTQIGCTLNF
>FJ659596
LQSSTEPTAPPEESFRFGEETTTPSQKQEPIDKNLYPLTSLRSLFGNDP---PQITLWQRPVVTMKIGGQIIEALLDTGA
DDTVLEEMNLPGRWKPKIIGGIGGFVKVREYDQVPIEICGHKALTTVLIGPTPVNIIGRNLMTQLGCTLNF
>FJ659602
LQSRPEPTAPPEESFRFGE---TPSQKQEQKDNQTDPLASLKSLFGNDPSLIPQITLWQRPFVNIKIGGQIKEALLDTGA
DDTTLEEMNLPGRWKPKIIGGIGGFIKVRQYDQIPVEICGQKVIGTVLVGPTPVNIIGRNLLTQIGCTLNF
>FJ659603
LQSRPEPTAPPEESFRFGEETTTPSQKQEPIDKERYPLTSLKSLFGNDP---PQITLWQRPLVTIKIGGQIKEALLDTGA
DDTVLEEMNLPGRWKPKMIGGIGGFVKVRQYDQIPIEICGHKTVGTVLIGPTPANIIGRNLLTQIGCTLNF
>FJ659607
LQSRPEPSAPPMESFRFGEETTTPSQKQEPADKELYPLASLKSLFGNDPSSQPQITLWQRPLVSIKIGGQQKEALLDTGA
DDTVLEEMSLPGRWKPKMIGGIGGFIKVRQYDQIPIEICGHKVISTVLIGPTPVNIIGRNLMTQIGCTLNF
>FJ659610
LQSRLEPTAPPAESFRFGEETTTPSQKQEQTKEELYPLASLKSLFGNDPSSQPQITLWQRPLVTIKVGGQLREALLDTGA
DDTILEEINLPGRWKPKMIGGIGGFIKVRQYDQIPIEICGHKAIGTVLVGPTPVNIIGRNLMTQIGCTLNF
>FJ659611
LQSRPEPTAPPEESFSFGGETTTPSQKQEPIDKELYPLASLKSLFGNDP---PQITLWQRPIVTIKVGGQVMEALLDTGA
DDTVLEELNWPGKWKPKIIGGIGGLVKVRQYDQVPIEICGHKTTTTVLVGPTPANIIGRNLMTQIGCTLNF
>FJ659612
LQSRTEPTAPPEESFRFGEETTTPPQKQEPSDQELYPLTALRSLFGNDPSSKPQITLWQRPFVKVKIGGQIKEALLDTGA
DDTVFEELELPGRWKPKIIGGIGGFVKVREYDQVPIEICGHKTIGTVLVGPTPANIIGRGLLTKIGCTLNF
>FJ659614
LQNRLEPTAPPEESFRVGEETPTPSQKQEPIDKELYPLASLRSLFGNDPSSQPQITLWQRPFVSVKIGGQIKEALLDTGA
DNTVLEEMSLPGRWKPKMIGGIGGFIKVRQYDQIPVEICGHKAIGTVLVGPTPVNIIGRDLLTQIGCTLNF
>FJ659618
LQSRPEPSAPPEESFRFGEETTTPPQKQEPVDKELYPLASLRSLFGNDPSSQPQITLWQRPIVTIKVGGQLMEALLDTGA
DDTVLEDINLPGKWKPKMIVGIGGFTKVRQYDQIPIEICGHKVIGTVLVGPTPANIVGRNLLTQIGCTLNF
>FJ659626
LQSRTEPTAPPEELIRFGEETTTPSQKQETKDKELYPLASLRSLFGNDPSSQPQITLWQRPIVSIKIGGQLKEALIDTGA
DDTVFEEMNLPGRWTPKLIGGIGGFVKVRQYDQIPIEICGHKVVGTVLIGPTPANIIGRNLLTQLGCTLNF
>FJ659627
LQSRPEPTAPPAESFRFGEETATPSQKQEPTDKEMYPLTSLRSLFGSDPSSQPQITLWQRPIVTIKIGGQIKEALLDTGA
DDTVLEEMNLPGRWKPKMIGGIGGFIKVRQYDQVPIEICGHKAIGTVLIGPTPVNIIGRNLMTQLGCTLNF
>FJ659630
LQSRPEPTAPPEESFRFGEETTTPSQKQEQKDKELYPLASLKSLFGSDP---PQITLWQRPLVTIRIGGQLKEALLDTGA
DDTVLEEMNLPGKWKPKMIGGIGGFVKVRQYDQIPIEICGHKVIGTVLVGPTPANIIGRNLLTQIGCTLNF
>FJ659631
FQSRPEPTAPPEESFRFGEETATPSQKQEPIDKELYPLASLRSLFGNDPSSQPQITLWQRPFVTVKIAGQIKEALLDTGA
DDTVFEEMNLPGRWKPRMIGGIGGFLKVRQYDQIPIEVCGHKTIGTVLIGPTPANIIGRDLMTQLGFTLNF
>FJ659634
LPSRPEPTAPPEESFRFGEETTTPSQKQGPIDKEKYPWDSLRSLFGNDPSSIPQITLWQRPFVDIKIGGQVTKALLDTGA
DDTVLEDMDLPGRWKPKMIGGIGGFIKVKQYEQIPVEICGHKAIGTVLVGPTPVNIIGRNLLTQLGCTLNF
>FJ659641
PQTSLEPTAPPEECFRFREETTTPSQKQEPIDKELYPSASLKSLFGNDPSLQPQIPLWQRPFVTVKIGGQLREALLDTGA
DDTIIEDITLPGRWKPKIVGGIGGFVKVRQYDQIQVEICGHKVMGEVLVGPTPVNVIGRNLLTKLGCTLNF
>FJ659643
PQSRIEPTAPPEESFRFGEETTTPNQKQEMTDKEMYPLTALKSLFGSDPSSQPQITLWQRPIVTVKIGGQLREALLDTGA
DDTVLEDINLPGRWKPRMIGGIGGFIKVKQYDQVPIEICGHKAIGTVLVGPTPVNIIGRSLLTQLGCTLNF
>FJ659646
LQSSLEPTAPPEESFRFGEETTTPSQKQKPIDKELYPLTSLKSLFGNDP---PQITLWQRPLITVKVGGQLKEALLDTGA
DNTVLEEMNLPGRWKPKIIGGIGGFLKVRQYDQIPIEICGHKVIGTVLIGPTPVNVIGRDLMTQLGCTLNF
>FJ659647
LQSRPEPTAPPEESFRVGEETATPSQKQEPRDKEMYPLASLKSLFGNDPSSQPQITLWQRPIVTIKIGGQLREALIDTGA
DDTVFEDINLPGKWTPKLIGGIGGFIKVRQYDQVAIEICGHKVIGTVLVGPTPANIIGRNLLTQLGCTLNF
>FJ659649
LQSRLEPTAPPEESLRFGEETTTPSQKQEQTDKELYPLASLKSLFGNDPSSQPQITLWQRPFVTIKVEGQLREALLDTGA
DDTILEDINLPGRWTPKMIGGIGGFLKVRQYDQVLVEICGHEVTTTVLVGPTPVNIVGRNLMTQIGCTLNF
>FJ659650
LQTKVEPTAPPEESFRLGEKTTAPPQKQEPIDKEMYPLTALRSLFGNDPSSQPQITLWQRPFVTVKIGGQLREALLDTGA
DNTVIEDIELPGRWKPQMIGGVGGFVKVRQYDQVPIEICGHKTTGTVLVGPTPVNIIGRDLLTQIGCTLNF
>FJ659651
VQNRLEPTAPPAESFKFGEETAAPSQKQEPKDEGLYPLASLKSLFGNDPSLQPQITLWQRPLVTIKIGGQLREALFDTGA
DDTIIEDIELPGRWTPKIVGGIGGFVKVRQYDQVPIEICGHKIIGTVLVGPTPANIIGRNLMTQLGCTLNF
>FJ659652
VQNRLEPTAPPEESLRLGEETATPSQKQEPIDKEMYPLASLRSLFGNDPSSQPQITLWQRPLVTVKIEGQLKEALLDTGA
DNTVIEDIDLPGRWKPKMIGGIGGFIKVRQYDQIHVEICGKKTIGTVLVGPTPVNIIGRDLLTQIGCTLNF
>FJ659655
LQTRAEPTAPPEESFRRGEETTTPSQKQEPTDKELYPLASLKSLFGNDPSLQPQIALWQRPIVTVKIAGQLREALLDTGA
DDTIFEEINLPGRWKPKMIGGIGGFLKVKQYDQVPIEICGHKVVGPVLVGPTPVNVIGRNLMTQIGCTLNF
>FJ659657
LQSRPEPSAPPAESFRFGEETTTPPQKQEPIDKELYPFSSLKSLFGNDP---PQITLWQRPIVTIKIGGQLREALLDTGA
DDTVLEDINLPGKWKPKMIGGIGGFVKVRQYDQVPIEICGHKVIGTVLVGPTPANIIGRNLMTQLGCTLNF
>FJ659659
LQSRPEPTAPPVESFRFGEETIAPTQKQEPRDKELYPLASLKSLFGNDP---PQITLWQRPVVTIKVEGQLIEALLDTGA
DDTVLEEIDLPGRWTPKIIGGIGGLVRVRQYDQIHIEICGKKAICSVLVGPTPANIVGRNLMTQIGCTLNF
>FJ659663
LQSRPEPSAPPAESFRFGEETTTPSQKQEPVDKELYPLTSLKSLFGNDPTSQPQITLWQRPYVTIKVGGQLIEALIDTGA
DDTVLEDISLPGKWKPKMITGIGGFVKVRQYDQVPIEICGHKVIGSVLVGPTPTNIIGRNLLTQIGCTLNF
>FJ659665
LQSRPEPTAPPEESLRWGEETTTPSPKQEPINKDLHPLTSLRSLFGNDPSSQPQITLWQRPLVAVKIGGQMREAVLDTGA
DDTVLEEMSLPGRWKPKIIGGIGGFIKVRQYDQIPIEICGHKAIGSVLIGPTPINIIGRNMLTQIGCTLNF
>FJ659667
LQSSLEPTAPPAESFSFGEETTTPRQKQEPIDKEKYPVTSLRSLFGNDPSSQPQITLWQRPFITVKIGGQLKEALLDTGA
DDTVFEDMNLPGKWKPKIIGGIGGFVKVREYDQVPIEICGHKVTGTVLVGPTPVNVIGRNLMSQIGCTLNF
>FJ659673
FQSRPEPTAPPAESFRFGEETTTPSQKQEQKNEELYPLASLRSLFGNDPSSQPQITLWQRPIVTIKVGGQLKEALFDTGA
DDTILEEMDLPGRWKPKIIGGIGGFVKVRQYDQIPIEICGHKVVSTVLVGPTPANIIGRNVMTQLGCTLNF
>FJ659677
LQSRPEPTAPPAESFRFGEETTTPSQKQEKIDKEELPLASLKSLFGNDPSSQPQITLWQRPIVTIKIGGQIKEALIDTGA
DDTVFEDLDLPGRWTPKMIGGIGGLVRVKQYEQVPVEICGHKVIGTVLVGPTPADIIGRNLLTQIGCTLNF
>FJ659681
FQSRPEPTAPPEESFRFGEETTTPPQKQEQTEKELYPLASLRSLFGNDPSSQPQITLWQRPIVTIKIGGQLKEALLDTGA
DDTVLEDMHLPGKWKPKMIGGIGGFIKVRQYDQVPLEICGHKTIGTVLVGPTPVNVIGRNLLTQLGCTLNF
>FJ659682
VQNRLEPTAPPEESFRFGEETTTPSQKQEPKDKELYPLASLKSLFGNDP---PQITLWQRPIVTVKIGGQLREALLDTGA
DDTVLEDINLPGRWKPKMIGGIGGFVKVREYDQVPVEICGHKAIGTVLVGPTPVNVIGRNLMTQIGCTLNF
>FJ659687
IQSRLEPTAPPEESIRMGEETTTPFQKQGTIDKELYPLASLKSLFGNDP-SQPQITLWQRPIVTIKVEGQIMEALLDTGA
DDTVLEEMNLPGRWKPRMIGGIGGFIKVRQYDQIHIEICGQKAISTVLIGPTPVNVIGRNLMTQIGCTLNF
>FJ659690
LQSRPEPTAPPAESFRFGEKTATPSQKQEPTDKEMYPLASLRSLFGNDPSSQPQITLWQRPIVTIKIGGQLREALIDTGA
DDTVIEDMDLPGRWKPKLIVGIGGFVKVRQYDEIPVEICGHKAVGSVLIGPTPANIIGRNLLSQIGCTLNF
>FJ659695
LQSRPEPTAPPEESFRFGEETTTPSQKKEPRD-ELYPLTSLKSLFGNDPSSQPQITLWQRPLVTIKIEGQLKEALLDTGA
DNTVIEEMYLPGRWKPKMIGGIGGFIKVRQYDQVAIEICGHKAIGTVLIGPTPVNIVGRDLLTQIGCTLNF
>FJ659701
LQNRPEPSAPPEESFRFGEEPTAPPQKQETIDKEMYPLSALKSLFGNDPSSQPQITLWQRPIVPVKVGGRIIEALLDTGA
DDTVLEEINLPGKWKPKMIGGIGGFIKVRQYDQIVVEICGYKAIGTVLVGPTPVNIIGRNLLTQLGCTLNF
>FJ659705
LQNRPEPTAPPEESFRFGEETTTPSQKQGQIDREMYPLASLKSLFGNDP---PQITLWQRPIVTVKVEGQLMEALLDTGA
DDTVLENIDLPGRWKPRIIGGIGGFVKVKQYDQITIEVCGRKAIGTVVVGPTPANIIGRNMLTKLGFTLNF
>FJ659716
LQSRPEPSAPPEEIVRFGEETATPSQKQEVKDKELYPLTSLKSLFGNDPLSQPQITLWQRPIVTVKVGGQLIEALLDTGA
DDTVLEEMNLPGRWKPKMIGGIGGFIKVREYDQIPIEICGHKAIGTVLVGPTPVNIIGRNLMTQIGCTLNF
>FJ659734
FQSRPEPSAPPAESFRFGEETTPPSQKQEPTDKEMYPLSALRSLFGNDPSSQPQITLWQRPIVTIKIGGQLKEALLDTGA
DDTVLEEMNLPGRWKPKIIGGIGGFIKVRQYDQIPIEICGHKVIGTVLVGPTPVNVIGRNLMTQIGCTLNF
>FJ659757
LQSRPEPTAPPEESLRFVEETATPSQKQGPIDKELYPLTSLRSLFGNDPSSQPQITLWQRPIVTIKIGGQLKEALLDTGA
DDTVLEEMNLPGRWKPKIIGGIGGFIKVRQYDQIPIEICGHKARATVLIGPTPVNIIGRNLMTQLGFTLNF
>FJ659803
LQNRIEPTAPPEESFRFGEETATPSQKQEPIDKETYPLTALKSLFGNDPSSQPQITLWQRPFVTVKIAGQLKEALLDTGA
DDTVFEEMNLPGKWKPKLIGGIGGFVKVRQYDQIPIEICGHKAIGTVLIGPTPANIIGRDLMTQLGCTLNF
>FJ659804
LQSRPEPTAPPEESFKVGEETTTPTQKQGPIDKELYPLASLRSLFGNDHSSQPQITLWQRPFVTIKIGGQLKEALIDTGA
DDTVFEDMSLPGKWKPKIIGGIGGFVRVKQYDQIPIEICGHKVIGTVLVGPTPANIIGRNLLTQLGCTLNF
>FJ659805
LQNRTEPTAPPEESFRFGGETTTPSQKQETIDKEEMPLASLRSLFGNDPLSQPQITLWQRPLVTVKIGGQLKEALLDTGA
DDTVLEEMNLPGKWKPKMIGGIGGFIKVRQYDQIPIEICGHKAIGTVLVGPTPVNIIGRNLMTQIGCTLNF
>FJ659806
LQSRPEPSAPPAESFRFGE---TPPQKQEPIDKELYPLASLKSLFGNDPSSQPQITLWQRPIVTIKIGGQLREALIDTGA
DDTVFEDINLPGRWTPKLIGGIGGFVRVKQYDQVPIEICGHKVISTVLVGPTPANIIGRNLLTQIGCTLNF
>FJ659809
VQSRLEPTAPPEESFRFGEETTTPSQKQEPIDKELYPLASLKSLFGNDP---PQITLWQRPIVKIKIGGQTREALLDTGA
DDTVLEDIDLPGHWKPKMIGGIGGFIKVRQYDQVPLEICGHKVIGTVLVGPTPVNVIGRNLMTQIGCTLNF
>FJ659810
PQSSLEPTAPPEESFRLGE---TPSQKQEKIDKELYPLTSLRSLFGSDPTSQPQITLWQRPYVTIKIGGQSKEALLDTGA
DDTVLEEMNLPGRWKPKMIGGIGGFLKVRQYDQIPIEICGHKTIGTVLIGPTPVNVIGRNLMTQIGCTLNF
>FJ659812
IQSRPEPTAPPEENFR--EETTTPSQEQEPRDRELYPLTSLKSLFGNDPLSQPQITLWQRPVVTIKIGGQIKEALLDTGA
DDTVVEDINLPGRWTPKIIGGIGGFVKVRQYDQICVEICGHKAMGTVLVGPTPVNIVGRNLLTQLGCTLNF
>FJ659814
LQNRLEPTAPPEESFRFGEETTTLPQKQEPVDKEMYPLASLKSLFGNDPSSQPQITLWQRPFVTVKIGGQLVEALLDTGA
DDTVLQDINLPGRWKPRMIGGIGGFVKVRQYDQIPIEICGHEVIGTVLVGPTPANIIGRDLMTQIGCTLNF
>FJ659815
LQSRPEPTAPPAESFRFGEETTTPSQKQEPADQGLYPLASLRSLFGNDPSSQPQITLWQRPIVTIKIGGQLKEALLDTGA
DDTVFEEMNLPGRWKPKMIGGIGGFVKVRQYDQVPIELCGHKVIGTVLVGPTPFNIIGRNLMTQLGCTLNF
>FJ659816
LQSRTEPTAPPEESFRFGEETTTPPQKQEPRDRELYPLASLKSLFGNDPSSQPQITLWQRPIVTIKIGGQLKEALLDTGA
DDTVLEEMNLPGRWKPKMIGGIGGFVKVRQYEQIPIEICGHKVIGTVLIGPTPFNIIGRNLMTQLGCTLNF
>FJ659817
SQSRPEPTAPPAESFRFG-ETQAPPQKQEPTDKELYPLASLRSLFGNDPSSQPQITLWQRPIVTIKIGGQLREALIDTGA
DDTVFEDINLPGRWKPKIVGGIGGLVKVREYDQVPVEICGHKVIGTVLVGPTPANIIGRNLLTQLGCTLNF
>FJ659820
IQNRLEPTAPPEESFSLGGETTTPSQKQEPIDKELYPLASLKSLFGNDQSSQPQITLWQRPIVTVKVGGQITEALLDTGA
DDTVLEEMNLPGRWKPKMIGGIGGFVKVRQYDQIEVEICGQKTIGQVLIGPTPCNIIGRNLLTQLGCTLNF
>FJ659821
LQSRPEPSAPPAESFRFGEETTTPSQKQEPTDKELYPLASLKSLFGNDPSSQPQITLWQRPIVTIKIGGQLKEALLDTGA
DDTVLEDVSLPGKWKPKMIGGIGGFIKVRQYDQVPIEICGHKTVGSVLIGPTPVNIIGRNLMTQLGCTLNF
>FJ659825
VQSRLEPTAPPEESFKFGEETTTPSQKQEQRDGELYPLASLKSLFGND---QPQITLWQRPVVTIKIGGQLTEALLDTGA
DDTVLEEINLPGKWKPKIIGGIGGFIKVRQYDQVPIEICGHRVVGSVLIGPTPVNVIGRNLMTQLGCTLNF
>FJ659826
LQSRLEPTAPPEESFRFGEETPTPSQKQEKIDKELYPLASLKSLFGNDPSSQPQITLWQRPFVTIKIGGQQKEALLDTGA
DDTIFEEMSLPGRWTPKIVGGIGGLMRVREYNQIPIEICGHKVISTVLVGPTPVNIIGRNLMTQIGCTLNF
>FJ659827
LQSRPEPSAPPAESFGFGEETATPPQKQEPKDKELYPLASLKSLFGNDPLSQPQITLWQRPIVTIKVGGQLIEALLDTGA
DDTVLEGIELPGRWKPKIIGGIGGFVKVRQYDQIPIEICGHKILGTVLVGPTPFNIIGRNLMTQLGCTLNF
>FJ659828
LQSRPEPTAPPEESFRFGEETTTPSQKQEPIDKELYPLASLKSLFGSDQSSQPQITLWQRPIVTIKIGGQLKEALLDTGA
DDTVLEEMTLPGKWKPKMIGGIGGFVKVRQYDQITIEICGYKVTGTVLVGPTPANIIGRNLLTQLGCTLNF
>FJ659829
LQSRLEPTAPPEESLRFGEETTTPSQKQGSTDKELYPLTSLRSLFGNDPSSQPQITLWQRPFVTIRIGGQLKEALLDTGA
DDTVFEEMNLPGRWKPKIIGGIGGFVRVRQYDQVPIEICGHKTLATVLIGPTPVNVIGRNLMTRLGFTLNF
>FJ659832
LQNRPEPTAPPEESFRFGEETTTPSQKQETKDKEMYPLDSLRSLFGSDPSSQPQITLWQRPIVTIKIGGQLKEALIDTGA
DDTIFQDIDLPGRWKPKIVGGIGGFMKVREYEQIPIEICGHKVIGTVLIGPTPANIIGRNLLTQIGCTLNF
>FJ659833
LQSRPRPTAPPEESVRFGEETTTPSQKQEKKDKELYPLASLKSLFGNDPSSQPQITLWQRPLVTVKIGGQVTEALLDTGA
DDTILEDINLPGRWTPKIVGGIGGFVKVRQYDQIPIEICGHEVIGTVLIGPTPINIIGRNVMTQIGCTLNF
>FJ914226
LQNRPEPTAPPEESFRFGER-TNPSQKQEPIDQEQYPLTSLRSLFGNDPSSKPQITLWQRPLVEIKIGGQLKEALLDTGA
DDTVLEEMCLPGRWKPKMIGGIGGFIKVRQYDQIQVEICGHKAIGTVLVGPTPVNIIGRNLLTQIGCTLNF
>FJ936557
LQSRPEPTAPPEESFRFGEETTTPPQKQEPIDKELYPLTSLKSLFGNDPSSQPQITLWQRPIVTVRIGGQLKEALLDTGA
DDTVLEEMNLPGKWKPKMIGGIGGFIKVRQYDQIPIDICGHKAIGTVLVGPTPVNIIGRNLLTQLGCTLNF
>GQ371802
LQSRLEPTAPPEESLRFREETTTPSQKQEPTDKELYPLASLRSLFGNDPSSQPQITLWQRPLVTIKVEGQLKEALLDTGA
DDTVLEEMNLSGRWKPKMIGGIGGFIKVRQYEQIPIEICGHKAIGTVLVGPTPVNIIGRNLLTQIGCTLNF
>GQ371926
LQNRLEPTAPPEESLRFGEETTAPSQKQEKADKELYPLASLRSLFGNDPSSQPQITLWQRPLVTIKIGGQLKEALLDTGA
DDTVLEEMNLPGRWKPKMIGGIGGFIKVRQYDQVPMEICGHKVIGTVLVGATPVNIIGRNLMTQIGCTLNF
>GQ372233
LQSRPEPTAPPAESFGFGEETATPSQKQEQVDQGMYPLASLKSLFGNDPSSQPQITLWQRPLVTIKVGGQLKEALLDTGA
DDTVLEDMNLPGKWKPKLIGGIGGFIKVRQYDQIPIEICGHKAIGTVLVGPTPVNIIGRNLLTQLGCTLNF
>GU271154
LQSRPEPTAPPEESFRFGEETATPSQKQEPTDKELYPLASLKSLFGNDPSLQPQITLWQRPLVTVKIGGQLKEALLDTGA
DDTVFEELNLPGRWKPKLIGGIGGFIKVREYDQILVEICGHKAIGTVLVGPTPFNIIGRNLMTQIGCTLNF
>GU271155
LQSRPEPTAPPEESFRFGEKTVTPSQKQEPTDKELYPLASLKSLFGNDPSSQPQITLWQRPIVTVKIGGQLKEAILDTGA
DDTVFEELNLPGRWKPKLIGGIGGFIKVREYDQVLVEICGHKAIGTVVVGPTPFNIIGRNLMTQIGCTLNF
>GU271158
LQSRLEPSAPPEESLKFGEEITPPSQKQETKEKELYPLTSLRSLFGNDPSSQPQITLWQRPIVTIKIGGQLREALLDTGA
DDTVLEDIDLPGRWKPKIIGGIGGFVKVKQYEEVPIEICGHKVTGTVLVGPTPVNVVGRNLMTQLGCTLNF
>GU271159
LQSRLEPSAPPEESLKFGEEITPPSQKQETKEKELYPLASLRSLFGNDPSSQPQITLWQRPIVTIKIAGQLREALLDTGA
DDTVLQDIDLPGRWKPKIIGGIGGFVRVKQYEEVPIEICGHKVTGTVVVGPTPVNVVGRNLMTQLGCTLNF
>GU271160
LQSRLEPSAPPEESFRFGEETTTPPQKQEQIDKELYPLSALKSLFGNDPSSQPQITLWQRPIVTVKIGGQLKEALLDTGA
DDTVLEEMNLPGRWKPKIIGGIGGFIKVRQYDQIPIEICGHKVISTVLIGPTPVNVIGRNLMTQLGCTLNF
>GU271161
FQSRPEPSAPPEESFR--EETTTPPQKQEQIDKELYPLSALKSLFGNDPSSQPQITLWQRPFVTVKIGGQLKEALLDTGA
DDTVFEEMNLPGRWKPKIIGGIGGFLKVRQYDQIPIEICGHKVIGTVVIGPTPVNVIGRNLMTQLGCTLNF
>GU271162
LQSRPEPTAPPEESFRFGE---TPSQKQEPIDKELYPLASLKSLFGNDPSSQPQITLWQRPLVTIKVGGQQIEALLDTGA
DDTVLEDINLPGRWKPKMIGGIGGFIKVRQYDQVPIEICGHKVISTVLVGPTPVNIIGRNLMTQLGCTLNF
>GU271163
LQSRPEPTAPPEESFRFGE---TPSQKQEPIDKELYPLASLKSLFGNDPSSQPQITLWQRPILTVKVGGQQIEALLDTGA
DDTVLEDINLPGRWKPKIIGGIGGFVKVRQYEQVPIEICGHKVISTVVVGPTPVNIIGRNVMTQLGCTLNF
>GU271164
LQSRPEPTAPPEESFRFGEETATPSQKQEPTDKELYPLASLRSLFGNDPSSQPQITLWQRPLVTIKIGGQLKEALLDTGA
DDTVLEEMDLPGRWKPKMIGGIGGFIKVRQYDQVPVEICGHKATGTVLVGPTPVNIIGRNLLTRIGCTLSF
>GU271165
LQSRPEPTAPPEESFRFGEETATPPQKQEPTDKELYPLASLRSLFGNDPSSQPQITLWQRPIVTIKIGGQLKEALIDTGA
DDTVLEEMDLPGRWKPKIIGGIGGFIKVRQYDQVPVEICGHKAIGTVLVGPTPVNIIGRNLLTRIGCTLNF
>GU271166
LQSRAEPTAPPEEIFRFGEG-TTPSQKQEPTDKELYPLASLKSLFGNDPSSQPQITLWQRPFVTVKIGGQLTEALLDTGA
DDTVIEEINLPGRWKPKMIGGIGGFIKVRQYDQVPIEICGHKTIGTVLVGATPVNVIGRNVMTKIGCTLNF
>GU271167
LQSRAEPTAPPEEIFRFGEG-TTPSQKQEPTDKELYPLASLKSLFGNDPSSQPQITLWQRPFVTVKIGGQLMEALLDTGA
DDTVIEEINLPGRWKPKIIGGIGGFIKVREYDQVPIEICGHKTIGTVVVGATPVNVIGRNVMTKIGCTLNF
>GU271170
LQRRPEPSAPPEESFRFGEEITTPSQKQEPIDKELYPLASLKSLFGNDPSSQPQITLWQRPLVTIKIGGQLKEALLDTGA
DDTVLEEMNLPGRWKPKMIGGIGGFIKVRQYDQIAIEICGHKAIGTVLVGPTPVNIIGRNLLTQIGCTLNF
>GU271171
LQRRPEPSAPPEESFRFGEETTTPSQKQEPIDKELYPLASLKSLFGNDPSSQPQITLWQRPLVPVRIEGQLKEALLDTGA
DDTVLEDMNLPGRWKPKMIGGIGGFIKVRQYDQIAVDICGHKAIGTVLVGPTPVNIIGRNLLTQIGCTLNF
>GU271174
LQSRLEPTAPPEESFRFGEETTTPPQKQETIEKEEKPLASLRSLFGNDPSSQPQITLWQRPIVTIKIGGQLREALLDTGA
DDTVLEDINLPGKWKPKIIGGIGGFVKVREYDQVAIEICGHKVVGTVLVGPTPINAIGRNLLTQLGCTLNF
>GU271175
LQSRLEPTAPPEESFRFGEETTTPPQKQETIDKEEKPLASLRSLFGNDPSSQPQITLWQRPIVTIKIGGQLREALLDTGA
DDTVLEDINLPGKWKPKIIGGIGGFVKVREYDQVTIEICGHKVVGTVLVGPTPINVIGRNLLTQLGCTLNF
>GU271177
LQSGPEPSAPPEESFRLGEGTATPSQRQEQTDKELYPLASLKSLFGNDPSLQPQITLWQRPLVTIKIGGQLKEALIDTGA
DDTVLEEMNLPGRWKPKIIGGIGGFIKVRQYDEIPIEICGKKVIGTVVVGPTPVNIIGRNLLTQIGCTLNF
>GU271178
LQSRPEPTAPPEEGFRFGEGTTAPPQKQELIDKELYPLTSLKSLFGNDPSSQPQITLWQRPIVTIKIGGQLKEALLDTGA
DDTVLEEMDLPGKWRPKIIGGIGGFIKVRQYDQVPVEICGHKAIGTVVVGPTPVNIIGRNLLTQIGCTLNF
>GU271179
LQSRPEPTAPPAESFRFGEETTTPPQKQEPIDKELYPLASLKSLFGNDPSSQPQITLWQRPVVTVKIGGQLREALLDTGA
DDTVFEEIDLPGRWKPKLIGGIGGFVKVRQYDQIPIEICGHKVIGTVVVGPTPANIIGRNLLTQLGCTLNF
>GU324860
PQGRLEPTAPPEESFRFGGETTAPSQKQEPIDKETYPLTSLRSLFGNDPSSQPQITLWQRPLVTIKVGGQLKEALLDTGA
DDTVLEEMNIPGRWKPKMIGGIGGFIKVRQYDQVLIEICGHKAIGTVLVGPTPVNIIGRNLLTQLGCTLNF
>GU324868
LQSRPEPSAPPEESFRFGEETTTPPQKQEPIEKELYPLASLKSLFGNDPSSQPQITLWQRPLVTIKIGGQLKEALLDTGA
DDTVLEEMNLPGKWKPKMIGGIGGFIKVRQYEQIQVDICGHKATGTVLVGPTPVNIIGRNLLTQIGCTLNF
>GU324876
LQSRPEPSAPPEESFRFG-ETQTPSQKQEPIDKELYPLASLKSLFGNDPSSQPQITLWQRPLVTIKIGGQLKEALLDTGA
DDTVLEDMHLPGKWKPKMIGGIGGFIKVRQYDQVPIEICEHKVIGTVLVGPTPVNIIGRNLLTQLGCTLNF
>GU367477
FQSGLEPTAPPEESFRFGEATATPPQKQEPIDKEPLPLTSLKSLFGNDPSSQPQITLWQRPFVTVKIGGQLKEVLLDTGA
DNTVIEEINLPGRWKPRIIGGIGGFIKVRQYDQIPIEICGHKVIGSVLVGPTPVSVIGRDLMSQLGCTLNF
>GU367483
VQSSTEPTAPPEESFKFGEGTTTPSQKQETIDRELYPLTSLKSLFGNDPSSQPQITLWQRPIVTVKVGGILKEALLDTGA
DDTVFEEMNLPGKWKPKLIGGIGGFLRVRQYDHVPIEIFGQKTLGTVLIGPTPVNVIGRDLMSKIGCSLNF
>GU724804
FSGPAEPTAPPEETFRFVGG--T-SSEQEQIDKEMYPLASLRSLFGNDPSSQPQITLWQRPLVTVKIGGHLTEALLDTGA
DDTVLEEMNLPGRWKPKMIGGIGGFIKVRQYDQIPIEICGHKVVGTVLIGPTPVNIIGRNLMTQIGCTLNF
>GU724808
FQSRREPTAPPEESVR--EGTTTPSQKQETVDKEMYPLASLRSLFGNDPSSQPQITLWQRPVVTVKVEGQLIEALLDTGA
DDTVLEEVNLPGRWKPKMIGGIGGFIKVRQYDQVNMEICGHKVIGTVLIGPTPVNIIGRNLMTQLGCTLNF
>GU724813
FRARPEPTAPPAESFKFGEETMTPPQKQEPTDKELYPLASLKSLFGSDPLSQPQITLWQRPVITVKVEGQLREALLDTGA
DDTIFEEISLPGRWKPKIIGGIGGFVKVRQYDQIPIEFCGHKVVGTVLVGPTPTNVIGRNLMSQIGCTLNF
>GU724826
LQSR-RPTAPPEEIFRFGEGTTTPSQKQEPTDKELYPLASLKSLFGNDPSSQPQITLWQRPFVTVKIGGQLMEALLDTGA
DDTVIEEINLPGRWKPKIIGGIGGFIKVREYDQVPIEICGHKTIGTVVVGATPVNVIGRNVMTKIGCTLNF
>GU807496
LQSSLEPTAPPEESFRFGEETTTPHQKQDPKDKEMYPLSSLKSLFGNDPSSQPQITLWQRPFVTIKIGGQLKEALLDTGA
DDTVFEDMNLPGRWKPKMIGGIGGFVKVRQYDQVPIEICGQKVISTVLVGPTPVNVIGRNLMTQIGCTLNF
>GU807506
LQSRLEPTAPPAESFRFGEETATPSQKQEAMDKELYPLTSLKSLFGNDPSSQPQITLWQRPIVTVKIGGQLREALLDTGA
DNTVLEDINLPGRWKPKMIGGIGGFIKVKQYDQVCMEFCGHKVVGTVLVGPTPVNIIGRDLLTQIGCTLNF
>GU807507
LQTRPEPTAPPEESFRRGEETTTPSQKQEPTDKELYPLASLKSLFGNDPSLQPQITLWQRPILTVKIAGQLREALLDTGA
DDTIFEDINLPGRWKPKMVGGIGGFLNVKQYDQVPIEICGHKVVGPVLVGPTPINVIGRNLMTQIGCTLNF
>GU807510
VQNRPEPSAPPEESFRFGEGTTTPSQKQEPKDKELYPLTSLRSLFGNDPSSQPQITLWQRPIVTIKIGGQLREALLDTGA
DDTVLEDIELPGRWKPKMIGGIGGFAKVRQYEQVPVEICGHKVIGTVLIGPTPANIIGRNLLTQLGCTLIF
>GU807511
LQSSLEPTAPPEESFRFGEEKATPSQTQEPIDKDLYPSASLKSLFGNDPSSQPQITLWQRPFVTVKIGGQLKEALLDTGA
DDTVFEEMNLPGRWKPKIIGGVGGFVKVRQYDQIPIEICGHNTIGPVLVGPTPVNVIGRNRMTQIGCTLNF
>GU807512
FQSRPEPTAPPEESLRFGGETTTPSQRQEPIDKELYPLASLRSLFGNDPSSQPQITLWQRPIVTIKIGGQLKEALLDTGA
DDTVLEEMNLPGRWKPKLIGGLGGFVKVREYDQIPIEICGHKVIGTVLIGPTPANIIGRNLMTQIGCTLNF
>HE591053
LQSRLEPTAPPEESFRRGEETITPPQKQEPIDKDLYPLVSLRSLFGNDPSSQPQITLWQRPLVTIKVGGQLKEALLDTGA
DDTVLEEMNLPGRWKPKIIGGIGGFIKVRQYEEILIEICGHKAIGTVLVGPTPVNIIGRNLLTQIGCTLNF
>HM116810
LQSRPEPTAPPAESFRFGEETTAPPQKQEPIDKDLYPLASLKSLFGSDPSSQPQITLWQRPIVTIKIGGQLREALLDTGA
DDTVLEEINLPGRWKPKMIVGIGGFMKVRQYDQVPIEICGHKVVGTVLVGPTPANVIGRNLMTQIGCTLNF
>HM116811
LQSRPEPTAPPEESFRFGEETTTPSQKQETRDKELYPLASLRSLFGNDPSSQPQITLWQRPIVTIKVGGQLREALLDTGA
DDTVLEEINLPGRWKPKIIGGIGGFIKVRQYDQIPIEICGHKAIGTVLVGPAPAHVTGRNLMTQIGCTLNF
>HM116812
FQSRPQPTAPPAESFRFGEETATPSQKQETIDKELYPLASLKSLFGNDPSSQPQITLWQRPIVTIKIGGQLKEALLDTGA
DDTILEEMCLPGKWKPKIIGGIGGLVKVKQYDQIPVEICGHKVIGTVLVGPTPANIIGRNLMTQIGCTLNF
>HM116813
LQSRPEPTAPPAESFGFGEETTTPPQKQEPIDKELYPLASLKSLFGSDPASQPQITLWQRPRVTIKIGGQLKEALLDTGA
DDTVLEEMNLPGRWKPKLIGGIGGFIKVRQYDQVPIEICGHKVIGSVLVGPTPTNIIGRNLMTQLGCTLNF
>HM116814
FQSRLEPTAPPEESFRFGEETTTPPQKQEPIDKELYPLASLRSLFGNDPSSQPQITLWQRPLVTVKIGGQLKEALLDTGA
DNTVIEDINLPGRWKPKMIGGIGGFVKVRQYDQVPIEICGHKTIGTVLVGPTPVNIIGRDLMTQIGCTLNF
>HM116815
LQSRPEPTAPPAESFRFGEETTTPPQKQEPTDKDLYPLASLRSLFGNDPSSQPQITLWQRPIVTIKIGGQLKEALLDTGA
DDTVLEEMNLPGRWKPKLIVGIGGFIKVKQYDQIPIEFCGHKVIGTVLVGPTPTNVIGRNLLTQIGCTLNF
>HM116816
LQSRPEPTAPPEESFRFGE---TPSQKQEPKDKDLYPGASLRSLFGNDPSSQPQITLWQRPLVTIKIGGQLREALLDTGA
DDTVLEEISLPGKWKPKIIGGIGGFIKVRQYDQIQVEICGHKAIGTVLVGSTPFNIIGRNLMTQIGCTLNF
>HM116817
LQSRLEPTAPPEESFRFGEETPTPPQKQEPIDKELYPSASLRSLFGNDP---PQITLWQRPIVTIKIGGQLKEALIDTGA
DDTVFEEMNLPGKWKPKMIGGIGGFVKVRQYEQVPIEICGHKVIGTVLIGPTPANVIGRNLLTQIGCTLNF
>HM116818
LQSRLEPTAPPEESFRFGGETTTPSQRQEPIDKELYPLASLKSLFGNDPSSQPQITLWQRPIVTVKIGGQLMEALLDTGA
DDTVVEEINLPGRWKPKMIGGIGGFVKVKQYDQVPIELCGHKVISTVLVGATPVNVIGRNLMTQIGCTLNF
>HM116819
LQSRPEPTAPPEEIFRFGE---APSQKQERRDKELYPSAALRSLFGNDPLSQPQITLWQRPIVTIKIGGQLREALLDTGA
DDTVLEDINLPGKWKPRMIGGIGGLVKVRQYDQIPVEICGHKTIGTVLVGPTPANIIGRNLMTQLGCTLNF
>HM116820
LQSRPEPTAPPAESFRFGEETTTPPQKQEQTDKETYPLASLRSLFGNDPSSQPQITLWQRPLVTIKIGGQLKEALLDTGA
DDTVLEEMNLPGRWKPKMIGGIGGFIKVRQYDQIPLEICGHKAIGTVLVGPTPINIIGRNLLTQIGCTLNF
>HM116821
LQTSTEPTAPPEESFRFGEETTTPPQKQEKIDKDLYPLASLKSLFGNDPSSQPQITLWQRPFVTIKIGGQLKEVLLDTGA
DNTVLEEMNLPGRWKPRMIGGIGGFLKVRQYDQVPIEICGHKVIGTVLIGPTPVNVIGRDLLTKIGCTLNF
>HM116822
LQSRPEPTAPPEESFRFGEETTTPSQKQETIDKETYPLASLRSLFGNDPSSQPQITLWQRPLVTIKIGGQLKEALLDTGA
DDTVLEDINLPGRWKPKMIGGIGGFIKVRQYDQVCIEICGHKAIGTVLVGPTPVNIIGRNLLTQIGCTLNF
>HM116823
LQSRPEPTAPPEESFRFGEETITPPQRQEPTDKEMYPLASLKSLFGSDP---PQITLWQRPLVTIKIGGQIKEALLDTGA
DDTVLEDINLPGRWKPKMIGGIGGFIKVRQYDQIPIEICGHKAIGTVLIGPTPVNIIGRNLLTQLGCTLNF
>HM116824
LQSRPEPTAPPEESFRFGEETTTPSQKQEPTDKSLYPLASLRSLFGNDPSSQPQITLWQRPVLTIKIGGQLKEALLDTGA
DDTIFQDLTLPGRWKPKIVVGIGGFMKVRQYDQVPVEICGHKAVGSVLIGPTPANVIGRNLLSQIGCTLNF
>HM116825
LQSKVEPTAPPEESIRFGE---TPSQKQEPIDKELYPLASLKSLFGNDPSSQPQITLWQRPVVTVKVGGQLREALLDTGA
DNTIFEDINLPGRWTPKIVGGIGGLLKVRQYDQVPIEFCGHKVIGSVLVGPTPANIIGRDVMTQVGCTLNF
>HM116826
FQSRPEPTAPPAESFR--EETTTPSQKQEPKDKELYPLASLKSLFGNDPSSQPQITLWQRPFITVKIGGQLIEALLDTGA
DDTIFQDINLPGRWTPKIIGGIGGYLKVRQYDNVTVEICGHKLIGSVVVGPTPVNVIGRNLMTQLGCTLNF
>HM116827
LQSRLEPTAPPEESVRFGEETTTPSQKQEPIDKELYPLTSLKSLFGNDPSSQPQISLWQRPFLTVKVGGQLAEALLDTGA
DDTIFEEIDLPGRWTPKIIGGIGGFLKVRQYDQVPIEICGHKIKTTVLVGPTPVNVVGRNVMTQIGCTLNF
>HM116828
LQSRPEPTAPPEESFRFGEKTTTPSQKQGTIDKELYPLASLKSLFGNDP---PQITLWQRPIVTIKVGGQVKEALLDTGA
DDTIFEEMSLPGRWKPKIIGGIGGFVRVKQYDQIPIEIFGQKVIGTVLVGPTPANIIGRNLMTKIGCTLNF
>HM116829
LQSRPEPTAPPEESFRFGEGTTTPSQKQESTDKELYPLASLKSLFGNDPLLQPQITLWQRPIVTVKIGGQLKEAILDTGA
DDTVFEEMNLPGRWKPKIIGGIGGFVRVKEYEQVPIEICGHKIVGTVVIGPTPANVVGRNMMTQLGCTLNF
>HM116830
LQSRLEPTAPPEESFRFGEETTTPSQKPEQKDKELYPLASLKSLFGSDPSLQPQITLWQRPFVTVKIGGQLKEALLDTGA
DDTILEELNWQGRWKPKIVGGVGGFIKVRQYDQVPIEICGHKIVGTVLVGPTPANIIGRNLLTQIGCTLNF
>HM208365
LQNRPEPTAPPAESFRFGEETATPSQKQEPKDKELYPLASLRSLFGNDPSSQPQITLWQRPLVTIKIGGQLKEALLDTGA
DDTVLEEIDLPGRWKPKMIGGIGGFIKVKQYEQILVEICGHKAIGTVLVGPTPVNIIGRNLLTQIGCTLNF
>HM852970
LQSRPEPSAPPEESFRFGEETPTPSQRQEPIDKELYPLASLKSLFGNDPSSQPQITLWQRPIVTIKIEGQLKEALLDTGA
DDTVLEEMNLPGRWKPKMIGGIGGFIKVRQYDQITIEICGHKATGTVLVGPTPVNIIGRNLLTQLGCTLNF
>HM852971
LQSRPEPSAPPEESFRFGEETATPSQKQEPTDKELYPLASLKSLFGNDPSSQPQITLWQRPFVTIKIGGQLKEALLDTGA
DDTVLEEMSLPGRWKPKIIGGIGGFVKVRQYDQVAIEICGHKAIGTVLVGPTPANIIGRNLLTQIGCTLNF
>HM852972
LQSRPEPTAPPEESFRFGEETTTPSQKQEPIDKEMYPLTSLKSLFGNDPSSQPQITLWQRPVVTIKIGGQLKEALLDTGA
DDTVLEEMSLPGRWKPKMIGGIGGFIKVRQYDQIAIEICGHKAIGTVLVGPTPVNIIGRNLLTKIGCTLNF
>HM852974
LQGRPEPSAPPEESFRFGEETTTPSQKQEPIDKELYPLASLRSLFGNDP---PQITLWQRPIVTIKVGGQLKEALLDTGA
DDTVLEEMSLPGRWKPKMIGGIGGFIKVRQYDQITVEICGHKATGTVLVGPTPANIIGRNLLTQIGCTLNF
>HQ026606
LQSRPEPTAPPEESFRFGEETTTPSQKQEPIDRELYPLASLKSLFGNDP---PQITLWQRPLVTIKIGGQLKEALLDTGA
DDTVLEEMSLPGRWKPKMIGGIGGFIKVRQYDQIAIEICGHKAIGTVLIGPTPVNIIGRNLLTQIGCTLNF
>HQ026609
IQSRPEPTAPPEESFRFGEETTTPSQKQEPIDRELYPLASLKSLFGNDPSSQPQITLWQRPIVTIKIEGQLKEALLDTGA
DDTIFEELCLPGRWKPKLVGGLGGFIRVKQYDQVTVEFCGHKVIGTVLVGPTPANIIGRNLLSQIGCTLNF
>HQ198014
LQSRPEPTAPPEESFRFGEETAAPSQKQEPIDKELYPLTSLRSLFGNDPSSQPQITLWQRPLVTIKIGGQLKEALLDTGA
DDTVLEEMNLPGRWKPKMVGGIGGFIKVRQYDQIPIEICGHKTEGTVLIGPTPVNIIGRNLLTQLGCTLNF
>HQ198023
LQSRPEPTAPPEESFRFGEETTTPSQKQEPIDKELYPLASLRSLFGSDPSSQPQITLWQRPLVTIKIGGQLKEALLDTGA
DDTVLEEMNLPGRWKPKMIGGIGGFIKVRQYDQILIEICGHKAIGTVLVGPTPVNIIGRSLLTQIGCTLNF
>JF683793
LQSRPEPTAPPEESFRFGEETTTPPQKQDTIDKGLYPLASLKSLFGNDPSSQPQITLWQRPLVTIKIGGELKEALLDTGA
DDTVLEEINLPGRWKPKMIGGIGGFIKVRQYDQIPIEICGHKAIGTVLVGPTPVNIIGRNLLTQIGCTLNF
>JF683797
LQSRPEPTAPPAESFRFGEETTTPSQKQEPRDKELYPLASLRSLFGNDPSSQPQITLWQRPLVTIKVGGQLKEALLDTGA
DDTVLEDMNLPGKWKPKMIGGIGGFIKVRQYDQIPIDICGHKAIGTVLVGPTPVNIIGRNLLTQIGCTLNF
>JF683804
LQSRPEPTAPPEESFRFGEETTTLPQKQEPVDKEMYPLTSLRSLFGNDPSSQPQITLWQRPLVTIKIAGQLKEALLDTGA
DDTVLEEMNLPGRWKPKMIGGIGGFIKVRQYDQILIEICGHRAIGTVLVGPTPVNIIGKNLLTQIGCTLNF
>JF689877
LQSRPEPTAPPEESFRFGEEKTAPVQKQEQIDKELYPTASLKSLFGNDPSSQPQITLWQRPLVTIKIGGILKEALLDTGA
DDTVLEEMDLPGKWKPKMIGGIGGFIKVRQYDQIPIEICGHKTIGTVLIGPTPVNIIGRNLLTQLGCTLNF
>JF689879
LQSRPEPTAPPEESFRFREETTTPPQKQEPIDKELYPLTSLKSLFGNDPLSQPQITLWQRPLVTIKIGGQLKEALLDTGA
DDTVLEEINLPGKWKPKMIGGIGGFIKVRQYDQVAIEICGHKAVGTVLVGPTPVNIIGRNLLTQLGCTLNF
>JF689883
LQSRPEPTAPPAESFRFGDETTTPSQKQETVDKDLYPLASLRSLFGNDPSSPPQITLWQRPLVTIKIGGQLKEALLDTGA
DDTVLEDMNLPGSWKPKMIGGIGGFIKVRQYDQVPIEICGHKAIGTVLVGPTPVNIIGRNLLTQIGCTLNF
>JF689884
LQSRPEPTAPPAESFRFGEETTTPSQKQELIDKELYPSASLKSLFGNDPSSKPQITLWQRPLVEIKIGGQQKEALLDTGA
DDTVLEEMNLPGRWKPKMIGGIGGFIKVRQYEQVLIEICGHKAIGTVLVGPTPVNIIGRNLLTQIGCTLNF
>JF689885
LQSRPEPTAPPEESFRFGEETTAPPQKQEPIDKELYPLTSLRSLFGNDPSSQPQITLWQRPLVTVKVGGQQKEALLDTGA
DDTVLEEMNLPGRWKPKMIGGIGGFIKVRQYDQIPIEICGHRAIGTVLIGPTPVNIIGRNLLTQIGCTLNF
>JF689886
LQSRPEPSAPPAEIFRFGE---TPPQKQEQIDKELYPLASLKSLFGSDPSSQPQITLWQRPLVTIRIGGQMKEALLDTGA
DDTVLEEMSLPGKWKPKMIGGIGGFIKVRQYDQIVVDICGYKAVGTVLIGPTPVNIIGRNLLTQIGCTLNF
>JN408075
LQNRTEPTAPPEESFRFGEETTTPPQKQEPIDRKMYPLTSLRSLFGNDPSSQPQITLWQRPLVSIKIGGQQKEALLDTGA
DDTVLEEINLPGIWKPKMIGGIGGFIKVRQYDQIPIEICGHKAIGTVLVGPTPVNIIGRNLLTQIGCTLN-
>JN408076
LQSRPEPTAPPEESFRFGEETTTPPQKQEPIDREMYPLASLKSLFGNDPSSQPQITLWQRPLVTIKIGGQLKEALLDTGA
DDTVLEEMSLPGRWKPKMIGGIGGFIKVRQYDQILIEICGHKAIGTVLVGPTPVSIIGRNLLTQIGCTLN-
>JN599165
LQSRPEPTAPPEESFRFGEETTTPPQKQDPIDKEMYPLTSLRSLFGNDPSSQPQITLWQRPLVTIKIGGQLKEALLDTGA
DDTVLEEMNLPGRWKPKMIGGIGGFIKVRQYDQILIEICGHKAIGTVLVGPTPVNIIGRNLLTQIGCTLNF
>JN692471
LQSRPEPTAPPEESFRFGEETTTPPQKQEQPDKEGYPLASLRSLFGNDPLSQPQITLWQRPLVTIKIGGQLKEALLDTGA
DDTVLEEMNLPGKWKPKMIGGIGGFIKVRQYDQVHIEICGHNAIGTVLVGPTPVNIIGRTLLTQIGCTLNF
>JQ237861
PTAPPEPTAPPVESFRLGEETTTPPQKQETGDKELYPLASLKSLFGNDL---PQISLWQRPVITVKVGGQLTEALFDTGA
DDTIFENITLPGRWKPKIVGGIGGFLRVKQYEQVPIEICGHKATTTVLIGPTPINIIGRNVMTQIGCTLNF
>JQ316130
LQSRPEPTAQPEESFRFGEETTTPSQKQEPIDKELYPLASLRSLFGNDPSSQPQITLWQRPLVTIKVGGQLKEALLDTGA
DDTVLEEMSLPGRWKPKMIGGIGGFIKVRQYDQIAIEICGHKAIGTVLVGPTPVNIIGRNLLTQIGCTLNF
>JQ316132
PQSRLEPTAPPEESFRFGEETTTPSQKQEPIDKELYPSASLKSLFGNDPSSQPQITLWQRPLVTIKIGGQLKEALLDTGA
DDTVLEEMSLPGRWKPKMIGGIGGFIKVRQYDQIAIEICGHKAIGTVLVGPTPVNIIGRNLLTQIGCTLNF
>JQ395017
LQSRPEPTAPPEESFRFGEETTTPSQKQEPIDKELYPLASLKSLFGNDPSSQPQITLWQRPIVTIKIGGQLKEALLDTGA
DDTIFEEMCLPGRWKPKLAGGIGGFIRVRQYDQVTVEICGHKVIGTVLVGPTPANIIGKNLLSQIGCTLNF
>JQ403048
LQSRPEPTAPPEESLRFREEATTPFQKQETIDKELYPLTSLKSLFGNDPSSQPQITLWQRPLVTIKIGGQLKEALLDTGA
DDTVLEEMNLPGRWKPKMIGGIGGFIKVRQYEQVPIEICGHKAVGSVLIGPTPVNIIGRNMLTQIGCTLNF
>JQ403093
LQSRPEPTAPPEESFRFGEETTNPPQKQEPIDKELYPSISLKSLFGNDPSSQPQITLWQRPLVTIKIGGQLKEALLDTGA
DDTVLEEMNLPGRWKPKIIGGIGGFIKVRQYDQILVEICGHKAIGTVLVGPTPVNIIGRNLLTLIGCTLNF
>JQ403107
LQSRLEPTAPPAESFRFGEETATPSQKQETIDKELYPLASLKSLFGNDPSSQPQITLWQRPIVTVKIAGQ-KEALIDTGA
DDTVFEEMNLPGRWKPKLIGGIGGFVKVRQYDQVPIEICGHKAIVPVLVGPTPANVIGRNLLTQIGCTLNF
>JQ429433
LQSRPEPSAPPEESFRFGEETTTPSQKQEPIDKELYPLASLRSLFGNDPSSQPQITLWQRPLVTIKIGGQLKEALLDTGA
DDTVLEEMSLPGRWKPKMIGGIGGFIKVRQYDQVTIEICGHKATGTVLVGPTPVNIIGRNLLTQLGCTLNF
>JQ430756
-LSRSEPTTPPEESFRFGEETTTPPQKQGTIDKETYPLTSLKSLFGNDPSSQPQITLWQRPFVTVKIGGQLKEALLDTGA
DNTVLEEMNLPGRWKPKMIGGIGGFIKVRQYEEVPIEICGHKAIGTVLIGPTPVNIIGRDLLTQLGCTLNF
>JQ511357
LQSRPEPTAPPEESFRFGEETTTPSQKQEPIDKELYPLASLKSLFGNDP---PQITLWQRPLVTVKIGGQLTEALLDTGA
DNTVFEGISLPGRWKPKMIGGLGGFIKVRQYDQIAIEICGYKVIGTVLIGPTPVNIIGRDLLTQIGCTLNF
>JQ511358
LQSRPEPTAPPEESFRFEEETTTPSQKQEPIDRELYPLASLKSLFGNDP---PQITLWQRPLVTIKIGGQLKEALLDTGA
DDTVLEEMSLPGRWKPKMIGGIGGFIKVRQYDQIAIEICGHKAIGTVLIGPTPVNIIGRNLLTQIGCTLNF
>JQ511359
LQSRLEPTAPPEESFRFGEETTTPSQKQEPIDKELYPLASLKSLFGNDP---PQITLWQRPVVTVKIGGQLTEALLDTGA
DNTVFEGISLPGRWKPKMIGGLGGFIKVRQYDQIAIEVCGYKVIGTVLIGPTPVNIIGRDLLTQIGCTLNF
>JQ511361
LQNRPEPTAPPEESFRFGEETTTPSQKQEPMDRELYPLASLKSLFGNDPSSQPQITLWQRPIVTIKIGGQLKEALLDTGA
DDTILEELCLPGRWKPKLAGGIGGFIKVRQYDQVTVEICGHKVIGTVLVGPTPANIIGRNLLSQIGCTLNF
>JQ511362
LQNRPEPTAPPEESFRFGEETTTPSQKQEPIDRELYPLASLKSLFGNDPSSQPQITLWQRPIVTIKIEGQLKEALLDTGA
DDTIFEELCLPGRWKPKLAGGIGGFIRVRQYDQVTVEICGHKVIGTVLVGPTPANIIGRNLLSQIGCTLNF
>JQ511363
LQNRPEPTAPPEESFRFGEETTTPSQKQEPIDRELYPLASLKSLFGNDPSSQPQITLWQRPIVTIKIEGQLKEALLDTGA
DDTIFEDLCLPGRWKPKLAGGLGGFIRVKQYDQVTVEICGHKVIGSVLVGPTPANIIGRNLLSQIGCTLNF
>JQ689628
LQSRPEPTAPPEERFR--EETATPSQKQEPRDKEMYPLASLKSLFGNDPSSQPQITLWQRPIVTVKIGGQLREAIIDTGA
DDTVFEDINLPGKWTPKLIGGIGGLVKVRQYDQVAIEICGHKVIGPVLVGPTPANIIGRNLLTQIGCTLNF
>JQ689634
PQSRPEPTAPPEESFMFGEETTTPPQKQEPKDKEMYPSAALRSLFGNDPLLPPQITLWQRPLVTIKIGGQLREALLDTGA
DDTVLEEMNLPGRWKPKIIGGIGGFIKVRQYDQVHVEICGHKAIGTVLIGPTPVNIIGRNLLTQLGCTLNF
>JQ689642
LQSSLEPTAPPEESFRFGEEIATPSQTQEPIDKDLYPLASLKSLFGNDPSSQPQITLWQRPFITVKIGGQLKEALLDTGA
DDTVFEEMNLPGRWKPKIIGGVGGFIKVRQYDQIPIEICGHNTIGPVLVGPTPVNVIGRNRMTQIGCTLNF
>JQ689643
PQSRPEPTAPPEESFMFGEETTTPPQKQEPKDKEMYPSAALRSLFGSDPLLPPQITLWQRPLVTVKIGGQLREALLDTGA
DDTVLEEMSLPGRWKPKIIGGIGGFIKVRQYDQVHVEICGHKAIGTVLIGPTPVNIIGRNLLTQLGCTLNF
>JQ689652
LQSRPEPTAPPAESFGFGEETTTPSQMQEPKDKELYPLASLKSLFGNDPSSQPQITLWQRPLVTVKIGGQLREALLDTGA
DDTILEDINLSGRWKPKMIGGIGGFIKVRQYDQIPIEICGHKVVGTVLVGPTPVNIIGRNVMTQLGCTLNF
>JX140658
LQNRTEPSAPPEESFRFGEETTTPAQKQEPTDKELYPLSSLKSLFGNDPLSQPQITLWQRPIVTVKIGGQLVKALLDTGA
DDTVLEDINLPGRWKPKMIGGIGGFIKVKQYDQIPVEICGHKTIGTVLIGPTPVNIIGRNLMTQLGCTLNF
>AB078005
LQSRPEPTAPPEESFRFGEETTTPSQKQEQTDKELYPLASLKSLFGNDPLSQPQITLWQRPLVTIKIGGQLKEALLDTGA
DDTVLEDMNLPGRWKPKMIGGIGGFIKVRQYDQVSIEICGHKVIGTVLIGPTPVNIIGRNLLTQLGCTLNF
>AB078703
LQSRPEPTAPPEESFRFGEETTTPSQKQEPIDKELYPLASLKSLFGNDPSSQPQITLWQRPLVAIKIGGQLKEALLDTGA
DDTVLEDMNLPGRWKPKMIGGIGGFIKVRQYDQVPIEICGHKAIGTVLIGPTPVNIIGRNLLTQLGCTLNF
>AB078704
LQSRPEPTAPPEESFRFGEETTTPAQKQEPIDKELYPLTSLKSLFGNDPSSQPQITLWQRPFVTIKVGGQLKEALLDTGA
DDTVLEDMNLPGRWKPKMIGGIGGFIKVRQYDQVPIEICGHKAIGTVLVGSTPVNIIGRNLLTQLGCTLNF
>AB078709
LQSRPEPTAPPEESFRFGEETTTPSQKQEPIDKELYPVTSLKSLFGNDPSSQPQITLWQRPLVTIKIGGQLKEALLDTGA
DDTVLEDMNLPGRWKPKMIGGIGGFIKVRQYDQVPIEICGHKAIGTVLVGPTPVNIIGRNLLTQLGCTLNF
>AB078711
LQSRPEPTAPPEESFRFGEETTTPAQKQEPIDKELYPLASLKSLFGNDPSSQPQITLWQRPLVTIKIGGQLKEALLDTGA
DDTVLEDMDLPGRWKPKMIGGIGGFIKVRQYDQIPIEICGHKAIGTVLVGPTPVNIIGRNLLTQVGCTLNF
>AB097870
LQSRPEPTAPPEESFRFGEETTTPSQKQEPIDKELYPLASLKSLFGNDPSSQPQITLWQRPLVTIKIGGQVKEALLDTGA
DDTVLEDMNLPGRWRPKMIGGIGGFIKVRQYDQIPIEICGHKAIGTVLVGPTPVNIIGRNLLTQLGCTLNF
>AB213667
LQSRPEPTAPPEESFRFGEETTTPSQKQEPIDKELYPLASLKSLFGNDPSSQPQITLWQRPLVTIKIGGQLKEALLDTGA
DDTVLEDMNLPGRWKPKMIGGIGGFIKVRQYDQIPIEICGHKAVGTVLIGPTPVNIIGRNLLTQLGCTLNF
>AB213668
LQSRPEPTAPPEESFRFGEETTTPSQKQEPIDKELYPLASLKSLFGNDPSSQPQITLWQRPLVTIKIGGQLKEALLDTGA
DDTVLEDMNLPGRWKPKMIGGIGGFIKVRQYDQIPIEICGHKAVGTVLIGPTPVNIIGRNLLTQLGCTLNF
>AB213670
LQSRPEPTAPPEESFRFGEETTSPSQKQEPIDKELYPLASLKSLFGNDPSSQPQITLWQRPLVAIKIGGQLKEALLDTGA
DDTVLEDMNLPGRWKPKMIGGIGGFIKVRQYDQIPIEICGHKAIGTVLVGPTPINIIGRNLLTQLGCTLNF
>AB213692
LQSRPEPTAPPEESFRFGEKTTTPSQKQEPIDEGPYPLASLRSLFGNDPSSQPQITLWQRPLVTVKIGGQLKEALLDTGA
DDTVLEEMNLPGRWKPKMIGGIGGFIKVRQYDQVPIEICEHKVIGTVLIGPTPVNIIGRNLLTQLGCTLNF
>AB221125
LQSRPEPTAPPEESFRFGEETTTPPQKQEPIDKDMYPLASLKSLFGNDPSSQPQITLWQRPLVTIKVGGQLKEALLDTGA
DDTVLEEINLPGRWKPKMIGGIGGFIKVRQYDQILVEICGHKAIGTVLVGPTPVNIIGRNLLTQIGCTLNF
>AB286955
LQSRPEPTAPPEESFRFGEEITTPSQKQEPIDKEMYPLASLRSLFGNDPSSQPQITLWQRPLVTIKIGGQLKEALLDTGA
DDTVLEEMNLPGKWKPKMIGGIGGFIKVRQYDQIPIEICGHKAIGTVLIGPTPVNIIGRNLLTQLGCTLNF
>AB287363
LQSRPEPSAPPEESFRFGEETTTPPQRQEPMDKEMYPLASLKSLFGNDPSSQPQITLWQRPLVTIKVGGQLKEALLDTGA
DDTVLEEIDLPGRWKPKMIGGIGGFIKVRQYDQILVEICGHRAIGTVLVGPTPVNIIGRNLLTQIGCTLNF
>AB287364
LQSRPEPTAPPEESFRFGEETTTPSQKQEPIEKELYPLASLRSLFGSDPSSQPQITLWQRPLVTIRIGGQLKEALLDTGA
DDTVLEEMNLPGRWKPKMIGGIGGFIKVRQYDQIPIEICGKKTIGTVLIGPTPVNIIGRNLLTQLGCTLNF
>AB287366
LQSRPEPTAPPAESFRFGEETTTPSQKQEPIEKELYPLASLRSLFGNDPSSQPQITLWQRPLVPIKIGGQLKEALLDTGA
DDTVLEEMNLPGKWKPKIIGGIGGFIKVRQYDQVPVEICGHKAIGAVLVGPTPVNIIGRNLLTQLGCTLNF
>AB287368
LQSRPEPTAPPEESFRFGEETTTPSQKQEPIDKEMYPLASLKSLFGNDPSSQPQITLWQRPLVTIKIGGQLKEALLDTGA
DDTVLEEVSLPGRWKPKMIGGIGGFIKVRQYDQILIEICGHKAIGTVLVGPTPVNIIGRNLLTQIGCTLNF
>AB428551
LQSRPEPTAPPEEIFRFGEETTTPSQKQETKDKELYPLASLKSLFGNDPSSQPQITLWQRPLVTVKIGGQLKEALLDTGA
DDTVLEEMNLPGRWKPKMIGGIGGFIKVRQYDQIPIEICGHKAIGTVLVGPTPVNIIGRNLLTQIGCTLNF
>AB428558
LQSRPEPTAPPAESFGFGEETTTPSQKQEPIDQERYPLASLKSLFGNDPLSQPQITLWQRPLVTIKIEGQLKEALLDTGA
DDTVLEEMNLPGRWKPKMIGGIGGFIKVRQYDQVSVEICGHKAIGTVLIGPTPVNIIGRNLLTQLGCTLNF
>AB428559
LQSRPEPTAPPAESFRFGEEKATPPQKQEPIDKELYPLASLKSLFGNDP---PQITLWQRPLVTIKIGGQTKEALLDTGA
DDTVLEEMNLPGKWRPKMIGGIGGFIKVRQYDQIPIEICGHKAIGTVLVGPTPVNIIGRNLLTEIGCTLNF
>AB428560
PQSRTEPTAPPEESFRFGEETTTPPQKQEPIDKGLYPLTSLRSLFGNDPSSQPQITLWQRPLVTIRIGGQLKEALLDTGA
DDTVLEEMDLPGRYKPKMIGGIGGFIKVRQYDQIPIEICGHKVIGTVLIGPTPVNIIGRNLLTQLGCTLNF
>AB428561
LQSRPEPTAPPEESFRFGEETTTPSQKQEPIDKELYPLTSLKSLFGNDPSSQPQITLWQRPIVTIKIGGQLKEALLDTGA
DDTVLEDMNLPGRWKPKMIGGIGGFIKVRQYDQILIEICGHKAIGTVLVGPTPVNIIGRNLLTQLGCTLNF
>AB428562
LQSRPEPTAPPAESFRFGEETTTPSQKQEPIDKELYPLASLRSLFGNDPSSQPQITLWQRPLVTIKIGGQLKEALLDTGA
DDTVVEEMNLPGRWKPKMIGGIGGFIKVRQYDQILIEICGHKAIGTVLVGPTPVNIIGRNLLTQIGCTLNF
>AB485638
LQSRPEPTAPPEESFRFGEETTTPSQKQEPIEKELYPLASLKSLFGNDPSSQPQITLWQRPLVTVKVGGQLKEALLDTGA
DDTVLEEMNLPGRWKPKMIGGIGGFIKVRQYDQILIEICGHKAIGTVLVGPTPVNIIGRNLLTQIGCTLNF
>AB485641
LQSRPEPTAPPEESFRFGEETTTPSQKQEPIDRDSSPLASLRSLFGNDPSSQPQITLWQRPLVTIKIGGQLKEALLDTGA
DDTVLEDMHLPGKWKPKMIGGIGGFIKVKQYDEILVEICGHKAIGTVLVGPTPVNIIGRNLLTQIGCTLNF
>AB747441
LQSRPEPTAPPEESFRFGEETTTPSQKQESIDKELYPLTSLRSLFGNDPSSQPQITLWQRPLVTIKIGGQLKEALLDTGA
DDTVLEEMNLPGRWKPKMIGGIGGFIKVRQYDQILIEICGHKAIGTVLVGPTPVNIIGRDLLTQIGCTLYF
>AB747458
LQSRPEPTAPPEESFRFGEETTTPSQKQEPIDKDLYPLASLISLFGNDPSSQPHITLWQRPLVTIKIGGQLKVALLDTGA
DDTVLEEMALPGRWKPNMIGGIGGFIRVTQYDQILIEICGHKAIGTVLVGPTPVNIIGRNLLTQIGCTLNF
>AB747475
LQSRPEPSAPPEESFRFGEKTTTPPQKQEPIDKELYPLASLRSLFGNDPSSQPQITLWQRPLVTIKIGGQLKEALLDTGA
DDTVLEKMNLPGRWKPKMIGGIGGFIKVRQYDQILVEICGHKAIGTVLVGPTPVNIIGKNLLTQIGCTLNF
>AB747476
LQSRPEPTAPPEESFRFGEETTTPSQKQEPIDRDLYPLASLRSLFGNDPSSQPQITLWQRPLVTIKIGGQLKEALLDTGA
DDTVLEDMHLPGKWKPKMIGGIGGFIKVKQYDEILVEICGHKAIGTVLVGPTPVNIIGRNLLTQIGCTLNF
>AB747483
LQSRPEPTAPPEESFRFGEQTTTPSQKQEPIDKDLYPLASLESLFGNDPSSQPRITLWQRPLVTIRIGGQLKEALLDTGA
DDTVLEEMNLPGKWKPKMIGGIGGFIKVRQYDQIPIEICGHKAIGTVLVGPTPVNIIGRNLLTQIGCTLNF
>AB747489
LQSRPEPTAPPEESFRFGEETTTPPQKQEPIDKDLYPLASLKSLFGNDPSLQPQITLWQRPLVTIKIGGQLKEALLDTGA
DDTVLEEMNLPGRWKPKMIGGIGGFIKVKQYDQIPVEICGYKAIGTVLIGPTPVNIIGRNLLTQIGCTLNF
>AB747506
LQSRPEPTAPPEESFRFGEETTTPSQKQEPIDKELYPLASLRSLFGNDPSSQPQITLWQRPIVTIKIGGQLKEALLDTGA
DDTVLEEMCLPGRWKPKMIGGIGGFIKVRQYDQVLVEICGHKAIGTVLVGPTPVNIIGRNLLTQLGCTLNF
>AB747523
LQSRPEPSAPPEESFRFGEETTTPSQKQEPIDKELYPLASLRSLFGNDPSSQPQITLWQRPLVAIKIGGQLKEALLDTGA
DDTVLEEMSLPGRWKPKMIGGIGGFIKVRQYDQVAIEICGHKAIGTVLIGPTPVNIIGRNLLTQIGCTLNF
>AB747536
LQNRPEPTAPPAESFRFGEETTTPSQKQEPIDKELYPLASLRSLFGNDPSSQPQITLWQRPLVTIKIGGQIKEALLDTGA
DDTVLEEMNLPGRWKPKMIGGIGGFIKVRQYDQIPIEICGHKAIGTVLVGPTPVNIIGRNLLTQIGCTLNF
>AF004394
PQNRLEPTAPPEESIRFGEETTTPPQKQEPIDKELYPLASLRSLFGNDPSSQPQITLWQRPLVTIRIGGQLKEALLDTGA
DDTVLEDIDLPGRWKPKMIGGIGGFIKVRQYDQVPVEICGHKAVGTVLVGPTPVNIIGRNLLTQIGCTLNF
>AF042100
PQNRLEPTAPPEESFRFGEETTTPSQKQGTVDKELYPLTSLKSLFGNDPSSQPQITLWQRPLVTIKVGGQLKEALLDTGA
DDTVLEDIDLPGRWKPKMIGGIGGFIKVKQYDQILIEICGHKAIGTVLVGPTPVNIIGRNLLTQIGCTLNF
>AF042101
LQSRPGPTAPPEESFRFGEETTTSSQKQEPIDKELYPLASLRSLFGNDPSLQPQITLWQRPLVTIKIGGQLKEALLDTGA
DDTVLEEMNLPGRWKPKMIGGIGGFIKVRQYDQILIEICGHKAIGTVLVGPTPVNIIGRNLLTQIGCTLNF
>AF042102
VQNRPEPSAPPAESFRFGEETTTPSQKQEPVDKELYPLASLRSLFGSDPSSQPQITLWQRPLVTIKIGGQLKEALLDTGA
DDTVLEEMNLPGRWKPKMIGGIGGFIKVRQYDQIPVEICGHKAIGTGLVGPTPVNIIGRNLLTQIGCTLNF
>AF042103
LQSRPEPTAPPEESFRFGEETTTPSQKQEPIDKELYPLTSLKSLFGSDPSSQPQITLWQRPLVTIKIEGQLKEALLDTGA
DDTVLEEMNLPGRWKPKMIGGIGGFIKVRQYDQILIEICGHKAIGTVLVGPTPVNIIGRNLLTQIGCTLNF
>AF042104
LQSRPEPSAPPEESFRFGEETTTPSQKQEPTDKELYPLASLRSLFGSDPSSQPQITLWQRPLVTIKIGGQLKEALLDTGA
DDTVLEEMNLPGRWKPKMIGGIGGFIKVRQYDQIAIEICGHKAIGTVLIGPTPVNIIGRNLLTQIGCTLNF
>AF042105
LQSRPEPIAPPEESFRFGGETTTPSQKQEPINKEPYPLASLRSLFGNDPSSQPQITLWQRPIVTIKIGGQLKEALLDTGA
DDTVLEDMNLPGRWKPKMIGGIGGFIKVKQYDQILVEICGHKAIGTVLVGPTPVNIIGRNLLTQLGCTLNF
>AF042106
LQSRPEPTAPPEESFRFGEETTTPPQKQEPRDKEQYPLTSLRSLFGNDPSSQPQITLWQRPIVTIKIGGQLKEALLDTGA
DDTVLEEMSLPGRWKPKMIGGIGGFIKVRQYDQVPIEICGHKAIGTVLVGPTPVNIIGRNLLTQLGCTLNF
>AF069140
LQSRPEPTAPPAESFSFGGETTTPAQKQEPIDQEKYPLTALKSLFGNDPLSQPQITLWQRPLVTIKVGGQLREALLDTGA
DDTVLEEIDLPGRWKPKMIGGIGGFIKVRQYDQITVEIYGKKAIGTVLVGPTPVNIIGRNLLTQLGCTLNF
>AF086817
LQSRPEPTAPPEESFRFGEETATPPQKQEPRDKELYPLTSLRSLFGNDPSSQPQITLWQRPIVTIKIGGQLKEALLDTGA
DDTVLEEMNLPGRWKPKMIGGIGGFIKVRQYDQILVEICGHKAIGTVLVGPTPVNIIGRNLLTQIGCTLNF
>AF128998
LQSRPEPTAPPEESFRFGEETTTPSQKPQLIDQDKYPLASLRSLFGNDPSSQPQITLWQRPLVTIKIGGQLKEALLDTGA
DDTVLEEMCLPGRWKPKMIGGIGGFIKVRQYDQIPIEICGQKAIGTVLVGPTPVNIIGRNLLTQIGCTLNF
>AF146728
LQSRPEPTAPPEESFRFGEETTTPSQKQEQIDKELYPLTSLRSLFGNDPSSQPQITLWQRPIVTVKIGGQLKEALLDTGA
DDTVLEEITLPGRWKPKMIGGIGGFIKVRQYDQIPIEICGHRAIGTVLVGPTPVNIIGRNLLTQIGCTLNF
>AF224507
LQSRPEPTAPPEESFRFGEETTTPPQKQETIDKELYPLASLRSLFGNDPSSQPQITLWQRPLVTIKVGGQLKEALLDTGA
DDTVLEEMSLPGRWKPKMIGGIGGFIKVRQYDQISIEICGHKAIGTVLVGPTPVNIIGRNLLTQIGCTLNF
>AF286365
LQSRPEPTAPPEESFRFGEETTTPSQKQEPIDKELYPLASLKSLFGSDPSSQPQITLWQRPLVTIKIGGQLKEALLDTGA
DDTVLEDMDLPGRWKPKMIGGIGGFIKVRQYDQILIEICGHKAIGTVLVGPTPVNIIGRNLLTQIGCTLNF
>AF338991
LQSRPEPTAPPEESFRFGEETTTPSQKQETIDKEVYPLASLRSLFGNDPLSQPQITLWQRPLVTIKIGGQIKEALLDTGA
DDTVLEEMNLPGRWKPKMIGGIGGFIKVRQYDQVHIEICGHKAVGTVLIGPTPVNIIGRNLLTQLGCTLNF
>AF338993
LQSRPEPTAPPEESFRFGEEMATPSQKQETIDKDLYPLASLKSLFGNDPSSQPQITLWQRPLVTVKIGGQLKEALLDTGA
DDTVLEEMSLPGRWKPKMIGGIGGFIKVRQYDQILIEICGHKAIGTVLIGPTPVNIIGRNLLTQIGCTLNF
>AF373715
LQNRPEPTAPPEESFRFGEETTTPSQKQEPIDKELYPLASLKSLFGNDPSSQPQITLWQRPLVTIRIGGQLKEALLDTGA
DDTVLEDMNLPGRWKPKMIGGIGGFIKVRQYDQIPIEICGHKAIGTVLVGPTPVNIIGRNLLTQLGCTLNF
>AF373716
LQSRPEPTAPPEESFRFGEETTTPSQKQEPMDKETYPLASLRSLFGNDPSSQPQITLWQRPLVTIKIGGQLKEALLDTGA
DDTVLEEMDLPGRWKPKMIGGIGGFIKVRQYDQIPIEICGHKTIGTVLIGPTPVNIIGRNLLTQLGCTLNF
>AF373717
LQSRPEPTAPPEESFRFGEETTAPPQKQEPTDKETYPLASLRSLFGNDPSSQPQITLWQRPLVTIKIGGQLKEALLDTGA
DDTVLEDMNLPGRWKPKMIGGIGGFIKVRQYDQIPIEICGHKAIGTVLVGPTPVNIIGRNLLTQIGCTLNF
>AF373718
LQSRPEPTAPPEESFRFGEETATPSQKQETIDKELYPLASLKSLFGNDPSSQPQITLWQRPLVTIKIGGQLKEALLDTGA
DDTVLEDINLPGRWKPKMIGGIGGFIKVRQYDQVPIEICGHKAIGTVLIGPTPVNIIGRNLLTQLGCTLNF
>AF373719
LQSRPEPTAPPEESFRFGEETTTPSRKQETIDKELYPLASLKSLFGNDPSSQPQITLWQRPLVTIKIGGQLKEALLDTGA
DDTVLEEMNLPGRWKPKMIGGIGGFIKVRQYDQIPIEICGHKAIGTVLIGPTPVNIIGRNLLTQLGCTLNF
>AF373720
LQSRPEPTAPPEESFRFGEETTTPPQKQEPIDKELYPLASLKSLFGNDPSSQPQITLWQRPLVTIKIGGQLKEALLDTGA
DDTVLEEMDLPGRWKPKMIGGIGGFIKVRQYDQILVEICGHKAIGTVLVGPTPVNIIGRNLLTQIGCTLNF
>AF373725
LQSRPEPTAPPEESFRFGEETTTPSQKQEPIDKELYPLASLKSLFGNDPSSQPQITLWQRPLVTIKIGGQLKEALLDTGA
DDTVLEEMNLPGRWKPKMIGGIGGFIKVRQYDQIPIEICGHKAIGTVLVGPTPVNIIGRNLLTQIGCTLNF
>AF373727
PQSRLEPTAPPEESFRFGGETTAPSQKQDPIDKEAYPLASLRSLFGNDPSSQPQITLWQRPLVTIKIGGQLKEALLDTGA
DDTVLEEMNLPGKWKPKMIGGIGGFIKVRQYDQVLIEICGHKAIGTVLVGPTPVNIIGRNLLTQLGCTLNF
>AF373730
LQSRPEPTAPPEESFRFGGETTTPSQKPESIDKDLYPLTSLRSLFGNDPSSQPQITLWQRPLVTIKIGGQLKEALLDTGA
DDTVLEDINLPGKWKPKMIGGIGGFIKVRQYDQIPIEICGYKAIGTVLVGPTPVNIIGRNLLTQIGCTLNF
>AF373732
LQSRPEPTAPPEESFRFGEETTTPPQKQEPIDKEMYPLASLKSLFGNDPSSQPQITLWQRPLVTIKIGGQLKEALLDTGA
DDTVLEDMNLPGRWKPKMIGGIGGFIKVRQYDQIPIEICGHKAIGTVLVGPTPVNIIGRNLLTQIGCTLNF
>AF373733
PQSRTEPTAPPEESFRFGEGTTTPSQKQEPIDKELYPLASLRSLFGNDPSSQPQITLWQRPLVTIRVGGQLKEALLDTGA
DDTVLEEMSLPGRWKPKMIGGIGGFIKVKQYDQIPIEICGHKAIGTVLVGPTPVNIIGRNLLTQLGCTLNF
>AF373734
PQSRLEPTAPPEESFRFGEETTPPSQKQEPIDKELYPLASLRSLFGNDPSSQPQITLWQRPLVTIKIGGQLKEALLDTGA
DDTVLEDMNLPGRWKPKMIGGIGGFIKVRQYDQIPIEICGHKAIGTVLIGPTPVNIIGRNLLTQIGCTLNF
>AF373735
LQSRPEPTAPPEESLRFGEETTTPSQKRETVDKELYPLASLRSLFGNDPSSQPQITLWQRPLVTIKIGGQLKEALLDTGA
DDTVLEDMNLPGRWKPKMIGGIGGFIKVKQYDQIPIEICGHKAVGTVLIGPTPVNIIGRNLLTQLGCTLNF
>AF373736
LQNRPEPTAPPEESFRFGEETTTPPQKQETRDKELYPLASLRSLFGNDPSSQPQITLWQRPLVTIKIGGQLKEALLDTGA
DDTVVEEMNLPGRWKPKMIGGIGGFIKVRQYDQIVVEICGHKAIGTVLVGPTPVNIIGRNLLTQLGCTLNF
>AF373737
LQSRPEPTAPPEESFRFGEETTTPSQKQEQKDKEMYPLASLRSLFGNDPSSQPQITLWQRPLVTIKVGGQLKEALLDTGA
DDTVLEDMSLPGKWKPKMIGGIGGFIKVRQYDQIPIEICGHKAIGTVLVGPTPVNIIGRNLLTQIGCTLNF
>AF538304
LQSRPEPSAPPEESFRFGEETTTPSQKQEPTDKEGYPLASLRSLFGNDPSSQPQITLWQRPLVTIKVGGQLKEALLDTGA
DDTVLEDMDLPGRWKPKMIGGIGGFIKVRQYEQILIEICGHKAIGTVLVGPTPVNIIGRNLLTQIGCTLNF
>AF538305
LQSRPEPTAPPEESFRFGEETATPSQKQEPIDKEVYPLASLKSLFGNDPSSQPQITLWQRPLVTIKIGGQLKEALLDTGA
DDTVLEDMNLPGRWKPKMIGGIGGFIKVRQYDQIPIEICGHKAIGTVLVGPTPVNIIGRNLLTQIGCTLNF
>AF538306
LQSRPEPTAPPEESFRFGEETATPSQKQETIDKEMYPLASLRSLFGNDPSSQPQITLWQRPLVTIKVGGQLKEALLDTGA
DDTVLEEIDLPGRWKPRMIGGIGGFIKVKQYDQIPIEICGHKAIGTVLVGPTPVNIIGRNLLTQLGCTLNF
>AF538307
LQNRPEPTAPPEESFRFGEATTTPSQKQETIDKDLYPLASLRSLFGNDPLSQPQITLWQRPLVTIKIGGQLKEALLDTGA
DDTVLEDMSLPGRWKPKMIGGIGGFIKVKQYDQIPIEICGHKAIGTVLIGPTPVNIIGRNLLTQLGCTLNF
>AJ270546
LQSRPEPSAPPEESFRFGEETTTPPQKQESTDKELYPLASLRSLFGNDPSSQPQITLWQRPLVSIKIGGQVKEALLDTGA
DDTVLEDMNLTGRWRPKMIGGIGGFIKVKQYDQIPIEICGHKAIGTVLVGPTPINIIGRNLLTQLGCTLNF
>AJ270548
LQSRPEPTAPPAESFRFGEETTTPSQKQGTIDQETYPLTSLKSLFGNDPSSQPQITLWQRPLVTIKIGGQLKEALLDTGA
DDTVLEEMNLPGKWKPKMIGGIGGFIKVRQYDQILIEICGHKAIGTVLVGPTPVNIIGRNLLTQIGCTLNF
>AJ271445
CQSRPEPTAPPEESFRFGVETTTPSQKQEPMDKDLYPLASLKSLFGNDPSSQPQITLWQRPLVTIKIGGQLKEALLDTGA
DDTVLEEMNLPGRWKPKMIGGIGGFIKVRQYDQIPIEICGHKAIGTVLVGPTPVNIIGRNLLTQIGCTLNF
>AM181791
LQSRPEPTAPPEESFKFGEETATPPQKQEPINKELYPLTSLRSLFGNDPLSQPQITLWQRPLVTIKIEGQLKEALLDTGA
DDTVLEEMNLPGRWKPKMIGGIGGFIKVRQYDQVSIEICGHKAIGTVLVGPTPVNIIGRNLLTQIGCTLNF
>AY037268
LQSRPEPTAPPEESFRFGEETTTPSQNQETIDKEKYPLTSLRSLFGNDPSSQPQITLWQRPLVTIKIGGQLKEALLDTGA
DDTVLEEMNLPGRWKPKMIGGIGGFIKVRQYDQIPIEICGHKAIGTVLIGPTPVNIIGRNLLTQLGCTLNF
>AY037269
LQNRPEPTAPPVESFRFGEETTTPSQKQEPIDKEQSPLASLKSLFGNDPLSQPQITLWQRPLVTIKVGGQQKEALLDTGA
DDTVLEDINLPGKWKPKMIGGIGGFIKVRQYDQILIEICGHKAIGTVLVGPTPVNIIGRNLLTQIGCTLNF
>AY037270
LQSRPEPTAPPEESFRFGEETATPSQKQETIDKDLYPLASLKSLFGNDPSSQPQITLWQRPLVTIKIGGQLKEALLDTGA
DDTVLEDIDLPGRWKPKMIGGIGGFIKVRQYDQVPIEICGHKAIGTVLIGPTPVNIIGRNLLTQLGCTLNF
>AY037282
LQNRPEPTAPPEESFRFGEETTTPSQKQGPIDQEVYPLASLKSLFGNDP---PQITLWQRPLVVIKIGGQLKEALLDTGA
DDTVLEEMNLPGKWKPKMIGGIGGFIKVRQYDQIPIEICGHKAIGTVLVGPTPVNIIGRNLLTQIGCTLNF
>AY165185
LQSRPEPTAPPAESFRFGEETTTPSQKQETIDKELYPLTALKSLFGNDPSSQPQITLWQRPLVTIKIGGQLKEALLDTGA
DDTVLEEMNLPGRWKPKMIGGIGGFIKVRQYDQILVEICGHKAIGTVLIGPTPVNIIGRNLLTQLGCTLNF
>AY165188
LQSRPEPTAPPEESFRFGEETTTPSQKQETIDKEMYPLASLRSLFGNDPSSQPQITLWQRPLVSIKIGGQLKEALLDTGA
DDTVLEEMNLPGRWKPKMIGGIGGFIKVRQYDQIPIEICGHKAIGTVLVGPTPVNIIGRNLLTQIGCTLNF
>AY165189
LQSRPEPTAPPEESFRFGEETTNPSPKQEPIDKELYPLTSLRSLFGNDPSLQPQITLWQRPLVTIKIGGQLKEALLDTGA
DDTVLEEINLPGRWKPKMIGGIGGFIKVRQYDQILIEICGHKAIGTVLVGPTPVNIIGRNLLTQIGCTLNF
>AY165190
FQNRPEPTAPPEESFRFGEETTSPSQKQETIEKELYPSVSLKSLFGNDPSSQPQITLWQRPIVTIKIGGQLKEALLDTGA
DDTVLEEINLPGRWKPKMIGGIGGFIKVRQYDQITIEICGHKAIGTVLVGPTPVNIIGRNLLTQLGCTLNF
>AY165193
LQSRPEPTAPPAESFKFGEAAAAPPQEQGPIDKDLYPLASLRSLFGNDPSSKPQITLWQRPLVQIKIGGQVKEALLDTGA
DDTVLEEMDLPGRWRPKMIGGIGGFIKVRQYDQILIEICGHKTIGTVLVGPTPVNIIGRNLLTQIGCTLNF
>AY165195
LQSRPEPTAPPEESFRFGEETITPAQKQEPIDKDLYPLTSLKSLFGNDPSSQPQITLWQRPLVTVRVGGQLKEALLDTGA
DDTVLEEMDLPGRWKPKMIGGIGGFIKVRQYDQIPIEICGHKAIGTVLVGPTPVNIIGRNLLTQLGCTLNF
>AY165197
LQSRPEPTAPPEESFRFGEETTTPSQKQEPIDKELYPLASLKSLFGNDPSSQPQITLWQRPLVTIKIGGQLKEALLDTGA
DDTVLEELSLPGKWKPKMIGGIGGFIKVRQYDQVPIEICGHKAIGTVLVGPTPVNIIGRNLLTQLGCTLNF
>AY165198
LQNRPEPTAPPEESFRFGEETTTPSQKQEPIDKEKYPLASLRSLFGNDPLSQPQITLWQRPLVSIRVGGQLKEALLDTGA
DDTVLEEMNLPGRWKPKMIGGIGGFIKVRQYDQIPIEICGHKAIGTVLVGPTPVNIIGRNLLTQIGCTLNF
>AY165199
LQSRPEPTAPPAESFRFGEETTTPPQKQEPIDKELYPLASLRSLFGNDPSSQPQITLWQRPLVAIKIGGQLKEALLDTGA
DDTVLEEMNLPGKWKPKMIGGIGGFIKVRQYDQVHIEICGHKAIGTVLVGPTPVNIIGRNLLTQIGCTLNF
>AY165200
LQSRPEPTAPPEESFRFGEETATPSQKKEQTDKELYPLASLRSLFGNDPSSQPQITLWQRPIVTIKLGGQIKEALLDTGA
DDTVLEEMNLPGRWKPKMIGGIGGFIKVRQYDQVSIEICGHKAIGTVLVGPTPVNIIGRNLLTQIGCTLNF
>AY165201
LQNRPEPTAPPEESFRFGEETTNPSQKQETIDKELYPVTSLKSLFGNDPSSQPQITLWQRPLVTIKIGGQLKEALLDTGA
DDTVLEEMTLPGRWKPKMIGGIGGFIKVRQYDQIPLEICGHKAIGTVLIGNTPVNIIGRNLLTQLGCTLNF
>AY165202
LQSRPEPTAPPEESFRFGEETTAPSQKQEPIDKELYPLASLKSLFGNDPLSQPQITLWQRPLVTIKIGGQMKEALLDTGA
DDTVVEEMCLPGRWKPKMIGGIGGFIKVRQYDQISIEICGHKAIGTVFVGPTPVNIIGRNLLTQIGCTLNF
>AY165203
LQGRTEPTAPPEESFRFGEEKTTPSQKQETVDKELYPLTSLKSLFGNDPSSQPQITLWQRPLVTVKIGGQLKEALLDTGA
DDTVLEDMSLPGKWKPKMIGGIGGFIKVRQYDQIPVEICGHKAIGTVLVGPTPVNIIGRNLLTQIGCTLNF
>AY165204
LQSRPEPTAPPEESFRFGEETATPSQKQETIDKELYPLTSLRSLFGNDPSSQPQITLWQRPLVPIRIGGQLKEALLDTGA
DDTVLEDMDLPGRWKPKMIGGTGGFIKVRQYEQIPLEISGPKALGTLLLGPTPVNLTGRNLLTQTGCTLNF
>AY165210
LQSRPEPTAPPEESFRFGEGTTNPSQKQDPIDRERYPLASLKSLFGNDPLSQPQITLWQRPLVTIRIGGQLKEALLDTGA
DDTVLEEMCLPGKWKPKMIGGIGGFIKVRQYDQILVEICGHKAIGTLLVGPTPVNIIGRNLLTQLGCTLNF
>AY165217
PQSRLEPTAPPEESFRFGEETTTPPQKQEQMDKEMYPLTSLRSLFGNGPSSQPQITLWQRPLVTIKIGGQLKEALLDTGA
DDTVVEEMDLPGKWKPKMIGGIGGFIKVRQYEQIFVEICGHKAIGTVLVGPTPVNIIGRNLLTQLGCTLNF
>AY165222
LQSRPEPTAPPEESFRFGGETTTPSQKQEPIDKELYPLASLKSLFGNDPSSQPQITLWQRPLVTIKIGGHLKEALLDTGA
DDTVLEEMNLPGRWKPKMIGGIGGFIKVRQYDQIPIEICGHKVIGTVLIGPTPVNIIGRNLLTQLGCTLNF
>AY165227
LQSRPEPTAPPEESFRFGEK--AAPQKQEKIDQELYPSASLRSLFGNDPLSQPQITLWQRPLVTIRIGGQLKEALLDTGA
DDTVLEEMNLPGKWKPKMIGGIGGFIKVRQYDQIHVEICGHKAIGTVLIGPTPVNIIGRNLLTQLGCTLNF
>AY165228
LQSRPEPTAPPEESFRFGEETATPPQKQEPIDKEPLPLASLKSLFGNDPSSQPQITLWQRPLVTVKVGGQLKEALLDTGA
DDTVLEEMNLPGKWKPKMIGGIGGFIKVKQYDQIPIEICGHKAIGTVLVGPTPVNIIGRNLLTQIGCTLNF
>AY165229
LQSRPEPTAPPEESFRFGEEITTPSQKQEPIDKEHYPLASLRSLFGNDPSSQPQITLWQRPLVTIKVGGQLKEALLDTGA
DDTVLEDMNLPGRWKPKMIGGIGGFIKVRQSAQVPIEICGHKAIGTLLVGPTPVNITGRNLLTQIGCTLNF
>AY165231
LQSRPEPTAPPEESFRFGEETITPSQKQEPINKELYPLASLRSLFGNDPSSQPQITLWQRPLVPIKIGGQQKEALLDTGA
DDTVLEEMALPGRWKPKMIGGIGGFIKVRQYDQVSLDICGHKAIGTVLVGPTPVNITGRNLLTQTGCTLNF
>AY165232
LQSRPEPTAPPEESFRFGEETTTPSPKQEPIDKEMYPLASLKSLFGNDPSSQPQITLWQRPLVTIKIGGQLKEALLDTGA
DDTVLEEMNLPGRWKPKMIGGIGGFIKVRQYDQISVEICGHTAIGTVLIGPTPVNIIGRNLLTQIGCTLNF
>AY165233
LQNRPEPTAPPEESFRFGEETTTSSQKQEPIDKGLYPLASLKSLFGNDP---PQITLWQRPMITIKIGGQLKEALLDTGA
DDTVLEEMNLPGRWKPKMIGGIGGFIKVRQYDQIPIEICGHKAIGTVLVGPTPVNIIGRNLLTQIGCTLNF
>AY165234
LQSRPEPTAPPEERFRFGEETTTPSQKQEPTDREVYPLASLKSLFGNDPLSQPQITLWQRPLVTIKIGGQLKEALLDTGA
DDTVLEDMDLPGRWKPKMIGGIGGFIKVKQYEEVPVEICGYKAVGTVLIGPTPVNIIGRNLLTQLGCTLNF
>AY165236
LQSRPEPSAPPEESFRFGEETTTPSQKQEPIDKELYPLTSLRSLFGSDPSSQPQITLWQRPLVTIKIGGQIKEALLDTGA
DDTVLEEIALPGRWKPKMIGGIGGFIKVRQYDQVPIDICGHKAIGTVLVGPTPVNIIGRNLLTQIGCTLNF
>AY165238
LQSRPEPSAPPEESFRFGEETTTPSQRQEPIDKEMYPLASLKSLFGNDPSSQPQITLWQRPLVTIKIGGQLKEALLDTGA
DDTVLEEMNLPGRWKPKMIGGIGGFIKVRQYDQIPVEICGYKAIGTVLVGSTPVNIIGRNLLTQIGCTLNF
>AY165241
LQSRPEPTAPPAESFRFGEETATPPQKQEPTDKEMYPLASLRSLFGNDPLSQPQITLWQRPLVTIRIGGQLKEALLDTGA
DDTVLEEMNLPGRWKPKMIGGIGGFIKVKQYDQIPIEICGHKAIGTVLVGPTPVNIIGRNLLTQLGCTLNF
>AY165242
LQSRSEPTAPPAESFKFGEETTTPPQKQEPIDKELYPLASLKSLFGNDPSSQPQITLWQRPLVTIKIGGQLKEALLDTGA
DDTVLEDMDLPGRWKPKMIGGIGGFIKVKQYEQIPIEICGHKAIGTVLVGPTPVNIIGRNLLTQIGCTLNF
>AY165245
LQSRPEPTAPPEESFRFGEETTTPSQKQEPRDQELYPLASLKSLFGNDPSSQPQITLWQRPLVTIKIGGQLKEALLDTGA
DDTVLEDMNLPGRWKPKMIGGIGGFIKVRQYDHIPIEICGHKAVGTVLIGPTPVNIIGRNLLTQLGCTLNF
>AY165246
LQSRPEPTAPPEESFRFGEETTPPSQKQEPIDKELYPLASIKSLFGNRPSSQHQITLWQQTLVTIKIGGQLKEALLDTGA
DDTVLEDMNLPGRWKPKMIGGIGGFIKVKQYDQVPIEICGHKAVGTVLIGPTPINIIGRNLLTQLGCTLNF
>AY165247
LQSRPEPTAPPEESFRFGEETTKPSQKQEPIDKEQYPLASLRSLFGNDPSSQPQITLWQRPLVTIKIGGQLKEALLDTGA
DDTVLEEMNLPGRWKPKMIGGIGGFIKVRQYDQILIEICGHKAIGTVLVGPTPVNIIGRNLLTQIGCTLNF
>AY165250
LQSRPEPTAPPEESFRFGEETITPSQKQESIDKELYPLASLKSLFGNDPSSQPQITLWQRPLVSIKIGGQVKEALLDTGA
DDTVLEEMNLPGRWKPKMIGGIGGFIKVRQYDQIPIEICGHKAIGTVLIGPTPVNIIGRNLLTQIGCTLNF
>AY165251
LQSRPEPTAPPEESFRFGEETTTPSQRQEPTDKELYPLASLKSLFGNDP---PQITLWQRPIVTIKIGGQLKEALLDTGA
DDTVLEEMDLPGRWKPKMIGGIGGFIKVRQYDQILIEISGHKTIGTVLVGPTPVNIIGRNLLTQIGCTLNF
>AY165254
LQSRPEPTAPPEESFRFGEETTTPSQKQETIDKELYPLASLKSLFGNDPSSQPQITLWQRPIVTIKIGGQLKEALLDTGA
DDTVLEDMDLPGRWKPKMIGGIGGFIKVRQYDQIPIEICGHKAIGTVLVGPTPVNIIGRNLLTQLGCTLNF
>AY165256
LQSRPEPTAPPEESFRFGEETTTPPQKQEPIDKEMYPLASLRSLFGNDPSSQPQITLWQRPLVTIKIGGQLKEALLDTGA
DDTVLEEMELPGRWKPKMIGGIGGFIKVRQYDQILIEICGHKAIGTVLIGPTPVNIIGRNLLTQLGCTLNF
>AY165259
LQSRPEPTAPPEESLMFGEETTTPPQKQEAIDKDLYPLTSLRSLFGSDPSSQPQITLWQRPLVSIKIGGQLKEALLDTGA
DDTVLEEMSLPGKWKPKMIGGIGGFIKVRQYDQILIEICGHKAIGTVLVGPTPVNIIGRNLLTQIGCTLNF
>AY165261
LQSRPEPTAPPEESFRFGEETTTPSQKQEPIDRELYPLTSLKSLFGNDPSSQPQITLWQRPLVTIKIGGQLREALLDTGA
DDTVLEEINLPGRWKPKMIGGIGGFIKVRQYDQVLIEICGHKAVGTVLVGPTPVNIIGRNLLTQIGCTLNF
>AY165262
LQSRPEPTAPPAESFRFGEETAPPPQKQESIDKELYPLTSLRSLFGNDPSSQPQITLWQRPLVTIKVGGQLKEALLDTGA
DDTVLEEMNLPGRWKPRMIGGIGGFIKVRQYDQVPIEICGHKAIGTVLVGPTPVNIIGRNLLTQLGCTLNF
>AY165264
LQSRPEPTAPPEESFRFGEETTTPSQKQEPIDKELYPLASLKSLFGNDPSSQPQITLWQRPLVTIKVGGQLKEALLDTGA
DDTVLEEMNLPGRWKPKMIGGIGGFIKVKQYDQVPLEICGHKAIGTVLVGPTPVNIIGRNLLTQIGCTLNF
>AY165267
LQNRPEPTAPPAESFRFGEK-ATP-QEQGTKDKELYPLASLKSLFGSDPSFQPQITLWQRPLVPIRVGGQLKEALLDTGA
DDTVLEEINLPGRWKPKMIGGIGGFIKVRQYDQICIEICGHKAIGTVLVGPTPVNIIGRNLLTQLGCTLNF
>AY165268
LQSRPEPTAPPEESFRFGEETATPPQKQEKGDKELYPLTSLKSLFGSDPSLQPQITLWQRPLVTIKIGGQLKEALLDTGA
DDTVLEEMNLPGKWKPKMIGGIGGFIKVRQYDQICIEICGHKTIGTVLVGPTPVNIIGRNLLTQLGCTLNF
>AY165269
LQSRPEPTAPPEESFRFGEETTTPPQKQEPIDKGLYPSVSLRSLFGSDPSSQPQITLWQRPLVPIRIGGQLKEALLDTGA
DDTVLEEMNLPGKWKPKMIGGIGGFIKVRQYDQIPIEICDHKTIGTVLIGPTPVNIIGRNLLTQLGCTLNF
>AY165270
LQSRPEPTAPPEESFRFGEETTTPPQKQEMVDKEKYPLTSLRSLFGNDPSSQPQITLWQRPLVPIRIGGQIKEALLDTGA
DDTVLEEMSLPGRWKPKMIGGIGGFIKVRQYDQIPIEICGHKAIGTVLVGPTPVNIIGRNLLTQLGCTLNF
>AY165271
LQSRPEPTAPPEESFRFGEEATAPSQKPEPIDKELYPLASLKSLFGSDPSSQPQITLWQRPLVSIKIGGQLREALLDTGA
DDTVLEEMSLPGRWKPKMIGGIGGFIKVRQYDQIPIEICGHKAIGTVLVGPTPVNIIGRNLLTQIGCTLNF
>AY165273
LQSRPEPTAPPEESFRFGEETTTPSQKQEPIDKELYPSASLRSLFGNDPLSQPQITLWQRPIVTIKIGGQLKEALLDTGA
DDTVLEEMNLPGRWKPKMIGGIGGFIKVRQYDQILIEICGHKAIGTVLVGPTPVNIIGRNLLTQLGCTLNF
>AY165274
LQNRPEPTAPPEEIFRFREETTAPSQRQEPIDKELYPSASLRSLFGNDPSSQPQITLWQRPLVTIKIGGQLKEALLDTGA
DDTVLEEINLPGRWKPKMIGGIGGFIKVRQYDQILVEICGHKAIGTVLVGPTPVNIIGRNLLTQIGCTLNF
>AY165275
LQSRPEPTAPPEESFRFGEETTTPSQKQEPIDKELYPLASLKSLFGNDPSSQPQITLWQRPLVTIKVGGQLKEALLDTGA
DDTVLEDMNLPGRWKPKMIGGIGGFIKVRQYEEIPIEICGHKAIGTVLVGPTPVNIIGRNLLTQLGCTLNF
>AY165277
LQSRPEPTAPPEESFRFGEETTTPPQKQEPTDKELYPLASLKSLFGNDPSSQPQITLWQRPLVTIKIGGQLKEALLDTGA
DDTVLEEMSLPGRWKPKMIGGIGGFIKVRQYDQILVEICGHKAIGTVLVGPTPVNIIGRNLLTQIGCTLNF
>AY165278
LQNRPEPTAPPEESFRFGEATTTPSQKQELIDQELYPSASLRSLFGNDPSSQPQITLWQRPLVTIKIGGQLKEALLDTGA
DDTVLEEMSLSGRWKPKMIGGIGGFIKVRQYDQVPIEICGHKAIGTVLVGPTPVNIIGRNLLTQIGCTLNF
>AY165280
LQNRPEPTAPPAESFRFGEEATAPSQKQEPIDKELYPLASLRSLFGNDPSSQPQITLWQRPLVTIKIGGQLKEALLDTGA
DDTVLEDMNLPGRWKPKMIGGIGGFIKVRQYDQIPIEICGHKAIGTVLVGPTPVNIIGRNLLTQIGCTLNF
>AY173951
LQNRPEPTAPPEESLRFGEETITPSQKQEPRDKELYPLTALKSLFGNDPSSQPQITLWQRPLVTIKIGGQLKEALLDTGA
DDTVLEEMNLPGRWKPKMIGGIGGFIKVRQYDQITLEIEGHKAIGTVLIGPTPVNIIGRNLLTQIGCTLNF
>AY173952
LQSRPEPTAPPEESFRFGEETTTPSQKQEPRDKELYPLTSLKSLFGNDPSSQPQITLWQRPLVTIKIGGQLKEALLDTGA
DDTVLEEMSLPGRWKPKMIGGIGGFIKVRQYDQISIEICGHKAIGTVLVGPTPVNIIGRNLLTQIGCTLNF
>AY173954
LQSRPEPTAPPEESFRFGEETTTPSQRQGPIDKEMYPLSSLKSLFGNDPSSQPQITLWQRPLVPIRVEGQLKEALLDTGA
DDTVLEEMNLPGRWKPKMIGGIGGFIKVRQYDQITIEICGHKAIGTVLIGPTPVNIIGRNLLTQIGCTLNF
>AY173955
LQSRPEPTAPPEESFKFREETTTPSQKQDSIDKELYPLASLRSLFGNDPSSQPQITLWQRPLVTIKIGGQLKEALLDTGA
DDTVLEDMDLQGRWKPKMIGGIGGFIKVRQYEQIPIEICGHKAIGTVLVGPTPVNIIGRNLLTQIGCTLNF
>AY173959
LQSRPEPTAPPEESFRFGEETTAPSQKQEVIDKELYPLTSLKSLFGNDPSSQPQITLWQRPVVTIKIGGQLKEALLDTGA
DDTVLEEMNLPGRWKPKMIGGIGGFIKVRQYDQIPIEICGHKAIGTVLVGPTPVNIIGRNLLTQIGCTLNF
>AY173960
LQNRPEPTAPPEESFRFGEEKTAPSQKQEPADKELYPTASLRSLFGNDPSSQPQITLWQRPLVTVKVGGQLKEALLDTGA
DDTVLEEINLPGRWKPKMIGGIGGFIKVRQYDQIPIEICGHTAIGTVLVGPTPVNIIGRNLLTQIGCTLNF
>AY248403
LQSRPEPTAPPAESFRFGE---TPPQKQEPIDQGLYPSAALKSLFGNDPLLQPQITLWQRPLVTIKIGGQLKEALLDTGA
DDTVLEEMNLPGRWKPKMIGGIGGFIKVRQYDQILVEICGHKAIGTVLVGPTPVNIIGRNLLTQIGCTLNF
>AY248409
LQNRPEPTAPPEESFRFGEETTTPSQKQEPIDKELYPLTSLRSLFGNDPSSKPQITLWQRPLVKIKIGGQIKEALLDTGA
DDTVLEEMSLSGRWKPKMIGGIGGFIKVRQYDQILIEICGHKVTGTVLIGPTPVNIIGRNLLTQLGCTLNF
>AY248411
LQSRPEPTAPPAEIFGFGEETTTPSQKQEPIDKERYPLASLKSLFGNDLLSEPQITLWQRPLVRIKIGGQIKEALLDTGA
DDTVLEEMSLPGRWKPKMIGGIGGFIKVKQYDQIPIEICGHQAIGTVLVGPTPVNIIGRNLLTQIGCTLNF
>AY248412
LQNRPEPTAPPAESFGFGEEPTAPPQKQEAIDKELYPLTALKSLFGNDPSSQPQITLWQRPLVTIKIGGQLKEALLDTGA
DDTVLEEMNLPGRWKPKMIGGIGGFIKVRQYDQIPIEICGQKAIGTVLIGPTPVNIIGRNLLTQLGCTLNF
>AY248415
LQSRPEPTAPPAESFRFGEETNTPPQKQEPKDKELYPLASLRSLFGNDPTSEPQITLWQRPNVRIKIGGQIKEALLDTGA
DDTVLEDMELPGRWKPKMIGGIGGFIKVRQYDQIPVEICGHKAIGTVLVGPTPVNIIGRNLLTQIGCTLNF
>AY248416
LQSRPEPTAPPEESFRFGEETATPPQKQGTIDKELYPLTSLKSLFGNDPSSQPQITLWQRPLVTIKIGGQLKEALLDTGA
DDTVLEEMSLPGRWKPKMIGGIGGFIKVRQYDQIPLEICGHKAIGTVLVGPTPVNIIGRNLLTQIGCTLNF
>AY248418
HQSRLEPTAPPEESFRFGEETATPSQKQEPMDKEMYPLASLRSLFGNDPSSQPQITLWQRPLVTIKIGGQLKEALLDTGA
DDTVLEEMDLPGRWKPKMIGGIGGFIKVKQYDQIPIEICGHKAIGTVLVGPTPVNIIGRNLLTQIGCTLNF
>AY248420
LQSRPEPTAPPEESFRFGEETTTPSPKQEPKDKELYPLSSLKSLFGNDPSSQPQITLWQRPLVTVKIGGQIKEALLDTGA
DDTVLEEMNLPGRWKPRMIGGIGGFIKVRQYDQIPIEICGHKAIGTVLIGPTPVNIIGRNLLTQLGCTLNF
>AY248421
LQSRPEPTAPPEESFRFGEEITTPSQKQEPIDKEMYPLASLKSLFGNDPSSQPQITLWQRPLVTIKVGGQIREALLDTGA
DDTVLEEMSLPGKWKPKMIGGIGGFIKVKQYEQIPIEICGHKAIGTVLVGPTPVNIIGRNLLTQLGCTLNF
>AY248422
PQSRTEPTAPPEESFRFGEETTTPSQKQETIDKEMYPLTSLRSLFGNDPSSQPQITLWQRPLVTIKIGGQLKEALLDTGA
DDTVLEEIDLPGRWKPKMIGGIGGFIKVRQYDQILVEICGYRAIGTVLVGPTPVNIIGRNLLTQIGCTLNF
>AY248423
LQSRPEPSAPPVESFRFGEETTTPPQKQEARDKEMYPLASLRSLFGNDPSSQPQITLWQRPLVTIKVGGQLKEALLDTGA
DDTVLEEINLPGRWKPKMIGGIGGFIKVRQYDQVPIEICGHKATGTVLVGPTPVNIIGRNLLTQLGCTLNF
>AY248424
LQSRPEPTAPPAESFGFGEETTTPSQKQEHRDKELYPLASLRSLFGNDPSSQPQITLWQRPLVTIKIGGQLKEALLDTGA
DDTVLEDMELPGRWKPKMIGGIGGFIKVRQYDQVSIEICGHKVIGTVLIGPTPVNIIGRNLLTQLGCTLNF
>AY248425
LQSRPEPTAPPEESFRFGEETTTPPQKQEPIDKDLYPLTSLRSLFGNDPSSQPQITLWQRPLVTIKIGGQLKEALLDTGA
DDTVLEDMNLPGRWKPKMIGGIGGFIKVRQYDQIPIEICGHKAVGTVLIGPTPVNIIGRNLLTQLGCTLNF
>AY248426
LQNRPEPTAPPEESFRFGEETTTPSQKQEPIDKELYPLASLRSLFGNDPSSQPQITLWQRPLVTIKIGGQLKEALLDTGA
DDTVLEEMSLPGRWKPKMIGGIGGFIKVRQYDQILIEICGHKAIGTVLVGPTPVNIIGRNLLTQIGCTLNF
>AY248427
LQNRPEPTAPPEESFRFGEETTTPSQKQEPRDKELYPLTSLRSLFGNDPSSQPQITLWQRPLVTVKIGGQLKEALLDTGA
DDTVLEEMYLPGRWKPKMIGGIGGFIKVRQYDEVTMDICGHKAIGTVLIGPTPVNIIGRNLLTQIGCTLNF
>AY248429
LQSRPEPTAPPEESFRFGEETTTPPQKQEPRDKELYPLTALRSLFGNDPSSQPQITLWQRPLVTIKIGGQLKEALLDTGA
DDTVLEDMDLPGRWKPKMIGGIGGFIKVRQYDQIPIEICGHTTVGTVLVGPTPVNIIGRNLLTQLGCTLNF
>AY248433
LQSRPEPTAPPEESFRFGEETTTPSQKQEPRDKELYPLASLKSLFGNDPSSQPQITLWQRPLVTVKVGGQLKEALLDTGA
DDTVLEDMNLPGRWKPKMIGGIGGFIKVKQYEQIPIEICGHKAIGTVLVGPTPVNIIGRNLLTQIGCTLNF
>AY248436
PQSRPEPSAPPAESFRFGEETTTPSQKQETIDKELYPLASLKSLFGNDPSSQPQITLWQRPLVTIKIGGQLKEALLDTGA
DDTVLEDMHLPGRWKPKMIGGIGGFIKVRQYEDIPIEICGHKAIGTVLIGPTPVNIIGRNLLTQIGCTLNF
>AY248439
LQSRPEPTAPPAESFRFGEETTNPPQKQETVDKELVPLASLRSLFGNDPSSQPQITLWQRPVVTIKIGGQLKEALLDTGA
DDTVLEEISLPGRWKPKMIGGIGGFIKVKQYDQIPIEICGHKAIGTVLVGPTPVNIIGRNLLTQIGCTLNF
>AY248444
PQSRPEPSAPPEESFRFGEETTTPSQKQEPTDRELYPLVSLKSLFGNDPSSQPQITLWQRPLVTVKIGGQLKEALLDTGA
DDTVLEDMNLPGRWKPKMIGGIGGFIKVRQYDQIPVEICGHKAIGTVLVGPTPVNIIGRNLLTQIGCTLNF
>AY248445
LQSRPEPTAPPAESFRFGEETTTPPQRPEPIDKEMYPLASLKSLFGNDPSSQPQITLWQRPLVTVKIGGQLREALLDTGA
DDTVLEEINLPGKWKPKMIGGIGGFIKVKQYDQIPIEICGHKAEGTVLVGPTPVNIIGRNLLTQIGCTLNF
>AY248446
LQNRTEPTAPPEESFRSGEETTTPSQKQGTIDKELYPLASLRSLFGSDPSSQPQITLWQRPLVAIKIGGQQKEALLDTGA
DDTVLEDMTLPGKWKPKMIGGIGGFIKVRQYDQVSIEICGHKVIGTVLVGPTPVNIIGRNLLTQLGCTLNF
>AY248451
LQSRPEPTAPPEESFRFGEETTTPSQKQGPIDKELYPLASLKSLFGNDPSSQPQITLWQRPLVTIKIGGQLKEALLDTGA
DDTVLEEMNLPGKWKPKMIGGIGGFIKVRQYDQVLIEICGHKTVGTVLIGPTPVNIIGRNLLTQIGCTLNF
>AY248452
PQSRTEPTAPPEESFRFGEEKTTPPQKQEPTNQELYPLASLRSLFGNDPSSQPQITLWQRPLVTIKIGGQLKEALLDTGA
DDTVLEDMNLPGRWKPKMIGGIGGFIKVRQYDQVPIEICGHKAIGTVLVGPTPVNIIGRNLLTQLGCTLNF
>AY248453
PQNRLEPTAPPEESFRFGGETTTPSQRQEQIDKELYPLASLKSLFGNDPSSQPQITLWQRPLVTVKIGGQLKEALLDTGA
DDTVLEDINLPGKWKPKMIGGIGGFIKVRQYEQVLVEICGHKAIGTVLVGPTPVNIIGRNLLTQIGCTLNF
>AY248454
LQSRPEPTAPPEESFKFGEETTAPPQKQEPKDQELYPLSSLRSLFGSDPLLQPQITLWQRPLVTIKVGGQLKEALLDTGA
DDTVLEEMNLPGRWKPKMIGGIGGFIKVRQYEEILIEICGHKAIGTVLIGPTPVNIIGRNLLTQIGCTLNF
>AY248455
LQSRPEPTAPPAESFRFGEETTTPSQKQDPIDKELYPLTSLKSLFGNDPSSQPQITLWQRPLVTVKIGGQLKEALLDTGA
DDTVLEEMNLPGRWKPKMIGGIGGFIKVRQYDQISIEICGHKVIGTVLIGPTPVNIIGRNLLTQLGCTLNF
>AY248456
LQSRPEPTAPPEESFRFGE---TPSQKQEQIDKELYPLTSLKSLFGSDPSSQPQITLWQRPLVTIKIGGQLKEALLDTGA
DDTVLEDMSLPGKWKPKMIGGIGGFIKVRQYDQIPIEICGHRAIGTVLVGPTPVNIIGRNLLTQLGCTLNF
>AY267259
LQSRPEPTAPPEESFRFGEATTTPSQKQEQIDKEVYPLASLKSLFGNDPSSQPQITLWQRPLVTVKVGGQLREALLDTGA
DDTVLEEIDLPGRWKPKMIGGIGGFIKVKQYDQILIEICGHKAIGTVLVGPTPVNIIGRNLLTQIGCTLNF
>AY267260
LQSRPEPTAPPEESFRFGEETTTPPQKQEPRDKELYPLTSLRSLFGNDPSSQPQITLWQRPIVTIKIGGQLKEALLDTGA
DDTVLEDMDLPGRWKPKMIGGIGGFIKVKQYEQIPIEISGHKAIGTVLVGPTPVNIIGRNLLTQLGCTLNF
>AY267262
LQSRPEPTAPPEESFRFGEETTTPSQKQETIDKELYPLASLKSLFGNDPSSQPQITLWQRPVVTVKIGGQLKEALLDTGA
DDTVLEEMSLPGKWKPKMIGGIGGFIKVRQYDQIPIDICGHRAIGTVLIGPTPVNIIGRNLLTQLGCTLNF
>AY267263
LQNRPEPSAPPEESLRFGEETPTPSQKQETIDKELYPLASLKSLFGNDPSSQPQITLWQRPLVTVKVGGQLKEALLDTGA
DDTVLEEMNLPGRWKPKMIGGIGGFIKVRQYDQILVEICGHKAVGTVLIGPTPVNIIGRNLLTQIGCTLNF
>AY267264
LQSRPEPTAPPAESFRFGEETTNPSQKQDPIDKELYPLASLKSLFGNDPSSQPQITLWQRPIVSIRVGGQLKEALLDTGA
DDTVLEEMNLPGKWKPKMIGGIGGFIKVRQYDQILVEICGHKAIGTVLIGPTPVNIIGRNLLTQLGCTLNF
>AY267265
LQSRPEPTAPPEENSRLGEETTAPSRKQEPIDKEMYPLASLRSLFGNDPSSQPQITLWQRPLVTIKVGDQLKEALLDTGA
DDTVLEDINLPGRWKPKMIGGIGGFIKVRQYDQVPIEICGHKTIGTVLVGPTPVNIIGRNLLTQIGCTLNF
>AY267268
LQSRPEPTAPPEESFSFGEETTIPSQKQGTIDKELYPLTSLRSLFGNDPSSQPQITLWQRPLVPIKIGGQIKEALLDTGA
DDTVLEDMDLPGRWKPKMIGGIGGFIKVRQYDQIPIEIHGHKTIGTVLVGPTPVNIIGRNLLTQLGCTLNF
>AY267269
PQNRLEPTAPPEESFRFGEEVTTPLQKQEPTDKELYPLTSLKSLFGNDPSSQPQITLWQRPLVTIKIGGQLKEALLDTGA
DDTVLEEMSLPGKWRPKMIGGIGGFIKVRQYDHILVEICGHKAIGTVLVGPTPVNIIGRNLLTQIGCTLNF
>AY267272
LQSRPEPTAPPEESFRVGEQTTTPPQKQEPRDKELYPLASLKSLFGNDPLLQPQITLWQRPLVTIKIGGQLKEALLDTGA
DDTVLEEMNLPGRWKPKMIGGIGGFIKVRQYDQILIEICGHKAIGTVLVGPTPVNIIGRNLLTQIGCTLNF
>AY267273
LQSRPEPTAPPEESFRFGEETTTPSQKQGMIDKELHPLTSLRSLFGNDPLSQPQITLWQRPLVTIKIGGQLKEALLDTGA
DDTVVEEMNLPGKWKPKMIGGIGGFIKVRQYEQILVEICGHKAIGTVLVGPTPVNIIGRNLLTQIGCTLNF
>AY267275
LQSRPEPTAPPEESFRFGEETTTPSQKQEPVDKELYPLASLKSLFGNDPSSQPQITLWQRPLVTVKIGGQLKEALLDTGA
DDTVLEDMNLPGRWKPKMIGGIGGFIKVRQYDQIPLEICGHKAIGTVLVGPTPVNIIGRNLLTQIGCTLNF
>AY267282
LQSRPEPTAPPEESFRFGEEKTTPSQKQEPVEKELYPLASLKSLFGNDPSSQPQITLWQRPVVTIKIEGQLKEALLDTGA
DDTVLEEMSLPGKWKPKMIGGIGGFIKVRQYDQITIDICGHKAIGTVLVGPTPVNIIGRNLLTQIGCTLNF
>AY267284
LQSRPEPTAPPEESFRFGEETTTPSQKQEPIDKELYPLASLRSLFGNDPSSQPQITLWQRPLVTIKIGGQIKEALLDTGA
DDTVLEEMNLPGRWKPKMIGGIGGFIKVKQYDQIPIEICGHKAIGTVLVGPTPVNIIGRNLLTQIGCTLNF
>AY267285
LQSRPEPTAPPEESFRFGEETITPSQKQEPIDKELYPLASLKSLFGNDPSSQPQITLWQRPLVTIRVGGQLKEALLDTGA
DDTVLEEMNLPGRWKPKMIGGIGGFIKVRQYDQILIEICGHKAIGTVLVGPTPVNIIGRNLLTQIGCTLNF
>AY267286
LQNRPEPSAPPAESFRFGEETAAPSQKQEQTDKEMYPLASLKSLFGNDPLLQPQITLWQRPLVTIRIGGQLKEALLDTGA
DDTVLEEMNLPGRWKPKMIGGIGGFIKVRQYDQIPIEICGHKAIGTVLIGPTPVNIIGRNLLTQLGCTLNF
>AY267288
PQSRSEPTAPPEESFRFGEETTTPSQKQEPIDKELYPLVSLRSLFGNDPSSQPQITLWQRPIVSIKIGGQLKEALLDTGA
DDTVLEDMELPGRWKPKMIGGIGGFIKVRQYDQIPIEIHGHKTKGTVLVGPTPVNIIGRNLLTQLGCTLNF
>AY267289
LQSRPEPTAPPLESFRFEEETTPPSQKQEPVDKEQYPLASLKSLFGNDPSSQPQITLWQRPLVTIRIGGQLKEALLDTGA
DDTVLEEMNLPGRWKPKMIGGIGGFIKVRQYDQIAIEICGHKAIGTVLVGPTPVNIIGRNLLTQIGCTLNF
>AY267290
LQSRPEPTAPPLESFRFEEQTTPPSQKQEPVDKEQYPLASLKSLFGNDPSSQPQITLWQRPLVTIKIGGQLKEALLDTGA
DDTVLEEMNLPGRWKPKMIGGIGGFIKVRQYDQIAIEICGHKAIGTVLVGPTPVNIIGRNLLTQIGCTLNF
>AY267291
LQSRPEPTAPPLESFRFEEETTTPSQKQEPVDKEQYPLASLKSLFGNDPSSQPQITLWQRPLVTIKIGGQLKEALLDTGA
DDTVLEEMNLPGRWKPKMIGGIGGFIKVRQYDQITIEICGHKAIGTVLVGPTPVNIIGRNLLTQIGCTLNF
>AY267292
LQSRPEPTAPPLESFRFEEETTPPSQKQEPVDKEQYPLASLKSLFGNDPSSQPQITLWQRPLVTIKIGGQLKEALLDTGA
DDTVLEEISLPGRWKPKMIGGIGGFIKVRQYDQITIEICGHKAIGTVLVGPTPVNIIGRNLLTQIGCTLNF
>AY267294
LQSRPEPTAPPEESFRFGEETTTPSQKQEPIDKELYPLASLRSLFGNDPSSQPQITLWQRPLVTIRIGGQLKEALLDTGA
DDTVLEEINLPGRWKPKMIGGIGGFIKVRQYDQILIEICGHKAIGTVLVGPTPVNIIGRNLLTQIGCTLNF
>AY267295
LQSRPEPTAPPEESFRFGEETTTPSQKQEPIDKERCPLASLRSLFGNDPSSQPQITLWQRPLVTIKIGGQLKEALLDTGA
DDTVLEEMNLPGRWKPKMIGGIGGFIKVRQYDQILIEICGHKAIGTVLVGPTPVNIIGRNLLTQIGCTLNF
>AY267296
LQSRPEPTAPPAESFKFGEETTAPSQKQERIDKEEMPLASLRSLFGNDPLSQPQITLWQRPIVTVKIGGQIKEALLDTGA
DDTVLEEMNLPGKWKPKMIGGIGGFIKVRQYEQIPIEISGHKAIGTVLVGPTPVNIIGRNLLTQIGCTLNF
>AY267298
LQSRPEPSAPPAESFRFGEETTTPPQKQEPIDKEMYPLTSLRSLFGNDPSSQPQITLWQRPLVTIKIGGQIKEALLDTGA
DDTVLEEMNLPGKWKPKMIGGIGGFIKVRQYEQIPIEICGHKAIGTVLVGPTPVNIIGRNLLTQIGCTLNF
>AY267299
LQSRPEPTAPPEESFRFGEETATPSQKQEPIDRDLYPLASLRSLFGNDPSSQPQITLWQRPLVTIKIGGQLKEALLDTGA
DDTVLEEISLPGKWKPKMIGGIGGFIKVRQYDQILIEICGHKAIGTVLVGPTPVNIIGRNLLTQIGCTLNF
>AY267300
LQSRPEPSAPPEESFRFGEETTTPSQKQEPIDKELYPLASLRSLFGNDPSSQPQITLWQRPLVTIKIGGQLKEALLDTGA
DDTVLEEMNLPGRWKPKMIGGIGGFIKVRQYDQIPIEICGHKAIGTVLVGPTPVNIIGRNLLTQLGCTLNF
>AY267301
LQSRPEPSAPPEESFRFGEETTTPSQKQEPIDKELYPLASLRSLFGNDPSSQPQITLWQRPLVTIKIGGQLKEALLDTGA
DDTVLEEMNLPGRWKPKMIGGIGGFIKVRQYDQIPIEICGHKAIGTVLVGPTPVNIIGRNLLTQIGCTLNF
>AY267303
LQSRPEPSAPPEESFRFGEETTTPSQKQEPIDKELYPLASLRSLFGNDPSSQPQITLWQRPLVTIKIGGQLKEALLDTGA
DDTVLEEMNLPGRWKPKMIGGIGGFIKVRQYDQIPIEICGHKAIGTVLVGPTPVNIIGRNLLTQLGCTLNF
>AY267304
LQNRPEPSAPPEESFRFGEETTTPSQKQEPIDKELYPLASLRSLFGNDPSSQPQITLWQRPLVTIKIGGQLKEALLDTGA
DDTVLEEMNLPGRWKPKMIGGIGGFIKVRQYDQIPIEICGHKAIGTVLVGPTPVNIIGRNLLTQLGCTLNF
>AY267305
LQSRPEPSAPPEESFRFGEETTTPSQKQEPIDKELYPLASLRSLFGNDPSSQPQITLWQRPLVTIKIGGQLKEALLDTGA
DDTVLEEMNLPGRWKPKMIGGIGGFIKVRQYDQIPIEICGHKAIGTVLVGPTPVNIIGRNLLTQLGCTLNF
>AY267307
LQSRPEPTAPPEYSFRFGEETTTPSQKQEPIDKETYPLASLKSLFGNDPSSQPQITLWQRPLVTIKYEGQLKEALLDTGA
DDTVLEDMSLPGKWKPKMIGGIGGFIKVRQYDQVLVEICGHKAIGAVLVGPTPVNIIGRNLLTQIGCTLNF
>AY267308
LQSRPEPTAPPEESFRFGEETTTPSQKQEPKDKEQYPLTSLRSLFGNDPSSQPQITLWQRPLVTIKIGGQLKEALLDTGA
DDTVLEEMNLPGRWKPKMIGGIGGFIKVRQYDQILIEICGHKAIGTVLVGPTPVNIIGRNLLTQIGCTLNF
>AY267311
LQSRPEPTAPPEESFRFGEETTTPSQKQEPIDKEMYPLASLRSLFGNDPSSQPQITLWQRPLVTIKIGGQLKEALLDTGA
DDTVLEEMNLPGRWKPKMIGGIGGFIKVRQYDQVPIEICGHKAIGTVLVGPTPVNIIGRNLLTQLGCTLNF
>AY267314
LQSRPEPTAPPAESFRFGEETTTPSQKQEPIDKEMYPLASLRSLFGNDPSSQPQITLWQRPLVTIKIGGQLKEALLDTGA
DDTVLEEMNLPGRWKPKMIGGIGGFIKVRQYDQVPIEICEHKVIGTVLVGPTPVNIIGRNLLTQLGCTLNF
>AY267317
LQSRPEPTAPPEESFRFGEETTTPSQKQEPIDKEMYPLASLRSLFGNDPSSQPQITLWQRPLVTVKIGGQLKEALLDTGA
DDTVLEEMNLPGRWKPKMIGGIGGFIKVRQYDQIPIEICGHKAIGTVLVGPTPVNIIGRNLLTQIGCTLNF
>AY267318
LQSRPEPSAPPEESFRFGEETTTPAQKQEPTDKELYPLASLRSLFGNDPSSQPQITLWQRPLVTVKIGGQLKEALLDTGA
DDTVLEEMNLPGRWKPKMIGGIGGFIKVRQYDQIPIEICGHKAIGTVLVGPTPVNIIGRNLLTQIGCTLNF
>AY267319
LQSRPEPTAPPEESFRFGEETTAPSQKQEPIDKELYPLASLRSLFGNDPSSQPQITLWQRPLVTIKIGGQLKEALLDTGA
DDTVLEEMSLPGRWKPKMIGGIGGFIKVRQYDQILIEICGHKAIGTVLVGPTPVNIIGRNLLTQIGCTLNF
>AY267320
LQSRPEPTAPPAESFRFGEETTAPSQKQEPIDKELYPLASLRSLFGNDPSSQPQITLWQRPLVTIKIGGQLKEALLDTGA
DDTVLEEMNLPGRWKPKMIGGIGGFIKVRQYDQILIEICGHKAIGTVLVGPTPVNIIGRNLLTQIGCTLNF
>AY267322
LQSRPEPTAPPQESFRFGEETTAPSQKQEPIDKELYPLASLRSLFGNDPSSQPQITLWQRPLVTIKIGGQLKEALLDTGA
DDTVLEEMNLPGRWKPKMIGGIGGFIKVRQYDQILVEICGHKAIGTVLVGPTPVNIIGRNLLTQIGCTLNF
>AY267324
LQSRPEPTAPPEESFRFGEETTTPPQKQEPIDKELYPLASLRSLFGNDPSSQPQITLWQRPLVTIKIEGQLKEALLDTGA
DDTVLEEMSLPGKWKPKMIGGIGGFIKVRQYDQILIEICGHRAIGTVLVGPTPVNIIGRNLLTQIGCTLNF
>AY267325
LQSRPEPTAPPEESFSFGEETTTPSQKQEPIDQGRYPLASLRSLFGNDPSSQPQITLWQRPLVTIKIGGQLKEALLDTGA
DDTVLEEMSLPGKWKPKMIGGIGGFIKVRQYDQIHIEICGHKAIGTVLVGPTPVNIIGRNLLTQIGCTLNF
>AY267326
LQSRPEPTAPPEESFRFGEETTTPSQKQEPIDQGMYPLASLRSLFGNDPSSQPQITLWQRPLVTIKIGGQLKEALLDTGA
DDTVLEEMSLPGKWKPKMIGGIGGFIKVRQYDQIHIEICGHKAIGTVLVGPTPVNIIGRNLLTQIGCTLNF
>AY267328
LQSRPEPTAPPEESFRFGEETTTPSQKQEPIGKEQYPLTSLRSLFGNDPSSQPQITLWQRPLVTIKIGGQLKEALLDTGA
DDTVLEEMNLPGRWKPKMIGGIGGFIKVRQYDQILIEICGHKAIGTVLVGPTPVNIIGRNLLTQIGCTLNF
>AY267329
LQSRPEPSAPPAESFRFGEETTTPSQKQEPIDKELYPLASLRSLFGNDPSSQPQITLWQRPLVTIKIGGQLKEALLDTGA
DDTVLEEMSLPGRWKPKMIGGIGGFIKVRQYDQILIEICGHKAIGTVLVGPTPVNIIGRNLLTQIGCTLNF
>AY275556
LQSRPEPSAPPAESFRFGEETTTPSQKQEPIDKDLYPLASLKSLFGNDPSSQPQITLWQRPLVTIKIGGQLKEALLDTGA
DDTVLEEMCLPGRWKPKMIGGIGGFIKVRQYDQILIEICGHKAIGTVLVGPTPVNIIGRNLLTQIGCTLNF
>AY275557
LQSRPEPSAPPAESFRFGEETTTPSQKQEPIDKDLYPLASLKSLFGNDPSSQPQITLWQRPLVTIKIGGQLKEALLDTGA
DDTVLEDMSLPGRWKPKMIGGIGGFIKVRQYDQIPIEICGHKAIGTVLVGPTPVNIIGRNLLTQIGCTLNF
>AY275744
LQSRPEPSAPPEESFRFGEETTTPSQKQEPIDKEMYPLASLRSLFGNDPSSQPQITLWQRPLVTIKIGGQLKEALLDTGA
DDTVLEEMNLPGRWKPKMIGGIGGFIKVRQYDQIHIEICGHKAIGTVLVGPTPVNIIGRNLLTQIGCTLNF
>AY308760
LQSRPEPTAPPEESFRFGEETTTPTQKQEPIDRELYPLASLRSLFGNDPSSQPQITLWQRPLVTIKIGGQLKEALLDTGA
DDTVLEEMNLPGRWKPKMIGGIGGFIKVRQYDQIPIEICGHKAIGTVLVGPTPVNIIGRNLLTQLGCTLNF
>AY352275
LQSRPEPTAPPEESFRFGEETTTPTQKQEPIDEELYPLASLRSLFGNDPSSQPQITLWQRPLVTIKIGGQLKEALLDTGA
DDTVLEEMNLPGRWKPKMIGGIGGFIKVRQYDQILIEICGHKAIGTVLVGPTPVNIIGRNLLTQLGCTLNF
>AY423381
LQSRSEPTAPPEESFRFGEETATPSQKQEPIDKELYPLASLRSLFGNDPSSQPQITLWQRPLVTIKVGGQLKEALLDTGA
DDTVLEDMNLPGRWKPKMIGGIGGFIKVRQYDQIPIEICGHKAIGTVLVGPTPVNIIGRNLLTQLGCTLNF
>AY518941
LQSRPEPTAPPEESFRFGEETTAPPQKQEPIDKELYPLASLRSLFGNDPSSQPQITLWQRPLVTIKIGGQLKEALLDTGA
DDTVLEDMSLPGRWKPKMIGGIGGFIKVRQYDQIPIEICGHKAIGTVLIGPTPVNIIGRNLLTQLGCTLNF
>AY518942
LQSRPEPTAPPEESFRFGEETTTPSQKQEPIDKELYPLASLRSLFGNDPSSQPQITLWQRPLVTIKIGGQLKEALLDTGA
DDTVLEEMNLPGRWKPKMIGGIGGFIKVRQYDQILIEICGHKAIGTVLVGPTPVNIIGRNLLTQIGCTLNF
>AY518945
LQSRPEPSAPPDESFGFGEETTTPPQKQEPIDKEKYPLTSLRSLFGNDPSSQPQITLWQRPLVTIKIGGQLKEALLDTGA
DDTVLEEMNLPGRWKPKMIGGIGGFIKVRQYDQIPIEICGHKAIGTVLVGPTPVNIIGRNLLTQIGCTLNF
>AY518947
LQNRPEPSAPPEESFRFGEETKAPSQKQEPIDKELYPLASLRSLFGNDPSSQPQITLWQRPLVTIKVGGQLKEALLDTGA
DDTVLEEMNLPGRWKPKMIGGIGGFIKVRQYDQIPIEICGHKAIGTVLVGPTPVNIIGRNLLTQIGCTLNF
>AY518949
LQSRPEPTAPPEESFRFGEETTTPSQKQEPIDKELYPLASLKSLFGNDPSSQPQITLWQRPLVTIKIGGQLKEALLDTGA
DDTVLEDMNLPGRWKPKMIGGIGGFIKVRQYDQICIEICGHKAIGTVLVGPTPVNIIGRNLLTQIGCTLNF
>AY518950
LQSRPEPTAPPEESFRFGEEIATPSQKQEPIDKELYPLASLKSLFGNDPSSQPQITLWQRPLVTIKIGGQLKEALLDTGA
DDTVLEDMNLPGRWKPKMIGGIGGFIKVRQYDQVCIEICGHKAIGTVLVGPTPVNIIGRNLLTQIGCTLNF
>AY518951
LQSRPEPTAPPAESFRFGEETTTPPQKQGPIDKELYPLASLKSLFGNDPSSQPQITLWQRPLVTIKIGGQLKEALLDTGA
DDTVLEDMDLPGRWKPKMIGGIGGFIKVRQYDQILIEICGHKAIGTVLVGPTPVNIIGRNLLTQIGCTLNF
>AY518953
VQNRLEPTAPPAESFRFGEETATPPQKQGPIDKELYPLASLKSLFGNDPSSQPQITLWQRPLVTIKIGGQLKEALLDTGA
DDTVLEDMDLPGRWKPKMIGGIGGFIKVRQYDQILIEICGHKAIGTVLIGPTPVNIIGRNLLTQIGCTLNF
>AY518955
LQSRPEPTAPPEESFRFGEETTAPSQKQEPIDKEMYPLASLRSLFGNDPSSQPQITLWQRPLVTIKIGGQLKEALLDTGA
DDTVLEEMNLPGRWKPKMIGGIGGFIKVGQYDQVPIEICGHKAIGTVLVGPTPVNIIGRNLLTQLGCTLNF
>AY518956
LQSRPEPTAPPEESLRFGEETTTPSQKQEPKDKELYPLASLRSLFGNDPSSQPQITLWQRPLVTIKIGGQLKEALLDTGA
DDTVLEEMNLPGRWKPKMIGGIGGFIKVRQYDQILVEICGHKAIGTVLVGPTPVNIIGRNLLTQIGCTLNF
>AY518960
LQSRPEPTAPPAESFRFGEETTAPSQKQDPIDKELYPLASLKSLFGNDPSSQPQITLWQRPLVTIKIGGQLKEALLDTGA
DDTVLEDMDLPGRWKPKMIGGIGGFIKVRQYDQIPIEICGHKAIGTVLVGPTPVNIIGRNLLTQLGCTLNF
>AY518962
LQSRPEPTAPPEESFRFGEEKTTPSQKQEPIDKELYPLASLRSLFGNDPSSQPQITLWQRPLVTIKIGGQLKEALLDTGA
DDTVLEEMNLPGRWKPKMIGGIGGFIKVRQYDQIPIEICGHKAIGTVLVGPTPVNIIGRNLLTQIGCTLNF
>AY518964
LQSRSEPTAPPEESFRSGEETTTPSQKQEPIDKELYPLASLRSLFGNDPSLQPQITLWQRPLVTIKIGGQLKEALLDTGA
DDTVLEEMNLPGKWKPKMIGGIGGFIKVRQYDQILIEICGHKAIGTVLVGPTPVNIIGRNLLTQIGCTLNF
>AY518965
LQSRPEPTAPPEESFRFGEETTTPSQKQEPKDKELYPLASLRSLFGNDPSSQPQITLWQRPLVTIKIGGQLKEALLDTGA
DDTVLEDMDLPGRWKPKMIGGIGGFIKVRQYDQILIEICGHKAIGTVLVGPTPVNIVGRNLLTQIGCTLNF
>AY518966
LQSRPEPTAPPEESFRFGEETTTPSQKQEPTDKEMYPLASLRSLFGNDPLSQPQITLWQRPLVTIKIGGQLKEALLDTGA
DDTVLEEMNLPGRWKPKMIGGIGGFIKVRQYDQILIEICGHKAIGTVLVGPTPVNIIGRNLLTQIGCTLNF
>AY518967
A---PEPTAPPEEIFRFGEETATPSQKQETIDKEMYPLASLRSLFGNDPSSQPQITLWQRPLVAIKIGGQTKEALLDTGA
DDTVLEDMNLPGRWKPKMIGGIGGFIKVRQYDQIPIEICGHKAIGTVLVGPTPVNIIGRNLLTQIGCTLNF
>AY518971
FQSRPEPTAPPEESFRFGEETTAPAPKQEQIDKDLYPLTSLRSLFGNDPSSQPQITLWQRPLVTIKIGGQLKEALLDTGA
DDTVLEEMSLPGRWKPKMIGGIGGFIKVRQYDQVAIEICGHKAIGTVLIGPTPVNIIGRNLLTQLGCTLNF
>AY518973
FQSRPEPTAPPEESFRFEEKTAAPSQGQEQKDKGLYPSVSLRSLFGNDPSSQPQITLWQRPLVTIKVEGQLKEALLDTGA
DDTVLEEMNLPGRWKPKMIGGIGGFIKVRQYDQIAIEICGHKAIGTVLVGPTPVNIIGRNLLTQIGCTLNF
>AY518974
--EQPEPTAPPAESFRFGEETATPSQKQEPIDKEPYPLASLRSLFGNDPSSQPQITLWQRPLVTIKIGGQLKEALLDTGA
DDTVLEEMSLPGKWKPKMIGGIGGFIKVRQYDQILIEICGHKAIGTVLIGPTPVNIIGRNLLTQIGCTLNF
>AY518977
LQSRPEPTAPPEESFRFGEGTTNPSQKQDPIDRERYPLASLKSLFGNDPLSQPQITLWQRPLVTIRIGGQLKEALLDTGA
DDTVLEEMCLPGKWKPKMIGGIGGFIKVRQYDQILVEICGHKAIGTLLVGPTPVNIIGRNLLTQLGCTLNF
>AY518981
LQSRPEPTAPPEESFRFGEETATPSQKQEPIDKELYPLTSLKSLFGNDPSSQPQITLWQRPLVTIKIGGQVKEALLDTGA
DDTVLEEMNLPGRWKPKMIGGIGGFIKVRQYDQIPIEICGHKAEGTVLVGPTPVNIIGRNLLTQIGCTLNF
>AY518983
LQSRPEPTAPPEESFRFGEETTTPPQKQEPIDKELYPLASLRSLFGNDPSSQPQITLWQRPLVTIKIGGQLKEALLDTGA
DDTVLEEMNLPGRWKPKMIGGIGGFIKVRQYDEVPIEICGHKAVGTVLIGPTPVNIIGRNLLTQLGCTLNF
>AY518985
HQSRLEPTAPPEEGFRFGGETTTPSQKQEPIDKGLYPLASLKSLFGSDPSSQPQITLWQRPLVTIKIGGQLKEALLDTGA
DDTVLEDMNLPGRWKPKMIGGIGGFIKVRQYDEIPIEICGHKAVGTVLIGPTPVNIIGRNLLTQLGCTLNF
>AY518986
LQSRPEPTAPPEESFKFGEETTTPSQKQEPIDKELYPLASLKSLFGNDPSSQPQITLWQRPLVTIKIGGQLEEALLDTGA
DDTVLEEVNLPGRWKPKMIGGIGGFIKVRQYDQIPIEICGHKAVGTVLVGPTPVNIIGRNLLTQLGCTLNF
>AY518987
LQSRPEPTAPPEESFRFGEETTTPAQKQKQIDKELYPLASLRSLFGNDPSSQPQITLWQRPLVTIKIGGQLKEALLDTGA
DDTVLENMNLPGKWKPKMIGGIGGFIKVRQYDQISVEICGHKVVGTVLIGDTPVNIIGRNLLTQLGCTLNF
>AY518989
LQSRPEPTAPPEESFRFGEETTTPPQKQEPIDKELYPLASLKSLFGNDPSSQPQITLWQRPLVTIKIGGQLKEALLDTGA
DDTVLEKMDLPGRWKPKMIGGIGGFIKVRQYDQVPIEICGHKTVGTVLIGPTPVNIIGRNLLTQLGCTLNF
>AY518990
PQSRLEPTAPPEESFRFGEETATPSQKQEPIDRELYPLASLKSLFGNDPSSQPQITLWQRPLVTIKIGGQLKEALLDTGA
DDTVLEDMNLPGRWKPKMIGGIGGFIKVRQYDQISIEICGHKVEGTVLIGPTPVNIIGRNLLTQLGCTLNF
>AY518991
LQNRPEPTAPPAESFRFGEETITPLQKQEPIDKELYPSASLKSLFGSDP---PQITLWQRPLVSIKIGGQIKEALLDTGA
DDTVLEEMHLPGKWRPKMIGGIGGFIKVRQYDQITLEICGHKAIGTVLIGPTPVNIIGRNLLTQIGCTLNF
>AY518993
LQSRPEPTAPPEESFSFGEGTTTPSQKQELREKELYPLASLRSLFGNDPSSQPQITLWQRPLVTIKIGGQLKEALLDTGA
DDTVLEEMNLPGRWKPKMIGGIGGFIKVRQYDQVPIEICGHKAVGTVLIGPTPVNIIGRNLLTQLGCTLNF
>AY518994
LQSRPEPTAPPEESFRFGEETTTPAQKQEPIDKELYPLASLKSLFGNDHSLQPQITLWQRPLVTIKIGGQLKEALLDTGA
DDTVLEEMNLPGRWKPKMIGGIGGFIKVRQYDQIPIEICGHKTEGTVLIGPTPVNIIGRNLLTQLGCTLNF
>AY518996
PQGRLEPTAPPEEIFRFGEETTTPSQKQEPRDKELYPSASLRSLFGNDPSSQPQITLWQRPLVTIKVGGQLKEALLDTGA
DDTVLEEMSLPGKWKPKMIGGIGGFIKVRQYEQILIEICGHKAIGTVLVGPTPVNIIGRNLLTQIGCTLNF
>AY518997
LQSRPEPTAPPAESFGFGEETTTPSQKEEPTDKELYPLASLKSLFGNDPSSQPQITLWQRPLVSIKIGGQLKEALLDTGA
DDTVLEEMNLPGRWKPKMIGGIGGFIKVRQYDQILIEICGHKAIGTVLIGPTPVNIIGRNLLTQIGCTLNF
>AY518999
LQSRPEPTAPPEESFRFGEETATPSPKQETIDKDLYPLASLKSLFGSDPSSQPQITLWQRPLVTVRVGGQLKEALLDTGA
DDTVLEEMNLPGRWKPKMIGGIGGFIKVRQYDQIPIEICGHKAIGTVLVGPTPVNIIGRNLLTQIGCTLNF
>AY519005
PQSRPEPTAPPEESFRFGEETTTPSQKQEQKDKELYPLVSLRSLFGNDPSSQPQITLWQRPLVAIRIGGQLKEALLDTGA
DDTVVEEMYLPGRWKPKMIGGIGGFIKVRQYDQVPLEICGQKAIGTVLVGPTPVNIIGRNLLTQIGCTLNF
>AY519006
LQSRPEPTAPPEESFRFGEETTTPSQKQETVDKELYPLASLRSLFGNDPSSQPQITLWQRPLVTIKVGGQLKEALLDTGA
DDTVLEEMSLPGRWRPKMIGGIGGFIKVRQYDQITIEICGHKAVGTVLIGPTPVNIIGRNLLTQIGCTLNF
>AY519008
LQSRPEPTAPPEESFRFGEETTTPSQKQETIDKELYPLASLRSLFGNDPSSKPQITLWQRPLVKIKIGGQIKEALLDTGA
DDTVLEEMNLPGRWKPKMIGGIGGFIKVRQYDQIAIEICGHKAVGTVLIGPTPINIIGRNLLTQLGCTLNF
>AY519009
LQSRPEPSAPPEESFRFGEETTPPAQKQEPRDKELYPLASLRSLFGNDPSSQPQITLWQRPLVTIKVGGQLKEALLDTGA
DDTVLEEINLPGRWKPKMIGGIGGFIKVRQYDQITIEICGHKATGTVLVGPTPVNIIGRNLLTQIGCTLNF
>AY519010
LQSRPEPTAPPEESFRFGEETPTPSQKQEPIDKELYPLASLRSLFGNDPSSQPQITLWQRPLVTIKIGGQLKEALLDTGA
DDTVLEEINLPGRWKPKMIGGIGGFIKVRQYDQVTIEICGHKVTGTVLVGPTPVNIIGRNLLTQLGCTLNF
>AY519012
LQSRPEPTAPPEESFRFGEETTTPSQKQEPIDRELSPLASLKSLFGNDPSSQPQITLWQRPLVTIKIGGQLKEALLDTGA
DDTVLEDINLPGRWKPKMIGGIGGFIKVRQYDQIPIEICGHKAIGTVLVGPTPVNIIGRNLLTQLGCTLNF
>AY519014
LQNRPEPTAPPEESFRFGEETTTPPQKQEPIDKDLYPLVSLKSLFGNDPSSQPQITLWQRPLVTIKIGGQLKEALLDTGA
DDTVLEEMNLPGRWKPKMIGGIGGFIKVRQYDQIPIEICGHKVIGTVLIGPTPVNIIGRNLLTQLGCTLNF
>AY519016
LQSRPEPTAPSEESFRFGEETTTPSQKQEPKDKELYPLTSLRSLFGNDPSSQPQITLWQRPLVTVKIGGQLKEALLDTGA
DDTVLEEINLPGKWKPKMIGGIGGFIKVRQYDQMLVEICGHKAIGTVLVGPTPVNIIGRNLLTQIGCTLNF
>AY519017
LQNRPEPTAPPEESFRFGEETATPSQKQEQIDKELYPLASLKSLFGNDPSSQPQITLWQRPLVTIKIGGQLKEALLDTGA
DDTVLEEMDLPGRWKPKMIGGIGGFIKVRQYDQIPIEICGHKAIGTVLIGPTPVNIIGRNLLTQLGCTLNF
>AY519020
LQSRPEPTAPPEESFRFGEETTTPSQKQEPRDKELYPLTSLRSLFGNDPSSQPQITLWQRPLVTIKIGGQLKEALLDTGA
DDTVLEEMSLPGRWKPKMIGGIGGFIKVRQYDQVQVEICGHKAMGTVLIGPTPVNIIGRNLLTQIGCTLNF
>AY519021
LQSRPEPTAPPEESFRFGEETATPSQKQGSIDKELYPLASLRSLFGNDPSSQPQITLWQRPLVTIKVGGQMKEALLDTGA
DDTVLEEMNLPGRWKPKMIGGIGGFIKVRQYDQILIEICGHKAIGTVLVGPTPVNIIGRNLLTQIGCTLNF
>AY519025
LQNRPEPTVPPAESFRFGEETTTPSQKQGTIDKEMYPLDSLKSLFGNDPSSQPQITLWQRPLVTIKIGGQIKEALLDTGA
DDTVLEDMNLPGRWKPKMIGGIGGFIKVRQYDQIPIEICGHKAIGTVLIGPTPVNIIGRNLLTQLGCTLNF
>AY519029
LQSRPEPTAPPAESFRFGEETATPSQKQEPIDKETEPLASLKSLFGNDPSSQPQITLWQRPLVPIRIGGQLKEALLDTGA
DDTVLEEMNLPGRWKPKMIGGIGGFIKVRQYDEIPIEICGHKAIGTVLIGPTPVNIIGRNLLTQLGCTLNF
>AY519030
LQSRPEPTAPPEESFRFGEETPTPSQKQGTIDKELYPLTSLKSLFGNDP---PQITLWQRPLVNIKIGGQIKEALLDTGA
DDTVLEDMNLPGKWKPKMIGGIGGFIKVRQYDQISIEICGHKAVGTVLVGPTPVNIIGRNLLTQIGCTLNF
>AY519031
LQSRPEPTAPPEESFKFGEETATPSQKQERTDKELYPLASLRSLFGSDPLSQPQITLWQRPLVTIGIGGQLKEALLDTGA
DDTVLEDMNLPGKWKPKMIGGIGGFIKVRQYDQECIEICGHKAIGTVLVGPTPVNIIGRNLLTQPGCTLNF
>AY519032
LQSRPEPTAPPAESFRFGEEITTPSQKPETVDKDLYPLASLKSLFGSDPSSQPQITLWQRPLVTIKIGGQLKEALLDTGA
DDTVLEDMSLPGRWKPKMIGGIGGFIKVKQYDQIPIEICGHRAIGTVLIGPTPVNIIGRNLLTQLGCTLNF
>AY519037
LQSRPEPTAPPEESFRFGEETTTPPQKQEPIDKELYPLASLRSLFGNDPSSQPQITLWQRPLVTIKIGGQLKEALLDTGA
DDTVLEEMNLPGRWKPKMIGGIGGFIKVRQYDQILVEICGHKAIGTVLVGPTPVNIIGRNLLTQIGCTLNF
>AY519039
LQSRPEPTAPPEESFRFGEETTTPPQKQEPIDKELYPLASLRSLFGNDPSSQPQITLWQRPLVTIRIGGQLKEALLDTGA
DDTVLEEMNLPGRWKPKMIGGIGGFIKVRQYDQIQVEICGHKAIGTVLVGPTPVNIIGRNLLTQIGCTLNF
>AY519040
LQSRPEPTAPPEESFRFGEETTTPSQKQEPINKELYPLASLRSLFGNDPSSQPQITLWQRPLVTIKIGGQLKEALLDTGE
DDTVLEEMNLPGRWKPKMIGGIGGFIKVRQYDQILIEICGHKAIGTVLVGPTPVNIIGRNLLTQIGCTLNF
>AY519046
LQSRPEPSAPPEESFRFGEETTTPPQKQEPIDKELYPLASLRSLFGNDPLSQPQITLWQRPLVTIKIGGQLKEALLDTGA
DDTVLEEMDLPGRWRPKMIGGIGGFIKVRQYEQILVEICGHKAIGTVLVGPTPVNIIGRNLLTQIGCTLNF
>AY519047
LQSRPEPTAPPAESFSFGEEKTTPPQKQEPIDKEMYPLTALKSLFGNDPSSQPQITLWQRPLVSIKIGGQLKEALLDTGA
DDTVLEEMNLPGKWKPKMIGGIGGFIKVRQYDQISIEICGHKAIGTVLIGPTPVNIIGRNLLTQLGCTLNF
>AY519049
IQSRTEPTAPPEESFRFGEETTTPSQKQETVDKEMYPLASLRSLFGSDPSSQPQITLWQRPIVTVRVGGQLKEALLDTGA
DDTVLEEMDLPGRWKPKMIGGIGGFIKVRQYEQITIEIYGHKAIGTVLVGPTPVNIIGRNLLTQIGCTLNF
>AY519050
LQSRPEPTAPPAESFSFGEETPAPSQKQEPIDKEMYPLASLKSLFGNDPSSQPQITLWQRPLVTVKIGGQLKEALLDTGA
DDTVLEEMNLPGKWKPKMIGGIGGFIKVRQYEQILVEICGHKAIGTVLVGPTPVNIIGRNLLTQIGCTLNF
>AY519054
LQSRPGPTAPPEESFRFGEETTTPPQKQEPIDKELYPLASLKSLFGNDPSSQPQITLWQRPLVTIKIGGQLKEALLDTGA
DDTVLEEMNLPGRWKPKMIGGIGGFIKVRQYDQILVEICGHKAIGTVLVGPTPVNIIGRNLLTQIGCTLNF
>AY519067
LQSRPEPSAPPEESFRFGEETTTPSQKQEPRDKELYPLTSLRSLFGNDPSSQPQITLWQRPLVTIKIGGQLKEALLDTGA
DDTVLEEMHLPGKWKPKMIGGIGGFIKVRQYDQILIEICGHKAIGTVLIGPTPVNIIGRNLLTQLGCTLNF
>AY519068
LQSRPEPTAPPEESFRFGEETTTPSQKQEPIDKELYPLTSLRSLFGNDPSSQPQITLWQRPLVTIKIGGQLKEALLDTGA
DDTVLEEMHLPGKWKPKMIGGIGGFIKVRQYDQILIEICGHKAIGTVLIGPTPVNIIGRNLLTQLGCTLNF
>AY519072
LQSRPEPTASPAESFGFGEETTTPSQKQEPKDRELYPVTSLKSLFGNDPSSQPQITLWQRPLVTIKIGGQLKEALLDTGA
DDTVLEDMNLPGRWKPKMIGGIGGFIKVRQYDQIPIEICGHKVEGTVLIGPTPVNIIGRNLLTQLGCTLNF
>AY519073
LQSRPEPTAPPAESFRFGEETATPSQKQEPIDKELYPLASLKSLFGNDPSSQPQITLWQRPLVPIKIGGQVKEALLDTGA
DDTVLEDMNLPGRWKPKMIGGIGGFIKVRQYDQIPIEICGHKAVGTVLIGPTPVNIIGRNLLTQLGCTLNF
>AY519075
LQSRPEPTAPPEESFRFGEETTTPSQKQEPIDKETYPLASLKSLFGNDPSSQPQITLWQRPLVAIKVGGQLKEALLDTGA
DDTVLEDMNLPGRWKPKMIGGIGGFIKVRQYDQVPIEICGHKAVGTVLIGPTPVNIIGRNLLTQLGCTLNF
>AY519078
LQSRPEPSAPPEESFRFREETTTPPQKQEPIDKELYPLASLKSLFGSDPSSQPQITLWQRPLVTIKIGGQLKEALLDTGA
DDTVLEEMNLPGRWKPKMIGGIGGFIKVRQYDQITMEICGHKVEGTVLIGPTPVNIIGRNLLTQLGCTLNF
>AY519079
LQSRPEPTAPPAESFGFGEETTTPSQKQKQIDKDLYPLASLKSLFGNDPSSQPQITLWQRPLVPIRIGGQLKEALLDTGA
DDTVLEDMNLPGRWKPKMIGGIGGFIKVKQYDQIPIEICGHKTVGTVLIGPTPVNIIGRNLLTQLGCTLNF
>AY519081
LQSRPEPTAPPEESFRFGEETTTPSQKQEPVDKDLYPLASLKSLFGNDPSSQPQITLWQRPLVTIKIGGQLKEALLDTGA
DDTVLEEMNLPGRWKPKMIRGIGGFIKVRQYEQIPIEICGHKAEGTVLIGPTPVNIIGRNLLTQIGCTLNF
>AY519087
LQSRPEPTAPPEESFRFGEETTTPSQKQEPIDKELYPLASLKSLFGNDPSSQPQITLWQRPLVTIKIGGQLKEALLDTGA
DDTVLEDMNLPGRWKPKMIGGIGGFIKVRQYDQILIEICGHKAVGTVLVGPTPVNIIGRNLLTQLGCTLNF
>AY519092
LQSRPEPTAPPEESFRFGEETTTPSQKQDPIDKDLYPLASLKSLIGNDPSSQPQITHWQRPLVTIKIGGQLKEALLDTGA
DDTVLEDMNLPGRWKPKMIGGIGGFIKVRQYDQVPIEVCGHKTEGTVLIGPTPVNIIGRNLLTQLGCTLNF
>AY519093
LQSRPEPTAPPEESFRFGEETTTPAQKQEPIDKELYPLASLKSLFGNDPSSQPQITLWQRPLVTIKIGGQLKEALLDTGA
DDTVLEEMNLPGRWKPKMIGGIGGFIKVRQYDQIPIEICGHKTEGTVLIGPTPVNIIGRNLLTQLGCTLNF
>AY519094
LQSRPEPTAPPAESFGFGEETTTPSQKQETIDKDLYPLASLKSLFGNDPSSQPQITLWQRPLVTIKIGGQLKEALLDTGA
DDTVLEDMNLPGRWKPKMIGGIGGFIKVRQYDQIPIEICGHKAVGTVLVGPTPVNLIGRNLLTQLGCTLNF
>AY519095
LQSRPEPTAPPEESFRFGEETTTPSQKQEPIDKDLYPLTSLKSLFGNDPLSQPQITLWQRPLVTIKIGGQLKEALLDTGA
DDTVLEEMNLPGRWKPKMIGGIGGFIKVRQYDQIPIEICGHKTEGTVLIGPTPVNIIGRNLLTQLGCTLNF
>AY519098
LQSRPEPTAPPEESFRFGEETTTPSQKQETIDKELYPLTSLKSLFGNDPSSQPQITLWQRPLVTIKIGGQLKEALLDTGA
DDTVLEEMNLPGRWKPKMIGGIGGFIKVRQYDQIPIEICGHKAVGTVLIGPTPVNIIGRNLLTQLGCTLNF
>AY519100
LQSRPEPSAPPEESFRFGEETTTPAQKQEPIDKELYPLTSLKSLFGNDPSSQPQITLWQRPLVTIKIGGQLKEALLDTGA
DDTVLEEMNLPGRWKPKMIGGIGGFIKVKQYDQIPIEICGHKAVGTVLIGPTPVNIIGRNLLTQLGCTLNF
>AY519101
LQSRPEPTAPPEESFGFGEETTTPSQKQEPIVKEQYPLASLRSLFGNDPSSQPQITLWQRPLVTIKIGGQLKEALLDTGA
DGTVLEDMNLPGRWKPKMIGGIGGFIKVRQYDQIPIEICGHKTVGTVLIGPTPVNIIGRNLLTQLGCTLNF
>AY519102
LQSRPEPTAPPAESFGFGEETTTPPQKQEPIDKGLYPLASLKSLFGNDPSSRPQITLWQRPLVTIKTGGQLKEALLDTGA
DDTVLEEMNLPGKWKPKMIGGIGGFIKVRQYDQIPIEICGHKTEGTVLIGPTPVNIIGRNLLTQLGCTLNF
>AY519103
LQSRPEPTAPPEESFRFGEETTTPPQKQEPIDRELYPLASLRSLFGNDPSSQPQITLWQRPLVTIKIGGQLKEALLDTGA
DDTVLEDMNLPGRWKPKMIGGIGGFIKVKQYDQIPIEICGHKTVGTVLIGPTPVDIIGRNPLTQLGCTLNF
>AY519105
LQSRPEPSAPPEESFRFGEETTTPPQKQEPIDKELYPLTSLRSLFGNDPSSQPQITLWQRPLVPIKIGGQIKEALLDTGA
DDTVLEDMNLPGRWKPKMIGGIGGFIKVRQYDQIPIEICGHKAVGTVLIGPTPINIIGRNLLTQLGCTLNF
>AY519108
LQSRPEPTAPPEESFRFGEETTTPAQRQEPIDKELYPLTSLRSLFGNDPSSQPQITLWQRPLVTIKIGGQLKEALLDTGA
DDTVLEDMNLPGRWKPKMIGGIGGFIKVRQYDQIPIEICGHKAVGTVLIGPTPVNIIGRNLLTQLGCTLNF
>AY519114
LQSRPEPSAPPEESFRFGEETTTPPQKQEPIDKELYPLASLKSLFGNDPSSQPQITLWQRPLVAIKIGGQLKEALLDTGA
DDTVLEDMNLPGRWKPKMIGGIGGFIKVRQYDQIPIEICGHKAVGTVLIGPTPVNIIGRNLLTQLGCTLNF
>AY519117
LQNRPEPTAPPAESFRFGEETTTPAQKQEPIDKELYPLASLKSLFGNDPLLQPQITLWQRPLVTIKIGGHLKEALLDTGA
DDTVLEEMNLPGRWKPKMIGGIGGFIKVRQYDQIPIEICGHKTEGTVLIGPTPVNIIGRNLLTQLGCTLNF
>AY519120
LQSRPEPTAPPEESFRFGEETATPPQKQEQIDKELYPLTSLKSLFGNDPSSQPQITLWQRPLVSIKIGGQLKEALLDTGA
DDTVLEEMNLPGRWKPKMIGGIGGFIKVRQYDQIPIEICGHKAVGTVLIGPTPVNIIGRNLLTQLGCTLNF
>AY519121
PQSRLEPTAPPEESFRFGEETATPPQKQEPTDKEQYPLASLRSLFGNDPSSQPQITLWQRPLVTIKIGGQLKEALLDTGA
NDTVLEEMSLPGRWKPKMIGGIGGFIKVRQYDQIMIEICGHKAIGTVLVGPTPVNIIGRNLLTQIGCTLNF
>AY561236
LQSRPEPTAPPEESFRFGEETTTPSQKQELIDKEPIPLASLRSLFGNDPLSQPQITLWQRPLVTIKIGGQLKEALLDTGA
DDTVVEEMNLPGRWKPKMIGGIGGFIKVRQYDQILIEICGHKAIGTVLVGPTPVNIIGRNMLTQIGCTLNF
>AY561237
PQGRLEPTAPPEESFRFGEETTTPPQKQDPIDKEMYPLASLRSLFGNDPSSQPQITLWQRPLVTIKVGGQLKEALLDTGA
DDTVLEEMNLPGRWKPKMIGGIGGFIKVRQYDQVSIEICGHKAIGTVLVGPTPVNIIGRNLLTQIGCTLNF
>AY561238
LQSRPEPTAPPEESFRFGEETPTPSQKQEPLDKELLPLASLRSLFGNDPSSKPQITLWQRPLVEIKIGGQIKEALLDTGA
DDTVLEEMNLPGRWKPKMIGGIGGFIKVRQYDQILIEICGHKTIGTVLVGPTPVNIIGRNLLTQIGCTLNF
>AY561239
PQSRTEPTAPPEESFRFGEETTTPPQKQEPIDRELYPLASLRSLFGNDPSSQPQITLWQRPLVTIKIGGQLKEALLDTGA
DDTVLEEMTLPGKWKPKMIGGIGGFIKVRQYDNILIEICEHKVIGTVLVGPTPVNIIGRNLLTQLGCTLNF
>AY561240
LQSRPEPTAPPEESLRFGGETTTPPQKQEPIDKELYPLASLKSLFGNDPLSQPQITLWQRPLVTIKIGGQLKEALLDTGA
DDTVLEEIDLPGRWKPKMIGGIGGFIKVRQYDQVSVEICGHKAIGTVLVGPTPVNIIGRNLLTQIGCTLNF
>AY561242
LQSRPEPTAPPEESFRFGEETTAPSQKQEPIDKDLYPLASLKSLFGNDPSSQPQITLWQRPLVTIKIGGQVKEALLDTGA
DDTVLEDMNLPGRWKPKMIGGIGGFIKVRQYDQVPIEICGHKVEGTVLIGPTPVNIIGRNLLTQLGCTLNF
>AY561244
LQSRPEPTAPPEESFRFGEETTAPSQKQEPIDKELYPLTSLRSLFGNDPSSQPQITLWQRPLVTIKIGGQLKEALLDTGA
DDTVLEDMNLPGRWKPKMIGGIGGFIKVRQYDQIPIEICGHKAEGTVLIGPTPVNIIGRNLLTQLGCTLNF
>AY566120
LQSRPEPTAPPEESFRFGEETTTPSQKQEPIDKELYPLASLKSLFGNDPSSQPQITLWQRPLVTIKIGGQLKEALLDTGA
DDTVLEDMNLPGRWKPKMIGGIGGFIKVKQYDQVPIEICGHKVVGTVLIGPTPVNIIGRNLLTQLGCTLNF
>AY566122
LQSRPEPTAPPEESFRFGEETTTPSQKQEPIDKELYPLASLKSLFGNDPSSQPQITLWQRPLVTIKIGGQLKEALLDTGA
DDTVLEDMNLPGRWKPKMIGGIGGFIKVRQYDHISIEICGHKAVGTVLIGPTPVNIIGRNLLTQLGCTLNF
>AY566124
LQSRPEPTAPPEESFRFGEETATPSQKQEPIDKELYPLASLKSLFGNDPSSQPQITLWQRPLVTIKIGGQLKEALLDTGA
DDTVLEEMNLPGRWKPKMIGGIGGFIKVRQYDQISIEICGHKAVGTVLIGPTPVNIIGRNLLTQIGCTLNF
>AY566128
LQSRPEPTAPPEESFRFGEETTTPSQKQEPIDKELYPLASLKSLFGNDPSSQPQITLWQRPLVTIKIGGQLKEALLDTGA
DDTVLEDMNLPGRWKPKMIGGIGGFIKVRQYDQIPIEICGHKAVGTVLIGPTPVNIIGRNLLTQLGCTLNF
>AY566129
LQSRPEPTAPPEESFRFGEETPTPSQKQEPIDKEIYPLASLKSLFGNDPSSQPQITLWQRPLVTIKIGGQLKEALLDTGA
DDTVLEDMNLPGRWKPKMIGGIGGFIKVRQYDQIPIEICGHKAVGTVLIGPTPVNIIGRNLLTQLGCTLNF
>AY566130
LQSRPEPTAPPEESFRFGEETTTPSQKQEPIDKDLYPLASLRSLFGNDPSSQPQITLWQRPLVTIKIGGQLKEALLDTGA
DDTVLEDMDLPGRWKPKMIGGIGGFIKVKQYDQIPIEICGHKAVGTVLIGPTPVNIIGRNLLTQLGCTLNF
>AY566138
LQNRPEPTAPPAESFRFGEETTTPSQKQEQVDKELYPLASLKSLFGNDPSSQPQITLWQRPLVTIKIGGQLKEALLDTGA
DDTVLEEMNLPGRWKPKMIGGIGGFIKVRQYDQVSIEICGHKTVGTVLIGPTPVNIIGRNLLTQLGCTLNF
>AY566143
LQSRPEPTAPPEESFRFGEETTTPSQKQEPIDKELYPLASLKSLFGNDPSSQPQITLWQRPLVTIKIGGQLKEALLDTGA
DDTVLEEMNLPGKWKPKMIGGIGGFIKVRQYDQVPIEICGHKAVGTVLIGPTPVNIIGRNLLTQLGCTLNF
>AY566144
LQSRPEPTAPPEESFRFGEETTTPSQKQEPIDKELYPLASLKSLFGNDPSSQPQITLWQRPLVTIKIGGQLKEALLDTGA
DDTVLEDMNLPGRWKPKMIGGIGGFIKVRQYDQIPIEICGHKAVGTVLIGPTPVNIIGRNLLTQLGCTLNF
>AY566146
LQSRPEPTAPPEESFRFGEEITTPPQKQEPIDKELYPLASLKSLFGNDPSSQPQITLWQRPLVTIKIGGQIKEALLDTGA
DDTVLEEMSLPGRWKPKMIGGIGGFIKVRQYDQITIEICGHKAIGTVLIGPTPVNIIGRNLLTQLGCTLNF
>AY566148
LQSRPEPTAPPEESFRFGEETTTPSQKQEPIDKELYPLASLKSLFGNDPSSQPQITLWQRPLVTIKIGGQLKEALLDTGA
DDTVLEDMNLPGRWKPKMIGGIGGFIKVRQYDQIPIEICGHKTVGTVLIGPTPVNIIGRNLLTQLGCTLNF
>AY566150
LQSRPEPTAPPEESFRFGEETTTPSQKQEPIDKDLYPLTSLKSLFGNDPSSQPQITLWQRPIVTIKIGGQLKEALLDTGA
DDTVLEDMNLPGKWKPKMIGGIGGFIKVRQYDQVTMEICGHKAVGTVLIGPTPVNIIGRNLLTQLGCTLNF
>AY566151
LQSRPEPTAPPEESFRFGEETTTPAQKQEPIDKELYPLASLKSLFGNDPSSQPQITLWQRPLVTIKIGGQLKEALLDTGA
DDTVLEEINLPGRWKPKMIGGIGGFIKVRQYDQIPIEICGHKAVGTVLIGPTPVNIIGRNLLTQLGCTLNF
>AY566152
LQSRPEPTAPPEESFRFGEETTTPPQKQETIDKELYPLASLKSLFGNDPSSQPQITLWQRPLVTIKIGGQLKEALLDTGA
DDTVLEDMNLPGRWKPKMIGGIGGFIKVKQYDQIPIEICGHKTEGTVLIGPTPVNIIGRNLLTQLGCTLNF
>AY566154
LQSRPEPTAPPEESFRFGEEKTTPSQKQEPINKDLYPLTSLKSLFGNDPSSQPQITLWQRPLVTIKVGGQLKEALLDTGA
DDTVLEDMNLPGRWKPKMIGGIGGFIKVRQYDQIPIEICGHKAVGTVLIGPTPVNIIGRNLLTQLGCTLNF
>AY586542
LQSRPEPTAPPAESFGFGEETTTPPQKQEPIDKELYPLASLRSLFGSDPSSQPQITLWQRPLVSIKIGEQLKEALLDTGA
DDTVLEEMSLPGRWKPKMIGGIGGFIKVRQYDQIPIEICGHKAIGTVLIGPTPVNIIGRNLLTQIGCTLNF
>AY586543
LQSRPEPTAPPEESFRFGEETTTPSQKQEPIDKELYPLASLKSLFGNDPSSQPQITLWQRPLVSIKIGGQLKEALLDTGA
DDTVLEDMNLPGKWKPKMIGGIGGFIKVRQYDQVAIEICGHKTVGTVLIGPTPVNIIGRNLLTQLGCTLNF
>AY587968
LQSRPEPTAPPEESFRFGEETATPPQKQEPIDKELYPLASLKSLFGNDPSSQPQITLWQRPLVTIKIGGQLKEALLDTGA
DDTVLEEMNLPGRWKPKMIGGIGGFIKVRQYDQITIEICGHKAVGTVLVGPTPVNIIGRNLLTQIGCTLSF
>AY682547
LQSRPEPTAPPAESFRFGEETTTPSQKQEQTDKDLYPLASLKSLFGNDPSSQPQITLWQRPLVTIKIGGQLKEALLDTGA
DDTVLEEMNLPGRWKPKMIGGIGGFIKVRQYDQVPIEICGHKTVGTVLIGPTPVNIIGRNLLTQLGCTLNF
>AY713410
LQSRPEPTAPPEESFRFGEETTSPSQKQESIDKELYPLASLKSLFGNDPSSQPQITLWQRPLVTIKIGGQLKEALLDTGA
DDTVLEDINLPGRWKPKMIGGIGGFIKVRQYDQVPIEICGHKAVGTVLIGPTPVNIIGRNLLTQLGCTLNF
>AY713411
LQNRPEPTAPPEESFRFGEETTTPSQKQEPIDKELYPLASLRSLFGNDPSSQPQITLWQRPLVTIKIGGQLKEALLDTGA
DDTVLEDMNLPGRWKPKMIGGIGGFIKVRQYDQVPIEICGHKAVGTVLIGPTPVNIIGRNLLTQLGCTLNF
>AY713412
LQSRPEPTAPPEESFRFGEETTTPSQKQEQIDKELYPLASLKSLFGNDPSSQPQITLWQRPIVTIKIGGQLKEALLDTGA
DDTVLEDMNLPGRWKPKMIGGIGGFIKVRQYDQIPIEICGHKTEGTVLIGPTPVNIIGRNLLTQLGCTLNF
>AY751406
LQSRPEPTAPPEESFRFGEETTTPSQKQEPIDKDLYPLASLKSLFGNDPSSQPQITLWQRPLVTIRVGGQLKEALLDTGA
DDTVLEDMNLPGRWKPKMIGGIGGFIKVRQYDQVPIEICGHKAVGTVLIGPTPVNIIGRNLLTQLGCTLNF
>AY751407
LQSRPEPSAPPAESFGFGEETTTPPQKQEPADKDLYPLASLRSLFGNDPSSQPQITLWQRPLVTVKIGGQLKEALLDTGA
DDTVLEEMSLPGRWKPKMIGGIGGFIKVRQYDQIPIEICGHKAIGTVLIGPTPVNIIGRNLLTQIGCTLNF
>AY779550
LQSRPEPTAPPAESFRFGEETTTPPQKQEPTDKELYPLASLRSLFGSDPPSQPQITLWQRPTVSIKIGGQLKEALLDTGA
DDTVLEEMSLPGRWKPKMIGGIGGFIKVRQYDQIPIEICGHKAIGTVLIGPTPVNIIGRNLLTQIGCTLNF
>AY779551
LQSRPEPTAPPEESFRFGEGTATPAQKQEPIDKELYPLTSLKSLFGNDPSSQPQITLWQRPLVAIKIGGQLKEALLDTGA
DDTVLEEMNLPGKWKPKMIGGIGGFIKVRQYENVSIEICGHKAEGTVLIGPTPVNIIGRNLLTQLGCTLNF
>AY779552
LQSRPEPTAPPEESFRFGEETTTPSQKQEPIDKDLYPLASLKSLFGNDPSSQPQITLWQRPLVTIKIGGQLKEALLDTGA
DDTVLEDMNLPGRWKPKMIGGIGGFIKVRQYDQIPIEICGHKTVGTVLIGPTPVNIIGRNLLTQLGCTLNF
>AY779564
LQSRPEPTAPPEESFRFGEETTTPSQKQEPIDKELYPLASLKSLFGNDPSSQPQITLWQRPLVTIKVGGQLKEALLDTGA
DDTVLEDMNLPGRWKPKMIGGIGGFIKVRQYDQIPIEICGHKAVGTVLIGPTPVNIIGRNLLTQLGCTLNF
>AY781126
LQSRPEPTAPPEESFRFGEETTTPSQKQEPIDKELYPLASLKSLFGNDPSSQPQITLWQRPLVTIKIGGQLKEALLDTGA
DDTVLEDMNLPGRWKPKMIGGIGGFIKVRQYDQIPIEICGHKTVGTVLIGPTPVNIIGRNLLTQLGCTLNF
>AY781127
LQSRPEPTAPPEESFRFGEETTTPSQKQESIDKEMLPLASLKSLFGNDPSSQPQITLWQRPLVAIKIGGQLKEALLDTGA
DDTVLEDMNLPGRWKPKMIGGIGGFIKVRQYDQIPIEICGHKAVGTVLIGPTPVNIIGRNLLTQLGCTLNF
>AY795904
LQSRPEPTAPPEESFRFGEETTTPSQKQEPIDKELYPLASLKSLFGNDPSSQPQITLWQRPLVSIKIGGQLKEALLDTGA
DDTVLEDMNLPGRWKPKMIGGIGGFIKVKQYDQIPIEICGHKAVGTVLIGPTPVNIIGRNLLTQLGCTLNF
>AY795905
LQSRPEPTAPPEESFRFGEETTTPSQKQEPIDKELYPLASLKSLFGNDPSSQPQITLWQRPLVTIKIGGQLKEALLDTGA
DDTVLEDMNLPGRWKPKMIGGIGGFIKVRQYDQIPIEICGHKVVGTVLIGPTPVNIIGRNLLTQLGCTLNF
>AY818644
LQSRPEPTAPPAESFGFGEETTTPSQKQEPIDKELYPLASLRSLFGNDPSSQPQITLWQRPLVTIKIGGQLKEALLDTGA
DDTVLEDMNLPGRWKPKMIGGIGGFIKVRQYDQIPIEICGHKTVGTVLIGPTPVNIIGRNLLTQLGCTLNF
>AY819715
LQSRPEPTAPPEESFRFGEETATPSQKQEPIDKELYPLASLKSLFGNDPSSQPQITLWQRPLVTIKIGGQLKEALLDTGA
DDTVLEDMNLPGRWKPKMIGGIGGFIKVRQYDQIPIEICGHKTVGTVLIGPTPVNIIGRNLLTQLGCTLNF
>AY835748
LQSRPEPTAPPEESFRFGEETTTPSQKQEPIDKELYPLASLKSLFGNDPSSQPQITLWQRPLVTIKIGGQLKEALLDTGA
DDTVLEDMNLSGRWKPKMIGGIGGFIKVRQYDQIPIEICGHKAIGTVLIGPTPVNIIGRNLLTQLGCTLNF
>AY835749
LQSRPEPTAPPEESFRFGEETTTPSQKQEPIDKELYPLVSLKSLFGNDPSSQPQITLWQRPLVTIKIGGQLKEALLDTGA
DDTVLEDMNLPGRWKPKMIGGIGGFIKVRQYDQVPIEICGHKTEGTVLIGPTPVNIIGRNLLTQLGCTLNF
>AY835750
LQSRPEPTAPPEESFRFGEETTTPSQKQEPIDKELYPLTSLKSLFGNDPSSQPQITLWQRPLVAIKIGGQLKEALLDTGA
DDTVLEEMNLPGRWKPKMIGGIGGFIKVRQYDQVNLEICGHKVVGTVLIGPTPVNIIGRNLLTQLGCTLNF
>AY835751
LQSRPEPTAPPEESFRFGEETTTPSQKQEPIDKELYPLASLKSLFGNDPSSQPQITLWQRPLVTIKIGGQLKEALLDTGA
DDTVLEDMNLPGRWKPKIIGGIGGFIKVRQYDQVPIEICGHKAVGTVLIGPTPVNIIGRNLLTQLGCTLNF
>AY835752
LQSRPEPTAPPAESFGFGEETTTPSQKQELIDKELYPLASLKSLFGNDPSSQPQITLWQRPLVPIRIGGQLKEALLDTGA
DDTVLEDMNLPGRWKPKMIGGIGGFIKVRQYDQIPIEICGHKVVGTVLIGPTPVNIIGRNLLTQLGCTLNF
>AY835753
LQSRPEPTAPPEESFRFGEETTAPSQKQEPIDKDLYPLASLKSLFGNDPSSQPQITLWQRPLVPIKVGGQLKEALLDTGA
DDTVLEDMNLPGRWKPKMIGGIGGFIKVRQYDQIPIEICGHKAVGTVLIGPTPVNIIGRNLLTQLGCTLNF
>AY835754
LQSRPEPTAPPEESFRFGEETTTPSQKQEPIDKDLYPLASLKSLFGNDPSSQPQITLWQRPLVTIKIGGQLKEALLDTGA
DDTVLEEMNLPGRWKPKMIGGIGGFIKVRQYDQISVEICGHKAVGTVLIGPTPVNIIGRNLLTQIGCTLNF
>AY835755
LQSRPEPTAPPEESFRFGEETTTPSQKQEPIDKDLYPLTSLRSLFGNDPSSQPQITLWQRPLVTIRIGGQLKEALLDTGA
DDTVLEDMNLPGRWKPKMIGGIGGFIKVRQYDQIPIEICGHKAVGTVLIGPTPVNIIGRNLLTQLGCTLNF
>AY835756
LQSRPEPTAPPEESFRFGEETTTPAQKQEPIDKELYPLASLKSLFGNDPSSKPQITLWQRPLVKIKIGGQLKEALLDTGA
DDTVLEDMNLPGRWKPKMIGGIGGFIKVRQYDQIPIEICGHKAVGTVLIGPTPVNIIGRNLLTQIGCTLNF
>AY835757
LQNRPEPSAPPAESVSFGEEITTPSQKQEPIDKEMYPLASLKSLFGNDPSSQPQITLWQRPLVTIKIGGQLKEALLDTGA
DDTVLEEINLPGRWKPKMIGGIGGFIKVRQYDQIQVEICGHKAIGTVLVGPTPVNIIGRNLLTQIGCTLIF
>AY835758
LQSRPEPTAPPEESFRFGEETTTPSQKQEPIDKELYPLASLKSLFGNDPSSQPQITLWQRPLVTIKVGGQLKEALLDTGA
DDTVLEEMNLPGRWKPKMIGGIGGFIKVRQYDQILIEICGHKAIGTVLVGPTPVNIIGRNLLTQIGCTLNF
>AY835759
LQSRPEPTAPPEESFRFGEETTAPSQKQDPIDKELYPLASLKSLFGNDPSSQPQITLWQRPLVTIKVGGQLKEALLDTGA
DDTVLEEMDLSGRWKPKMIGGIGGFIKVRQYDQIPIEICGHKAIGTVLVGPTPVNIIGRNLLTQIGCTLNF
>AY835760
LQSRPEPTAPPEESFRFGEETTTPPQKQEPIDKELYPLASLKSLFGNDPSSQPQITLWQRPLVTIKIGGQLKEALLDTGA
DDTVLEDMTLPGKWKPKMIGGIGGFIKVRQYDQITIEICGHKAIGTVLVGPTPVNIIGRNLLTQIGCTLNF
>AY835761
LQSRPEPTAPPEESFRFGEEAATPSQKQEPIDKDLYPLASLRSLFGNDPSSQPQITLWQRPLVTIKIGGQLKEALLDTGA
DDTVLEEMNLPGRWKPKMIGGIGGFIKVRQYDQIHIEICGHKAIGTVLIGPTPVNIIGRNLLTQIGCTLNF
>AY835762
LQSRPEPTAPPEESFRFGEEITTPSQKQEPIDKEMYPLASLRSLFGNDPSSQPQITLWQRPLVTIKIGGQLKEALLDTGA
DDTVLEEMNLPGRYKPKMIGGIGGFIKVRQYDQIPIEICGHKAIGTVLIGPTPVNIIGRNLLTQLGCTLNF
>AY835763
LQSRPEPTAPPEESFRFGEETATPSQKQETIDKELYPLASLKSLFGNDPSSQPQITLWQRPLVTIKIGGQLKEALLDTGA
DDTVLEEMNLPGRWKPKMIGGIGGFIKVRQYDQIPIEICGHKAIGTVLIGPTPVNIIGRNLLTQLGCTLNF
>AY835764
LQSRPEPTAPPEESFRFGEETTTPSQKQEPIDKELYPLASLRSLFGNDPSSQPQITLWQRPLVTIKIGGQLKEALLDTGA
DDTVLEEMNLPGRWKPKMIGGIGGFIKVRQYDQILIEICGHKAIGTVLVGPTPVNIIGRNLLTQIGCTLNF
>AY835765
LQNRTEPSAPPEEIFGFGEEAAAPPQKQEPIDKEKYPLTSLRSLFGNDPSSQPQITLWQRPLVTIKIGGQLKEALLDTGA
DDTVLEEINLPGRWKPRMIGGIGGFIKVRQYDQIPIEICGHKAIGTVLVGPTPVNIIGRNLLTQIGCTLNF
>AY835766
LQSRPEPTAQPEESFRFGEETTTPSQKQEPMDKELYPLASLRSLFGSDPSSQPQITLWQRPLVTIKIGGQLKEALLDTGA
DDTVLEEMSLPGRWKPKMIGGIGGFIKVRQYDQIAIEICGHKAIGTVLVGPTPVNIIGRNLLTQIGCTLNF
>AY835767
LQSRPEPTAPPEESFRFGEETTTPSQKQETVDKELYPLASLRSLFGNDPSSQPQITLWQRPLVTIKIGGQLKEALLDTGA
DDTVLEEMSLPGRWRPKMIGGIGGFIKVRQYDQITIEICGHKAVGTVLIGPTPVNIIGRNLLTQIGCTLNF
>AY835768
PQSRLEPTAPPEESFRFGEETATPSQKQEPIDKELYPLASLKSLFGNDPSSQPQITLWQRPLVTIKIGGQLKEALLDTGA
DDTVLEEMCLPGRWKPKMIGGIGGFIKVRQYDQIAIEICGHKAIGTVLVGPTPVNIIGRNLLTQIGCTLNF
>AY835769
LQSRPEPSAPPEESFRFGEETTPPAQKQEPRDKELYPLASLRSLFGNDPSSQPQITLWQRPIVTIKIGGQLKEALLDTGA
DDTVLEEINLPGRWKPKMIGGIGGFIKVRQYDQITIEICGHKATGTVLVGPTPVNIIGRNLLTQIGCTLNF
>AY835770
LQSRPEPSAPPEESFRFGEETTPPAQKQEPRDKELYPLASLRSLFGNDPSSQPQITLWQRPIVTIKIGGQLKEALLDTGA
DDTVLDEINFPGRWKPKMIGGIGGFIKVRQYDQISIEICGHKATGTVLVGPTPVNIIGRNLLTQMGRTINF
>AY835771
LQSRPEPTAPPEESFRFGEETPTPSQKQEPIDKELYPLASLRSLFGNDPSSQPQITLWQRPLVTIKIGGQLKEALLDTGA
DDTVLEEMNLPGRWKPKMIGGIGGFIKVRQYDQVTIEICGHKVTGTVLVGPTPVNIIGRNLLTQLGCTLNF
>AY835772
LQSRPEPTAPPEESFRFGEETTTPSQKQESIDKELYPLASLRSLFGNDPSSKPQITLWQRPLVKIKIGGQVKEALLDTGA
DDTVLEEMNLPGRWKPKMIGGIGGFIKVRQYDQIAIEICGHKAVGTVLIGPTPINIIGRNMLTQLGCTLNF
>AY835773
PQSRLEPTAPPEESFRFGEETTTPSQKQEPIDKEMYPLASLKSLFGNDPLSQPQITLWQRPLVTIKVGGQLKEALLDTGA
DDTVLEEINLPGKWKPKMIGGIGGFIKVRQYDQVPIEICGHKATGTVLVGPTPVNIIGRNLLTQIGCTLNF
>AY835774
FQSRPEPTAPPEESFRFGEETTTPPQKQEQIDKERGPMDSLRSLFGNDPLSQPQITLWQRPLVTIKVEGQLREALLDTGA
DDTVLEEINLPGRWKPKMIGGIGGFIKVRQYDQVAIEICGHKAVGTVLVGPTPVNIIGRNRWSQIGCTLNF
>AY835775
IQNRLEPTAPPEESFRFGEETTTPSQKQEPIDRDLYPLASLKSLFGNDPSSQPQITLWQRPLVTIKIGGQLKEALLDTGA
DDTVLEEMSLPGRWKPKMIGGIGGFIKVRQYDQITIEICGHKATGTVLVGPTPVNIIGRNLLTQIGCTLNF
>AY835776
LQSRPEPTAPPEESFRFGEETPTPSQKQEPIDKELYPLASLKSLFGNDPSSQPQITLWQRPIVTIKVGGQLKEALLDTGA
DDTVLEEMSLPGRWKPKMIGGIGGFIKVRQYDQITIEICGHKATGTVLVGPTPVNIIGRNLLTQLGCTLNF
>AY835777
LQSRPEPTAPPEESFRFGEETTTPSQKQEPIDRELYPLASLKSLFGNDP---PQITLWQRPLVTIKIGGQLKEALLDTGA
DDTVLEEMSLPGRWKPKMIGGIGGFIKVRQYDQIAIEICGHKAIGTVLIGPTPVNIIGRNLLTQIGCTLNF
>AY835778
LQSRPEPSAPPEESFRFGEETTTPSQKQEPIDRELYPLASLKSLFGNDPSSQPQITLWQRPLVSIKIGGQLKEALLDTGA
DDTVLEEMNLPGRWKPKMIGGIGGFIKVRQYDQIPIEICGHKAVGTVLIGPTPVNIIGRNLLTQIGCTLNF
>AY835779
LQSRPEPTAPPEESFRFGEETTTPSQKQEQIDKDLYPLTSLKSLFGNDPSSQPQITLWQRPLVTVKIGGQLKEALLDTGA
DDTVLEEMNLPGRWKPKMIGGIGGFIRVRQYDQIPIEICGHKAVGTVLIGPTPVNIIGRNLLTQLGCTLNF
>AY835780
LQSRPEPTAPPEESFRFGEETTTPSQKQEPIDKELYPLASLKSLFGNDPLSQPQITLWQRPLVTIKIGGQLKEALLDTGA
DDTVLEDMNLPGRWKPKMIGGIGGFIKVRQYDQIPIEICGHKAVGTVLIGPTPVNIIGRNLLTQLGCTLNF
>AY835781
LQSRPEPSAPPEESFRFGEETTTPPQKQEPIDKELYPLTSLRSLFGNDPSSQPQITLWQRPLVPIKIGGQIKEALLDTGA
DDTVLEDMNLPGRWKPKMIGGIGGFIKVRQYDQIPIEICGHKAVGTVLIGPTPINIIGRNLLTQLGCTLNF
>AY857022
PQSRPEPTAPPEESFRFGEETATPPQKQEPIDKDLYPLASLKSLFGNDPSSQPQITLWQRPLVTIKIGGQLKEALLDTGA
DDTVLEDMNLPGRWKPKMIGGIGGFIKVRQYDQIPIEICGHKTVGTVLIGPTPVNIIGRNLLTQLGCTLNF
>AY857052
LQSRPEPTVPPEESFRFGEETTTTSPKQEAIDKELYPLASLKSLFGNDPSSQPQITLWQRPLVTIKIGGQLKEALLDTGA
DDTVLEDMNLPGRWKPKMIGGIGGFIKVRQYDQIPIEICGHKAVGTVLIGPTPVNIIGRNLLTQLGCTLNF
>AY857059
LQSRPEPTAPPEESFRFGEETTTPPQKQEQIDKELYPLASLKSLFGNDPSSQPQITLWQRPLVPIKIGGQVKEALLDTGA
DDTVLEEMNLPGRWKPKMIGGIGGFIKVRQYDQIPIEICGHKAEGTVLIGPTPVNIIGRNLLTQLGCTLNF
>AY857127
LQSRPEPTAPPEESFRFGEETTTPPQKQEPIDKDLYPLTSLKSLFGNDPSSQPQITLWQRPLVTIKIGGQLKEALLDTGA
DDTVLEDMNLPGRWKPKMIGGIGGFIKVRQYDQIPIEICGHKTVGTVLIGPTPVNIIGRNLLTQLGCTLNF
>AY857165
LQSRPEPTAPPEESFRFGEETTTPSQKQEPIDKELYPLASLKSLFGNDPSSQPQITLWQRPLVTIKIGGQLKEALLDTGA
DDTVLEDMNLPGRWKPKMIGGIGGFIKVRQYDQIPIEICGHKTVGTVLIGPTPVNIIGRNLLTQLGCTLNF
>AY926355
LQSRPEPTAPPEESFRFGEETTTPSQKQEPIDKELYPLASLKSLFGNDPSSQPQITLWQRPVVTIKIGGQLKEALLDTGA
DDTVLEDMNLPGRWKPKMIGGIGGFIKVRQYDQIPIEICGHKVEGTVLIGPTPVNIIGRNLLTQLGCTLNF
>D10112
LQSRPEPTAPPEESFRFGEETTTPPQKQEPIDKDLYPLASLKSLFGNDPSSQPQITLWQRPLVSIKIGGQLKEALLDTGA
DDTVLEDMNLPGRWKPKMIGGIGGFIKVRQYDQIPIEICGHKAIGTVLIGPTPVNIIGRNLLTQLGCTLNF
>DQ097739
LQSRPEPTAPPEEGFRFGEETTTPSQKQEPIDRDLYPLASLKSLFGNDPSSQPQITLWQRPLVTIKIGGQLKEALLDTGA
DDTVLEDMNLPGRWKPKMIGGIGGFIKVRQYDQIPIEICGHKTVGTVLIGPTPVNIIGRNLLTQLGCTLNF
>DQ097744
LQSRPEPTAPPEESFRFGEETTTPSQKQEPIDKELYPSASLKSLFGNDLSSQPQITLWQRPLVTIKIGGQLKEALLDTGA
DDTVLEEMNLPGRWKPKMIGGIGGFIKVRQYDQIPIEICGHKAVGTVLIGPTPVNIIGRNLLTQLGCTLNF
>DQ097747
LQSRPEPTAPPEESFRFGEETTAPSQKQEPIDKGLYPLASLKSLFGNDPSSQPQITLWQRPLVTIKIGGQLKEALLDTGA
DDTVLEEMNLPGRWKPKMIGGIGGFIKVRQYDQIPIEICGHKAVGTVLIGPTPVNIIGRNLLTQLGCALNF
>DQ150705
LQSSPEPTAPPEESFRFGEETTTTSQKQEPIDKELYPLASLKSLFGNDPSSQPQITLWQRPLVTIKIGGQLKEALLDTGA
DDTVLEDMNLPGRWKPKMIGGIGGFIKVRQYDQVPIEICGHKTVGTVLIGPTPVNIIGRNLLTQLGCTLNF
>DQ157797
LQSRPEPTAPPEESFRFGEETTTPPQKQEPIDKDLYPLTSLKSLFGNDPSSQPQITLWQRPLVTIKIGGQLKEALLDTGA
DDTVLEDMNLPGRWKPKMIGGIGGFIKVRQYDQVPIEICGHKAVGTVLIGPTPVNIIGRNLLTQLGCTLNF
>DQ157800
LQNRPEPTAPPEESVRFGEGTTTPSQKQEPIDKELYPLTSLRSLFGNDPSSQPQITLWQRPLVTIKIGGQLKEALLDTGA
DDTVLEDINLPGKWKPKMIGGIGGFIKVRQYDQIPIEICGHKAIGTVLVGPTPVNIIGRNLLTQLGCTLNF
>DQ157801
LQSRPEPTAPPEESFRFGEETTTPPPKQESRDKELYPLASLKSLFGSDPSLQPQITLWQRPLVTIKIGGQLKEALLDTGA
DDTVLEEMNLPGRWKPKMIGGIGGFIKVKQYDQIPIEICGHKAIGTVLVGPTPVNIIGRNLLTQLGCTLNF
>DQ157802
LQSRPEPTAPPEESCRFGEETTTPSQKQDTIEKEMYPLASLRSLFGNDPSSQPQITLWQRPLVTIRIGGQLKEALLDTGA
DDTVLEEMNLPGRWKPKMIGGIGGFIKVRQYDQITIEICGHKAIGTVLVGPTPVNIIGRNLLTQIGCTLNF
>DQ157803
LQSRPEPTAPPEESFRFGEETITPSQKQGTIDKELYPLASLKSLFGNDPSSQPQITLWQRPLVTIKIGGQLKEALLDTGA
DDTVLEEMNLPGRWKPKMIGGIGGFIKVRQYDQILIEICGHKAIGTVLVGPTPVNIIGRNLLTQIGCTLNF
>DQ157804
LQSRPEPTAPPEESFRCGKETATHSQKQEPVDKELYPLTSLRSLFGNDPSSQPQITLWQRPLVTIKIGGQLKEALLDTGA
DDTVLEDMDLPGRWKPKMIGGIGGFIKVKQYDQVPIEICGHKAIGTVLVGPTPVNIIGRNLLTQLGCTLNF
>DQ157805
LQSRPEPTAPPEESFRCGKETATHSQKQEPVDKELYPLTSLRSLFGNDPSSQPQITLWQRPLVTIKIGGQLKEALLDTGA
DDTVLEDMDLPGRWKPKMIGGIGGFIKVKQYDQVPIEICGHKAIGTVLVGPTPVNIIGRNLLTQLGCTLNF
>DQ157809
LQSRPEPTAPPEESLRFGEETLAPSQKQEPVDKELYPSASLRSLFGNDPSSQPQITLWQRPLVTIKVGGQLKEALLDTGA
DDTVLEEMDLPGRWKPKMIGGIGGFIKVRQYDQIPIEICGHKAIGTVLVGPTPVNIIGRNLLTQLGCTLNF
>DQ157814
LQSRPEPTAPPEESLRFGEETLAPSQKQEPVDKELYPSVSLRSLFGNDPSSQPQITLWQRPLVTIKIGGQLKEALLDTGA
DDTVLEEMDLPGRWKPKMIGGIGGFIKVRQYDQIPIEICGHKAIGTVLVGPTPVNIIGRNLLTQLGCTLNF
>DQ157815
LQSRPEPTAPPEESFRFGEETTSPPQKQEPRDKELYPLASLRSLFGNDPSSQPQITLWQRPLVTIKIGGQLKEALLDTGA
DDTVLEEMNLPGRWKPKMIGGIGGFIKVRQYDQIPIEICGHKAIGTVLIGPTPVNIIGRNLLTQIGCTLNF
>DQ157817
LQSRPEPTAPPEESFRFGEETTTPPQKQEPIDKELYPLTSLKSLFGNDPSSKPQITLWQRPLVKIKIGGQLKEALLDTGA
DDTVLEEMNLPGKWKPKMIGGIGGFIKVRQYEQIPIEICGHKAEGTVLIGPTPVNIIGRNLLTQIGCTLNF
>DQ157818
LQSRPEPTAPPEESFRFGEETTTLPQKQEPIDKDLYPTTSLRSLFGNDPSSQPQITLWQRPLVPIRIGGQLKEALLDTGA
DDTVLEEMNLPGRWKPKMIGGIGGFIKVRQYDQISIEICGHKAIGTVLVGPTPVNIIGRNLLTQIGCTLNF
>DQ157819
LQSRPEPTAPPEESFRFGEETTTPSQQQEPIDKDLYPLTSLKSLFGNDPSSQPQITLWQRPLVTIKIGGQLKEALLDTGA
DDTVLEDMNLPGRWKPKMIGGIGGFIKVRQYDQIPIEICGHKAVGTVLIGPTPVNIIGRNLLTQLGCTLNF
>DQ157820
LQSRPEPSAPPAESFRFGEETPTPSQKQEPIDKELYPSASLRLLFGNDPSSQPQITLWQRPLVTIKIGGQLKEALLDTGA
DDTVLEELTLPGRWKPKMIGGIGGFIKVKQYDQIPIEICGHKAIGTVLVGPTPVNIIGRNLLTQIGCTLNF
>DQ157822
LQSRPEPSAPPEESFRFGEETATPSQKQEPKDQELCPSASLRSLFGNDPSSQPQITLWQRPLVTIRIGGQLKEALLDTGA
DDTVLEDMDLPGRWKPKMIGGIGGFIKVKQYDQITIEICGHKTIGTVLVGPTPVNIIGRNLLTQIGCTLNF
>DQ157823
LQSRPEPTAPPAESFRFGEGTTTPSQRQEPIDKELYPSASLRSLFGNDPSSQPQITLWQRPIVTIKIGGQLKEALLDTGA
DDTVLEEINLPGRWKPKMIGGIGGFIKVRQYDQISVEICGHKAIGTVLVGPTPVNIIGRNLLTQLGCTLNF
>DQ157824
LQSRPEPTAPPEESFRFGEEIATPSQKQEPKDKELYPLTSLRSLFGNDPLSQPQITLWQRPLVPIRIGGQLKEALLDTGA
DDTVLEEMNLPGKWKPKMIGGIGGFIKVRQYDQIPIEICGHKAIGTVLIGPTPVNIIGRNLLTQLGCTLNF
>DQ204693
LQNRPEPTAPPEESFRFGEETTAPSQKQEPRDKELYPLASLRSLFGNDP---PQITLWQRPLVTIKIGGQLKEALLDTGA
DDTVLEEMSLPGRWKPKMIGGIGGFIKVRQYDQIPIEISGHKAIGTVLVGPTPVNIIGRNLLTQIGCTLNF
>DQ204694
LQNRPEPSAPPEESFRFGEETTTPLQKQEPIDKEMYPLASLRSLFGNDPSSQPQITLWQRPLVTVKIGGQLKEALLDTGA
DDTVLEEMSLPGRWKPKMIGGIGGFIKVRQYDQVPIEICGYKAIGTVLVGPTPVNIIGRNLLTQIGCTLNF
>DQ204700
LQSRPEPTAPPEESFRFGEETATPSQKQGPTDKEMYPLTSLRSLFGNDPSSQPQITLWQRPLVTVKVGGQLKEALLDTGA
DDTVLEEMNLPGRWKPKMIGGIGGFIKVRQYDQILIEICGHKAIGTVLVGPTPVNIIGRNLLTQIGCTLNF
>DQ204706
LQSRPEPTAPPEESFRFGEETATPDQKQGTVDKELYPLASLRSLFGSDPSSQPQITLWQRPLVPIKIGGQLKEALLDTGA
DDTVLEDINLPGRWKPKMIGGIGGFIKVKQYEQISVEICGHKAIGTVLIGPTPVNIIGRNLLTQLGCTLNF
>DQ204707
LQSRPEPTAPPEEIFRFGEETATPSQKQETINKESYPLASLRSLFGNDPSSQPQITLWQRPLVSIKIGGQLKEALLDTGA
DDTVLEDMNLPGRWRPKMIGGIGGFIKVRQYDEVPIEICGHKAIGTVLVGPTPVNIIGRNLLTQLGCTLNF
>DQ204709
LQSRPEPTAPPEESFRFGEETTAPTQKQEPIDKELYPLASLRSLFGNDPSSQPQITLWQRPLVTIKIGGQLKEALLDTGA
DDTVLEEMNLSGRWKPKMIGGIGGFIKVRQYDQVPIEICGHKAIGTVLVGPTPVNIIGRNLLTQIGCTLNF
>DQ204710
LQSRPEPTAPPEESFRFGEGTTTLPQKQEPIDKELYPLASLRSLFGNDPSSQPQITLWQRPLVTIKIGGQLKEALLDTGA
DDTVLEEINLPGRYKPRMIGGIGGFIKVRQYDQIPIEICGHKAIGTVLVGPTPVNIIGRNLLTQLGCTLNF
>DQ204711
LQSRPEPSAPPEESFRFGEETTTPSQKQEPIDKEMYPLASLRSLFGNDPSSQPQITLWQRPLVTIKIGGQLKEALLDTGA
DDTVLEDMSLPGRWKPKMIGGIGGFIKVRQYDQIPIEICGHKAIGTVLVGPTPVNIIGRNLLTQIGCTLNF
>DQ204713
LQSRPEPTAPPEESFRFGEETTTPSQKREPIDKELYPLASLRSLFGNDPSSQPQITLWQRPLVSIKIGGQLKEALLDTGA
DDTVLEEMNLPGRWKPKMIGGIGGFIKVRQYDQVPIEIYGHKAIGTVLIGPTPVNIIGRNLLTQIGCTLNF
>DQ204715
LQNRPEPTAPPAESFRFGEETTTPPQKQEPVDKELYPLASLRSLFGNDPSSQPQITLWQRPLVTIKIGGQLKEALLDTGA
DDTVVEEMNLPGKWKPKMIGGIGGFIKVRQYDQIPIEICGHKAIGTVLVGPTPVNIIGRNLLTQIGCTLNF
>DQ204716
LQSRPEPTAPPAESFSFGEETTTPFQKQESKDKEVYPLASLRSLFGNDPSSEPQITLWQRPLVRIKIGGQLKEALLDTGA
DDTVLEDMSLPGKWKPKMIGGIGGFIKVRQYDQVAIEICGHKVIGTVLVGPTPVNIIGRNLLTQLGCTLNF
>DQ204722
LQSRPEPSAPPAESFRFGEETTTPSQKQEPIDKEMYPLTSLRSLFGNDPSSQPQITLWQRPLVAIKIGGQTKEALLDTGA
DDTVLEEMSLPGRWKPKMIGGIGGFIKVRQYDQILVEICGHKAIGTVLVGPTPVNIIGRNLLTQIGCTLNF
>DQ207940
LQSRPEPSAPPEESFRFGEGTTTPPQKQEQKEKELYPLTSLRSLFGNDPSSQPQITLWQRPLVTIRVGDQLREALLDTGA
DDTVLEEINLPGKWKPKMIGGIGGFIKVRQYDQVPIEICGHKAVGTVLIGPTPVNIIGRNMLTQLGCTLNF
>DQ207942
LQSRPEPTAPPEESFRFGEETTTPSQKQEPIDKEQYPLASLRSLFGNDPSSQPQITLWQRPLVTIRVGGQLKEALLDTGA
DDTVLEEMNLPGRWKPKMIGGIGGFIKVRQYDQILIEICGHKAIGTVLVGPTPVNIIGRNLLTQLGCTLNF
>DQ207943
LQSRPEPTAPPEESFRFGEETTIPPQKQEPIDKELYPLASLRSLFGNDPSSQPQITLWQRPLVTIKIGGHLKEALLDTGA
DDTVLEEMNLPGRWKPKMIGGIGGFIKVRQYDQIPIEIDGKKAIGTVLIGPTPVNIIGRNLLTQIGCTLNF
>DQ295192
LQRRPEPTAPPEESFRFGEETATPSQKPEQIDKELYPLTSLKSLFGSDPSSQPQITLWQRPLVTVKIGGQLKEALLDTGA
DDTVLEDMNLQGRWKPKMIGGIGGFIKVRQYDQIPIEICGHKAIGTVLVGPTPVNIIGRNLLTQIGCTLNF
>DQ295193
LQSRPEPTAPPEESFRFGEEKTTPPQKQEPIDKDLYPLTSLRSLFGNDPSSQPQITLWQRPIVSIKIGGQLKEALLDTGA
DDTVLEDINLPGRWKPKMIGGIGGFIKVRQYDQIAIEICGHKAIGTVLVGPTPVNIIGRNLLTQLGCTLNF
>DQ295195
LQSRPEPTAPPEESFRFGGETTPPSQKQEPIDKELYPLASLKSLFGNDPSSQPQITLWQRPIVTVKIGGQIKEALLDTGA
DDTVLEDMNLPGRWKPKMIGGIGGFIKVRQYDQILVEICGHQAIGTVLVGPTPVNIIGRNLSTQIGCTLNL
>DQ295196
LQSRLEPTAPPEESFRFGEETTTPPQKQGPIDKEQYPLASLRSLFGSDPSSQPQITLWQRPLVTIKIGGQLKEALLDTGA
DDTVLEEMSLPGRWKPKMIGGIGGFIKVRQYDQILIEICGHKAIGTVLVGPTPVNIMGRNLLTQIGRTLNF
>DQ354112
LQSRPEPTAPPEESFRFGEEITTPSQQPEPIDKEKYPLASLRSLFGNDPSSQPQITLWQRPLVSVKIGGQIKEALLDTGA
DDTVLEDMNLPGRWKPKMIGGIGGFIKVRQYDQIPLEICGHKAIGTVLVGPTPVNIIGRNLLTQIGCTLNF
>DQ354114
LQSRPEPTAPPEESFRFGEEITTPPQKQEPIDKELYPLASLKSLFGSDPSSQPQITLWQRPLVTIKIGGQLKEALLDTGA
DDTVIEEMTLPGKWKPKMIGGIGGFIKVRQYDQIPIEICGHKAIGTVLVGPTPVNIIGRNLLTQLGCTLNF
>DQ354118
LQSRPEPTAPPEESFRFGEETTTPPQKQELIDKELYPTTSLKSLFGNDPLLQPQITLWQRPLVTIKIGGQLKEALLDTGA
DDTVLEEMDVPGRWKPKMIGGIGGFIKVRQYDQIAIEICGHKVIGTVLIGPTPVNIIGRNLLTQLGCTLNF
>DQ354119
LQNRPEPTAPPEESFRFGEETTTPSQKQETVDKELYPLASLRSLFGNDPSSQPQITLWQRPLVTIKVGGQLMEALLDTGA
DDTVLEEMCLPGRWKPKMIGGIGGFIKVRQYDQIQIEICGHKAIGTVLVGPTPVNIIGRNLLTQIGCTLNF
>DQ358805
LQNRTEPTAPPEESFRFGEETTTPSQKQETVDKELYPLASLRSLFGNDPSSQPQITLWQRPLVTIKVGGQLMEALLDTGA
DDTVLEEMCLPGRWKPKMIGGIGGFIKVRQYDQIQIEICGHKAIGTVLVGPTPVNIIGRNLLTQIGCTLNF
>DQ358810
LQNRPGPTAPPEESFRFGEEIATPSQKQDQKDEELYPLASLRSLFGNDPSSQPQITLWQRPVVTIRIGGQLKEALLDTGA
DDTVLEEINLPGRWKPKMIGGIGGFIKVRQYDQILIEICGHKAIGTVLVGPTPVNIIGRNLLTQIGCTLNF
>DQ383746
LQSRPEPTAPPEESFRFGEKTTTPSQKQEPIDEELYPMASLKSLFGNDPSSQPQITLWQRPLVSVKIGGQIKEALLDTGA
DDTVLEDMTLPGRWKPKMIGGIGGFIKVRQYDQIPIEICGHKAIGTVLVGPTPVNIIGRNLLTQIGCTLNF
>DQ383748
LQSRPEPSAPPEESCRFGEETTNPSQKQEEIDKELYPLTSLRSLFGNDPSSKPQITLWQRPLVQIKIGGQIKEALLDTGA
DDTVLEEISLPGRWKPKMIGGIGGFIKVRQYDQILIEICGHKAVGTVLVGPTPVNIIGRNLLTQIGCTLNF
>DQ383749
LQNRPEPTAPPEEIFSFGEETTTSSQKQGPKDKELYPLTSLRSLFGNDPSSQPQITLWQRPLVTIKIGGQLKEALLDTGA
DDTVLEEMNLPGRWKPKMIGGIGGFIKVRQYDQISIEICGHKAIGTVLVGPTPVNIIGRNLLTQIGCTLNF
>DQ383751
LQSRPEPTAPPEESFRFGEETTTPPQKQEPIDKELYPLSSLKSLFGNDPSSQPQITLWQRPLVPIRIGGQLKEALLDTGA
DDTVLEDMDLPGRWKPKMIGGIGGFIKVRQYDQIPIEICGHKTIGTVLIGPTPVNIIGRNLLTQLGCTLNF
>DQ383752
LQSRPEPTAPPLESFRFGEETTTPSQKQEPTDKDMYPLTALKSLFGNDPLSQPQITLWQRPLVTIKVGGQLKEALLDTGA
DDTVLEEITLSGRWKPKMIGGIGGFIIVRQYDQVPIEICGHKAIGTVLVGPTPVNIIGRNLLTQIGCTLNF
>DQ394522
LQSRPEPTAPPEESFRFGEETATPPQKQEPKDKEMYPLASLKSLFGNDPSSQPQITLWQRPLVTIKIGGQLKEALLDTGA
DDTVLEDMNLPGRWKPKMIGGIGGFIKVKQYDQIPVEICGHKAVGTVLVGPTPVNIIGRNLLTQIGCTLNF
>DQ396398
LQSRPEPTAPPEESFRFGEETATPPQKQEPIDKELYPLASLKSLFGNDPSSKPQITLWQRPLVKIKVGGQLKEALLDTGA
DDTVLEEMTLPGRWKPKMIGGIGGFIKVRQYDQVLIEICGQKAIGTVLVGPTPVNIIGRNLLTQIGCTLNF
>DQ487188
PQSRLEPTAPPEESFSFGEEAATPSQKQEPIDKELYPLASLRSLFGNDPSSQPQISLWQRPLVTIRIGGQLKEALLDTGA
DDTVLEDMNLPGRWKPKMIGGIGGFIKVRQYDQILIEICGHKAIGTVLVGPTPINIIGRNMLTQIGCTLNF
>DQ487189
LQSRPEPTAPPEESFRFGEEKTTPSQKQEPRDQELYPLASLRSLFGSDPSSQPQITLWQRPLVAIRIGGQLKEALLDTGA
DDTVLEEMDLPGRWKPKMIGGIGGFIKVRQYEEIPVEICGHKAIGTVLVGPTPVNIIGRNLLTQIGCTLNF
>DQ487190
LQSRPEPTAPPAESFRFGEETTTPPQKQEPVGKDMYPWDSLRSLFGNDPSSQPQITLWQRPLVTIKVGGQLKEALLDTGA
DDTVLEDMNLPGRWKPKMIGGIGGFIKVRQYDQVPIEICGQKAIGTVLVGPTPINIIGRNLLTQIGCTLNF
>DQ487191
LQSRPEPSAPPAESFRFGEETTTPPQKQEQINQDLYPLASLRSLFGNDPSSQPQITLWQRPLVTIKIGGELKEALLDTGA
DDTVLEEINLPGRWKPKMIGGIGGFIKVRQYEQVPIEICGHKAVGTVLVGPTPVNIIGRNLLTQLGCTLNF
>DQ631416
LQSRPEPTAPPKESFRFGE---TPPQKKEQTDEGLYPLASLRSLFGNDPLSQPQITLWQRPLVTIKIGGQLKEALLDTGA
DDTVLEEMDLPGKWKPKMIGGIGGFIKVRQYENITIDICGHKAVGTVLIGPTPVNIIGRNLLTQIGCTLNF
>DQ631417
LQSRPEPSAPPEESFRFGEETTTPSQKQEPRDKELYPLASLRSLFGNDPSSQPQITLWQRPLVTVKIGGQLKEALLDTGA
DDTVLEEMNLPGRWKPKMIGGIGGFIKVRQYEQVEVDICGHKATGTVLIGPTPVNIIGRNLLTQIGCTLNF
>DQ631418
LQRTPEPTAPPEESFIFGEETTTPPQKQEPIDKELYPLASLKSLFGNDPLSQPQITLWQRPLVPIKIGGQLKEALLDTGA
DDTVLEDINLPGRWKPKMIGGIGGFIKVKQYDQVAIDICGHKVIGTVLVGPTPVNIIGRNLLTQLGCTLNF
>DQ631419
LQSRPEPTAPPEESFRFGEETTTPSQKPETIDKEVYPLTSLRSLFGNDPSSQPQITLWQRPIVTIKIGGQLKEALLDTGA
DDTVLEEMNLPGRWKPKMIGGIGGFIKVRQYDQITIEICGHKAIGTVLVGPTPVNIIGRNLLTQLGCTLNF
