# Supplementary material for: A new ensemble coevolution system for detecting HIV-1 protein coevolution
Source: Biol Direct. 2015 Jan 7;10:1. doi: 10.1186/s13062-014-0031-8 (PMC4332441; doi:10.1186/s13062-014-0031-8)
Supplement: Additional file 3: — Software. The Matlab toolbox and the manual of our ensemble coevolution system are provided. The sequence datasets are also available. [file 13062_2014_31_MOESM3_ESM.zip › EnsembleCoevolutionSystem/Dataset/Process_CSMPR_AA_NoGap.fasta]

>AB083568
VSQNFPLVQNKARILAEAMSPGAIMMQRGNERQANFLGKIRPGNFLQSRPPQITLWQRPIVTVRIGGQLKEALL-TGADD
TVLEDISLPGKWTPKMIVGIGGFVKVRQYDQVTVEICGHKAVGSVLVGPTPANIIGRNLLTQIGCTLNF
>AB287369
VSQNYPIVQNKARILAEAMSSATIMMQRGNERQANFLGKVRPGNFLQSRPPQITLWQRPIVTIKIGGQLKEALLDTGADD
TVLEEMNLPGRWKPKMIVGIGGFVKVRQYDQVPIEICGHKIEGTVLIGPTPANIIGRNLMTQLGCTLNF
>AB287371
VSQNYPIVQNKARILAEAMSSATIMMQRGNERQVNFLGKVRPGNFFQSRPPQITLWQRPIVTVKIGGQLKEAILDTGADN
TVLEDMNLPGRWTPKIIGGIGGFVKVRQYDQVPIEICGHKTEGTVLIGPTPVNIIGRDLMTQLGFTLNF
>AB289587
ISQNYPIVQNKARVLAEAMSPHTIMMQRGNERQVNFLGKIRPGNFLQSSPPQITLWQRPIVTIKIGGQLREALLDTGADD
TVLEEINLPGKWKPKIIGGIGGLIKVRQYDNIPIEICGHKVIGSVLVGPTPTNIIGRSLMTQLGCTLNF
>AB289589
VSQNYPIVQNKARVLAEAMSSATVMMQKGNEKQANFLGKIRPGNFLQSSLPQITLWQRPIVTIKIGGQLKEALLDTGADN
TVLEEMNLPGRWKPKIIGGIGGFLKVRQYDQIPIEICGHKTIGTVLVGPTPVNVVGRDLMTQLGCTLNF
>AB428552
VSQNYPIVQNKARVLAEAMSSASIMMQRGNERQANFLGKIRPGNFLQSRPPQITLWQRPLVTIKIGGQLKEALLDTGADD
TVLEEMNLPGKWKPKMIGGIGGFIKVRQYEQVPIEICGHKAIGTVLVGPTPVNIIGRNLMTQLGCTLNF
>AB428555
VSQNYPIVQNKARVLAEAMSSTSIMMQRGNEGQANFLGKIRPGNFLQSRPPQITLWQRPLVTIKIGGQLKEALLDTGADD
TVLEEMNLPGKWKPKIIGGIGGFIKVRQYDQVPIEICGHKAIGTVLVGPTPVNIIGRNLLTQLGCTLNF
>AB428556
VSQNYPIVQNKARVLAEAMSSTNIMMQRGNEGQANFLGKIRPGNFLQSRPPQITLWQRPLVTIKIGGQVKEALLDTGADD
TVLEEMNLPGKWKPKIIGGIGGFIKVRQYDQVPVEICGHKAIGAVLIGPTPVNIIGRNILTKLGCTLNF
>AB428557
VSQNYPIVQNKARVLAEAMSSTNIMMQRGNEGQANFLGKIRPGNFLQSRPPQITLWQRPLVPIKIGGQLKEALLDTGADD
TVLEEMNLPGKWKPKIIGGIGGFIKVRQYDQVPVEICGHKAIGAVLVGPTPVNIIGRNLLTQLGCTLNF
>AB480692
VSQNYPIVQNKARVLAEAMSPPTMMMQRGNERQANFLGKIRPGNFLQNRLPQITLWQRPVVKVRVGGQLTEALLDTGADN
TVLENINLPGKWKPKMIGGIGGFVKVRQYDQVTIEFCGHKVVGAVLVGPTPVNIIGRDLMTQIGCTLNF
>AB480694
ISQNYPIVQNKARVLAEAMSSATIMMQRGNERQANFLGKIRPGNFLQSRLPQITLWQRPVVTMKVGGQLREALLDTGADD
TILEEIDLPGRWKPKLIGGIGGLVKVRQYDQVPIEFCGHKVIGTVLVGPTPANIIGRNLMTQIGCTLNF
>AB480696
VSQNYPIVQNKARVLAEAMSVATMMMQRGNERQANFLGKIRPGNFPQGRLPQITLWQRPLVTIKIGGQLKEALLDTGADD
TVLEEMNLPGRWKPKMIGGIGGFIKVKQYDQIPIEICGHKVIGTVLIGPTPVNIIGRNLLTQLGCTLNF
>AB480698
VSQNYPIVQNKARVLAEAMSSATVMMQRGNERQANFLGKVRPGNFLQSRPPQITLWQRPIVTVKIGGQLKEALLDTGADD
TVFQEMNLPGRWKPKMIGGIGGFVKVREYDQIPIEICGHKVISTVLVGPTPSNIIGRNLMTQIGCTLNF
>AB604946
VSQNYPIVQNKARVLAEAMSSTTVMMQKGNERQANFLGRVRPGNFLQSRPPQITLWQRPIVPIKIGGQLKEALIDTGADD
TVIEELNLPGRWTPKIIGGIGGFVKVRQYDQVPVEICGHKAIGSVLVGPTPANIIGRNLLTKIGCTLNF
>AB604950
VSQNFPIVQNKARVLAEAMSPTTIMMQKGNERQIHFLEKIRPGNFLQSRAPQITLWQRPIVTIKIGGQLKEAILDTGADD
TVFEEMNLPGRWKPKIIGGIGGLVKVREYDQIPIEICGRKVISTVLIGPTPFNIIGRNLMTQLGCTLNF
>AY779553
VSQNYPIVQNKARVLAEAMSPNAVMMQRGNERQANFLGRIRPGNFLQSRPPQITLWQRPLVTIKIGGQLKEALLDTGADD
TVLEEMNLPGRWKPKMIGGIGGFIKVRQYDQISIEICGHKAVGTVLIGPTPVNIIGRNLLTQIGCTLNF
>AY779554
VSQNYPIVQNKARVLAEAMSPNAVMMQRGNERQANFLGRLRPGNFLQSRPPQITLWQRPLVTIKIGGQLKEALLDTGADD
TVLEEMNLPGRWKPKMIGGIGGFIKVRQYDQVTIEICGHKAIGTVLVGPTPVNIIGRNLLTQIGCTLNF
>AY779555
VSQNYPIVQNKARVLAEAMSLNTVMMQGGNERQANFLGRVRPGNFLQSRPPQITLWQRPIVTIRIGGQLKEALLDTGADD
TVLEEMNLPGRWKPKMIGGIGGFIKVRQYDQITIEICGHKAIGTVLIGPTPANIIGRNLLTQIGCTLNF
>AY779557
VSQNYPIVQNKARVLAEAMSSATVMMQRGNERQANFLGKIRPGNFVQSRPPQITLWQRPIVTVKIEGQLKEALLDTGADD
TVLEEMDLPGRWKPKIIGGIGGFIKVRQYDQISIEICGHKAIGAVLIGPTPANIIGRNLLTQLGCTLNF
>AY779558
VSQNYPIVQNKARVLAEAMSPATVMMQRGNERQANFLGKIRPGNFVQSRPPQITLWQRPIVTVKVEGQLTEALLDTGADD
TVLEEMNLPGRWKPKMIGGIGGFIKVGQYDQISIEICGHKVIGTVLIGPTPVNIIGRNLMTQLGCTLNF
>AY779560
VSQNYPIVQNKARVLAEATSPATVMMQRGNERQANFLGKIRPGNFVQSRPPQITLWQRPIVTVKIEGQLKEALLDTGADD
TVLEEMNLPGRWKPKMIGGIGGFIKVRQYDQISIEICGHKAIGTVLVGPTPVNIIGRNLLTQLGCTLNF
>AY779562
VSQNYPIVQNKARVLAEAMSSATVMMQRGNERQANFLGKIRPGNFVQSRPPQITLWQRPIVTVKIEGQLKEALLDTGADD
TVLEEMDLPGRWKPKIIGGIGGFIKVRQYDQISIEICGHKAIGAVLIGPTPANIIGRNLLTQLGCTLNF
>AY779563
VSQNYPIVQNKARVLAEAMSSATVMMQRGNERQANFLGKIRPGNFVQSRPPQITLWQRPIVTVKIEGQLKEALLDTGADD
TVLEEMDLPGRWKPKMIGGIGGFIKVGQYDQISIEICGHKGIGTVLIGPTPVNIIGRNLLTQLGCTLNF
>AY839827
VSQNYPIVQNKARVLAEAMSSTAIMMQRGNERQANFLGKIRPGNFLQSRPPQITLWQRPLVIIKVEGQLREALLDTGADD
TVLEEINLPGRWKPKMIVGIGGFTKVKQYDQVAIEICGHKAVGTVLVGPTPANIIGRNLLTQIGCTLNF
>DQ097750
VSQNFPIVQNKARVLAEAMSSASIMMQRGNERQVNFLGKIRPGNFLQSRPPQITLWQRPIVTIKIGGQLREALIDTGADD
TVLEDITLPGKWKPKMIGGIGGFVRVKQYDQIPIEICGHKVIGTVLVGPTPANIIGRNLLTQIGCTLNF
>DQ097751
VSQNYPIVQNKARILAEAMSPAAIMMQRGNERQTNFLGKIRPGNFLQNRTPQITLWQRPVATIKVGGQLIEALLDTGTDD
TVLEEINLPGKWKPKMIGGIGGFIKVREYDQVPIEICGHKVISTVLVGPAPVNIIGRNLMTQIGCTLNF
>DQ358808
VSQNYPIVQNKARVLAEAMSTNTIMMQRGNERQANFLGKIRPGNFPQSRTPQITLWQRPIVSIKIGGQLKEALLDTGADD
TVLEEMNLPGRWKPKMIGGIGGFIKVRQYDQILVEICGHKAIGTVLVGPTPVNIIGRNLLTQLGCTLNF
>DQ358809
VSQNYPIVQNKARVLAEAMST-NVMMQKGNERQANFLGKIRPGNFFQSRPPQITLWQRPVVTIKVGGQLKEALLDTGADN
TVLEEMNLPGKWKPRMIGGIGGFIKVKQYDQIPLEICGHRAIGTVLIGPTPVNIIGRDLLTQIGCTLNF
>DQ676883
VSQNFPIVQNKARVLAEAMSSANIMMQRGNERQVNFLGKIRPGNFLQSRPPQITLWQRPIVTIKIGGQLKEALLDTGADD
TVLEDISLPGKWKPKMIGGIGGFVKVRQYDQVPIEICGHKVIGTVLVGPTPANIIGRNLMTQLGFTLNF
>DQ833424
VSQNYPIVQNKARILAEAMSSAGIMMQRSNERQANFLGKVRPGNFLQSRPPQITLWQRPLVTIKIGGQLKEALLDTGADD
TVLEDMNLPGKWKPKMIGGIGGFIKVRQYDQIPIEICGHKAVGTVLIGPTPVNIIGRSLSTQLGCTLNF
>DQ833434
VSHNYPIVQNKARILAEAMSSASVMMQRGNERQANFLGKIRPGNFLQSRPPQITLWQRPLVTIKIGGQLKEALLDTGADD
TVLEEMNLPGRWKPKIIGGIGGFIKVRQYDQIPIEICGHKAVGTVLIGPTPVNIIGRNPLTQLGCTLNF
>EF637048
VSQNYPIVQNKARVLAEAMSSTTIMMQRGNERQANFLGKIRPGNFLQNRLPQITLWQRPLVTIKIGGQLKEALLDTGADN
TVLEDVNLPGRWKPKMIGGIGGFIKVRQYDQVPIEISGHKAVGTVLVGPTPVNIIGRDLLTQLGCTLNF
>FJ224363
VSQNYPIVQNKARVLAEAMSSAAVMMQKGNERQVNFLGKIRPGNFVQSRPPQITLWQRPVVTVKIGGQLKEALIDTGADD
TVFEE-ELPGRWKPKIIGGIGGFVRVKQYDQVPVEICGHKAIGTVVVGPTPANIIGRNLLTQIGCTLNF
>FJ224364
VSQNYPIVQNKARILAEAMSPATIMMQKGNERQVNFLGKVRPGNFLENRLPQITLWQRPFVTVTVGGQLREALLDTGADD
TIFEDINLPGKWRPKMVGGIGGFLKVRQYDHVPIEVCGHKTIDTVLVGPTPVNVIGRNVMTKLGCTLNF
>FJ388890
VSQNYPIVQNKARILAEAMSSANIMMQRGNERQANFLGKIRPGNFLQRRPPQITLWQRPFVTIKIGGQLIEALLDTGADD
TVLEDIDLPGRWKPKIIGGIGGFVKVKQYEQIPIEICGHKVIGTVLVGPTPANIIGRNLMTQLGCTLNF
>FJ388895
VSHNYPIVQNKARILAEAMSSATAMMQRSNERQANFLGKIRPGNFLQSRPPQITLWQRPIVTIKIGGQLMEALLDTGADD
TVITEINLPGKWKPKMIGGIGGFIKVRQYDQVSVEICGHKAIGTVLVGPTPVNIIGRNLMTQIGCTLNF
>FJ388898
VSHNYPIVQNKARVLAEAMSSNTIMMQRGNGRQANFLGKIRPGNFLQNRPPQITLWQRPLVSIKIGGQIKEALLDTGADD
TVLEEMDLPGRWKPKMIGGIGGFIKVRQYDQIPIEICGHKAIGTVLIGPTPVNIIGRNLLTQLGCTLNF
>FJ388899
VSQNYPIVQNKARVLAEAMSSAAIMMQRGNERQANFLGKIRPGNFPQKRLPQITLWQRPLVVIKIGGQLKEALLDTGADD
TVLEDIDLPGRWKPKMIGGIGGFIKVRQNDQIPIEICGHKAIGTVLVGPTPVNIIGRNLLTQIGCTLNF
>FJ388904
VSQNYPIIQNKARVLAEAMSSAAIMMQKGNERQANFLGKIRPGNFLQNRPPQITLWQRPLVTIRIGGQLKEALLDTGADD
TVLEEMHLPGKWKPKMIGGIGGFIKVRQYDQISVDICGHRAIGTVLIGPTPVNIIGRNLLTQIGCTLNF
>FJ388905
VSQNFPIGQNKARVLAEAMSSNSIMMQKGNKRQVNFLGKPRPGNFLQSRPPQITLWQRPLVTIRIGGQLKEALLDTGADD
TVLEEMNLPGRWKPKMIGGIGGFIKVKQYDQVPIEICGHKAIGTVLVGPTPVNIIGRNLLTQLGCTLNF
>FJ388910
VSQNYPIVQNKARVLAEAMSSAAMMQQGGNERQHNFLGGIRPPGFFLNSPPQITLWQPPLVNIKIGGQLKEALLDTGADD
TVLEDIDLPGRWKPKMIGGIGGFIKVKQYDQIPIEICGHKAIGTVLVGPTPVNIIGRNLLTQIGCTLNF
>FJ388911
VSQNYPIVQNKARILAEAMSSAAIMMQRGNERQANFLGKIRPGNFLQSRPPQITLWQRPLVTIKIGGQLKEALLDTGADD
TVLEEMNLPGRWKPKMIGGIGGFIKVRQYDQVNIEICGHKAIGSVLVGPTPVNIIGRNLLTQIGCTLNF
>FJ388912
VSQNFPIVQNKARVLAEAMSLAIIMTPRCNERQENFLGKKRPVNFLQSRPPQITLWQRPLVTVKIGGQLKEALLDTGADD
TVLEEMNLPGRWKPKMIGGIGGFIKVRQYDQIPIEICGHKAIGTVLVGPTPVNIIGRNLLTQIGCTLNF
>FJ388915
VSQNYPIVQNKARVLAEAMSSATIMMQKGNERQANFLGKIRPGNFLQNRPPQITLWQRPLVTIKIGGQLKEALLDTGADD
TVLEDMSLPGKWKPKMIGGIGGFIKVRQYDQIPIEICGHKAIGTVLVGPTPVNIIGRNLLTQIGCTLNF
>FJ388916
VSQNYPIVQNKARVLAEAMSSATIMMQRGNERQANFLGKIRPGNFLQSRPPQITLWQRPLVTIRIGGQLKEALLDTGADD
TVLEEMHLPGKWKPKMIGGIGGFIKVRQYDQILVEICGHKAIGTVLIGPTPVNIIGRNLLTQIGCTLNF
>FJ388918
VSQNYPIVQNKARVLAEAMSSANIMMQKGNERQANFLGKIRPGNFLQNRPPQITLWQRPLVAIKVEGQLKEALLDTGADD
TVLEDMSLPGKWKPKMIGGIGGFIKVRQYDQITIEICGHKAIGTVLVGPTPVNIIGRNLLTQIGCTLNF
>FJ388919
GNHNYPILQNKARILAEAMCSAAIMMQRGNERQANFLGKIRPGNFPQGRPPQITLWQRPLVTIKIGGQLKEALLDTGADD
TVLEDMDLPGRWKPKMIGGIGGFIKVKQYDQVAIDICGHKVIGTVLVGPTPVNIIGRNLLTQLGCTLNF
>FJ388920
VSHNYPIVQNKARILAEAMCSAAIMMQRGNERQANFLGKIRPGNFPQGRPPQITLWQRPLVTIKIGGQLKEALLDTGADD
TVLEDMDLPGRWKPKMIGGIGGFIKVKQYDQVAIDICGHKVIGTVLVGPTPVNIIGRNLLTQLGCTLNF
>FJ388924
VSRNYPIVQNKARILAEAMRSASIMMQRGNERQANFLGKIRPGNFPQGRPPQITLWQRPLVTIKIGGQLKEALLDTGADD
TVLEDMDLPGRWKPKMIGGIGGFIKVKQYDQVAIDICGHKVIGTVLVGPTPVNIIGRNLLTQLGCTLNF
>FJ388931
VSQNFPIVQNKARVLAEAMSAGNIMMQRGNERQANFLGKIRPGNFLQSRPPQITLWQRPLVNIKIGGQLKEALLDTGADD
TVLEEMNLPGRWKPKMIGGIGGFIKVRQYDQIPIEICGHKAIGTVLIGPTPVNIIGRNLLTQLGCTLNF
>FJ388933
VSQNYPIVQNKARILAEAMSSPAIMMQRGNERQANFLGKIRPGNFLQSRPPQITLWQRPLVTIRIGGQLKEALLDTGADD
TVLEEMNLPGRWKPKMIGGIGGFIKVRQYDQILIEICGHKAIGTVLVGPTPVNIIGRNLLTQIGCTLNF
>FJ388934
VSQNYPIVQNKARVLAEAMSPAAIMMQRGNERQANFLGKIRPGNFPQGRLPQITLWQRPLVSIKIGGQIKEALLDTGADD
TVLEEMCLPGRWKPKMIGGIGGFIKVKQYEQISVEICGHKAIGTVLVGPTPVNIIGRNLLTQIGCTLNF
>FJ388935
VSQNYPIVQNKARVLAEAMSSANIMMQRGNERQANFLGKIRPGNFPQSRPPQITLWQRPLVTIKVGGQIMEALLDTGADD
TVLEDINLPGRWKPKMIGGIGGFIKVKQYDQIPIEICGQKAIGTVLVGPTPVNIIGRNLLTQIGCTLNF
>FJ388936
VSQNYPIAQNKARILAEAMSSATIMMQRGNERQANFLGKIRPGNFLQRRPPQITLWQRPLVTIKIGGQLKEALLDTGADD
TVLEEMDLPGRWKPKMIGGIGGFIKVKQYEQIPIEICGHKAIGTVLIGPTPVNIIGRNLLTQLGCTLNF
>FJ388939
VSQNYPIVQNKARVFLITGSPAAIMMQRGNERQANFLGKIRPGNFPQGRLPQITLWQRPLVPIKIGGQIKEALLDTGADD
TVLEEMCLPGRWKPKMIGGIGGFIKVKQYEQISVEICGHKAIGTVLVGPTPVNIIGRNLLTQIGCTLNF
>FJ388940
VSQNYPIVQNKARVLAEAMSPAAIMMQRGNERQANFLGKIRPGNFLQSRPPQITLWQRPLVTIKIGGQLKEALLDTGADD
TVLEEMSLPGRWKPKMIGGIGGFIKVRQYDQIAIEICGHKAIGTVLVGPTPVNIIGRNLLTQLGCTLNF
>FJ388958
VSQNYPIVQNKARVLAEAMNSPAIMMQRGNERQANFLGKIRPGNFLQSRPPQITLWQRPLVTIRVGGQQKEALLDTGADD
TVLEDMNLPGRWTPKMIGGIGGFIKVRQYDQVSLEICGHKVIGTVLVGPTPVNIIGRNLLTQLGCTLNF
>FJ388959
VSHNYPIVQNKARILAEAMSSNTIMMQRGNERQANFLGRIRPGNFLQSRPPQITLWQRPLVTIKIGGQLKEALLDTGADD
TVLEDMNLPGRWKPKMIGGIGGFIKVKQYDQVAIDICGHKVIGTVLVGPTPVNIIGRNLLTQLGCTLNF
>FJ388960
VSQNYSIMQNKARVLAEAMSSATIMMQRGNERQANFLGKISPGNFPQRRPPQITLWQRPLVTIKIGGQLKEALLDTGADD
TVLEDMNLPGRWKPKMIGGIGGFIKVKQYDQIPIEICGHKAIGTVLVGPTPVNIIGRNLLTQLGCTLNF
>FJ388962
VSQNYPIVQNKARILAEAMSSAAIMMQRGNERQANFLGKIRPGNFLQERPPQITLWQRPLVTIKIGGQLKEALLDTGADD
TVLEDMNLPGRWKPKMIGGIGGFIKVKQYDQVAIDICGHKVIGTVLVGPTPVNIIGRNLLTQLGCTLNF
>FJ388963
VSRNYPIVQNKARVLAEAMNSTTIMMQRGNERQANFLGKIRPGNFLQSRPPQITLWQRPLVTVKVGGQLKEALLDTGADD
TVLEDMNLPGRWTPKMIGGIGGFIKVRQYDQVSMEICGHKVIGTVLVGPTPVNIIGRNLLTQLGCTLNF
>FJ388964
VSQNYPIVQNKARVLDEAMSSNTIMMQRGNERQANFLGKIRPGNFLQSRPPQITLWQRPLVTIKIGGQLKEALLDTGADD
TVVEEMNLPGRWKPKMIGGIGGFIKVRQYDQILIEICGHKAIGTVLVGPTPVNIIGRNLLTQIGCTLNF
>FJ469686
VSQNYPIVQNKARVLAEAMSTAAIMMQRGNERQANFLGKVRPGNFLQSRLPQITLWQRPFVTVKIGGQLKEALLDTGADD
TVFEDIDLPGRWKPKMIGGIGGFIKVRQYEQVPIEICGHKVVGTVLVGSTPANVIGRNLMTQIGCTLNF
>FJ469687
ISQNYPIVQNKARVLAEAMSPAAIMMQKGNERQVNFLGKIRPGNFLQSRLPQITLWQRPIVPIRIGGQLKEVLIDTGADD
TVLEDIDLPGRWKPKMIGGIGGFVKVKQYDQVPIEICGHKVIGTVLVGPTPVNVIGRNLLTKIGCTLNF
>FJ469689
VSQNYPIVQNKARVLAEAMSAATIMMQKGNERQVNFLGKIRPGNFLQNRLPQITLWQRPVVTVKIGGQLKEALLDTGADD
TVLEDINLPGRWKPKLIGGIGGFVKVRQYDQIPIEICGHKVVGTVLVGPTPANVIGRNLLTQIGCTLNF
>FJ469714
VSQNYPIVQNKARVLAEAMSSATIMMQKGNERQANFLGKIRPGNFLQSRLPQIPLWQRPFVTVKIGGQLKEALLDTGADD
TVFEEMNLPGRWKPKIIGGIGGYLKVRQYDHIPIEICGQKVIGTVLIGPTPVNVIGRNLMTQMGCTLNF
>FJ469717
VSQNYPIVQNKARVLAEAMSSATIMMQRGNERQANFLGKIRPGNFLQSRPPQITLWQRPLVTIKIGGQLKEALLDTGADD
TVLEEIDLPGRWKPKIIGGIGGFIKVRQYDQIPIEICGHKAIGTVLVGPTPVNIIGRNLLTQLGCTLNF
>FJ469718
VSQNYPIIQNKARVLAEAMSAAAIMMQKGNERQANFLGKIRPGNFLQSRPPQITLWQRPIVTIKVGGQLKEALLDTGADD
TVLEEMNLPGKWKPKIIVGIGGFSKVRQYDQVQIEICGHKVIGSVLVGPTPANIIGRNLLTQLGCTLNF
>FJ469721
VSQNYPIVQNKARVLAEAMSSATIMMQKGNERQANFLGKIRPGNFLQSRPPQITLWQRPLVTIKIGGQLKEALLDTGADD
TVLEEITLPGRWKPKMIGGIGGFIKVKQYDQVPIEICGHKAIGTVLVGPTPVNIIGRNLMTQIGCTLNF
>FJ469726
ASQNYPIVQNKARVLAEAMSAAAVMMQKGNERQANFLGKIRPGNFLQNRPPQITLWQRPLVTIKVGGQLKEALLDTGADD
TVLEEINLPGRWKPKIIGEIGGFIKVRQYDQISIEICGHKAIGTVLVGPTPVNIIGRNLLTQIGCTLNF
>FJ469737
VSQNYPVVQNKARVLAEAMSSATIMMQRDNERQANFLGRIRPGNFLQSRPPQITLWQRPLVTVKIGGQIREALLDTGADD
TVFEDINLPGRWKPKLIGGIGGFIKVRQYDQILIEICGHKAIGTVLVGPTPVNVIGRNFMTQIGCTLNF
>FJ469760
VSQNYPIVQNKARVLAEAMSSATIMMQKGNERQVNFLGKIRPGNFLQNRPPQITLWQRPIVTIKIGGQLMEALIDTGADD
TVFEDINLPGKWKPKIIGGIGGFVKVRQYDQVPIEICGHKAVGTVLVGPTPANIIGRNLLTQIGCTLNF
>FJ531388
VSQNYPIVQNKARVLAEAMSTTTIMMQRGNERQANFLGKIRPGNFLQNRTPQITLWQRPIITVKVGGQLLEALLDTGADD
TVLEDINLPGRWKPKMIGGIGGFIKVKQYDQIPVEICGHKTIGTVLIGPTPVNIIGRNLMTQLGCTLNF
>FJ649603
VSQNYPIVQNKARVLAEAMSSAAIMMQKGNERQANFLGKVRPGNFLQSRPPQITLWQRPIVTVKLGGQIKEALFDTGADD
TVFQEMSLPGRWKPKMIGGIGGLVRVRQYEQVPIEICGHKVLSTVLIGPTPANIIGRNLMTQIGCTLNF
>FJ649604
VSQNYPIVQNKARVLAEAMSSATMMMQRGNERQVNFLGKIRPGNFLQGRPPQITLWQRPFVTVKIGGQLTEALLDTGADD
TVFEDINLPGKWKPKIIGGIGGFVKVRQYDQVPIEICGHKAIGTVLVGPTPANIIGRNLMTQLGFTLNF
>FJ649605
VSQNFPIVQNKARVLAEAMGSAAIMMQKGNERQVNFLGKIRPGNFLQNRPPQITLWQRPIVTVKIGGQLKEALIDTGADD
TVFEEMNLPGRWKPKLIGGIGGFIKVRQYDQIPLEICGHKTIGTVLIGPTPANIIGRNVLTQIGCTLNF
>FJ649606
VSQNFPIVRNKARVLAEAMSSTNIMMQRGNERQANFLGKVRPGNFLQSRPPQITLWQRPIVTIKVGGQIKEALLDTGADD
TVLEEMSLPGRWIPKMIVGIGGFVKVRQYEQVPIEICGHKAIGTVLIGPTPANIIGRNLLTQIGCTLNF
>FJ649607
VSQNYPIVQNKARVLAEAMSPATIMMQRGNERQVNFLGKIRPGNFLQSRAPQITLWQRPIITVKIGGQLREALLDTGADD
TVFEEMNLPGRWTPKLIGGIGGFLKVRQYDEVPIEICGHKVVSTVLVGPTPANIIGRNLMTQLGCTLNF
>HM116810
VSQNYPIVQNKARVLAEAMCSNTIMMQRGNERQVNFLGKIRPGNFLQSRPPQITLWQRPIVTIKIGGQLREALLDTGADD
TVLEEINLPGRWKPKMIVGIGGFMKVRQYDQVPIEICGHKVVGTVLVGPTPANVIGRNLMTQIGCTLNF
>HM116811
VSQNYPIVQNKARVLAEAMSAGAIMMQKGNERQVNFLGKIRPGNFLQSRPPQITLWQRPIVTIKVGGQLREALLDTGADD
TVLEEINLPGRWKPKIIGGIGGFIKVRQYDQIPIEICGHKAIGTVLVGPAPAHVTGRNLMTQIGCTLNF
>HM116812
VSQNYPIVQNKARVLAEAMSSATIMMQKGNERQANFLGKIRPGNFFQSRPPQITLWQRPIVTIKIGGQLKEALLDTGADD
TILEEMCLPGKWKPKIIGGIGGLVKVKQYDQIPVEICGHKVIGTVLVGPTPANIIGRNLMTQIGCTLNF
>HM116813
VSQNYPIVQNKARVLAEAMSSTNIMMQRGNERQANFLGKIRPGNFLQSRPPQITLWQRPRVTIKIGGQLKEALLDTGADD
TVLEEMNLPGRWKPKLIGGIGGFIKVRQYDQVPIEICGHKVIGSVLVGPTPTNIIGRNLMTQLGCTLNF
>HM116814
VSQNYPIVQNKARVLAEAMSSANIMMQRGNERQVNFLGKIRPGNFFQSRLPQITLWQRPLVTVKIGGQLKEALLDTGADN
TVIEDINLPGRWKPKMIGGIGGFVKVRQYDQVPIEICGHKTIGTVLVGPTPVNIIGRDLMTQIGCTLNF
>HM116815
VSQNFPIVQNKARVLAEAMSATTIMMQRGNERQVNFLGKIRPGNFLQSRPPQITLWQRPIVTIKIGGQLKEALLDTGADD
TVLEEMNLPGRWKPKLIVGIGGFIKVKQYDQIPIEFCGHKVIGTVLVGPTPTNVIGRNLLTQIGCTLNF
>HM116816
VSQNYPIVQNKARVLAEAMSSATIMMQKGNERQVNFLGKIRPGNFLQSRPPQITLWQRPLVTIKIGGQLREALLDTGADD
TVLEEISLPGKWKPKIIGGIGGFIKVRQYDQIQVEICGHKAIGTVLVGSTPFNIIGRNLMTQIGCTLNF
>HM116817
VSQNYPIVQNKARVLAEAMSSATIMMQRGNERQVNFLGKIRPGNFLQSRLPQITLWQRPIVTIKIGGQLKEALIDTGADD
TVFEEMNLPGKWKPKMIGGIGGFVKVRQYEQVPIEICGHKVIGTVLIGPTPANVIGRNLLTQIGCTLNF
>HM116818
VSQNYPIVQNKARVLAEAMSSANVMMQRGNERQANFLGRVRPGNFLQSRLPQITLWQRPIVTVKIGGQLMEALLDTGADD
TVVEEINLPGRWKPKMIGGIGGFVKVKQYDQVPIELCGHKVISTVLVGATPVNVIGRNLMTQIGCTLNF
>HM116819
VSQNYPIVQNKARVLAEAMSSATVMVQKGDERQANFLGKIRPGNFLQSRPPQITLWQRPIVTIKIGGQLREALLDTGADD
TVLEDINLPGKWKPRMIGGIGGLVKVRQYDQIPVEICGHKTIGTVLVGPTPANIIGRNLMTQLGCTLNF
>HM116820
VSHNYPIVQNKARILAEAMSSATIMMQRGNERQANFLGKIRPGNFLQSRPPQITLWQRPLVTIKIGGQLKEALLDTGADD
TVLEEMNLPGRWKPKMIGGIGGFIKVRQYDQIPLEICGHKAIGTVLVGPTPINIIGRNLLTQIGCTLNF
>HM116821
VSQNYPIVQNKARVLAEAMSSATVMMQKGNERQANFLGKIRPGNFLQTSTPQITLWQRPFVTIKIGGQLKEVLLDTGADN
TVLEEMNLPGRWKPRMIGGIGGFLKVRQYDQVPIEICGHKVIGTVLIGPTPVNVIGRDLLTKIGCTLNF
>HM116822
VSQNYPIVQNKARVLAEAMSSATVMMQRGNERQANFLGKIRPGNFLQSRPPQITLWQRPLVTIKIGGQLKEALLDTGADD
TVLEDINLPGRWKPKMIGGIGGFIKVRQYDQVCIEICGHKAIGTVLVGPTPVNIIGRNLLTQIGCTLNF
>HM116823
VSQNYPIVQNKARVLAEAMSSATIMMQRGNERQANFLGKIRPGNFLQSRPPQITLWQRPLVTIKIGGQIKEALLDTGADD
TVLEDINLPGRWKPKMIGGIGGFIKVRQYDQIPIEICGHKAIGTVLIGPTPVNIIGRNLLTQLGCTLNF
>HM116824
ISQNFPIVQNKARILAEAMSSAAIMMQKGNARQANFLGKIRPGNFLQSRPPQITLWQRPVLTIKIGGQLKEALLDTGADD
TIFQDLTLPGRWKPKIVVGIGGFMKVRQYDQVPVEICGHKAVGSVLIGPTPANVIGRNLLSQIGCTLNF
>HM116825
ISQNYPIVQNKARILAEAMSSAAIMMQRGNERQANFLGKIRPGNFLQSKVPQITLWQRPVVTVKVGGQLREALLDTGADN
TIFEDINLPGRWTPKIVGGIGGLLKVRQYDQVPIEFCGHKVIGSVLVGPTPANIIGRDVMTQVGCTLNF
>HM116826
VSQNYPIVQNKARVLAEAMSPATIMVQRGNERQVNFLGKIRPGNFFQSRPPQITLWQRPFITVKIGGQLIEALLDTGADD
TIFQDINLPGRWTPKIIGGIGGYLKVRQYDNVTVEICGHKLIGSVVVGPTPVNVIGRNLMTQLGCTLNF
>HM116827
ISQNFPIVQNKARVLAEAMSPANIMMQRGNERQVNFLGKIRPGNFLQSRLPQISLWQRPFLTVKVGGQLAEALLDTGADD
TIFEEIDLPGRWTPKIIGGIGGFLKVRQYDQVPIEICGHKIKTTVLVGPTPVNVVGRNVMTQIGCTLNF
>HM116828
VSQNYPIVQNKARVLAEAMSSATIMMQRGNERQANFLGKIRPGNFLQSRPPQITLWQRPIVTIKVGGQVKEALLDTGADD
TIFEEMSLPGRWKPKIIGGIGGFVRVKQYDQIPIEIFGQKVIGTVLVGPTPANIIGRNLMTKIGCTLNF
>HM116829
VSQNYPIVQNKARVLAEAMSSATIMMQRGNERQVNFLGKIRPGNFLQSRPPQITLWQRPIVTVKIGGQLKEAILDTGADD
TVFEEMNLPGRWKPKIIGGIGGFVRVKEYEQVPIEICGHKIVGTVVIGPTPANVVGRNMMTQLGCTLNF
>HM116830
VSQNYPIVQNKARVLAEAMSSAAIMMQKGNERQANFLGKVRPGNFLQSRLPQITLWQRPFVTVKIGGQLKEALLDTGADD
TILEELNWQGRWKPKIVGGVGGFIKVRQYDQVPIEICGHKIVGTVLVGPTPANIIGRNLLTQIGCTLNF
>HQ198014
VSRNYPIVQNKARILAEAMSSTSIMMQRGNERQANFLGKIRPGNFLQSRPPQITLWQRPLVTIKIGGQLKEALLDTGADD
TVLEEMNLPGRWKPKMVGGIGGFIKVRQYDQIPIEICGHKTEGTVLIGPTPVNIIGRNLLTQLGCTLNF
>HQ198023
VSQNYPIVQNKARVLAEAMSPATIMIQKGNERQANFLGKIRPGNFLQSRPPQITLWQRPLVTIKIGGQLKEALLDTGADD
TVLEEMNLPGRWKPKMIGGIGGFIKVRQYDQILIEICGHKAIGTVLVGPTPVNIIGRSLLTQIGCTLNF
>JF683793
VSQIYPIVQNKARVLAEAMSASTMMMQRGNERQANFLGKIRPGNFLQSRPPQITLWQRPLVTIKIGGELKEALLDTGADD
TVLEEINLPGRWKPKMIGGIGGFIKVRQYDQIPIEICGHKAIGTVLVGPTPVNIIGRNLLTQIGCTLNF
>JF683797
VSQNYPIVQNKARVLAEAMSSATIMMQKGNERQANFLGKIRPGNFLQSRPPQITLWQRPLVTIKVGGQLKEALLDTGADD
TVLEDMNLPGKWKPKMIGGIGGFIKVRQYDQIPIDICGHKAIGTVLVGPTPVNIIGRNLLTQIGCTLNF
>JF683804
VSQNYPIVQNKARVLAEAMSPANIMMQKGNERQANCLGKIRPGNFLQSRPPQITLWQRPLVTIKIAGQLKEALLDTGADD
TVLEEMNLPGRWKPKMIGGIGGFIKVRQYDQILIEICGHRAIGTVLVGPTPVNIIGKNLLTQIGCTLNF
>JF689877
VSQNYPIVQNKARVLAEAMSPAAIMMQKGNGRQANFLGKIRPGNFLQSRPPQITLWQRPLVTIKIGGILKEALLDTGADD
TVLEEMDLPGKWKPKMIGGIGGFIKVRQYDQIPIEICGHKTIGTVLIGPTPVNIIGRNLLTQLGCTLNF
>JF689879
VSHNYPIVQNKARVLAEAMSSTAIMMQRGNERQANFLGKIRPGNFLQSRPPQITLWQRPLVTIKIGGQLKEALLDTGADD
TVLEEINLPGKWKPKMIGGIGGFIKVRQYDQVAIEICGHKAVGTVLVGPTPVNIIGRNLLTQLGCTLNF
>JF689883
VSQNYPIVQNKARVLAEAMSSATIMMQKGNERQANFLGKIRPGNFLQSRPPQITLWQRPLVTIKIGGQLKEALLDTGADD
TVLEDMNLPGSWKPKMIGGIGGFIKVRQYDQVPIEICGHKAIGTVLVGPTPVNIIGRNLLTQIGCTLNF
>JF689884
VSQNYPIVQNKARVLAEAMSSTAIMMQKGNEGQANFLGKIRPGNFLQSRPPQITLWQRPLVEIKIGGQQKEALLDTGADD
TVLEEMNLPGRWKPKMIGGIGGFIKVRQYEQVLIEICGHKAIGTVLVGPTPVNIIGRNLLTQIGCTLNF
>JF689885
VSQNYPIVQNKARVLAEAMSSANIMMQRSNERQANFLGKIRPGNFLQSRPPQITLWQRPLVTVKVGGQQKEALLDTGADD
TVLEEMNLPGRWKPKMIGGIGGFIKVRQYDQIPIEICGHRAIGTVLIGPTPVNIIGRNLLTQIGCTLNF
>JF689886
VSQNYPIVQNKARVLAEAMSSPAIMMQKGKERQANFLGKIRPGNFLQSRPPQITLWQRPLVTIRIGGQMKEALLDTGADD
TVLEEMSLPGKWKPKMIGGIGGFIKVRQYDQIVVDICGYKAVGTVLIGPTPVNIIGRNLLTQIGCTLNF
>JN408075
VSQNYPIVQNKARVLAEAMSPGNIMMQRGNERQANFLGKIRPGNFLQNRTPQITLWQRPLVSIKIGGQQKEALLDTGADD
TVLEEINLPGIWKPKMIGGIGGFIKVRQYDQIPIEICGHKAIGTVLVGPTPVNIIGRNLLTQIGCTLN-
>JN408076
VSQNYPIVQNKARVLAEAMSSNAIMMQGGNERQANFLGKIRPGNFLQSRPPQITLWQRPLVTIKIGGQLKEALLDTGADD
TVLEEMSLPGRWKPKMIGGIGGFIKVRQYDQILIEICGHKAIGTVLVGPTPVSIIGRNLLTQIGCTLN-
>JN408077
VSQNYPIVQNKARVLAEAMSSAAIMMQRDNERQANFLGKFRPGNFLQSKPPQITLWQRPTVTIKIGGQLKEALLDTGADD
TVLEEMSLPGRWKPKMIGGIGGFIKVRQYDQVPIEICGHKAIGTVLIGPTPVNIIGRNLLTQIGCTLN-
>JN599165
VSQNYPIVQNKARVLAEAMSSATIMMQKGNERQANFLGKIRPGNFLQSRPPQITLWQRPLVTIKIGGQLKEALLDTGADD
TVLEEMNLPGRWKPKMIGGIGGFIKVRQYDQILIEICGHKAIGTVLVGPTPVNIIGRNLLTQIGCTLNF
>JN692471
VSQNYPIVQNKARVLAEAMSSTNIMMQRGNERQANFLGKIRPGNFLQSRPPQITLWQRPLVTIKIGGQLKEALLDTGADD
TVLEEMNLPGKWKPKMIGGIGGFIKVRQYDQVHIEICGHNAIGTVLVGPTPVNIIGRTLLTQIGCTLNF
>JQ316130
VSQNFPIVQNKARVLAEAMSSATIMMQRGNERQANFLGKIRPGNFLQSRPPQITLWQRPLVTIKVGGQLKEALLDTGADD
TVLEEMSLPGRWKPKMIGGIGGFIKVRQYDQIAIEICGHKAIGTVLVGPTPVNIIGRNLLTQIGCTLNF
>JQ316132
VSQNYPIVQNKARVLAEAMSSATIMMQRGNERQANFLGKIRPGNFPQSRLPQITLWQRPLVTIKIGGQLKEALLDTGADD
TVLEEMSLPGRWKPKMIGGIGGFIKVRQYDQIAIEICGHKAIGTVLVGPTPVNIIGRNLLTQIGCTLNF
>JQ403048
VSQNYPIVQNKARVLAEAMSSATIMMQKGNERQANFLGKIRPGNFLQSRPPQITLWQRPLVTIKIGGQLKEALLDTGADD
TVLEEMNLPGRWKPKMIGGIGGFIKVRQYEQVPIEICGHKAVGSVLIGPTPVNIIGRNMLTQIGCTLNF
>JQ403093
VSQNYPIVQNKARVLAEAMSSNNIMMQRGNERQANFLGKIRPGNFLQSRPPQITLWQRPLVTIKIGGQLKEALLDTGADD
TVLEEMNLPGRWKPKIIGGIGGFIKVRQYDQILVEICGHKAIGTVLVGPTPVNIIGRNLLTLIGCTLNF
>JQ403107
ISQNYPIVQNKARVLAEAMSQATIMMQKGNERQVNFLGKIRPGNFLQSRLPQITLWQRPIVTVKIAGQ-KEALIDTGADD
TVFEEMNLPGRWKPKLIGGIGGFVKVRQYDQVPIEICGHKAIVPVLVGPTPANVIGRNLLTQIGCTLNF
>JQ429433
VSQNYPIVQNKARVLAEAMSSTAIMMQRGNERQANFLGKIRPGNFLQSRPPQITLWQRPLVTIKIGGQLKEALLDTGADD
TVLEEMSLPGRWKPKMIGGIGGFIKVRQYDQVTIEICGHKATGTVLVGPTPVNIIGRNLLTQLGCTLNF
>JX140658
VSQNYPIVQNKARVLAEAMSTTTIMMQRGNERQANFLGKIRPGNFLQNRTPQITLWQRPIVTVKIGGQLVKALLDTGADD
TVLEDINLPGRWKPKMIGGIGGFIKVKQYDQIPVEICGHKTIGTVLIGPTPVNIIGRNLMTQLGCTLNF
>AB078005
VSQNYPIVQNKARVLAEAMSSATIMMQKGNERQANFLGKIRPGNFLQSRPPQITLWQRPLVTIKVGGQLKEALLDTGADD
TVLEEMNLPGRWKPKMIGGIGGFIKVRQYDQILIEICGHKAIGTVLVGPTPVNIIGRNLLTQIGCTLNF
>AB078703
VSQNYPIVQNKARVLAEAMSSATVMMQRGNERQANFLGKIRPGNFLQSRPPQITLWQRPLVTIKIGGQLKEALLDTGADD
TVLEDMNLPGRWKPKMIGGIGGFIKVRQYDQVSIEICGHKVIGTVLIGPTPVNIIGRNLLTQLGCTLNF
>AB078704
VSQNYPIVQNKARVLAEAMSSHAIMMQRGNERQANFLGKIRPGNFLQSRPPQITLWQRPLVAIKIGGQLKEALLDTGADD
TVLEDMNLPGRWKPKMIGGIGGFIKVRQYDQVPIEICGHKAIGTVLIGPTPVNIIGRNLLTQLGCTLNF
>AB078709
VSPNYPIVQNKARILAEAMSPATIMMQRGNERQANFLGKLRPGNFLQSRPPQITLWQRPFVTIKVGGQLKEALLDTGADD
TVLEDMNLPGRWKPKMIGGIGGFIKVRQYDQVPIEICGHKAIGTVLVGSTPVNIIGRNLLTQLGCTLNF
>AB078711
VSQNYPIVQNKAKILAEAMSPATIMMQRGNERQANFLGKIRPGNFLQSRPPQITLWQRPLVTIKIGGQLKEALLDTGADD
TVLEDMNLPGRWKPKMIGGIGGFIKVRQYDQVPIEICGHKAIGTVLVGPTPVNIIGRNLLTQLGCTLNF
>AB097870
VRQNYPIVQNKARVLAEAMSPANIMMQRGNERQANFLGKIRPGNFLQSRPPQITLWQRPLVTIKIGGQLKEALLDTGADD
TVLEDMDLPGRWKPKMIGGIGGFIKVRQYDQIPIEICGHKAIGTVLVGPTPVNIIGRNLLTQVGCTLNF
>AB213667
VSQNYPIVQNKARVLAEAMSSGTILMQRGNERQANFLGKFRPGNFLQSRPPQITLWQRPLVTIKIGGQVKEALLDTGADD
TVLEDMNLPGRWRPKMIGGIGGFIKVRQYDQIPIEICGHKAIGTVLVGPTPVNIIGRNLLTQLGCTLNF
>AB213668
VSQNYPIVQNKARILAEAMSSASIMMQRGNERQANFLGKIRPGNFLQSRPPQITLWQRPLVTIKIGGQLKEALLDTGADD
TVLEDMNLPGRWKPKMIGGIGGFIKVRQYDQIPIEICGHKAVGTVLIGPTPVNIIGRNLLTQLGCTLNF
>AB213670
VSQNYPIVQNKARILAEAMSSASIMMQRGNERQANFLGKIRPGNFLQSRPPQITLWQRPLVTIKIGGQLKEALLDTGADD
TVLEDMNLPGRWKPKMIGGIGGFIKVRQYDQIPIEICGHKAVGTVLIGPTPVNIIGRNLLTQLGCTLNF
>AB213692
VSQNYPIVQNKARVLAEAMSSATILMQRGNERQANFLGKLRPGNFLQSRPPQITLWQRPLVAIKIGGQLKEALLDTGADD
TVLEDMNLPGRWKPKMIGGIGGFIKVRQYDQIPIEICGHKAIGTVLVGPTPINIIGRNLLTQLGCTLNF
>AB221125
DSQNYPIVQNKARVLAEAMSPATIMMQKGNERQANFLGKIRPGNFLQSRPPQITLWQRPLVTVKIGGQLKEALLDTGADD
TVLEEMNLPGRWKPKMIGGIGGFIKVRQYDQVPIEICEHKVIGTVLIGPTPVNIIGRNLLTQLGCTLNF
>AB286955
VSQNYPVVQNKARVLAEAMSSATMMMQRGNGRQANFLGKIRPGNFLQSRPPQITLWQRPLVTIKVGGQLKEALLDTGADD
TVLEEINLPGRWKPKMIGGIGGFIKVRQYDQILVEICGHKAIGTVLVGPTPVNIIGRNLLTQIGCTLNF
>AB287363
VSQNYPIVQNKARVLAEAMSSASIMVQRGNERQANFLGKIRPGNFLQSRPPQITLWQRPLVTIKIGGQLKEALLDTGADD
TVLEEMNLPGKWKPKMIGGIGGFIKVRQYDQIPIEICGHKAIGTVLIGPTPVNIIGRNLLTQLGCTLNF
>AB287364
VSQNYPIVQNKARVLAEAMSSSAMMMQRGNEKQANFLGRIRPGNFLQSRPPQITLWQRPLVTIKVGGQLKEALLDTGADD
TVLEEIDLPGRWKPKMIGGIGGFIKVRQYDQILVEICGHRAIGTVLVGPTPVNIIGRNLLTQIGCTLNF
>AB287366
VSQNYPIVQNKARVLAEAMSTTAIMMQRDKDKQANFLGKIRPGNFLQSRPPQITLWQRPLVTIRIGGQLKEALLDTGADD
TVLEEMNLPGRWKPKMIGGIGGFIKVRQYDQIPIEICGKKTIGTVLIGPTPVNIIGRNLLTQLGCTLNF
>AB287368
VSQNYPIVQNKARVLAEAMSSATVMMQRGNGRQANFLGKIRPGNFLQSRPPQITLWQRPLVTVKVGGQLREALLDTGADD
TVLEEMNLPGKWKPKMIGGIGGFIKVRQYDQIPVDICGHKAVGTVLIGPTPVNIIGRNLLTQIGCTLNF
>AB428551
VSQNYPIVQNKARVLAEAMSSNSIMMQRGNEGQANFLGKIRPGNFLQSRPPQITLWQRPLVPIKIGGQLKEALLDTGADD
TVLEEMNLPGKWKPKIIGGIGGFIKVRQYDQVPVEICGHKAIGAVLVGPTPVNIIGRNLLTQLGCTLNF
>AB428558
VSQNYPIVQNKARILAEAMSPTTIMMQRGNERQANFLGKIRPGNFLQSRPPQITLWQRPLVTIKVGGQLKEALLDTGADD
TVLEEMNLPGKWKPKMIGGIGGFIKVRQYDQVAIEICGHKAIGTVLVGPTPVNIIGRNLLTQLGCTLNF
>AB428559
VSQNYPIVQNKARILAEAMSPTTIMMQRGNERQANFLGKIRPGNFLQSRPPQITLWQRPLVTIKVGGQLKEALLDTGADD
TVLEEMNLPGKWKPKMIGGIGGFIKVRQYDQVAIEICGHKAIGTVLVGPTPVNIIGRNLLTQLGCTLNF
>AB428560
VSQNYPIVQNKARILAEAMSPNTIMMQRGNEGQANFLGKIRPGNFLQSRPPQITLWQRPLVTIKVGGQLKEALLDTGADD
TVLEEMNLPGKWKPKMIGGIGGFIKVRQYDQVAIEICGHKAIGTVLVGPTPVNIIGRNLLTQLGCTLNF
>AB428561
VSQNYPIVQNKARVLAEAMSPTTIMMQRGNERQANFLGKIRPGNFLQSRPPQITLWQRPLVTIKVGGQLKEALLDTGADD
TVLEEMSLPGRWKPKMIGGIGGFIKVRQYDQVAIEICGHKAIGTVLVGPTPVNIIGRNLLTQLGCTLNF
>AB428562
VSQNYPIVQNKARILAEAMSPNTIMMQRGNEGQANFLGKIRPGNFLQSRPPQITLWQRPLVTIKVGGQLKEALLDTGADD
TVLGEMNLPGKWKPKMIGGIGGFIKVRQYDQVAIEICGHKAIGTVLVGPTPVNIIGRNLLTQLGCTLNF
>AB485638
VSQNYPIVQNKARVLAEAMSSATIMMQKGNERQANFLGKIRPGNFLQSRPPQITLWQRPLVTIKIGGQLKEALLDTGADD
TVLEEVSLPGRWKPKMIGGIGGFIKVRQYDQILIEICGHKAIGTVLVGPTPVNIIGRNLLTQIGCTLNF
>AB485641
VSQNYPIVQNKARVLAEAMSSATIMMQKGNERQANFLGKIRPGNFLQSRPPQITLWQRPLVTVKIGGQLKEALLDTGADD
TVLEEMNLPGRWKPKMIGGIGGFIKVRQYDQIPIEICGHKAIGTVLVGPTPVNIIGRNLLTQIGCTLNF
>AF004394
VSQNYPIVQNKARVLAEAMSSATIMMQRGNERQANFLGKIRPGNFLQSRPPQITLWQRPIVTIKIGGQLKEALLDTGADD
TVLEDMNLPGRWKPKMIGGIGGFIKVRQYDQILIEICGHKAIGTVLVGPTPVNIIGRNLLTQLGCTLNF
>AF042100
VSQNYPIVQNKARVLAEAMSSATIMMQRGNERQANFLGKIRPGNFLQSRPPQITLWQRPLVTIKIGGQLKEALLDTGADD
TVVEEMNLPGRWKPKMIGGIGGFIKVRQYDQILIEICGHKAIGTVLVGPTPVNIIGRNLLTQIGCTLNF
>AF042101
VSQNYPIVQNKARVLAEAMSSATIMMQRGNERQANFLGKIRPGNFLQSRPPQITLWQRPLVTVKVGGQLKEALLDTGADD
TVLEEMNLPGRWKPKMIGGIGGFIKVRQYDQILIEICGHKAIGTVLVGPTPVNIIGRNLLTQIGCTLNF
>AF042102
VSQNYPIVQNKARVLAEAMSAATVMMQRSNERQANFLGKIRPGNFLQSRPPQITLWQRPLVTIKIGGQLKEALLDTGADD
TVLEDMHLPGKWKPKMIGGIGGFIKVKQYDEILVEICGHKAIGTVLVGPTPVNIIGRNLLTQIGCTLNF
>AF042103
VSQNYPIVQNKARVLAEAMSSATTMMQRSNDRQANFLGKIRPGNFLQSRPPQITLWQRPLVTIKIGGQLKEALLDTGADD
TVLEEMNLPGRWKPKMIGGIGGFIKVRQYDQILIEICGHKAIGTVLVGPTPVNIIGRDLLTQIGCTLYF
>AF042104
VSQNYPIVQNKARVLAEAMSSATVMMQRSNERQANFLGKIRPGNFLQSRPPHITLWQRPLVTIKIGGQLKVALLDTGADD
TVLEEMALPGRWKPNMIGGIGGFIRVTQYDQILIEICGHKAIGTVLVGPTPVNIIGRNLLTQIGCTLNF
>AF042105
VSQNYPIVQNKARVLAEAMSSAAVMMQRSNERQANFLGKIRQENFLQSRPPQITLWQRPLVTIKIGGQLKEALLDTGADD
TVLEKMNLPGRWKPKMIGGIGGFIKVRQYDQILVEICGHKAIGTVLVGPTPVNIIGKNLLTQIGCTLNF
>AF042106
ASQNCPIVQNKARVLAEAMSSATIMMQRSNERQANFLGKIRPGNFLQSRPPQITLWQRPLVTIKIGGQLKEALLDTGADD
TVLEDMHLPGKWKPKMIGGIGGFIKVKQYDEILVEICGHKAIGTVLVGPTPVNIIGRNLLTQIGCTLNF
>AF069140
VSQNYPIVQNKARVLAEAMSTATIMMQGGNERQANFLGKIRPGNFLQSRPPQITLWQRPLVKIKIGGQLKEALLDTGADD
TVLEEINLPGKWKPKMIGGIGGFIKVRQYDQVLIEICGHKAIGTVLVGPTPVNIIGRNLLTQIGCTLNF
>AF086817
VSQNYPIVQNKARVLAEAMSSTNIMMQRGNERQANFLGKIRPGNFLQSRPPRITLWQRPLVTIRIGGQLKEALLDTGADD
TVLEEMNLPGKWKPKMIGGIGGFIKVRQYDQIPIEICGHKAIGTVLVGPTPVNIIGRNLLTQIGCTLNF
>AF128998
VSQNYPIVQNKARILAEAMSPANIMMQRGNERQANFLGKIRPGNFLQSRPPQITLWQRPLVTIKIGGQLKEALLDTGADD
TVLEEMNLPGRWKPKMIGGIGGFIKVKQYDQIPVEICGYKAIGTVLIGPTPVNIIGRNLLTQIGCTLNF
>AF146728
VSQNYPIVQNKARVLAEAMSSATIMMQRGNERQANFLGKIRPGNFLQSRPPQITLWQRPIVTIKIGGQLKEALLDTGADD
TVLEEMCLPGRWKPKMIGGIGGFIKVRQYDQVLVEICGHKAIGTVLVGPTPVNIIGRNLLTQLGCTLNF
>AF224507
VSQNYPIVQNKARVLAEAMSSATIMMQRGNERQANFLGKIRPGNFLQSRPPQITLWQRPLVAIKIGGQLKEALLDTGADD
TVLEEMSLPGRWKPKMIGGIGGFIKVRQYDQVAIEICGHKAIGTVLIGPTPVNIIGRNLLTQIGCTLNF
>AF286365
VSQNYPIVQNKARVLAEAMSSNTIMMQKGNERQANFLGKIRPGNFLQNRPPQITLWQRPLVTIKIGGQIKEALLDTGADD
TVLEEMNLPGRWKPKMIGGIGGFIKVRQYDQIPIEICGHKAIGTVLVGPTPVNIIGRNLLTQIGCTLNF
>AF538304
VSQNYPIVQNKARVLAEAMSPATIMMQKGNERQANFLGKIRPGNFLQSRPPQITLWQRPLVTIKIGGQLKEALLDTGADD
TVLEEMNLPGRWKPKMIGGIGGFIKVRQYDQILIEICGHKAIGTVLVGPTPVNIIGRNLLTQIGCTLNF
>AF538305
VSQNYPIVQNKARDLAEAMSSATIMMQKGNERQANFLGKIRPGNFVQNRPPQITLWQRPLVTIKIGGQLKEALLDTGADD
TVLEEMNLPGRWKPKMIGGIGGFIKVRQYDQIPVEICGHKAIGTGLVGPTPVNIIGRNLLTQIGCTLNF
>AF538306
VSQNYPIVQNKARVLAEAMSSANVMMQKGNERQANFLGKIRPGNFLQSRPPQITLWQRPLVTIKIEGQLKEALLDTGADD
TVLEEMNLPGRWKPKMIGGIGGFIKVRQYDQILIEICGHKAIGTVLVGPTPVNIIGRNLLTQIGCTLNF
>AF538307
VSQNYPIVQNKARVLAEAMSPATIMMQKSNERQANFLGKIRPGNFLQSRPPQITLWQRPLVTIKIGGQLKEALLDTGADD
TVLEEMNLPGRWKPKMIGGIGGFIKVRQYDQIAIEICGHKAIGTVLIGPTPVNIIGRNLLTQIGCTLNF
>AJ271445
VSQNYPIVQNKARVLAEAMSSATIMMQKGNERQANFLGKIRPGNFLQSRPPQITLWQRPIVTIKIGGQLKEALLDTGADD
TVLEDMNLPGRWKPKMIGGIGGFIKVKQYDQILVEICGHKAIGTVLVGPTPVNIIGRNLLTQLGCTLNF
>AY037268
VSQNYPIVQNKARVLAEAMSSATIMMQRGNERQANFLGKIRPGNFLQSRPPQITLWQRPIVTIKIGGQLKEALLDTGADD
TVLEEMSLPGRWKPKMIGGIGGFIKVRQYDQVPIEICGHKAIGTVLVGPTPVNIIGRNLLTQLGCTLNF
>AY037269
VSQNYPIVQNKARVLAEAMSSNAIMMQRGNERQANFLGKIRPGNFLQSRPPQITLWQRPLVTIKVGGQLREALLDTGADD
TVLEEIDLPGRWKPKMIGGIGGFIKVRQYDQITVEIYGKKAIGTVLVGPTPVNIIGRNLLTQLGCTLNF
>AY037270
VSHNFPIVQNKARVLAEAMSSATVMMQRGNERQANFLGKIRPGNFLQSRPPQITLWQRPLVKIKVGGQLKEALLDTGADD
TVLEDMNLPGKWKPKMIGGIGGFIKVKQYDQIPIEICGHKAIGTVLVGPTPVNIIGRNLLTQIGCTLNF
>AY037282
VSQNYPIVQNKARVLAEAMSSTNIMMQRGNERQANFLGKIRPGNFLQSRPPQITLWQRPIVTIKIGGQLKEALLDTGADD
TVLEEMNLPGRWKPKMIGGIGGFIKVRQYDQILVEICGHKAIGTVLVGPTPVNIIGRNLLTQIGCTLNF
>AY173951
VSQNYPIVQNKARVLAEAMSSATIMMQKGNERQANFLGKIRPGNFLQSRPPQITLWQRPLVTIKIGGQLKEALLDTGADD
TVLEEMNLPGRWKPKMIGGIGGFIKVRQYDQILVEICGHKAIGTVLIGPTPVNIIGRNLLTQLGCTLNF
>AY173952
VSQNYPIVQNKARVLAEAMSSATVMMQRGNERQANFLGKIRPGNFLQSRPPQITLWQRPLVSIKIGGQLKEALLDTGADD
TVLEEMNLPGRWKPKMIGGIGGFIKVRQYDQIPIEICGHKAIGTVLVGPTPVNIIGRNLLTQIGCTLNF
>AY173954
VSQNYPIVQNKARVLAEAMSPSTIMMQRGNERQANFLGKIRPGNFLQSRPPQITLWQRPLVTIKIGGQLKEALLDTGADD
TVLEEINLPGRWKPKMIGGIGGFIKVRQYDQILIEICGHKAIGTVLVGPTPVNIIGRNLLTQIGCTLNF
>AY173955
VSQNFPIVQNKARVLAEAMSPPAIMMQKGNERQANFLGKIRPGNFLQSRPPQITLWQRPLVTVKIGGQLKEALLDTGADD
TVLEEMSLPGKWKPKMIGGIGGFIKVKQYEQILVEICGHKAIGTVLVGPTPVNIIGRNLLTQIGCTLNF
>AY173959
VSQNYPIVQNKARILAEAMSATTIMMQKGNERQANFLGKIRPGNFFQNRPPQITLWQRPIVTIKIGGQLKEALLDTGADD
TVLEEINLPGRWKPKMIGGIGGFIKVRQYDQITIEICGHKAIGTVLVGPTPVNIIGRNLLTQLGCTLNF
>AY173960
VSQNYPIVQNKARVLAEAMSATNVMMQRGNERQANFLGKIRPGNFLQSRPPQITLWQRPLVQIKIGGQVKEALLDTGADD
TVLEEMDLPGRWRPKMIGGIGGFIKVRQYDQILIEICGHKTIGTVLVGPTPVNIIGRNLLTQIGCTLNF
>AY275556
VSQNYPIVQNKARILAEAMSSASIMMQRSNERQANFLGKLRPGNFLQSRPPQITLWQRPLVTIKIGGQLKEALLDTGADD
TVLEDMNLPGRWKPKMIGGIGGFIKVRQYDHIPIEICGHKAVGTVLIGPTPVNIIGRNLLTQLGCTLNF
>AY275557
VSQNYPIVQNKARVLAEAMSSASIMMQRGNERQANFLGKIRPGNFLQSRPHQITLWQQTLVTIKIGGQLKEALLDTGADD
TVLEDMNLPGRWKPKMIGGIGGFIKVKQYDQVPIEICGHKAVGTVLIGPTPINIIGRNLLTQLGCTLNF
>AY308760
VSQNYPIVQNKARVLAEAMSSATIMMQRGNERQANFLGKIRPGNFLQSRPPQITLWQRPLVTIKIGGQLKEALLDTGADD
TVLEEMNLPGRWKPKMIGGIGGFIKVRQYDQILIEICGHKAIGTVLVGPTPVNIIGRNLLTQIGCTLNF
>AY352275
VSQNYPIVQNKARVLAEAMSPATIMMQRGNERQANFLGKIRPGNFLQSRPPQITLWQRPLVSIKIGGQVKEALLDTGADD
TVLEEMNLPGRWKPKMIGGIGGFIKVRQYDQIPIEICGHKAIGTVLIGPTPVNIIGRNLLTQIGCTLNF
>AY561236
VSQNYPIVQNKARVLAEAMSSTAIMMQRGNERQANFLGKIRPGNFPQNRLPQITLWQRPLVTIKIGGQLKEALLDTGADD
TVLEEMSLPGKWRPKMIGGIGGFIKVRQYDHILVEICGHKAIGTVLVGPTPVNIIGRNLLTQIGCTLNF
>AY561237
VSQNYPIVQNKARVLAEAMSSPTIMMQRGNERQANFLGKIRPGNFLQSRPPQITLWQRPLVTIKIGGQLKEALLDTGADD
TVLEEMNLPGRWKPKMIGGIGGFIKVRQYDQILIEICGHKAIGTVLVGPTPVNIIGRNLLTQIGCTLNF
>AY561238
VSQNYPIVQNKARVLAEAMSSATIMMQRGNERQANFLGKIRPGNFLQSRPPQITLWQRPLVTIKIGGQLKEALLDTGADD
TVLEEMNLPGRWKPKMIGGIGGFIKVRQYDQILIEICGHKAIGTVLIGPTPVNIIGRNLLTQIGCTLNF
>AY561239
VSQNYPIVQNKARILAEAMSTSAMMMQRGNERQANFLGKIRPGNFLQSRPPQITLWQRPLVTIKIGGQLKEALLDTGADD
TVVEEMNLPGKWKPKMIGGIGGFIKVRQYEQILVEICGHKAIGTVLVGPTPVNIIGRNLLTQIGCTLNF
>AY561240
VSQNYPIVQNKARILAEAMSPTTIMMQRGNERQANFLGKIRPGNFLQSRPPQITLWQRPIVTIKVGGQLKEALLDTGADD
TVLEDIDLPGRWKPKMIGGIEGFIKVRQYEQITIEICGHKAIGTVLVGPTPVNIIGRNLLTQLGCTLNF
>AY561242
VSQNYPIVQNKARILAEAMSSTNIMMQRGNERQANFLGKIRPGNFLQSRPPQITLWQRPLVTIKIGGQLKEALLDTGADD
TVLEEMNLPGRWKPKMIGGIGGFIKVRQYDQIPIEICGHRAIGTVLVGPTPVNIIGRNLLTQIGCTLNF
>AY561244
VSQNYPIVQNKARVLAEAMSPPTIMMQRGNERQANFLGKIRPGNFLQSRPPQITLWQRPLVTVKIGGQLKEALLDTGADD
TVLEEMELPGRWRPKMIGGIGGFIKVRQYEQIPIEICGHKAIGTVLVGPTPVNIIGRNLLTQIGCTLNF
>AY586542
VSQNYPIVQNKARILAEAMSSATIMMQKGNERQANFLGKIRPGNFLQSRQPQITLWQRPLVKIKVGGQIKEALLDTGADD
TVLEDMCLPGKWKPKMIGGIGGFIKVRQYDQIPIEICGHKAIGTVLVGPTPVNIIGRNLLTQIGCTLNF
>AY586543
VSQNYPIVQNKARVLAEAMSSATIMMQRGNERQANFLGKIRPGNFLQSRPPQITLWQRPLVTVKIGGQLKEALLDTGADD
TVLEDMNLPGRWKPKMIGGIGGFIKVRQYDQIPLEICGHKAIGTVLVGPTPVNIIGRNLLTQIGCTLNF
>AY682547
VSQNYPIVQNKARVLAEAMSQANIMMQRGNKRQANFLGKIRPGNFLQSRPPQITLWQRPVVTIKIEGQLKEALLDTGADD
TVLEEMSLPGKWKPKMIGGIGGFIKVRQYDQITIDICGHKAIGTVLVGPTPVNIIGRNLLTQIGCTLNF
>AY713410
VSQNYPIVQNKARVLAEAMSSATIMMQKGNERQANFLGKIRPGNFLQSRPPQITLWQRPLVTIKIGGQIKEALLDTGADD
TVLEEMNLPGRWKPKMIGGIGGFIKVKQYDQIPIEICGHKAIGTVLVGPTPVNIIGRNLLTQIGCTLNF
>AY713411
VSQNYPIVQNKARVLAEAMSSATIMMQKGNERQANFLGKIRPGNFLQSRPPQITLWQRPLVTIKIGGQLKEALLDTGADD
TVLEDMNLPGRWKPKMIGGIGGFIKVRQYDQILIEICGHKAIGTVLVGPTPVNIIGRNLLTQIGCTLNF
>AY713412
VSQNYPIVQNKARVLAEAMSPATIMMQKGNERQANFLGKIRPGNFLQSRPPQITLWQRPLVTIRVGGQLKEALLDTGADD
TVLEEMNLPGRWKPKMIGGIGGFIKVRQYDQILIEICGHKAIGTVLVGPTPVNIIGRNLLTQIGCTLNF
>AY751406
VSQNYPIVQNKARVLAEAMSSATIMMQRGNERQANFLGRIRPGNFLQNRPPQITLWQRPLVTIRIGGQLKEALLDTGADD
TVLEEMNLPGRWKPKMIGGIGGFIKVRQYDQIPIEICGHKAIGTVLIGPTPVNIIGRNLLTQLGCTLNF
>AY751407
VSQNYPIVQNKARVLAEAMSSATMMMQRGNERQANFLGKLRPGNFPQSRSPQITLWQRPIVSIKIGGQLKEALLDTGADD
TVLEDMELPGRWKPKMIGGIGGFIKVRQYDQIPIEIHGHKTKGTVLVGPTPVNIIGRNLLTQLGCTLNF
>AY779550
VSQNYPIVQNKARVLAEAMSPATVMIQGGNERQANFLGKIRPGNFLQSRPPQITLWQRPLVTIRIGGQLKEALLDTGADD
TVLEEMNLPGRWKPKMIGGIGGFIKVRQYDQIAIEICGHKAIGTVLVGPTPVNIIGRNLLTQIGCTLNF
>AY779551
VSQNYPIVQNKARVLAEAMSPATVMMQRGKERQANFLGKIRPGNFLQSRPPQITLWQRPLVTIKIGGQLKEALLDTGADD
TVLEEMNLPGRWKPKMIGGIGGFIKVRQYDQIAIEICGHKAIGTVLVGPTPVNIIGRNLLTQIGCTLNF
>AY779552
VSQNYPIVQNKARVLAEAMSPATVMMQRGNERQANFLGKIRPGNFLQSRPPQITLWQRPLVTIKIGGQLKEALLDTGADD
TVLEEMNLPGRWKPKMIGGIGGFIKVRQYDQITIEICGHKAIGTVLVGPTPVNIIGRNLLTQIGCTLNF
>AY779564
VSQNYPIVQNKARVLAEAMSPATVMMQRGNERQANFLGKIRPGNFLQSRPPQITLWQRPLVTIKIGGQLKEALLDTGADD
TVLEEISLPGRWKPKMIGGIGGFIKVRQYDQITIEICGHKAIGTVLVGPTPVNIIGRNLLTQIGCTLNF
>AY781126
VSQNYPIVQNKARVLAEAMSSANIMMQRGNERQANFLGKIRPGNFLQSRPPQITLWQRPLVTIRIGGQLKEALLDTGADD
TVLEEINLPGRWKPKMIGGIGGFIKVRQYDQILIEICGHKAIGTVLVGPTPVNIIGRNLLTQIGCTLNF
>AY781127
VSQNYPIVRNKARVLAEAMSSATIMMQKGNERQANFLGKIRPGNFLQSRPPQITLWQRPLVTIKIGGQLKEALLDTGADD
TVLEEMNLPGRWKPKMIGGIGGFIKVRQYDQILIEICGHKAIGTVLVGPTPVNIIGRNLLTQIGCTLNF
>AY795904
VSQNYPIVQNKARVLAEAMSPATIMMQKGNERQANFLGKIRPGNFLQSRPPQITLWQRPIVTVKIGGQIKEALLDTGADD
TVLEEMNLPGKWKPKMIGGIGGFIKVRQYEQIPIEISGHKAIGTVLVGPTPVNIIGRNLLTQIGCTLNF
>AY795905
VSQNYPIVQNKARVLAEAMSSATVMMQKGNERQANFLGKIRPGNFLQSRPPQITLWQRPLVTIKIGGQIKEALLDTGADD
TVLEEMNLPGKWKPKMIGGIGGFIKVRQYEQIPIEICGHKAIGTVLVGPTPVNIIGRNLLTQIGCTLNF
>AY818644
VSQNYPIVQNKARVLAEAMSHANIMMQKGNERQANFLGKIRPGNFLQSRPPQITLWQRPLVTIKIGGQLKEALLDTGADD
TVLEEISLPGKWKPKMIGGIGGFIKVRQYDQILIEICGHKAIGTVLVGPTPVNIIGRNLLTQIGCTLNF
>AY819715
VSQNYPIVQNKARVLAEAMSSAAVMMQRGNERQANFLGKVRPGNFLQSRPPQITLWQRPLVTIKIGGQLKEALLDTGADD
TVLEEMCLPGRWKPKMIGGIGGFIKVRQYDEVTIDICGHKAIGTVLVGPTPVNIIGRNLLTQIGCTLNF
>AY835748
VSQNYPIVQNKARVLAEAMSSATVMMQRGNERQANFLGKIRPGNFLQSRPPQITLWQRPLVTIKIGGQLKEALLDTGADD
TVLEEMNLPGRWKPKMIGGIGGFIKVRQYDQIPIEICGHKAIGTVLVGPTPVNIIGRNLLTQLGCTLNF
>AY835749
VSQNYPIVQNKARVLAEAMSSATVMMQRGNERQANFLGKIRPGNFLQSRPPQITLWQRPLVTIKIGGQLKEALLDTGADD
TVLEEMNLPGRWKPKMIGGIGGFIKVRQYDQIPIEICGHKAIGTVLVGPTPVNIIGRNLLTQIGCTLNF
>AY835750
VSQNYPIVQNKARVLAEAMSSATVMMQRGNERQANFLGKIRPGNFLQSRPPQITLWQRPLVTIKIGGQLKEALLDTGADD
TVLEEMNLPGRWKPKMIGGIGGFIKVRQYDQIPIEICGHKAIGTVLVGPTPVNIIGRNLLTQLGCTLNF
>AY835751
VSQNYPIVQNKARVLAEAMSSATVMMQRGNERQANFLGKIRPGNFLQNRPPQITLWQRPLVTIKIGGQLKEALLDTGADD
TVLEEMNLPGRWKPKMIGGIGGFIKVRQYDQIPIEICGHKAIGTVLVGPTPVNIIGRNLLTQLGCTLNF
>AY835752
VSQNYPIVQNKARVLAEAMSSATVMMQRGNERQANFLGKIRPGNFLQSRPPQITLWQRPLVTIKIGGQLKEALLDTGADD
TVLEEMNLPGRWKPKMIGGIGGFIKVRQYDQIPIEICGHKAIGTVLVGPTPVNIIGRNLLTQLGCTLNF
>AY835753
VSQNYPIVQNKARVLAEAMSSAAIMMQRGNERQANFLGKIRPGNFLQSRPPQITLWQRPLVTIKYEGQLKEALLDTGADD
TVLEDMSLPGKWKPKMIGGIGGFIKVRQYDQVLVEICGHKAIGAVLVGPTPVNIIGRNLLTQIGCTLNF
>AY835754
VSQNYPIVQNKARVLAEAMSSATIMMQRGNERQANFLGKIRPGNFLQSRPPQITLWQRPLVTIKIGGQLKEALLDTGADD
TVLEEMNLPGRWKPKMIGGIGGFIKVRQYDQILIEICGHKAIGTVLVGPTPVNIIGRNLLTQIGCTLNF
>AY835755
VSQNYPIVQNKARVLAEAMSPATIMIQRGNERQANFLGKIRPGNFLQSRPPQITLWQRPLVTIKIGGQLKEALLDTGADD
TVLEEMNLPGRWKPKMIGGIGGFIKVRQYDQVPIEICGHKAIGTVLVGPTPVNIIGRNLLTQLGCTLNF
>AY835756
VSQNYPIVQNKARVLAEAMSPATIMMQRGNERQANFLGKIRPGNFLQSRPPQITLWQRPLVTIKIGGQLKEALLDTGADD
TVLEEMNLPGRWKPKMIGGIGGFIKVRQYDQVPIEICEHKVIGTVLVGPTPVNIIGRNLLTQLGCTLNF
>AY835757
VSQNYPIVQNKARVLAEAMSSATIMIQKGNERQANFLGKIRPGNFLQSRPPQITLWQRPLVTVKIGGQLKEALLDTGADD
TVLEEMNLPGRWKPKMIGGIGGFIKVRQYDQIPIEICGHKAIGTVLVGPTPVNIIGRNLLTQIGCTLNF
>AY835758
VSQNYPIVQNKARVLAEAMSSATIMMQKGNERQANFLGKIRPGNFLQSRPPQITLWQRPLVTVKIGGQLKEALLDTGADD
TVLEEMNLPGRWKPKMIGGIGGFIKVRQYDQIPIEICGHKAIGTVLVGPTPVNIIGRNLLTQIGCTLNF
>AY835759
VSQNYPIVQNKARVLAEAMSSATIMMQRGNERQANFLGKIRPGNFLQSRPPQITLWQRPLVTIKIGGQLKEALLDTGADD
TVLEEMSLPGRWKPKMIGGIGGFIKVRQYDQILIEICGHKAIGTVLVGPTPVNIIGRNLLTQIGCTLNF
>AY835760
VSQNYPIVQNKARVLAEAMSSATVMMQRGNERQANFLGKIRPGNFLQSRPPQITLWQRPLVTIKIGGQLKEALLDTGADD
TVLEEMNLPGRWKPKMIGGIGGFIKVRQYDQILIEICGHKAIGTVLVGPTPVNIIGRNLLTQIGCTLNF
>AY835761
VSQNYPIVQNKARVLAEAMSSATVMMQRGNERQANFLGKIRPGNFLQSRPPQITLWQRPLVTIKIGGQLKEALLDTGADD
TVLEEMNLPGRWKPKMIGGIGGFIKVRQYDQILVEICGHKAIGTVLVGPTPVNIIGRNLLTQIGCTLNF
>AY835762
VSQNFPIVQNKARVLAEAMSSATMMMQRGNERQANFLGKIRPGNFLQSRPPQITLWQRPLVTIKIEGQLKEALLDTGADD
TVLEEMSLPGKWKPKMIGGIGGFIKVRQYDQILIEICGHRAIGTVLVGPTPVNIIGRNLLTQIGCTLNF
>AY835763
VSQNFPIVQNKARVLAEAMSSATIMIQRGNERQANFLGKIRPGNFLQSRPPQITLWQRPLVTIKIGGQLKEALLDTGADD
TVLEEMSLPGKWKPKMIGGIGGFIKVRQYDQIHIEICGHKAIGTVLVGPTPVNIIGRNLLTQIGCTLNF
>AY835764
VSQNFPIVQNKARVLAEAMSSATIMMQRGNERQANFLGKIRPGNFLQSRPPQITLWQRPLVTIKIGGQLKEALLDTGADD
TVLEEMSLPGKWKPKMIGGIGGFIKVRQYDQIHIEICGHKAIGTVLVGPTPVNIIGRNLLTQIGCTLNF
>AY835765
VSQNYPIVQNKARVLAEAMSSATVMMQRGNERQANFLGKIRPGNFLQSRPPQITLWQRPLVTIKIGGQLKEALLDTGADD
TVLEEMNLPGRWKPKMIGGIGGFIKVRQYDQILIEICGHKAIGTVLVGPTPVNIIGRNLLTQIGCTLNF
>AY835766
VSQNYPIVQNKARVLAEAMSSATIMMQRGNERQANFLGKIRPGNFLQSRPPQITLWQRPLVTIKIGGQLKEALLDTGADD
TVLEEMSLPGRWKPKMIGGIGGFIKVRQYDQILIEICGHKAIGTVLVGPTPVNIIGRNLLTQIGCTLNF
>AY835767
VSQNYPIVQNKARVLAEAMSSATIMMQRGNERQANFLGKIRPGNFLQSRPPQITLWQRPLVTIKIGGQLKEALLDTGADD
TVLEEMCLPGRWKPKMIGGIGGFIKVRQYDQILIEICGHKAIGTVLVGPTPVNIIGRNLLTQIGCTLNF
>AY835768
VSQNYPIVQNKARVLAEAMSPATIMMQKGNERQANFLGKIRPGNFLQSRPPQITLWQRPLVTIKIGGQLKEALLDTGADD
TVLEDMSLPGRWKPKMIGGIGGFIKVRQYDQIPIEICGHKAIGTVLVGPTPVNIIGRNLLTQIGCTLNF
>AY835769
VSQNYPIVQNKARVLAEAMSSANIMMQRGNERQANFLGKIRPGNFLQSRPPQITLWQRPLVTIKIGGQLKEALLDTGADD
TVLEEMNLPGRWKPKMIGGIGGFIKVRQYDQIHIEICGHKAIGTVLVGPTPVNIIGRNLLTQIGCTLNF
>AY835770
VSQNYPIVQNKARVLAEAMSSATIMMQRGNERQANFLGKIRPGNFLQSRPPQITLWQRPLVTIKIGGQLKEALLDTGADD
TVLEEMNLPGRWKPKMIGGIGGFIKVRQYDQIPIEICGHKAIGTVLVGPTPVNIIGRNLLTQLGCTLNF
>AY835771
VSQNYPIVQNKARVLAEAMSSATIMMQRGNERQANFLGKIRPGNFLQSRPPQITLWQRPLVTIKIGGQLKEALLDTGADD
TVLEEMNLPGRWKPKMIGGIGGFIKVRQYDQILIEICGHKAIGTVLVGPTPVNIIGRNLLTQLGCTLNF
>AY835772
VSQNYPIVQNKARVLAEAMSSATIMMQRGNERQANFLGKIRPGNFLQSRSPQITLWQRPLVTIKVGGQLKEALLDTGADD
TVLEDMNLPGRWKPKMIGGIGGFIKVRQYDQIPIEICGHKAIGTVLVGPTPVNIIGRNLLTQLGCTLNF
>AY835773
ASQNYPIVQNKARVLAEAMSSANIMMQRGNERQANFLGKIRPGNFLQSRPPQITLWQRPLVTIKIGGQLKEALLDTGADD
TVLEDMSLPGRWKPKMIGGIGGFIKVRQYDQIPIEICGHKAIGTVLIGPTPVNIIGRNLLTQLGCTLNF
>AY835774
VSQNYPIVQNKARVLAEAMSSATIMMQRGNERQANFLGKIRPGNFLQSRPPQITLWQRPLVTIKIGGQLKEALLDTGADD
TVLEEMNLPGRWKPKMIGGIGGFIKVRQYDQILIEICGHKAIGTVLVGPTPVNIIGRNLLTQIGCTLNF
>AY835775
VSQNYPIVQNKARILAEAMSSATIMMQRGNERQANFLGKIRPGNFLQSRPPQITLWQRPLVTIKIGGQLKEALLDTGADD
TVLEEMNLPGRWKPKMIGGIGGFIKVRQYDQIPIEICGHKAIGTVLVGPTPVNIIGRNLLTQIGCTLNF
>AY835776
VSQNYPIVQNKARVLAEAMSSATVMMQKGNERQANFLGKIRPGNFLQNRPPQITLWQRPLVTIKVGGQLKEALLDTGADD
TVLEEMNLPGRWKPKMIGGIGGFIKVRQYDQIPIEICGHKAIGTVLVGPTPVNIIGRNLLTQIGCTLNF
>AY835777
VSQNYPIVQNKARVLAEAMSSATIMMQKGNERQANFLGKIRPGNFLQSRPPQITLWQRPLVTIKIGGQLKEALLDTGADD
TVLEDMNLPGRWKPKMIGGIGGFIKVRQYDQICIEICGHKAIGTVLVGPTPVNIIGRNLLTQIGCTLNF
>AY835778
VSQNYPIVQNKARVSAEAMSSATIMMQKGNERQANFLGKIRPGNFLQSRPPQITLWQRPLVTIKIGGQLKEALLDTGADD
TVLEDMNLPGRWKPKMIGGIGGFIKVRQYDQVCIEICGHKAIGTVLVGPTPVNIIGRNLLTQIGCTLNF
>AY835779
VSQNYPIVQNKARVLAEAMSSATIMMQKGNERQANFLGKIRPGNFLQSRPPQITLWQRPLVTIKIGGQLKEALLDTGADD
TVLEDMDLPGRWKPKMIGGIGGFIKVRQYDQILIEICGHKAIGTVLVGPTPVNIIGRNLLTQIGCTLNF
>AY835780
VSQNYPIVQNKARVLAEAMSSATIMMQKGNERQANFLGKIRPGNFVQNRLPQITLWQRPLVTIKIGGQLKEALLDTGADD
TVLEDMDLPGRWKPKMIGGIGGFIKVRQYDQILIEICGHKAIGTVLIGPTPVNIIGRNLLTQIGCTLNF
>AY835781
VSQNYPIVQNKARVLAEAMSPATIMVQRGNERQANFLGKIRPGNFLQSRPPQITLWQRPLVTIKIGGQLKEALLDTGADD
TVLEEMNLPGRWKPKMIGGIGGFIKVGQYDQVPIEICGHKAIGTVLVGPTPVNIIGRNLLTQLGCTLNF
>AY857022
GSQNYPIVQNKARVLAEAMSSATAMIQRGNERQANFLGKIRPGNFPQSRPPQITLWQRPIVTIKIGGQPKEALLDTGADD
TVLEDINLPGKWKPKMIGGIGGFIKVRQYDQVSVEICGHKVIGTVLIGPTPVNIIGRNLLTQLGCTLNF
>AY857059
VSQNYPIVQTKARVLAEAMGSATIMMQRGNGRQANFLGKIRPGNFLQSRPPQITLWQRPLVTIKIGGQLKEALLDTGADD
TVLEDMDLPGRWKPKMIGGIGGFIKVRQYDQIPIEICGHKAIGTVLVGPTPVNIIGRNLLTQLGCTLNF
>AY857127
VSQNYPIVQNKARVLAEAMSSATVMMQRGNERQANFLGKIRPGNFLQSRPPQITLWQRPIVTIKIGGQLKEALLDTGADD
TVLEEMNLPGKWKPKMIGGIGGFIKVRQYDQVSIEIGGHKAIGTVLIGPTPVNIIGRNLLTQLGCTLNF
>AY857165
VSQNYPIVQNKARVLAEAMSSAAIMMQKGNKRQANFLGKIRPGNFLQSRPPQITLWQRPLVTIKIGGQIKEALLDTGADD
TVLEDMNLPGRWKPKMIGGIGGFIKVRQYDQILVEICGHKAIGTVLVGPTPVNIIGRNLLTQIGCTLNF
>D10112
VSQNYPIVQNKARVLAEAMSSATIMMQRGNERQANFLGKIRPGNFLQSRPPQITLWQRPLVTIKIGGQLKEALLDTGADD
TVLEEMNLPGRWKPKMIGGIGGFIKVRQYDQIPIEICGHKAIGTVLVGPTPVNIIGRNLLTQIGCTLNF
>DQ097739
VSQNYPIVQNKARVLAEAMSSATIMMQRGNERQANFLGKIRPGNFLQSRSPQITLWQRPLVTIKIGGQLKEALLDTGADD
TVLEEMNLPGKWKPKMIGGIGGFIKVRQYDQILIEICGHKAIGTVLVGPTPVNIIGRNLLTQIGCTLNF
>DQ097744
VSQNYPMVQNKARVLAEAMSSATIMMQRGNERQANFLGKIRPGNFLQSRPPQITLWQRPLVTIKIGGQLKEALLDTGADD
TVLEDMDLPGRWKPKMIGGIGGFIKVRQYDQILIEICGHKAIGTVLVGPTPVNIVGRNLLTQIGCTLNF
>DQ097747
VSQNYPIVQNKARVLAEAMSSATIMMPRGNERQANFLGKIRPGNFLQSRPPQITLWQRPLVTIKIGGQLKEALLDTGADD
TVLEEMNLPGRWKPKMIGGIGGFIKVRQYDQILIEICGHKAIGTVLVGPTPVNIIGRNLLTQIGCTLNF
>DQ207942
VSQNYPIVQNKARVLAEAMSPPTIMMQRGNERQANFLGKIRPGNFLQSRPPQITLWQRPLVTVRVGGQLKEALLDTGADD
TVLEEMNLPGRWKPKMIGGIGGFIKVRQYDQIPIEICGHKAIGTVLVGPTPVNIIGRNLLTQIGCTLNF
>DQ207943
DSQNYPIVQNKARVLAEAMSSATMMMQKGNERQANFLGKIRPGNFPQSRPPQITLWQRPLVAIRIGGQLKEALLDTGADD
TVVEEMYLPGRWKPKMIGGIGGFIKVRQYDQVPLEICGQKAIGTVLVGPTPVNIIGRNLLTQIGCTLNF
>DQ295192
VSQNYPIVQNKARVLAEAMSSATVMMQRGNERQANFLGKIRPGNFLQSRPPQITLWQRPLVTIKVGGQLKEALLDTGADD
TVLEEMSLPGRWRPKMIGGIGGFIKVRQYDQITIEICGHKAVGTVLIGPTPVNIIGRNLLTQIGCTLNF
>DQ295193
VSQNYPIVQNKARVLAEAMSSATIMMQRGNERQANFLGKIRPGNFLQSRPPQITLWQRPLVKIKIGGQIKEALLDTGADD
TVLEEMNLPGRWKPKMIGGIGGFIKVRQYDQIAIEICGHKAVGTVLIGPTPINIIGRNLLTQLGCTLNF
>DQ295195
VSQNYPIVQNKARVLAEAMSSATIMMQRGNGRQANFLGKIRPGNFLQSRPPQITLWQRPLVTIKVGGQLKEALLDTGADD
TVLEEINLPGRWKPKMIGGIGGFIKVRQYDQITIEICGHKATGTVLVGPTPVNIIGRNLLTQIGCTLNF
>DQ354112
VSQNYPIVQNKARVLAEAMSSPTIMIQRGNERQANFLGKIRPGNFPQSRLPQITLWQRPLVTIKVGGQLKEALLDTGADD
TVLEEINLPGKWKPKMIGGIGGFIKVRQYDQILIEICGHKAIGTVLVGPTPVNIIGRNLLTQIGCTLNF
>DQ354114
VSQNYPIVQNKAKILAEAMSSATILMQRGNERQANFLGKIRPGNFLQSRPPQITLWQRPLVTIKIGGQLKEALLDTGADD
TVLEDINLPGRWKPKMIGGIGGFIKVRQYDQIPIEICGHKAIGTVLVGPTPVNIIGRNLLTQLGCTLNF
>DQ354118
VSHNYPIVQNKARILAEAMSSATIMMQRGNERQANFLGKIRPGNFLQSRPPQITLWQRPLVTIKIGGQLKEALLDTGADD
TVLEEMNLPGKWKPKMIGGIGGFIKVRQYDQIPIEICGHKAIGTVLVGPTPVNIIGRNLLTQLGCTLNF
>DQ354119
VSQNYPIVQNKARVLAEAMSPAVIMMQRGNERQANFLGKIRPGNFLQNRPPQITLWQRPLVTIKIGGQLKEALLDTGADD
TVLEEMNLPGRWKPKMIGGIGGFIKVRQYDQIPIEICGHKVIGTVLIGPTPVNIIGRNLLTQLGCTLNF
>DQ358810
VSQNYPIVQNKARVLAEAMSTASIMMQGSKERQANFLGKIRPGNFLQNRPPQITLWQRPLVTIKIGGQLKEALLDTGADD
TVLEEMDLPGRWKPKMIGGIGGFIKVRQYDQIPIEICGHKAIGTVLIGPTPVNIIGRNLLTQLGCTLNF
>DQ383746
VSQNYPIVQNKARVLAEAMSSANVMMQRGNERQANFLGKVRPGNFLQSRPPQITLWQRPLVTIKIGGQLKEALLDTGADD
TVLEEMSLPGRWKPKMIGGIGGFIKVRQYDQVQVEICGHKAMGTVLIGPTPVNIIGRNLLTQIGCTLNF
>DQ383748
VSQNYPIVQNKARVLAEAMSSAGIMMQRGNERQANFLGRIRPGNFLQSRPPQITLWQRPLVTIKVGGQMKEALLDTGADD
TVLEEMNLPGRWKPKMIGGIGGFIKVRQYDQILIEICGHKAIGTVLVGPTPVNIIGRNLLTQIGCTLNF
>DQ383749
VSQNYPIVQNKARILAEAMSSTNIMMQRGNERQANFLGKIRPGNFLQNRPPQITLWQRPLVTIKIGGQIKEALLDTGADD
TVLEDMNLPGRWKPKMIGGIGGFIKVRQYDQIPIEICGHKAIGTVLIGPTPVNIIGRNLLTQLGCTLNF
>DQ383751
VSQNYPIVQNKARILAEAMSSATIMMQRGNERQANFLGKIRPGNFLQSRPPQITLWQRPLVPIRIGGQLKEALLDTGADD
TVLEEMNLPGRWKPKMIGGIGGFIKVRQYDEIPIEICGHKAIGTVLIGPTPVNIIGRNLLTQLGCTLNF
>DQ383752
VSQNYPIVQNKARILAEAMSPANIMMQRGNERQANFLGRLRPGNFLQSRPPQITLWQRPLVNIKIGGQIKEALLDTGADD
TVLEDMNLPGKWKPKMIGGIGGFIKVRQYDQISIEICGHKAVGTVLVGPTPVNIIGRNLLTQIGCTLNF
>DQ396398
VSQNYPIVQNKARVLAEAMSSPTIMIQKGNERQANFLGKIRPGNFLQSRPPQITLWQRPLVTIKIGGQLKEALLDTGADD
TVLEDMSLPGRWKPKMIGGIGGFIKVKQYDQIPIEICGHRAIGTVLIGPTPVNIIGRNLLTQLGCTLNF
>DQ487188
VSQNYPIVQNKARVLAEAMSTATIMMQKGNERQANFLGKIRPGNFLQSRPPQITLWQRPLVTIKIGGQLKEALLDTGADD
TVLEEMNLPGRWKPKMIGGIGGFIKVRQYDQILVEICGHKAIGTVLVGPTPVNIIGRNLLTQIGCTLNF
>DQ487189
VSQNYPIVQNKARVLAEAMSTATIMMQKGNERQANFLGKIRPGNFLQSRPPQITLWQRPLVTIRIGGQLKEALLDTGADD
TVLEEMNLPGRWKPKMIGGIGGFIKVRQYDQIQVEICGHKAIGTVLVGPTPVNIIGRNLLTQIGCTLNF
>DQ487190
VSQNYPIVQNKARVLAEAMSSATIMMQKGNERQANFLGKIRPGNFLQSRPPQITLWQRPLVTIKIGGQLKEALLDTGEDD
TVLEEMNLPGRWKPKMIGGIGGFIKVRQYDQILIEICGHKAIGTVLVGPTPVNIIGRNLLTQIGCTLNF
>DQ487191
VSQNYPIVQNKARVLAEAMSSATIMMQKGNERQANFLGKIRPGNFLQSRPPQITLWQRPLVTIKIGGQLKEALLDTGADD
TVLEEMDLPGRWRPKMIGGIGGFIKVRQYEQILVEICGHKAIGTVLVGPTPVNIIGRNLLTQIGCTLNF
>DQ676870
ASQNYPIVQNKARVLAEAMGSATIMMQRGNERQANFLGKIRPGNFLQSRPPQITLWQRPLVSIKIGGQLKEALLDTGADD
TVLEEMNLPGKWKPKMIGGIGGFIKVRQYDQISIEICGHKAIGTVLIGPTPVNIIGRNLLTQLGCTLNF
>DQ676874
VSQNYPIVQNKARVLAEAMSSTTIMMQRGNERQANFLGRIRPGNFIQSRTPQITLWQRPIVTVRVGGQLKEALLDTGADD
TVLEEMDLPGRWKPKMIGGIGGFIKVRQYEQITIEIYGHKAIGTVLVGPTPVNIIGRNLLTQIGCTLNF
>DQ676886
VSQNYPIVQNKARVLAEAMSSATIMMQRGNGRQANFLGKIRPGNFLQSRPPQITLWQRPLVTVKIGGQLKEALLDTGADD
TVLEEMNLPGKWKPKMIGGIGGFIKVRQYEQILVEICGHKAIGTVLVGPTPVNIIGRNLLTQIGCTLNF
>DQ823362
VSQNYPIVQNKARILAEAMSPATIMMQRGNERQANFLGKIRPGNFLQSRPPQITLWQRPLVTIKIGGQLKEALLDTGADD
TVLEEMNLPGRWKPKMIGGIGGFIKVRQYDQILVEICGHKAIGTVLVGPTPVNIIGRNLLTQIGCTLNF
>DQ823363
VSQNYPIVQNKARVLAEAMSPGTIMMQRGNERQANFLGKIRPGNFLQSRPPQITLWQRPLVTIKIGGQLKEALLDTGADD
TVLEEMHLPGKWKPKMIGGIGGFIKVRQYDQILIEICGHKAIGTVLIGPTPVNIIGRNLLTQLGCTLNF
>DQ823364
VSQNYPIVQNKARVLAEAMSPATIMMQRGNERQANFLGKIRPGNFLQSRPPQITLWQRPLVTIKIGGQLKEALLDTGADD
TVLEEMHLPGKWKPKMIGGIGGFIKVRQYDQILIEICGHKAIGTVLIGPTPVNIIGRNLLTQLGCTLNF
>DQ833405
VSHNYPIVQNKARILAEAMRAANIMMQRGNERQANFLGKIRPGNFLQSRPPQITLWQRPLVTIKIGGQLKEALLDTGADD
TVLEDMNLPGRWKPKMIGGIGGFIKVRQYDQIPIEICGHKVEGTVLIGPTPVNIIGRNLLTQLGCTLNF
>DQ833406
ISHNYPIVQNKARILAEAMSSANIMMQRGNERQANFLGKIRPGNFLQSRPPQITLWQRPLVPIKIGGQVKEALLDTGADD
TVLEDMNLPGRWKPKMIGGIGGFIKVRQYDQIPIEICGHKAVGTVLIGPTPVNIIGRNLLTQLGCTLNF
>DQ833407
VSQNYPIVQNKARILAEAMSPASVMMQRGNERQANFLGKIRPGNFLQSRPPQITLWQRPLVAIKVGGQLKEALLDTGADD
TVLEDMNLPGRWKPKMIGGIGGFIKVRQYDQVPIEICGHKAVGTVLIGPTPVNIIGRNLLTQLGCTLNF
>DQ833408
VSRNYPIVQNKARILAEAMSSASVMMQRGNERQANFLGKIRPGNFLQSRPPQITLWQRPLVTIKIGGQLKEALLDTGADD
TVLEEMNLPGRWKPKMIGGIGGFIKVRQYDQITMEICGHKVEGTVLIGPTPVNIIGRNLLTQLGCTLNF
>DQ833409
VSHNYPIVQNKARILAEAMSSASVMMQRGNERQANFLGKIRPGNFLQSRPPQITLWQRPLVPIRIGGQLKEALLDTGADD
TVLEDMNLPGRWKPKMIGGIGGFIKVKQYDQIPIEICGHKTVGTVLIGPTPVNIIGRNLLTQLGCTLNF
>DQ833410
VSQNYPIVQNKARILAEAMSPANIMMQRGNERQANFLGKIRPGNFLQSRPPQITLWQRPLVTIKIGGQLKEALLDTGADD
TVLEEMNLPGRWKPKMIRGIGGFIKVRQYEQIPIEICGHKAEGTVLIGPTPVNIIGRNLLTQIGCTLNF
>DQ833411
VSQNYPIVQNKARILAEAMSSASIMMQRGNERQANFLGKIRPGNFLQSRPPQITLWQRPLVTIKIGGQLKEALLDTGADD
TVLEDMNLPGRWKPKMIGGIGGFIKVRQYDQILIEICGHKAVGTVLVGPTPVNIIGRNLLTQLGCTLNF
>DQ833413
ASQNYPIVQNKARVLAEAMSSASIMMQRGNERQANFLGKIRPGNFLQSRPPQITHWQRPLVTIKIGGQLKEALLDTGADD
TVLEDMNLPGRWKPKMIGGIGGFIKVRQYDQVPIEVCGHKTEGTVLIGPTPVNIIGRNLLTQLGCTLNF
>DQ833414
VSQNYPIVQNKARVLAEAMSSASVMMQRGNERQANFLGKIRPGNFLQSRPPQITLWQRPLVTIKIGGQLKEALLDTGADD
TVLEEMNLPGRWKPKMIGGIGGFIKVRQYDQIPIEICGHKTEGTVLIGPTPVNIIGRNLLTQLGCTLNF
>DQ833417
VSHNYPIVQNKARILAEAMSSAGIMMQRGNERQANFLGKIRPGNFLQSRPPQITLWQRPLVTIKIGGQLKEALLDTGADD
TVLEDMNLPGRWKPKMIGGIGGFIKVRQYDQIPIEICGHKAVGTVLVGPTPVNLIGRNLLTQLGCTLNF
>DQ833418
VSQNYPVVQNKARILAEAMSSAGIMMQRGNERQANFLGKIRPGNFLQSRPPQITLWQRPLVPIRIGGQLKEALLDTGADD
TVLEEMNLPGRWKPKMIGGIGGFIKVRQYDQIPIEICGHKAVGTVLIGPTPVNIIGRNLLTQLGCTLNF
>DQ833420
VSQNCPIVQNKARILAEAMSPANIMMQRGNERQANFFGKIRPGNFLQSRPPQITLWQRPLVTIKIGGQLKEALLDTGADD
TVLEEMNLPGRWKPKMIGGIGGFIKVRQYDQIPIEICGHKTEGTVLIGPTPVNIIGRNLLTQLGCTLNF
>DQ833421
VSQNYPIVQNKARILAEAMSSASVMMQKGNERQANFLGKIRPGNFLQSRPPQITLWQRPLVTIKIGGQLKEALLDTGADD
TVLEEMNLPGRWKPKMIGGIGGFIKVRQYDQIPIEICGHKAVGTVLIGPTPVNIIGRNLLTQLGCTLNF
>DQ833422
VSQNYPIVQNKARALAEAMSSASVMMQRGNERQANFLGKIRPGNFLQSRPPQITLWQRPLVTIKIGGQLKEALLDTGADD
TVLEEMNLPGRWKPKMIGGIGGFIKVKQYDQIPIEICGHKAVGTVLIGPTPVNIIGRNLLTQLGCTLNF
>DQ833423
VSQNYPIVQNKARILAEAMSSTSIMMQRGNERQANFLGKIRPGNFLQSRPPQITLWQRPLVTIKIGGQLKEALLDTGADG
TVLEDMNLPGRWKPKMIGGIGGFIKVRQYDQIPIEICGHKTVGTVLIGPTPVNIIGRNLLTQLGCTLNF
>DQ833425
VSRNYPIVQNKARILAEAMSSASIMMQRGNERQANFLGKIRPGNFLQSRPPQITLWQRPLVTIKTGGQLKEALLDTGADD
TVLEEMNLPGKWKPKMIGGIGGFIKVRQYDQIPIEICGHKTEGTVLIGPTPVNIIGRNLLTQLGCTLNF
>DQ833427
ISQNYPIVQNKARILAEAMSSASVMMQRSNERQANFLGKIRPGNFLQSRPPQITLWQRPLVTIKIGGQLKEALLDTGADD
TVLEDMNLPGRWKPKMIGGIGGFIKVKQYDQIPIEICGHKTVGTVLIGPTPVDIIGRNPLTQLGCTLNF
>DQ833428
VSHNYPIVQNKARILAEAMSSANIMMQRGNERQANFLGKIRPGNFLQSRPPQITLWQRPLVPIKIGGQIKEALLDTGADD
TVLEDMNLPGRWKPKMIGGIGGFIKVRQYDQIPIEICGHKAVGTVLIGPTPINIIGRNLLTQLGCTLNF
>DQ833430
VSQNYPIVQNKARVLAEAMSSANVMMQRGNERQANFLGKIRPGNFLQSRPPQITLWQRPLVTIKIGGQLKEALLDTGADD
TVLEDMNLPGRWKPKMIGGIGGFIKVRQYDQIPIEICGHKAVGTVLIGPTPVNIIGRNLLTQLGCTLNF
>DQ833431
VSQNYPIVQNKARVLAEAMSSANVMMQRGNERQANFLGKIRPGNFLQSRPPQITLWQRPLVAIKIGGQLKEALLDTGADD
TVLEDMNLPGRWKPKMIGGIGGFIKVRQYDQIPIEICGHKAVGTVLIGPTPVNIIGRNLLTQLGCTLNF
