# Supplementary material for: A new ensemble coevolution system for detecting HIV-1 protein coevolution
Source: Biol Direct. 2015 Jan 7;10:1. doi: 10.1186/s13062-014-0031-8 (PMC4332441; doi:10.1186/s13062-014-0031-8)
Supplement: Additional file 3: — Software. The Matlab toolbox and the manual of our ensemble coevolution system are provided. The sequence datasets are also available. [file 13062_2014_31_MOESM3_ESM.zip › EnsembleCoevolutionSystem/Dataset/Process_MA_AA_NoGap.fasta]

>AB078005
MGARASVLSGGQLDRWEKIRLRPGGKKMYKLKHIVWASRELERFAVNPGLLETSEGCRQILGQLQPVLQTGSEELRSLYN
TIAVLYCVHRRIEVKDTKEALDKIQEEQNKSKKKEQQAAADTGNSSQVSQNY
>AB078703
MGARASVLSGGQLDRWEKIRLRPGGKKKYLLKHVVWASRELERLAVNPGLLETSEGCRQILQQLQPSLQTGSEELRSLFN
TVATLYCVHQRMEIKDTKEALEKIEEEHNKSKEKAQQAAADKGNNSQVSQNY
>AB078704
MGARASVLSGGQLDRWEKIRLRPGGKKKYQLKHIVWAGRELERFAVNPGLLESSEGCRQILEQLQPSLQTGSEELRSLFN
TVAVLYCVHNRIEIKDTKEALEKIEEEQNKSKKKAQQTAADIGNNSPVSQNY
>AB078709
MGARASVLSGGQLDRWEKIRLRPGGKKKYRLKHLVWASRELERFAVNPGLLETSEGCRQILEQLQPSLQTGSEELRSLFN
LIAALYCVHNRIEIKDTPEALEKIEEEHNKSKKKAQQAAACTGNNSPVSPNY
>AB078711
MGARASVLSGGQLDRWEKIRLRPGGKKKYRLKHLVWASRELERFAVNPGLLETSEGCKQILEQLQPSLQTGSEELRSLFN
LIAALYCVHNRIEIKDTQEALEKIEEEPNKSKKKAQQAAADTGNNSQVSQNY
>AB097870
MGARASVLSGGQLDRWEKIRLRPGGKKKYRLKHIVWASRELERFAVNPGLLETAGGCRQILEQLQPSLKTGSEELRSLFN
TVATLYCVHQRIEIKDTKEALEKIEEEQNKSKKKTQQTAADTGKHSQVRQNY
>AB213667
MGARASVLSGGQLDRWERIRLRPGGKKKYRLKHIVWASRELERFAVNPGLLETSEGCRQILEQLQPSLQTGSEELRSLFN
TVAVLYCVHQRIEIKDTKEALEKIEEEQNKSKKKAQQTAADIGNNSQVSQNY
>AB213668
MGARASVLSGGQLDRWEKIRLRPGGKKRYRLKHIVWASRELERFAVNPGLLETSEGCRQILEQLQPALQTGSEELRSLFN
TVATLYCVHQRIEIKDTKEALDKIEEEQNKSKKKAQQTAADIGNNSQVSQNY
>AB213670
MGARASVLSGGQLDRWEKIRLRPGGKKRYRLKHIVWASRELERFAVNPGLLETSEGCRQILEQLQPALQTGSEELRSLFN
TVATLYCVHQRIEIKDTTGALEKIEEEQNKSKKKAQQTAADIGNNSQVSQNY
>AB213692
MGARASVLSGGKLDRWEKIRLRPGGKKKYRLKHIVWASRELERFAVNPGLLETSEGCRQILGQLQPALQTGSEELRSLYN
TVATLYCVHQGIEIKDTKEALEKIEEEQNKSKKKAQQTAADTGNNSQVSQNY
>AB221125
MGARASVLSGGELDKWEKIRLRPGGRKKYRLKHIVWASRELERFAVNPGLLETSEGCRQILEQLQPSLQTGSEELRSLHN
TVATLYCVHRKINVQDTKEALEKVEEERNKSKKKAQQAAADTGNSSKDSQNY
>AB286955
MGARASVLSGGELDRWEKIRLRPGGKKRYRLKHVVWASRELERFAVNPGLLETSEGCKQILVQLQPSLQTGSEELRSLYN
TIAVLYCVHQRIDVKDTKEALDKIEEEQNKSKKKAQQAAAATGNSSQVSQNY
>AB287363
MGARASVLSGGELDKWEKIRLRPGGKKKYKLKHIVWASRELERFAVNPGLLETAEGCKQILGQLQPALQTGSEELKSLFN
TIAVLYCVHQKIAIQDTKEALEKIEEEQNKSKKKAQQAAADTGNSSQVSQNY
>AB287364
MGARASVLSGGELDKWEKIRLRPGGKKKYQLKHIVWASRELERFAVNPGLLETSEGCRQILGQLQSSLQTGSEELKSLYN
TIAVLYCVHQRIEIKDTKEALDKIEEEQNKSKKKAQQAAASSGSSSQVSQNY
>AB287366
MGARASILSGGELDRWEKIRLRPGGKKKYKLKHLVWASRELERFAVNPGLLETTEGCRQILGQLQPSLQTGSEELKSLYN
AVAVLYCVHQRIEVKDTKEALDKIEEEQNKSKKKAQQAAADTGNSSQVSQNY
>AB287368
MGARASVLSGGKLDHWEKIRLRPGGKKKYKLKHLVWASRELERFAVNPGLLETAEGCRQIVGQLQPSLQTGSEELKSLYN
TVATLYCVHQKIDIKDTKEALDRIEEEQNKSKKKAQPAAADTGNNSQVSQNY
>AB428551
MGARASVLSGGELDKWERIRLRPGGKKKYRLKHIVWASRELERFAVNPGLLETSEGCRQILGQLQPALQTGSEELRSLFN
TVAVLYCVHQRIEVKDTKEALDKIEEEQNKSKQKAQQAAADTGNSSQVSQNY
>AB428558
MGARASIISGGELDKWEKIRLRQGGKKKYRLKHLVWASRELERFAINPGLLETSEGCKQIIGQLQPSLQTGSEELRSLFN
TVAVLYCVHQRIEVKDTKEALDKIEEEQSKSKKKAQQTAADTGNSSQVSQNY
>AB428559
MGARASIISGGELDKWEKIRLRQGGKKKYRLKHLVWASRELERFAINPGLLETSEGCKQIIGQLQPSLQTGSEELRSLFN
TVAVLYCVHQRIEVKDTKEALDKIEEEQSKSKKKALQTAADTGNSSQVSQNY
>AB428560
MGARASIISGGELDKWEKIRLRQGGKKKYRLKHLVWASRELERFAINPGLLETSEGCKQIIGQLQPSLQTGSEELRSLFN
TVAVLYCVHQRIEVKDTKEALDKIEEEQSKSKKKAQQTAADTGNSSQVSQNY
>AB428561
MGARASVISGGELDKWEKIRLRPGGAKKYRLKHLVWASRELERFALNPGLLETSEGCKQIIGQLQPSLQTGSEELRSLFN
TVAVLYCVHQRIEVKDTKEALDKIEEEQNKSKKKAQQAAADTGKSSQVSQNY
>AB428562
MGARASIISGGELDKWEKIRLRPGGKKKYRLKHLVWASRELERFALNPGLLETSEGCRQIIGQLQPSLQTGSEELKSLFN
TVAVLYCVHQRIEVKDTKEALDKIEEEQSKSKKKAQQTAADTGKSSQVSQNY
>AB485638
MGARASVLSGGELDRWEKIRLRPGGKKKYRLKHIVWASRELERFAVNPGLLETSEGCKQILGQLQPALQTGSEELRSLFN
TVATLYCVHQRIDVKDTKEALDKIEEEQNKSKKKAQQAAADTGNSSQVSQNY
>AB485641
MGARASVLSGGELDRWEKIRLRPGGKKKYGLKHVVWASRELERFAVNPGLLETAAGCRQILGQLQPSLQTGSEELRSLYN
TVATLYCVHQKIDVRDTKEALEKVEEEQNKSKEKAQQAAADAGTSSQVSQNY
>AF004394
MGARASVLSGGKLDRWEKIRLRPGGKKKYKLKHIVWASRELERFAVNPGLLETSEGCRQILGQLQPSLQTGSEELKSLFN
TVATLYCVHQNIDVRDTKEALDKIEEEQNKSKKKAQQAAADAEKSSQVSQNY
>AF042100
MGARASVLSGGELDRWEKIRLRPGGKKQYRLKHIVWASRELERFAVNPGLLETSEGCRQILGQLQPSLKTGSEEIKSLYN
TVATLYCVHQKIEVKDTKEALEKIEEEQNKSKKKAQQAAADTENSSQVSQNY
>AF042101
MGARASVLSGGELDRWERIRLRPRGKKKYQLKHIVWASRELERFSVNPGLLETSEGCRQILRQLQPALQTGSEDFRSLYN
TVATLYCVHQRIEVKDTKEALERVEEEQNKSKEKAQQAAADTGNSSQVSQNY
>AF042102
MGARASILSGGKLDRWEKIRLRPGGKKKYKLKHIVWASRELERFAVNPGLLETSEGCRQILGQLHPSLQTGSEELKSVYN
AVAVLYCVHQNIDIKDTKEALEKIEEEQNKCKKKAQQAAAGTGNSNPVSQNY
>AF042103
MGARASILSGGELDRWEKIRLRPGGKKKYQLKHIVWASRELERFAVNPGLLETSEGCRQILGQLQPALQTGSEELRSLYN
TVATLYCVHQRIEIKDTKEALEKIEEEQNKSKKKTQQAAAGTGNSSQVSQNY
>AF042104
MGARASILSGGELDRWEKIRLRPGGKKKYQLKHIVWASRELERFAVNPGLLETSEGCRQILEQLQPALQTGSEDLRSVYN
TVATLYCVHQRIEVKDTKEAVEKIEEEQNKSKKKAQQAAAGPGNSSQVSQNY
>AF042105
MGARASVLSGEELDRWEKIRLRPGGRKKYQLKHIVWASRELERFAVNPGLLETSEGCRQILGQLHPTLPTGSEELKSLYN
TVAVLYCVHQRLEVKDTKEALEKIEEEQNKCKKKAQQAAAGTGNSSQVSQNY
>AF042106
MGARASILSGGKLDRWEKIRLRPGGKKKYKLKHIVWASRELERFAVNPGLLETSEGCRQILGQLHPSLQTGSEELKSVYN
AVAVLYCVHQNIDIKDTKEALEKIEEEQNKCKKKAQQAAAGTRNSSPASQNC
>AF069140
MGARASVLSGGKLDSWEKIRLRPGGKKKYKLKHIVWASRELERFAVNPGLLETSEGCRQILGQLQPSLQTGSEELRSLYN
TVATLYCVHERIEVKDTKEALDKVEEEQNKSKKKAQQAAADTGNSSQVSQNY
>AF086817
MGARASILSAGELDKWERVRLRPGGKKKYRLKHLVWASRELERFAVNPGLLETSEGCRQILGQLQSSLQTGSEELRSLYN
TVATLYCIHQKIEIKDTKDALEKIEEEQNKSKKKAQQAATGTGNNSPVSQNY
>AF128998
MGARASVLSGGKLDKWEKIRLRPGGKKTYQLKHIVWASRELERFAVNPGLLETGGGCKQILVQLQPSLQTGSEELKSLYN
AVATLYCVHQGIEVRDTKEALDKIEEEQNKSKKKAQQAAADTGNSSQVSQNY
>AF146728
MGARASVLSGGELDRWEKIRLRPGGKKTYKLKHIVWASRELERFAVNPGLLETSEGCRQILVQLQPSLPTGSEELKSLFN
TVATLYCVHQKIEIRDTKEALEKIEEEQNKSKKKAQQAAADAGNSSKVSQNY
>AF224507
MGARASILSGGELDQWEKIRLRPGGKKKYRLKHLVWASRELERFAVNPGLLETSEGCRQILGQLQPSLQTGSEELKSLFN
AVAVLYCVHQRIEIKDTKEALEKIEEEQSKSKKKAQQATADTGSSSQVSQNY
>AF286365
MGARASILSGGELDKWEKIRLRPGGKKKYRLKHLVWASRELEQFAINPGLLETAEGCRQILGQLQSALQTGSEELRSLYN
TVATLYCVHQRIEVKDTKEALEKIEEEQNKSKKKAQQAAAGTGNSSNVSQNY
>AF538304
MGARASVLSGGELDKWEKIRLRPGGKKKYKLKHIVWASRELERFAVNPGLLETSGGCRQILAQLQPSLQTGSEELKSLYN
TVATLYCVHQKIEIKDTKEALEKIEEEQNKSKKKAQQAAADTGNSSQVSQNY
>AF538305
MGARASILSGGKLDQWEKIRLRPGGKKKYKFKHLVWASRELERFAVNPGLLETSEGCIQILGQLQPSLQTGSEELKSLFN
TVATLYCVHQRIDVRDPKEALDKIEEEQNQIKKKAQQAAADTGKHSKVSQNY
>AF538306
MGARASLLSGGELDKWEKIRLRPGGKKRYKLKHIVWASRELERFAVNPGLLETSEGCRQILGQLQPSLQTGSEELKSLYN
TVAVLYCVHQRIEVKDTKEALDKIEEEQNKSKKKAQQAAADTRSSSQVSQNY
>AF538307
MGARASVLSGGKLDKWEKIRLRPGGKKKYKLKHIVWASRELERFAVNPGLLETSEGCRQILGQLQPSLQTGSEELRSLYN
TVATHYCVHQGIGVKDTKEALDKIEEEQNKSKKKAQQAAADTGNSSQVSQNY
>AJ271445
MGARASVLSGGELDRWEKIRLRPGGKKKYRLKHVVWASRELERFAVNPGLLETSEGCRQILEQLQPSLQTGSEERRSLFN
TVATLYCVHQRIDVKDTKEALDKIEEEQSKSKKKAQQAAADKGNSNQVSQNY
>AY037268
--AGASVLSGGKLDRWEKIRLRPGGKKKYKLKHIVWASRELERFAVNPGLLETSEGCRRILEQLHPSLQTGSEELKSLYN
TVATLYCVHQNIEVRDTKDALEKIEEEQNKIKKRAQQAAADTGNSNPVSQNY
>AY037269
--ARASVLSGGELDKWEKIRLRPGGKKKYQLKHLVWASRELERFAVNPGLLETSEGCRQILGQLQPSLQTGSEELKSLYN
TVATLYCVHQKIEVKDTKEALDKIEEEQNKSKKKAQQAAADTGKNNQVSQNY
>AY037270
--ARASVLSAGELDKWEKIRLRPGGKKKYRLKHIVWASRELERFAVNPGLLETSGGCRQILGQLQPSLQTGSEELRSLYN
TVAVLFCVHQKIEVKDTKEALDKIEEEQNKSKKKAQQAAADTGNSNQVSHNF
>AY037282
--ARASVLSGGELDKWEKIRLRPGGKKKYKLKHIVWASRELERFAVNPGLLETSEGCRQILGQLQPSLQTGSEELKSLYN
TVAVLYCVHQRIEIKDTKEALDKIEEEQSKSKKKAQQAAADTGNNNQVSQNY
>AY173951
MGARASVLSGGQLDRWEKIRLRPGGKKKYRLKHIVWASRELERFAVNPGLLETSEGCRQILGQLQPSLQTGSEELRSLYN
TIAVLYCVHQKIEVKDTKEALEKIEEEQNKSKKKAQQAAANTENSSQVSQNY
>AY173952
MGARASVLSGGELDKWEKIRLRPGGKKQYKLKHIVWASRELERFAVNPGLLETSDGCRQILGQLQPALQTGSEELKSLYN
TVATLYCVHQRIDVRDTKEALDKIEEEQNKSKKKAQQAAA-T-NSSQVSQNY
>AY173954
MGARASVLSGGKLDKWEKIRLRPGGKKKYKLKHIVWASRELERFALNPGLLETSEGCRQILGQLQPALKTGSEELKSLFN
TVATLYCVHQNIEVRDTKEALDKIEEEQNKSKKKAQQAAADTGSSSQVSQNY
>AY173955
MGARASVLSGGELDKWEKIRLRPGGKKRYRLKHIVWASRELERFAVNPGLLETADGCKQIIAQLQPSLQTGSEELRSLFN
TVVTLYCVHKKIEVKDTKEALEKVEEEQNKSKKKAQQAAADTGSNSPVSQNF
>AY275556
MGARASVLSGGKLDSWEKIRLRPGGKKKYRLKHIVWASRELERFAVNPGLLETAEGCRQILEQLQPALRTGSEELRSLFN
TVATLYCVHQRIEIKDTKEALDKIEEEQNKSKKKAQQTAADTGNNSQVSQNY
>AY275557
MGARASVLSGGQLDRWEKIRLRPGGKKRYRLKHLVWASRELERFAVNPGLLESSEGCRQILEQLQPALKTGSEEFRSLFN
TVATLYCVHQRIEIKDTKEALDKIEEEQNKSKKKAQQTAADTGNNSQVSQNY
>AY308760
MGARASVLSGGELDRWEKIRLRPGGKKQYKLKHIVWASRELERFAINPGLLETSEGCRQILGQLQPSLQTGSEELRSLYN
TVAVLYCVHQKIEVKDTKEALDKIEEEQNKSKKKEQQAAANTGNSSQVSQNY
>AY352275
MGARASVLSAGELDKWEKIRLRPGGRKKYKLKHIIWASRELERFAVNPGLLETSEGCRQILGQLQPSLQTGSEELRSLFN
TVATLYCVHQKIEVKDTKEALEKVEEEQNKSKKKAQQAAADTGKGSQVSQNY
>AY423381
MGARASVLSGGELDRWEKIRLRPGGKKKYKLKHIVWASRELERFAVNPGLLETSEGCRQILGQLQPALQTGSEELKSLFN
TVATLYCVHARIEVKDTKEALEKIEEEQNKSKKRAQQAEADAGKNNPVSQNY
>AY561236
--ARASVLSGGELDRFEKIRLRPGGKKKYKLKHIVWASRELERFAVNPGLLESSEGCRQILGQLQPSLQTGSEELKSLFN
TIAVLYCVHQRIEVKDTKEALDRIEEEQNKSKKKAQQAAADTGNSSQVSQNY
>AY561238
--ARASVLSGGELDRWERIRLRPGGKEKYRLKHIVWASRELERFAVNPGLLETSEGCRQILEQLQPSLQTGSEELKSIYN
LVACLYCVHRRIEVKDTKEALDKVEEEQNKSKKKAQQTAADTGKSGQVSQNY
>AY561239
--ARASVLSGGKLDQWEKIRLRPGGSKRYRLKHLVWASRELERFAVNPGLLETSEGCRQILGQLQPSLQTGSEELKSLYN
AVAVLYCVHQRIDVKDTKEALDKIEEEQNKSKKKAQQAAADTGNNSQVSQNY
>AY561240
--ARASVLSGGELDKWEKIRLRPGGKKKYRLKHIVWASRELERFAVNPGLLETSEGCRQILAQLQPSLPTGSEELRSLYN
TIAVLYCVHQRIEVKDTKEALDKIEEEQNKSKKKAQPAAADTGSNSQVSQNY
>AY561242
--ARASILSGGKLDQWERIRLRPGGKKKYRLKHIVWASRELERFAVNPGLLETSEGCRQIIGHLQSSIQTGSEELKSLYN
TVVTLYCVHQRIDVKDTKEALEKVEEEQNKSKEKAQQAAAATGNNSHVSQNY
>AY586542
MGARASVISGGELDRWEKIRLRPGGAKKYRLKHIVWASKELERFAVNPGLLETSEGCRQILTQLQPSLQTGSEELKSLYN
TVAVLYCVHQKIEVKDTKEALDRIEEEQNKSKKKAQLAAADTGSSSQVSQNY
>AY586543
MGARASVISGGKLDKWEGIRLRPGGSKKYKLKHIIWASKELERFAVNPGLLETSDGCKRILEQLQPSLQTGSEELKSLYN
TVAVLWCVHQRIDVKDTKEALDKIEEEQNKSKKKAQPVAADTGNSSQVSQNY
>AY682547
MGARASILSAGELDKWEKIRLRPGGKKKYRLKHIVWASRELERFAVNPGLLETSEGCRQILEQLQPSLQTGSEELRSLYN
TIAVLYCVHQKIEVKDTKEALEKIEEEQNKSKKKAQQAAASTGNSSQVSQNY
>AY713410
--ARASVLSGGQLDKWEKIRLRPGGKKRYQLKHIVWASRELERFAVNPGLLETSEGCRQILGQLQPALQTGSEELKSLFN
TVATLYCVHQRIDVRDTKEALDKIEEEQNKSKKKTQQAAADTENSSQVSQNY
>AY713411
--ARASVLSAGELDKWEKIRLRPGGKKKYRLKHIVWASRELERFAVNPGLLETSEGCRQILGQLQPSLQTGSEELRSLFN
TVATLYCVHQKVDVRDTKEALERIEEEQNKSKKKAQQAAADTGNSSQVSQNY
>AY713412
--ARASVLSGGELDRWERIRLRPGGKKKYRLKHVVWASRELERFAVNPGLLETSEGCRQILGQLQPALQTGSEELRSLYN
TVATLYCVHQKIEIKDTKEALEKIEEEQNKSKKKAQQAAADTGNSSQVSQNY
>AY751406
MGARASILSGGKLDKWEKIRLRPGGKKKYQLKHLVWASRELERFAVNPGLLETSEGCRQIIGQLHPSLQTGSEELKSLYN
TVATLYCVHQNIDVADTKEALEKIEEEQNKSKKKAQQAAADAGNSSQVSQNY
>AY751407
MGARASVLSGGELDRWEKIRLRPGGKKKYRLKHIVWASRELERFAVNPGLLETSGGCRQILEQLQPALQTGSEELRSLYN
TIATLYCVHSKIEVKDTKEALEKIEEEQNKSKKRTQQAAADTGNSGQVSQNY
>AY779550
MGARASVLSGGDLDRWEKIRLRPGGKKQYKLKHIVWASRELERFAVNPGLLETAGGCRHILEQLQPSLQTGSEELKSLYN
TVATLYCVHQKIEVRDTKEALDKIEEEQNKSKKKAQQAAAGTGNSSQVSQNY
>AY779551
MGARASVLSGGDLNRWEKIRLRPGGKQQYKLQHIVWASRELERFAVNPGLLKTAGGCRQILEQLQPSLQTGSEELKSLYN
TVATLYCVHQKIEVKDTKEALDKIEEEQNKSKKKAQQAAAGTGNSSQVSQNY
>AY779552
MGARASVLSGGDLDRWETIRLRPGGKKQYRLKHIVWASRELERFAVNPGLLETSEGCRQILEQLQPSLQTGSEELRSLYN
TIAVLYCVHQKIDVKDTKEALDKIEEEQNKSKKKAQQAAAGTGNSSQVSQNY
>AY779564
MGARASVLSGGDLDRWEKIRLRPGGKKQYKLKHIVWASRELERFAVNPGLLEKTGGCRQILEQLQPSLQTGSEELKSLYN
TVATLYCVHQKIEVRDTKEALEKIEEEQNKSKKKAQQAAAGTGNSSQVSQNY
>AY781126
--ARASVLSGGELDRWEKIRLRPGGKKKYRLKHIVWASRELERFAVNPGLLETTEGCRQILGQLQPSLQTGSEELKSLFN
TIAVLYCVHQKIEVKDTKEALDKIEEEQNKSKKKAQQAAADAGNNSQVSQNY
>AY781127
--ARASILSGGQLDRWEKIRLRPGGKKKYRLKHIVWASRELERFAVNPGLLETSEGCRQILQQLQPALQTGSEELKSLFN
TVATLYCVHQRINVKDTKEALEKIEEEQNKSKKKVQQAADDTGNSSQVSQNY
>AY795904
--ARASVLSGGKLDRWERIRLRPGGNKKYKLKHIVWASRELERFAVNPGLLETAEGCRQILGQLQPSLQTGSEELKSLFN
TVAVLYCVHQQIDVKDTKEALDKIEEEQNKSKKKAQQAAADTGSSSQVSQNY
>AY795905
--ARASILSGGELDRWEKIRLRPGGKKKYKLKHIVWASRELERFAVNPGLLETSEGCIQILGQLQPSLQTGSEELKSLFN
TVAVLYCVHQRIEVKDTKEALDKIEEEQNKSKKKAQQAAADTGSSSQVSQNY
>AY818644
MGARASVLSGGELDRWEKIRLRPGGKKKYKLKHIVWASRELERFAVNPGLLETSEGCRQILEQLQPALQTGSEELKSLYN
TVATLYCVHQRIEIKDTKEALEKIEEEQNKSKKKAQQAAADTGNSSQVSQNY
>AY819715
MGARASVLSGGELDRWEKIRLRPGGRKKYRLKHIVWASRELERFALNPGLLETSEGCRQILGQLQPSLQTGSEELRSLYN
TVATLYCVHQKIEVKDTKEALDKIEEEQNKSKKKAQQAAAGTGNNSQVSQNY
>AY835748
MGARASVLSGGNIDRWEKIRLRPGGKKQYRLKHIVWASRELERFAVNPGLLETAEGCRQILGQLQPALQTGSEELRSLYN
TIATLYCVHQGIEVRDTKEALDKIEEEQNKSKKKAQQAAADTGNSSQVSQNY
>AY835749
MGARASVLSGGKLDRWEKIRLRPGGKKQYRLKHIVWASRELERFAVNPGLLETAEGCKQILGQLQPALQTGSEELRSLFN
TVATLYCVHQGIEVRDTKEALDKIEEEQNKSKKKAQQAAADTGNSSQVSQNY
>AY835750
MGARASVLSGGELDKWEKIRLRPGGKKQYKLKHIVWASRELERFAVNPGLLETSEGCRQILGQLQPSLQTGSEELRSLYN
TIAVLYCVHQRIDVKDTKEALDKIEEEQNKSKKKAQQAAADTGNNSQVSQNY
>AY835751
MGARASVLSGGKLDRWEKIRLRPGGKKQYRLKHIVWASRELERFALNPGLLETAEGCRQILGQLQPALQTGSEELRSLYN
TVATLYCVHQGIEVRDTKEALDKIAEEQNKSKKKAQQAAADTGNSSQVSQNY
>AY835752
MGARASVLSGGKLDRWEKIRLRPGGKKQYRLKHIVWASRELERFAVNPGLLETAEGCRQILGQLQPSLQTGSEELRSLYN
TIATLYCVHQGIEVRDTKEALDKIEEEQNKSKKKAQQAAADTGNSSQVSQNY
>AY835753
MGARASVLSGGELDRWEKIRLRPGGKKKYKLKHIVWASRELERFAVNPSLLETSEGCRQILRQLQPSLQTGSEELKSLYN
TVATLYCVHQRIEIKDTKEALDKIEEEQNKSKKKAQQTAADTGNSSQVSQNY
>AY835754
MGARASVLSGGQLDRWEKIRLRPGGKKRYRLKHIVWASRELERFAVNPGLLETSEGCRQILGQLQPSLQTGSEELRSLYN
TIATLYCVHQRIEVKDTKEALEKIEEEQNKSKKKAQQAAADTGNSSTVSQNY
>AY835755
MGARASVLSGGELDKWERIRLRPGGRKKYKLKHIVWASRELERFAVNPGLLETSEGCRQILEQLQPSLQTGSEELRSLFN
TVATLYCVHQKIDVKDTKEALEKIEEEQNKSKKKAQQAAADTGNSGKVSQNY
>AY835756
MGARASVLSGGELDKWERIRLRPGGKKKYKLKHVVWASRELERFAVNPGLLETSEGCRQILEQLQPSLQTGSEELRSLFN
TVATLYCVHQKIEVKDTKEALEKIEEEQNKSKKKAQQAAADTGNSGKVSQNY
>AY835757
MGARASVLSGGELDRWEKIRLRPGGKKKYKLKHIVWASRELERFAVNPGLLETSEGCRQILGQLQPSLQTGSEELRSLYN
TIATLYCVHQKIDVKDTKEALEKIEEEQNKSKKKAQQAAADTGNSSKVSQNY
>AY835758
MGARASVLSGGELDRWEKIRLRPGGRKKYQLKHIVWASRELERFAINPGLLETSEGCRQILGQLQPSLQTGSEELRSLYN
TIATLYCVHQKIDVKDTKEALERIEEEQNKS-K-TQQAAADTGNSSKVSQNY
>AY835759
MGARASVLSGGELDKWEKIRLRPGGKKKYKLKHIVWASRELERFAVNPGLLETSEGCRQILGQLQPSLQTGSEELRSLYN
TVATLYCVHQRIEIKDTKEALEKIEEEQNKSKKKAQQAAADTRNSSQVSQNY
>AY835760
MGARASVLSGGELDKWEKIRLRPGGKKKYKLKHIVWASRELERFAVNPGLLETAEGCRQILGQLQPSLQTGSEELRSLFN
TVATLYCVHQRIEIKDTKEALEKIEEEQNKSKKKAQQAAADTRNSSQVSQNY
>AY835761
MGARASVLSGGELDKWEKIRLRPGGRKKYKLKHIVWASRELERFAVNPGLLETAEGCRQILGQLQPSLQTGSEELRSLFN
TVATLYCVHQRIEIKDTKEALDKIEEEQNKSKKKAQQAAADTKNSSQVSQNY
>AY835762
MGARASVLSGGKLDRWEKIRLRPGGKKKYKLKHIVWASRELERFAVNPGLLETSEGCRQILGQLQPSLQTGSEELKSLYN
TVATLYCVHQRIEVKDTKEALEKIEEEQNKSKKKAQQTAADTGNSSQVSQNF
>AY835763
MGARASVLSGGKLDRWEKIRLRPGGKKKYKLKHLVWASRELERFAVNPGLLETSEGCRQILGQLQPSLQTGSEELKSLFN
TIATLYCVHQRIEVKDTKEALEKIEEEQNKSKKKAQQTAADTGNSNQVSQNF
>AY835764
MGARASVLSGGKMDRWEKIRLRPGGKKKYKLKHLVWASRELERFAVNPGLLETAEGCRQILGQLQPSLQTGSEELKSLFN
TIATLYCVHQRIEVKDTKEALEKIEEEQNKSKKKAQQTAADTGSSNQVSQNF
>AY835765
MGARASILSGGELDRWEKIRLRPGGKKQYRLKHIVWASRELERFAVNPGLLETSEGCRQILGQLQPSLQTGSEELRSLYN
TIATLYCVHQRIEVKDTKEALDKIEEEQNKSKKKAQQAAADTGNSSTVSQNY
>AY835766
MGARASVLSGGKLDSWEKIRLRPGGKKKYRLKHIVWASRELERFAVNPGLLETAEGCKQILGQLQPALQTGSEELRSLFN
TVATLYCVHQRIEVKDTKEALDKIEEEQNKSKKKAQQAAADTGNNSQVSQNY
>AY835767
MGARASVLSGGKLDSWERIRLRPGGKKKYRLKHIVWASRELERFAVNPGLLETAEGCRQILEQLQPALQTGSEELRSLYN
TIATLYCVHQRIEVRDTKEALDKIEEEQNKSKKKAQQAAADTGKGSQVSQNY
>AY835768
MGARASVLSGGKLDSWERIRLRPGGKKKYRLKHIVWASRELERFAVNPGLLETAEGCKQILEQLQPALRTGSEELRSLYN
TIATLYCVHQRIEVKDTKEALDKIEEEQNKSKKKAQQAAADTGNNSQVSQNY
>AY835769
MGARASVLSGGELDRWEKIRLRPGGKKKYRLKHIVWASRELERFAVNPGLLETSEGCRQILGQLQPALQTGSEELRSLYN
TVATLYCVHQRIEIKDTKEALDKIEEEQNKSKKKAQPAAADTGNSTQVSQNY
>AY835770
MGARASVLSGGELDKWEKIRLRPGGKKRYKLKHIVWASRELERFAVNPGLLETSEGCRQILGQLQPALQTGSEELRSLYN
TVATLYCVHQRIEVKDTKEALEKIEEEQNKSKKKAQQAAADAGKNNQVSQNY
>AY835771
MGARASVLSGGELDKWEKIRLRPGGKKRYKLKHIVWASRELERFAVNPGLLETSEGCRQILGQLQPSLQTGSEELRSLYN
TVATLYCVHQRIEVKDTKEALEKIEEEQNKSKKKAQQAAADTGKNNQVSQNY
>AY835772
MGARASVLSGGELDKWEKIRLRPGGKKRYKLKHIVWASRELERFAVNPGLLETSEGCRQIIGQLQPSLQTGSEELRSLYN
TVATLYCVHQRRDVKDTKEALDKIEEEQNKSKQKAQQAAADAGKNNQVSQNY
>AY835773
MGARASVLSGGELDKWEKIRLKPGGKKTYKLKHIVWASRELEQFAVNPGLLETSKGCRQILGQLQPSLQTGSEELRSLYN
TVATLYCVHQRIEVKDTKEALDKIEEEQNKSKQKAQQAAADAGKNTQASQNY
>AY835774
MGARASVLSGGELDRWEKIRLRPGGKKKYKLKHIVWASRELERFAVNPGLLETSEGCRQILGQLQPSLQTGSEELKSFYN
TIATLYCVHQKIEVKDTKEALEKIEEEQNKSKKKAQQAAADTGKGSQVSQNY
>AY835775
MGARASVLSGGELDRWEKIRLRPGGKKTYKLKHIVWASRELERFAVNP--LETSEGCRQILGQLQPSLQTGSEELRSLYN
TVATLYCVHQRIEVKDTKEALDKIEEEQNKGKKKAQQAAADTGNSSTVSQNY
>AY835776
MGARASVLSGGELDRWEKIRLRPGGKKKYKLKHIVWASRELERFAVNPGLLETSEGCRQILGQLQPSLQTGSEELKSLYN
TIAVLYCVHQKIEVKDTKEALEKIEEEQNKSKKKAQQAAADTGKGSPVSQNY
>AY835777
MGARASVLSGGELDKWEKIRLRPGGKKKYRLKHIVWASRELGRFAINPGLLETSEGCRQILGQLQPALQTGSEELRSLFN
TVATLYCVHQKIEVKDTKEALEKIEEEQNKSKKKAQQAAADTRNSSQVSQNY
>AY835778
MGARASVLSGGELDRWEKIRLRPGGKKQYELKHIVWASRELERFALNPGLLETSEGCRQILGQLQPALQTGSEELRSLYN
TVATLYCVHQKIEVRDTKEALDKIEEEQNKSKKKAQQATADIGNSSQVSQNY
>AY835779
MGARASVLSGGELDRWERIRLRPGGKKKYRLKHIVWASRELERFAVNPGLLETSEGCRQILGQLQPSLQTGSEELRSLYN
TVATLYCVHQKIDVKDTKEALEKIEEEQNKSKKKAQQAAADTRNSSQVSQNY
>AY835780
MGARASVLSGGELDRWEKIRLRPGGKKKYRLKHIIWASRELERFAVNPGLLETSEGCRQILGQLQPSLQTGSEELRSLYN
TVATLYCVHQKIEVKDTKDALEKIEEEQNKSKKKAQQAAADTRNSSQVSQNY
>AY835781
MGARASVLSGGELDKWERIRLRPGGRKKYKLKHIVWASRELERFAVNPGLLETSEGCRQILEQLQPALQTGSEELRSLFN
TVATLYCVHQKIDVKDTKEALEKIEEEQNKSKKKAQQAAADTGNSGKVSQNY
>AY857022
MGARASVLSGGKLDKWERIRLRPGGKKKYRLKHIVWASRELERFAVNPGLLETSEGCRQILGQLQPSLQTGSEELRSLYN
TVATLYCVHQGIDVKDTKEALDKIEEEQNKSKKKAQQAAADTGNSGQGSQNY
>AY857165
MGARASVLSGGELDRWEKIRLRPGGKKKYQLKHIVWASRELERFAVNPGLLETSEGCKQILGQLQPALQTGSEELKSLYN
TVATLYCVHQRIDVKDTKEALDKIEEEQNKSKKKAQQAAADTGNSSQVSQNY
>D10112
MGARASVLSGGELDKWEKIRLRPGGKKKYKLKHIVWASRELERFAVNPGLLETSEGCRQILGQLQPSLQTGSEELRSLYN
TVATLYCVHQKIDVKDTKEALEKIEEEQNKSKKKAQQAAAGTGNSSQVSQNY
>DQ097739
MGARASVLSGGELDKWEKIRLRPGGKKKYKLKHIVWASRELERFAVNPGLLGTSAGCRQILGQLQPSLQTGSEELKSLFN
TVATLYCVHQNIAVKDTKEALEKIEEEQNKSKKKAQQAAADTGNSSQVSQNY
>DQ097744
MGARASVLSGGELDRWEKIRLRPGGKKKYRLKHIVWASRELERFAVNPGLLETSEGCRQILRQLQPSLQTGSEEPRSLFN
TVATLYCVHQKIDVKDTKEALEKVEEEQNKSKEKAQQPAADAGNSSQVSQNY
>DQ207942
--ARASVLSGGKLDQWEKIRLRPGGKKQYKLKHIVWAGRELERYAVNPGLLETSEGCKQIIGQLQPSLPTGSEELKSLYN
TVAVLYCVHQRIGVKDTQEALEKIEEEQNKSKKKAQQAAADTENKNQVSQNY
>DQ295192
MGARASILSGGKLDAWEKIRLRPGGKKKYRLKHLVWASRELERFAVNPGLLETPEGCRQILGQLQPSLQTGSEELKSLYN
TIATLYCVHQRIEIRDTKEALEKIEEEQNKSKKRAQQAAADTGNSSQVSQNY
>DQ295193
MGARASVLSGGKLDKWERIRLRPGGKKKYRLKHLVWASRELERFAVNPGLLETSEGCRQILAQLQPSLQTGSEELKSLFN
TVATLYCVHQGIEIRDTKEALEKIEEEQNKSKKKAQQATAGAGNSSQVSQNY
>DQ295195
MGARASILSGGKLDAWEKIRLRPGGKKQYRLKHLVWASRELERFAVNPGLLETSEGCRQILGQLQPSLQTGSEELKSLYN
TVAVLYCVHQRIEVKDTKEALDKIEEEQNKSKKKAQQATADTGNSSQVSQNY
>DQ354112
--ARASVISGGKLDAWEKIRLRPGGSKKYKLKHIVWASRELERFAVNPGLLETSEGCRQILGQLQPSLQTGSEELKSLFN
TVAVLYCVHQRIEIKDTKEALDKIEEEQNKSKKKAQQAAADTGHSSQVSQNY
>DQ354114
--ARASVLSGGQLDRWEKIRLRPGGKKKYRLKHIVWASRELERFAVNPGLLETSEGCRQILTQIQPALQTGSEELRSLFN
TVATLYCVHQRIEIKDTKEALEKIEEEQNKSKKKEQQTAADTGNNSQVSQNY
>DQ354118
--ARASVLSRGELDRWEKIRLRPGGKKKYKLKHIIWASRELERFAVNPGLLETSEGCRQILQQLQPSLQTGSEELRSLFN
TVAALYCVHERIDIKDTKEALEKIEEEQNKSKKKAQQTAADTGNNSQVSHNY
>DQ354119
--ARASVLSGGELDRWEKIRLRPGGKKKYQLKHIVWASRELERFAVNPGLLETSEGCRQILTQLQPALQTGSEELKSLFN
TVATLYCVHQNIEVKDTKEALEKIEEEQNKSNKRAQQAAADTGNRSQVSQNY
>DQ358805
MGARASVLSGGELDRWEKIRLRPGGKKKYRLKHIVWASRELERFAVNPGLLETSEGCRQIMEQLQPTLKTGSEEIKSLYN
TVATLYCVHQRIDIK-PKEAL-KIEEEQNNSKKKAKQAAADTGNNSQVSQNY
>DQ358810
MGARASVLSGGEWDKWEKIRLRPGGRKKYKLKHIVWASRELERFAVNPGLLETAEGCRQILGQLQPSLQTGSEELRSLFN
TVATLYCVHQKIEVKDPKEALEKIEEEQNKSKKKAQQAAADTKNSSQVSQNY
>DQ383746
--ARASVLSGGELDRWEKIRLRPGGKKKYRLKHIVWASRELERFAVNPGLLETSEGCRKILGQLHPSLQTGSEELRSLYN
TIATLYCVHQKIEVKDTKEALDKIEEEQNKSKKKAQQAAADTGNNNPVSQNY
>DQ383748
--ARASVLNGGELDRWEKIRLRPGGKKQYRLKHVVWASRELERFAINPGLLETSGGCRQILGQLQPSLQTGSEELRSLYN
TVATLYCVHQKIEVRDTKEALEKIEEEQNKSKKKAQQAAADTENNSQVSQNY
>DQ383749
--ARASVLSGGELDRWEKIRLRPGGKKKYRLKHIVWASRELERFAVNPGLLETAEGCRQILGQLQPSLQTGSEELKSLYN
TLAVLYCVHQRIEIKDTKEALDKIEEEQNKSKKKTQQTAADTGEKSQVSQNY
>DQ383751
--ARASVLSGGELDRWEKIRLRPGGKKQYKLKHIVWASRELERFAVNPGLLETSEGCRQILGQLQPSLQTGSEELQSLFN
TIAVLYCVHQRIDVKDTKEALEKIEEEQNKCKKKAQQAAADAGNNSQVSQNY
>DQ383752
--ARASVISGGKLDRWEKIRLRPGGHKKYRLKHIVWASRELERFAVNPGLLETSEGCRQILEQLQPALKTGSEEFRSLYN
TVATLYCVHQKMDVKDTKEALDKIEEEQNSSKKKAQQAATDTGNNSQVSQNY
>DQ396398
MGARASVLSGGELDRWEKIRLRPGGKKKYRLKHIVWASRELERFAINPGLLETSAGCRQILGQLHPSLQTGSEELRSLYN
TVATLYCVHQKIEIKDTKEALDKIEEEQNKSKNRAQQTAAGTGNSNQVSQNY
>DQ487188
MGARASVLSGGELDRWEKIRLRPGGKKKYRLKHIVWASRELERFAVNPGLLETSEGCRQILGQLQPSLQTGSEELRSLFN
TVATLYCVHQKIDVKDTKEALDKIQEEQNKCKKKVQQAAADTGNSSQVSQNY
>DQ487189
MGARASVLSGGELDRWEKIRLRPGGKKKYRLKHVVWASRELERFAVNPGLLETSEGCKQILEQLQPSLQTGSEELKSLFN
TVATLYCVHRKIDVKDTKEALDKIQEEQNKSKKKAQQAAADTGNSSQVSQNY
>DQ487190
MGARASILSGGELDRWEKIRLRPGGKKKYKLKHIVWASRELERFAVNPGLLETSAGCRQILGQLQPSLQTGSEELKSLFN
TVATLYCVHQKIDVKDTKEALEKIEEEQNKNKKKAQQAAADTGNSSQVSQNY
>DQ487191
MGARASVLSGGELDRWEKIRLRPGGKKKYKLKHIVWASRELERFAVNPGLLETSAGCRQILGQLQPSLQTGSEELKSLFN
TVATLYCVHQKIDVKDTKEALEKIEEEQNKCKKKAQQAAADTGNSSQVSQNY
>DQ676870
MGARASVLSGGKLDKWEKIRLRPGGKKRYKLKHLVWASRELERFAVNPGLLETAEGCRQILGQLQPSLQTGSEELKSLYN
TIAVLYCVHQEIEVKDTKEALDKIEEEQNKSKKKAQQAAAGTGNSSQASQNY
>DQ676874
MGARASVLSGGELDRWEKIRLRPGGKKKYKLKHIVWASRELERFAVNPGLLETSEGCRQILGQLHPSLQTGSEELKSLYN
TIATLYCVHQKIDVKDTKEALDKIEEEQNKCKKKAQQAAADAGNSSQVSQNY
>DQ676886
MGARASILSGGELDKWEKIRLRPGGKKTYKLKHIVWASRELERFAVNPGLLETSDGCRQILVQLQPSLKTGSEELKSLYN
TVATLYCVHQRIDVRDTKEALDKIEEEQNKSKKKTQQAAADTGNSSQVSQNY
>DQ823362
--ARASVLSGGALDKWEKIRLRPGGKKKYKLKHIVWASRELERFAVNPGLLETSEGCRQILGQLQPSLQTGSEELKSLYN
TVAVLYCVHQKIEIKDTKEALDKIEEEQNKSKKKAQQAAADAANKSQVSQNY
>DQ823363
--ARASVLSGGELDKWEKIRLRPGGKKTYKLKHIVWASRELERFAVNPGLLETSEGCRQILGQLQPALQTGSEELKSLYN
TVATLYCVHQRIDVKDTKEALDKIEEEQNKSKKKTQQAAADTGDRNQVSQNY
>DQ823364
--ARASVLSGGKLDAWEKIRLRPGGKKKYHLKHIVWASRELERFAVNPGLLETAEGCRQILGQLQPSLQTGSEELKSLFN
TVAVLYCVHQRIEVKDTKEALEKIEEEQNKSKKKAQQAAADTGDRKQVSQNY
>DQ833405
MGARASVLSGGQLDRWEKIRLRPGGKKKYKLKHIVWASRELERFAVNPGLLETSEGCRQILEQLQPSLQTGSEELRSLFN
TIAVLYCVHQRIDIKDTKEALEKIEEEQNKSKKKAQQAAAGIGNNSQVSHNY
>DQ833406
MGARASVLSGGQLDRWEKIRLRPGGKKKYKLKHIVWASRELERFAVNPGLLETSEGCRQILEQLQPSLQTGSGEIKSLFN
TVAVLYCVHQRIEIKDTKEALERIEEEQNKSKKKAQQAEADKGNNSQISHNY
>DQ833407
MGARASVLSGGQLDRWEKIRLRPGGKKKYRLKHLVWASRELERFAVNPGLLETTEGCRQILEQLQPALQTGSEELRSLFN
AIAVLYCVHQRIDIKDTKEALEKIEEEQNKSKKKAQQTAADKGNNSQVSQNY
>DQ833408
MGARASVLSGGQLDRWEKIRLRPGGRKKYKLKHIVWASRELERFAVNPGLLETSEGCRQILEQLQPSLKTGSEELRSLFN
TVATLYCVHQKIEIKDTKEALEKIEEEQNKSKKKAQQAAADAGNNSQVSRNY
>DQ833409
MGARASVLSGGQLDRWEKIRLRPGGKKKYRLKHIVWASRELERFAVSPGLLETSGGCRQILEQLQPSLQTGSEELRSLFN
TIATLYCVHQGIDIKDTKEALEKIEEEQNKSKKKAQQTAADKGNNSQVSHNY
>DQ833410
MGARASVLSGGQLDRWEKIRLRPGGKKKYQLKHIVWASRELERFAINPGLLETAEGCRQILGQLQPSLQTGSEEVKSLFN
TVATLYCVHQRIDIKDTKEALDKIEEEQNKSKKKTQQAAADTGNNSQVSQNY
>DQ833411
MGARASVLSGGQLDRWEKIRLRPGGKKKYKLKHIVWASRELERFAVNPGLLETSGGCRQILEQLQPSLQTGSEELRSLFN
AVAVLYCVHQGIDIKDTKEALEKIEEEQNKSKKKAQQTAADTGNNSQVSQNY
>DQ833413
MGARASVLSGGQLDRWEKIRLRPGGNKRYRLKHIVWASRELERFAVNPGLLETAEGCRQILEQLQPSLQTGSEELRSLFN
TVATLYCVHQRIDIKDTKEALEKIEEEQNKSKKKAQQTAAGVGNNSQASQNY
>DQ833414
MGARASVLSGGQLDRWEKIRLRPGGKKRYRLKHIVWASRELERFAINPGLLETTEGCRQILEQIQPSLQTGSEELRSLFN
TIAVLYCVHHRIEVKDTKEALEKIEEERNKSKKKAQQTAADTGNNSQVSQNY
>DQ833417
MGARASVLSGGQLDRWEKIRLRPGGKKKYRLKHLAWASRELERFAVNPGLLETAGGCRQILEQLQPSLKTGSEELRSLFN
TVATLWCVHQQIEVKDTKEALEKIEEEQNKSKKKAQQTAADAGNNSQVSHNY
>DQ833418
MGARASVLSGGQLDRWERIRLRPGGKKKYRLKHIVWASRELERFAVNPGLLETSEGCRQILGQLQPSLQTGSEELKSLFN
TVAVLYCVHQRIEIKDTKEALEKIEEEQNKSKKKVQQTAADTGNNSQVSQNY
>DQ833420
MGARASILSGGQLDRWEKIRLRPGGKKKYRLKHLVWASRELGRFAVNPGLLETTEGCRQILEQLQPSLQTGSEELRSLFN
TIAVLYCVHRRIDIKDTKEALEKIEEEQNKSKKKAQQTAADTGNNNPVSQNC
>DQ833421
MGARASVLSGGKLDKWERIRLRPGGKKKYRLKHIVWASRELERFAVNSGLLETSEGCRQILEQLQPSLKTGSEELRSLYN
TVATLYCVHQNIEIKDTKEALEKIEEEQNKSKKKAQQAAAAAGNSSPVSQNY
>DQ833422
MGARASVLSGGQLDRWEKIRLRPGGKKRYRLKHIVWASRELERFAVNPGLLESSEGCRKILEQLQPSLQTGSEELRSLYN
TVAVLYCVHHRIEVKDTKEALEKIEEEQNKSKKKAQQTAAGVGNNSQVSQNY
>DQ833423
MGARASVLSGGQLDRWEKIRLRPGGKKRYRLKHIVWASRELERFAVNPGLLETSEGCRQILEQLQPALQTGSEELRSLFN
TVATLYCVHQRIEIKDTKEALDKIEEEQNKSKKKAQQKAADTGNDSQVSQNY
>DQ833425
MGARASVLSGGQLDRWERIRLRPGGKKKYHLKHIVWASRGLERFSINPGLLETSEGCRQILEQLQPSLKIGSEELRSLFN
TIAVLYCVHQQIDIKDTKEALEKIEEEQNKSEKKAQQTAADTGNNSQVSRNY
>DQ833427
MGARASVLSGGQLDRWEKIRLRPGGKKRYRLKHIVWASRELERFAVNPGLLESAEGCRKILEQLQPSLQTGSEELRSLFN
TVATLYCVHQRIEIKDTKEALDRIEEEQNKSKKKAQQAATSTGNNSQISQNY
>DQ833428
MGARASVLSGGQLDRWERIRLGPGGKKKYKLKHIVWASRELERFAVNPGLLETAEGCRQILQQLQPSLQTGSEELKSLFN
AVAVLYCVHQRIEVKDTKEALEKIEEEQNKSKKKAQQAAADTGNNSQVSHNY
>DQ833430
MGARASVLSGGQLDRWEKIRLRPGGKKRYRLKHIVWASRELERFAVNPGLLETSEGCRQILEQLQPSLQTGSEELRSLFN
TIAVLYCVHRRIEIKDTKEALDKIEEEQNKS-KKAQQTAADIGNNSQVSQNY
>DQ833431
MGARASVLSGGQLDRWEKIRLRPGGKKRYRLKHIVWASRELERFAVNPGLLESSEGCRQILEQLQPSLQTGSEELRSLYN
TVAVLYCVHQRIEIKDTKEALEKIEEEQNKSKKKAQQKAADTGNNSQVSQNY
>DQ833435
MGARASILSGGQLDRWEKIRLRPGGKKKYRLKHLVWASRELERFAVNPGLLETSEGCRQIIQQLQPSLQTGSEELRSLFN
TIAVLYCVHQRIEIKDTKEALEKIEEEQNKSKKKAQQAAADTGNKGPVSQNY
>DQ833436
MGARASVLSGGQLDRWEKIRLRPGGKKRYRLKHIVWASRELERFAVNPGLLETAEGCRQILEQLQPSIQTGSEELKSLFN
LVAVLLCVHQRIEIKDTKEALEEIEEEQNKSKKKAQQTAAGIGNTSQVSQNY
>DQ837381
MGARASVLSGGQLDRWEKIRLRPGGKKKYKLKHLVWASRELERFAVNPSLLETAEGCRQIIGQLQPSLQTGSEELKSLHN
AIATLYCVHRRIDVKDTKEALEKVAEEQSKSKKTAQQAAADTASNSQVSQNY
>DQ886031
MGARASVLSGGQLDKWEKIRLRPGGKKKYQLKHLVWASRELERFAVNPGLLETAGGCRQILGQLHPSLQTGSEELRSLYN
TIATLYCVHQNIEVKDTKEALEKIEEEQNKSKKKAQQAAADTANSSQVSQNY
>DQ886032
MGARASVLRGGQLDTWEKIRLRPGGKKQYRLKHLVWASRELERFAINPGLLETAEGCRQIIGQLQPALQTGSEEVKSLFN
TVATLYCVHQNIEVRDTKEALDKIEEEQNKSKKKAQQAAADTGNSSQVSQNY
>DQ886033
MGARASVLSGGELDKWEKIRLRPGGRKQYKLKHIVWASRELERFAVNPGLLETSEGCRQILGQLQPSLQTGSEELNSLSN
TIAVLYCVHQRIDIKDTKEALDKIEEEQNKSKKKVQQAAADTGNSNQVSQNY
>DQ886034
MGARASVLSGGELDRWEKIRLRPGGKKKYRLKHIVWASRELERFAVNPSLLETSEGCRQILRQLQPSLQTGSEELKSLYN
TIATLYCVHQRIEVKDTKEALDKIEEEQNKSKKKAQQAAADMGNSSSVSQNY
>DQ886035
MGARASVLSGGELDRWEKIRLRPGGKKKYRLKHIVWASRELERFAVNPGLLETSEGCRQILGQLQPSLQTGSEELRSLYN
TVATLYCVHQKIDVKDTKEALEKVEEEQNKSKKKAQQAAADTGNSSKVSQNY
>DQ886036
MGARASVLSGGELDRWEKIRLRPGGKKRYKLKHIVWASRELERFAVNPGLLETSEGCRQILGQLQPALQTGSEELKSLYN
TVATLYCVHQRIDVKDTKEALDKIEEEQNKSKKKAQQAAADTGNSSQVSQNY
>DQ886037
MGARASVLSGGELDRWEKIRLRPGGRKKYKLKHIVWASRELERFAVNPGLLETTAGCRQILEQLQPSLQTGSEELKSLYN
TVATLYCVHQKIDVRDTKEALDKIEEEQNKSKRKAQQAAADTGNSSQVSQNY
>EF122502
MGARASVISGGELDRWEKIRLRPGGNKKYRLKHIVWASRELERFAVNPGLLETSEGCRQILEQLQPALQTGSEELRSLFN
TVATLYCVHQRIDIKDTKEALEKIEEEQTKSKKKAQQTAADKGNNSQVSQNY
>EF122503
MGARASVLSGGQLDRWEKIRLRPGGKKKYRLKHLVWASRELERFAVNPGLLETSGGCRQILQQLQPALQTGSEELRSLFN
TIAVLYCVHERIEIKDTKEALEKIEEEQNKSKVKAQQTAADTGTTSQVSQNY
>EF122504
MGARASVLSGGKLDRWERIRLRPGGKKKYKLKHIVWASRELERFAVNPGLLETSEGCRQILEQLQPSLQTGSEELRSLFN
TVATLYCVHNRIEIKDTKEALEKIEEEQNKSKKKAQQTAADVGNNSQVSQNY
>EF122509
MGARASVLSGGKLDRWEKIRLRPGGKKQYRLKHLVWASRELERFALNPGLLETSEGCKQILEQLQPAIQTGTEELRSLFN
TVAVLYCVHQRIEIKDTKEALDKIEEEQNKSKKKAQQTAADTGNNSQVSQNY
>EF122510
MGARASVLSGGQLYRWEKIRLRPGGKKKYKLKHILWASRELERFALNPGLLETSQGCIQILEQLQPSLHTGSEKLISLFT
TIAVLYCVHQRIEIKNTKEALEKIEEEQNKSMKKVQQTAADTGNNSQVSLNY
>EF122511
MGARASVLSGGELDRWEKIRLRPGGKKKYRLKHIVWASRELERFAVNPGLLETSEGCRQILEQLQPALRTGSEELRSLYN
TVATLYCVHQKIEIKDTKEALEKIEEEQNKSKKKAQQTVADMGNNSQVSHNY
>EF122513
MGARASVLSGGQLDRWEKIRLRPGGKKRYRLKHIVWASRELERFAINPGLLETSEGCRQILEQLKPTIQTGSEELRSLFN
TVATLYCVYQRIEIKDTKEALEKIEEEQNKSKKKAQQTAADKGNNSQVSQNY
>EF122514
MGARASVLSGGQLDRWEKIRLRPGGKKKYRLKHLVWASRELERFAINPGLLETSEGCRQILQQLQSSLQTGSEEIKSLFN
TVATLYCVHQRIDIKDTKEALDKIEEEQNESKKKAQQTAADKGNNSQVSQNY
>EF122516
MGARASVLSGGKLDRWEKIRLRPGGNKRYKLKHIVWASRELERYAVNPGLLETSEGCRQILEQLQPALQTGTEELRSLFN
AVATLYCVHQRIDVKDTKEALDKIEEEQNKSKKKAQQTAADTGNNSQVSQNY
>EF122517
MGARASVLSGGQLDKWERIRLRPGGKKKYQLKHLVWASRELERFAVNPGLLETADGCRQILQQLQPSLQTGSEELRSLFN
TVATLYCVHQRIEIKDTKEALERIEEEQNKSKKKAQQTAADTGNNSQVSQNY
>EF122519
MGARASVLSGGHLYRWEKIRLRPGGKKKYRLKHIVWASRELERFSVNPGLLETSQGCIQILEQLQPSLLTGSQKLISLFN
TIAPLYCVHQKIEIKDTPEALEKIEEKQNTSMKKAHHTPPDIGNNSQVSQNY
>EF122522
MGARASILSGGALDRWEKIRLRPGGKKKYRLKHLVWASRELERFAVNPGLLETAEGCRQILGQLQPSLQTGSEEIKSLFN
TVATLYCVHQRIEVKDTKEALDKIEEEQNKSKKKAQQATADTGNSSQVSQNY
>EF122529
MGARASVLSGGQLDKWEKIRLRPGGKKKYQLKHLVWASRELERFAVNPGLLETSEGCRQILEQLQPSLRTGSEELRSLFN
TVATLYCVHQRIEVKDTKEALDKIEEELNKSKKMAQQKAADTGNTNQVSRNY
>EF122533
MGARASVLSGGELDRWEKIRLRPGGNKRYKLKHIVWASRELERFAVNPGLLETSEGCRQILEQLQPALQTGSEELRSLYN
TVATLYCVHQRIDIKDTKEALDKIEEEQNKSKKKAQQTAADRGNNSQVSQNY
>EF122538
MGARASVLSGGQLDRWEKIRLRPGGKKKYHLKHIVWASRELERFAVNPGLLETAEGCRQILGQLQPALQTGSEEFRSLFN
TIAVLYCVHQRIEIKDTKEALDKIEEEQNKSKQKAQQKAADTGNNSQVSHNY
>EF122545
MGARASVLSGGQLDRWEKIRLRPGGKKRYKLKHIVWASRELERFAINPGLLETSKGCRQILQQLQPSLQTGSEELKSLFN
TVATLYCVHERIEVKDTKEALEKIEEEQNKSKKKAQQTAADTGNNSQVSQNY
>EF178310
MGARASVLSGGKLDKWEKIRLRPGGKKQYKLKHLVWASRELERFAVNPSLLETSEGCRQILGQLQSCLQTGSEEIKSLYN
TVATLYCVHQGIEVKDTQEALEKIKEEQNKSQKKGQQAAADTGNSSQVSHNY
>EF178334
MGARASVLSGGELDRWEKIRLRPGGKKQYKLKHIVWASRELERFSINPGLLETSEGCKQILGQLQPSLKTGTEEIRSLYN
TVAVLYCVHQRIGVKDTKEALDKIEEEQNKSKKKAQQAAANTGNNSQVSQNY
>EF178358
MGARASVLSGEKLDRWEKIRLRPGGKKKYQLKHIVWASRELERFAVNPGLLETSEGCRQILGQLQPSLQTGSEELKSLYN
TIATLYCVHQRIDVKDTKEALDRIEEEQNKSKKKAQQAAADTGNSSQVSQNY
>EF178374
MGARASVLSGGELDKWERIRLRPGGKKKYKLKHIVWASRELERFAVNPGLLETSAGCRQILEQLQPALQTGSEELKSLYN
TVATLYCVHQRIDIKDTKEALDKIEEEQNKSKKKAQQAAADTGNSSQVSQNY
>EF178420
MGARASVLSGGKLDQWEKIRLRPGGKKKYKLKHIVWASRELERFAVNPGLLETSEGCKQILEQLQPALQTGSEELKSLFN
TVATLYCVHLRIDVKDTKEALDKIEEEQNKSRKKAQQAATNTGNSSQVSQNY
>EF363124
MGARASVLSGGKLDKWEKIRLRPGGKKKYKLKHIVWASRELERFAVNPGLLETSEGCRQILGQLQPALQTGSEELRSLYN
TVATLYCVHQRIEVKDTKEALERIEEEQNKSKKKAQQAAANTGNSSQVSQNY
>EF363127
MGARASVLSGGKLDKWEKIRLRPGGKKTYKLKHIVWASRELERFAVNPGLLETAEGCRQIMGHLHPSLQTGSEELRSLYN
AVATLYCVHQRIDVRDTKEALDRVEEEQNKCKKKAQQAAANTGNSSQVSQNY
>EF370266
MGARASVLSGGKLDKWEKIRLRPGGKKKYRLKHLVWASRELERFAVNPGLLETAEGCRQILGQLQPSLQTGSEELKSLFN
TIATLYCVHQRIEIRDTKEALEKIEEEQNKSKKKAQQATADTGNSSQVSQNY
>EF370299
MGARASVLSGGELDKWEKIRLRPGGKKKYKLKHIVWASRELERFAVNPGLLETSEGCRQILGQLQPSLQTGSEELKSLFN
TVAVLYCVHQRIDVKDTKEALDKVEEEQNKSKKRAQQAAADTGNSNQVSQNY
>EF370326
MGARASILSGGGLDRWEKIRLRPGGKKKYRLKHLVWASRELERFAVNPGLLETAEGCKQILGQLQPALQTGSEEIKSLHN
TVATLYCVHKRIEIKDTKEALEKIEEEQNKSQKKAQQATASAGNSSQVSQNY
>EF370338
MGARASVLSGGKLDKWEKIRLRPGGKKKYRLKHLVWASRELERFAVNPGLLETAEGCRQILGQLQPSLQTGSEELKSLFN
TVATLYCVHQRIEIRDTKEALEKIEEEQNKSKKKAQQATADTGNSSQVSQNY
>EF370361
MGARASVLSGGKLDKWEKIRLRPGGKKKYRLKHLVWASRELERFAVNPGLLETSEGCRQILGQLQPSLQTGSEELKSLFN
TVATLYCVHQRIEIKDTKEALEKIEEEQNKSKKKAQQATAGTGNSSQVSQNY
>EF370365
MGARASVLSGGQLDRWEKIRLRPGGKKKYRLKHLVWASRELERFAVNPGLLETAEGCRQILVQLQSTLQTGSEEVKSLYN
TVATLYCVHQRIEIKDTKEALEKIEEEQNKSKKKAQQATAGTGNSSQVSQNY
>EF370373
MGARASILSGGALDRWEKIRLRPGGKKKYRLKHLVWASRELERFAVNPGLLETSEGCRQILGQLQSALQTGSEEIKSLYN
TVATLYCVHQRIEIKDTKEALDKIEEEQNKSKKKAQQATADTGNSSQVSQNY
>EF370375
MGARASVLSGGDLDRWEKIRLRPGGKKKYRLKHIVWASRELERFAVNPGLLETTEGCRQILEQLQPSLQTGSEELRSLYN
TIATLYCVHKKIDVKDTKEALDKIEEEQNKSKRRAQQATADTGNNSQVSQNY
>EF370378
IGARASVLSGGELDRWEKIRLRPGGKKKYRLKHVVWASRELERFAVNPGLLETSGGCRQILEQLQPSLQTGSEELRSLYN
TIAVLYCVHQRIEIKDTKEALDKIEEEQNKSKKKAQQAVADTGSNSQVSQNY
>EF394231
MGARASVLSGGQLDRWEKIRLRPGGKKKYRLKHIVWASRELERFAVNPGLLETSDGCRQILEQLQPALKTGSEELRSLFN
TVATLYCVHQKIEIKDTKEALEKIEEEQNKSKKKAQQTAADKGNNSQVSQNY
>EF394232
MGARASVLSGGQLDRWEKIRLRPGGKKKYRLKHIVWASRELERFAVNPGLLETAEGCRQILEQLQPSLQTSSEELRSLFN
TIAVLYCVHQRIEIKDTKEALEKIEEEQNKSKKKAQQTAADIGNNSPVSQNY
>EF394233
MGARASVLSGGQLDRWEKIRLRPGGKKKYRLKHLVWASRELERFAVNPGLLETAEGCRQILEQLQPSLQTGSEELRSLFN
TIATLYCVHRRIEIKDTKEALEKIEEEQNKSKKKAQQTAADIGNNSQVSQNY
>EF394234
MGARASVLSGGQLDRWEKIRLRPGGRKKYKLKHLVWASRELERFAVNPGLLETSEGCRQILEQLQPSLQTGSEEIKSLFN
TVATLYCVHQRIEIKDTKEALDKIEEEQSKSKKKAQQTAAGIGNNSQASQNY
>EF394235
MGARASVLSGGQLDRWERIRLRPGGKKKYKLKHIVWASRELERFAVNPGLLETSEGCRQIMEQLQPALQTSSEGFRSLFN
TVAVLYCVHQKIEIKDTKEALDKIEEEQNKSKKKAQQTAADTGNNSQVSRNY
>EF394236
MGARASVLSGGQLDRWEKIRLRPGGKKKYRLKHLVWASRELERFAVNPGLLETSEGCRQILEQLQPSLQTGSEELRSLFN
TVATLYCVHLRIEIKDTKEALEKIEEERNKSKKKAQQTAADAGNNSQVSQNY
>EF514697
MGARASVLSGGELDRWEKIRLRPGGKKKYRLKHIVWASRELERFAVNPGLLETSEGCRQILGQLQPSLQTGSEELKSLYN
TVAVLYCVHQRIEVKDTKEALDRIEEEQNKSKKKAQQAAADTGNSSEVSQNY
>EF514698
MGARASILSGGELDRWEKIRLRPGGKKKYKLKHIVWASRELERFAVNPGLLETSEGCRQILGQLQPALQTGSEELKSLFN
TVATLYCVHQKIEVKDTKEALDKIEEEQNKSKKKAQQAATDTGNSSQVSQNY
>EF514699
MGARASVLSGGELDRWEKIRLRPGGKKKYRLKHIVWASRELERFAVNPGLLETSEGCRQILAQLQPSLQTGSEELKSLYN
TVATLYCVHQKIDVRDTKEALDKVEEEQNKSKKKAQQAAAATGNSNEVSQNY
>EF514700
MGARASVLSGGKLDKWEKIRLRPGGKKKYQLKHLVWASRELERFAVNPGLLETSDGCRQILGQLQPSLQTGSEELKSLYN
TVAVLYCVHQGIEVKDTKEALDKIEEEQNKSKKKAQQAAADTG-NNPVSQNY
>EF514701
MGARASVLSGGKLDAWERIRLRPGGKKKYKLKHIVWASRELERFAVNPGLLESAEGCRQILGQLQPALQTGSEELKSLYN
TVATLYCVHQRIEIKDTKEALDKIEEEQTKSKKKAQQTAADTGNSSQVSQNY
>EF514702
MGARASILSGGELDKWEKIRLRPGGKKQYKLKHLVWASRELERFAVNPGLLETSAGCRQILGQLQPSLQTGSEELKSLYN
TVAVLYCVHQRIEVRDTKEALDKIEEEQNKSKKKAQQAAANTGNNSQVSQNY
>EF514703
MGARASVLSGGELDRLEKIRLRPGGKKKYRLKHIIWASRELERFAVNPGLLETSEGCRQILGQLQPSLQTGSEELRSLFN
AVAVLYCVHQRIEVKDTKEALDKIEEEQSQSKKKAQQAAAGAGNSSQASQNY
>EF514704
MGARASVLSGGELDRWEKIRLRPGGKKKYKLKHIVWASRELERFAVNPGLLETSEGCRKILGQLQPSLQTGSEELKSLYN
TVATLYCVHQKIDIKDTKEALDKIEEEQNKSKKKAQPAAADAGNSNQVSQNY
>EF514705
MGARASVLSGGKLDKWEKIRLRPGGKKKYRLKHIVWASRELERFAVNPGLLETAEGCRQILEQLQPALKTGSEELRSLNN
AIAVLYCVHQNIDVADTKEALEKIEEEQNKSKKKAQQAAADTGNSSQVSQNY
>EF514706
MGARASVLSGGELDRWEKIRLRPGGKKKYQLKHIVWASRELERFAVNPGLLETSEGCRQILGQLQPSLQTGSEELKSLFN
TVATLYCVHQRIEVKDTKEALEKIEEEQNKSKAKAQQAAAATGNSSQISQNY
>EF514707
MGARASVLSGGELDRWEKIRLRPGGKKTYKLKHLVWASRELERFAVNPGLLETSEGCRQILGQLQPALQTGSEELKSLYN
TVATIYCVHQRIHVKDTKEALDKVEEEQNKSKKKAQQAAADTGNSSQVSQNY
>EF514708
MGARASVLSGGKLDKWEKIRLRPGGRKKYQLKHLVWASRELERFAVNPGLLETAEGCRQIIGQLQPALQTGTEELRSLFN
TVATLYCVHQNIEVKDTKEALEKVEEEQNKSKKKVQQAAADTANSSQVSQNY
>EF514709
MGARASILSGGELDRWEKIRLRPGGKKKYKLKHLVWASRELERFAVNPGLLETSEGCRQILGQLQPSLQTGSEELKSVYN
TVATLYCVHRKIEIKDTKEALDKIEEEQNKSKSKAQQAAADTGNSSKVSQNY
>EF514710
MGARASVLSGGELDRWEKIRLRPGGKKKYKLKHIVWASRELERFAVNPSLLETSEGCRQILGQLQPALQTGSEELKSLYN
TVATLYCVHQRIDIQDTKEALDKIEEEQNKSKKKAQPAAAAAGNSNQVSQNY
>EF514711
MGARASVLSGGELDKWEKIRLRPGGKKKYRLKHLVWASRELERFAINPGLLETSEGCRQILEQIQPSLQTGSEELRSLFN
TVATIYCVHQRIEVKDTKEALEKVEEEQNKSKKKAQQAAAGTGSSSQASQNY
>EF514712
MGARASVLSGGELDRWEKIRLRPGGKKKYQLKHIVWASRELERFAVNPGLLETSEGCRQILTQLQPSLQTGSEELKSLYN
TVAVLYCVHQRIDVKDTKEALEKVEEEQNKSKKKAQQAAADTGNSSQVSQNY
>EF637046
MGARASVLSGGQLDKWERIRLRPGGKKKYRLKHIVWASRELERFAVNPGLLESSDGCRQILEQLQPSLKTGSEELRSLYN
TVAVLYCVHQRVDVKDTKEALEKIEEEQNKSKKKAQQAAANTGNNSQVSQNY
>EF637047
MGARASILSGGELDKWEKIRLRPGGKKKYRLKHIVWASRELERFAVNPGLLETSEGCRQILGQLQPSLQTGSEELKSLYN
TVAVLYCVHQRIDIKDTKEALERIEEEQNKIKKKAQQAAADTGNNSQVSQNY
>EF637049
MGARASVLSGGELDKWEKIRLRPGGKKRYKLKHIVWASRELERFAINPGLLETSEGCRQILGQLQPSLQTGSEELKSLHN
TVATLYCVHQRIDVKDTKEALDKIEEEQNKSKKKAQQAAAGIGNSNQVSQNY
>EF637050
MGARASILSGGELDRWKKIQLRPGGKKKYRLKHIVWASRELERFAVNPGLLETSEGCKQIIEQLQPSLQTGSEELKSLFN
TVAVLYCVHRKIEVKDTKEALEKVEEEQNKSKKRAQQAAAGTGNSGQVSQNY
>EF637051
MGARASVLSGGKLDQWEKIRLRPGGKKKYRLKHLVWASRELERFAVNPGLLETSEGCRQILEQLQPALKTGSEELKSLFN
TVATLYWVHQRIDVRDTKEALEKIEEEQNKSKKRAQQAAADTGNSSQVSQNY
>EF637053
MGARASVLSGGELDRWEKIRLRPGGKKKYRLKHVVWASRELERFAINPGLLETAGGCRQILEQLQPALQTGSEEFRSLFN
TVATLYCVHQKIEIKDTKEALEKIEEEQNKSKKKTQQAAADTG-NSQVSHNY
>EF637054
MGARASVLSGGELDRWEKIRLRPGGRKKYRLKHLVWASRELERFAVNPGLLETSEGCRQILGQLQPSLQTGSEELRSLYN
TVAVLYCVHQKIEVKDTKEALDKIEEEQNKSKKKAQQAAAATGNSSQVSQNF
>EF637056
MGARASVLSGGELDKWEKIRLRPGGKKKYQLKHIVWASRELERFAVNPSLLETSEGCRKIMEQLQPSLRTGSEELKSLYN
TVATLYCVHQKIDVKDTKEALDKIEEEQNKSKKRAQQAAADTGSNNQVSQNY
>EF637057
MGARASVLSGGELDRWEKIRLRPGGKKKYRLKHIVWASRELERFAVNPGLLETSEGCRQILGQLQPSLQTGSEELKSLYN
TIATLYCVHQKIEVKDTKEALEKIEEEQNKSKKKAQQAAADAGKSSQVSQNY
>EF694037
MGARASVLSGGELDRWERIRLRPGGKKKYRLKHIVWASRELERFALNPGLLETSEGCRQILGQIQPALQTGSEELRSLYN
TVATLYCAHQKIEVKDTKEALDKIEEEQSKSKKKAQQAAADTGHSSTVSQNY
>EU047608
MGARASVLSGGQLDRWEKIRLRPGGKKKYKLKHLVWASRELERFAVNPSLLETAEGCRQILGQLQPFLQTGSEELKSLHN
AIATLYCVHRRIDVKDTKEALEKIAEEQNKSKKTAQQAAADTANSSQVSQNY
>EU547186
MGARASVLSGGELDKWEKIRLRPGGKKKYQLKHIVWASRELERFAVNPGLLETSEGCRQILGQLQPSLRTGSEELKSLFN
TVAVLYCVHQKIDVKDTKEALDKIEEEQNKSNKKAQQAAADTGNRSQASQNY
>EU786672
MGARASVLSGGELDKWEKIRLRPGGKKKYQLKHIVWASRELERFAVNPGLLETSEGCRQILGQLQPSLQTGSEELKSLYN
TVAVLYCVHQRIEIKDTKEALDKIEEEQNQSKKKAQQAAADTKNSSQVSQNY
>EU786674
MGARASVLTPGELDKFEKIRLRPGGKKKYKLKHIIWASRELERFALNPGLLETSEGCRQILGQLQSTLQTGSEELKSLFN
TVATLYCVHQKIEVKDTKEALDKIEEEQNRGKKKAQQAAADAGTSSPVSQNY
>EU786675
MGARASVLSGGKLDRWEKIRLRPGGKKKYKLKHIVWASRELERFAVNPGLLETSEGCRQILVQLQPSLKTGSEELKSLYN
TVATLYCVQQGIEVRDTKEALEKIEEEKNKSKQKAQQAAADTKSNNPVSQNY
>EU786676
MGARASVLSGGELDRWEKIRLRPGGKKKYKLKHIVWASRELERFAVNPGLLETAGGCKQVIEQLQPSLQTGSEELKSLYN
TVAVLYCVHNKIDVKDTKEALEKIEEEQNKSKKKAQQAAADTRNSGQVSQNF
>EU786678
MGARASVLSGGELDRWEKIRLRPGGKKKYQLKHIVWASRELERFALNPGLLETSEGCKQLLEQLQSSLQTGSEELRSLYN
AIAVLYCVHQRIEIKDTKEALDKIEEEQNKSKKKAQQAAADTKTSSPVSQNY
>EU786679
MGARASVLSGGELDRWEKIRLRPGGKKKYKLKHIVWASRELERFAVNPGLLETSEGCRQILVQLQPALQTGSEELKSVYN
TVATLYCVHQKIEVKDTKEALDKIEEEQNKSKKKAQQAAADTGNSSKVSQNY
>EU786680
MGARASVLSGGELDRWEKIRLRPGGKKQYRLKHIVWASRELERFAINPGLLETSEGCRQIIEQLQPALQTGSEELRSLYN
TVAVLYCVHQRIPVKDTKEALDKIEEEQNKSKKKAQQATAAAGNSSQVSQNY
>EU839597
--ARASVLSGGKLDKWEKIRLRPGGKKQYKLKHLVWASRELERFAINPGLLETTEGCKQILEQLQPSLNTGSEELKSLYN
TIAVLYCVHQRIDIRDTKEALDKIEEEQNKGKKKAQQEAADTGNNSQVSQNY
>EU839598
--ARASVLSGGELDRWEKIRLRPGGKKKYKLKHIVWASRELERFAVNPGLLETTEGCRQILGQLQPSLQTGSEELKSLFN
TVAVLYCVHQKIEIKDTKEALDKIEEEQNKSKKKAQQAAADTGNSSNVSQNF
>EU839600
--ARASVLSGGQLDKWEKIRLRPGGKKKYKLKHIVWASRELERFAVNPGLLETSEGCRQIMGQLQPALQTGSEELRSLFN
TVATLYCVHQRIDVKDTKEALDKIEEEQNQSKKKAQQAAADTGNNSQVSQNY
>EU839602
--ARASVLSGGELDKWEKIRLRPGGKKKYKLKHIVWASRELERFAVNPGLLETAEGCRQILGQLQPALQTGSEELRSLYN
TVATLYCVHQKIEVKDTKEALDRIEEEQNKCKKKAQQAAADTGNSSQVSQNY
>EU839603
--ARASVLSGGELDKWEKIRLRPGGKKQYKLKHIVWASRELERFAVNPGLLETAEGCRQILGQLQPALQTGSEEFRSLYN
TVATLYCVHQKIEVRDTKEALDKVEEEQNKSKKKAQQAAAATGSSNQVSQNY
>EU839604
--ARASVLSGGELDRWEKIRLRPGGKKKYRLKHIVWASRELERFAVNPGLLETSEGCRQILGQLQPSLKTGSEELRSLYN
TIATLYCVHQKIEIKDTKEALDRIEEEQNKGKKKAQQTAADTGSNSQVSQNY
>EU839605
--ARASVLSGGELDKWEKIRLRPGGKKQYKLKHIVWASRELERFAVNPGLLETSEGCRQILEQLQPSLQTGSEELKSLYN
TVAVLYCVHQRIDIKDTKEALEKIEEEKNKSKKKMQQAAANTGNSSQVSQNY
>EU839606
--ARASVLSGGQLDKWEKIRLRPGGKKKYKLKHIVWASRELERFAVNPGLLETAEGCRQILGQLQPSLQTGSEELRSLFN
TVATLYCVHQKIEVKDTKEALDKIEEEQNKSKKKTQQAAADTGNSSQVSQNY
>EU839607
--ARASVLSGGELDRWEKIRLRPGGKKQYKLKHIVWASRELERFAVNPGLLETSGGCRQILEQLQPSLQTGSEELKSLYN
TVATLYCVHQRIDVRDTKEALDKIEEEQNKSKKKAQQAAASTGSNNQVSQNY
>EU839608
--ARASVLSGGELDKWEKIRLRPGGKKQYKLKHIVWASRELERFAINPGLLETSGGCRQILAQLQPSLQTGSEELRSLFN
TVATLYCVHQKIEVKDTKEALDKIEEEQNKSKKKAQQAAADTGNSSQVSQNY
>EU839609
--ARASVLSGGELDRWEKIRLRPGGKKKYKLKHVVWASRELERFAVNPGLLETSEGCKQILGQLQPSLQTGSEEIKSLFN
TVAVLYCVHERIDIKDTKEALDKIEEEQNKSKKKAQQAAADTGNSSQVSQNY
>EU839610
--ARASVLSGGELDRWEKIRLRPGGKKKYKLKHVVWASRELERFAVNPGLLETSEGCKQILGQLQPSLQTGSEEIKSLFN
TVAVLYCVHERIDVKDTKEALDKIEEEQNKSKKKAQQAAADTGNSSQVSQNY
>FJ195090
MGARASVLSGGKLDRWEKIRLRPGGKKKYKLKHIVWASRELERFAVNPGLLETAEGCRQILGQLQPSLQTGSEELKSLYN
TVATLYCVHQNIEIKDTKEALDKIEEEQNKSKKKAQQAAADTGNSSHVSQNY
>FJ211781
MGARASVLSGGELDRWEKIRLRPGGSKRYKLKHIVWASRELERFAVNPGLLETAEGCRQIIGQLQPSLQTGSEELKSLFN
TVATLYCVHQKVDVKDTKEALEKIEEEQSKSKKKAQQAAADTGNNKQVSQNY
>FJ388914
MGARASVLSGGKLDKWERIRLRPGGKKKYKLKHIVWASRELERFAVNPGLLESSEGCRQILGQLQPSLQTGSEELKSLYN
TVAVLYCVHQGIEVKDTKEALDKIEEEQNKCKKKAQQAAADTGNSSQVSQNY
>FJ469682
MGARASVLSGGELDRWEKIRLRPGGKKKYRLKHVVWASRELERFAVNPGLLETSEGCRQIMGQLHPSLQTGSEELRSLYN
TIAVLYCVHQKIDVKDTKEALEKVEEEQNKSKKKAQQAAAATGNSSQVSQNY
>FJ469683
MGARASVLSGGELDKWEKIRLRPGGKKQYKLKHIVWASRELERFAVNPGLLETSEGCRQILRQLQPSLQTGSEELKSLFN
TVATLYCVHQRIEVKDTKEALDKIEEEQNKSKKKAQTAAADTGNNSQVSQNY
>FJ469684
MGARASVLSGGELDRWEKIRLRPGGKKQYKLYHIVWASREIEGLAVNPGLLETSEGCREILGQLHPSLQTGSEEFKSLYN
TVAVLYCVHQRIDVKDTKEALDKIEEEQNKSKKKAQQAAADTGNSSQVSQNY
>FJ469685
MGARASVLSGGKLDRWEKIRLRPGGKKKYRLKHLVWASRELERFAVNPGLLETSEGCRQILGQLQPSLQTGSEELKSLYN
TIATLYCVHRGIEIKDTKEALDKIEEEQNKSKKNAQPEAADAGNTSQVSQNY
>FJ469688
MGARASVLSGGKLDKWERIRLRPGGKKKYKLKHIVWASRELERFALNPGLLETSEGCRQILGQIQPSLQTGSEEIKSLYN
TVATLYCVHQNIEIRDTKEALEKIEEEQNKSKKKAQQAAADTGSSKQVSQNY
>FJ469690
MGARASVLSGGKLDKWEKIRLRPGGKKKYKLKHIVWASRELERFAVNPGLLETSEGCRQILKQLQPSLQTGSEELKSLYN
TVATLYCVHQRIEIKDTKEALDKIEEEQNQSKKRAQQAAAGTGSSSQVSQNY
>FJ469691
MGARASVLSGGALDRWEKIRLRPGGKKKYKLKHIVWASRELERFAVNPGLLETSEGCKQIIRQLQPSLQTGSEELKSLYN
TIAVLYCVHQKIEIKDTKEALEKIEEEQNKCKKKAQQAAADTGNSSQVSQNY
>FJ469692
MGARASILSGGELDRWEKIRLRPGGKKKYRLKHLVWASRELERFAVNPGLLETAEGCRQIIGQLQPSLQTGSEELRSLYN
TVATLYCVHQKIEVKDTKEALEKIEEEQNKSKKKAQQAAAGAG-TSQVSQNY
>FJ469693
MGARASVLSGGELDRWEKIRLRPGGKKKYRLKHIVWASRELERFAVNPSLLETSEGCRQILLQLQPSLQTGSEELKSLYN
TVATLYCVHQRIDIKDTKEALEKIEEEQNKSKKKAQPAAADTGNNSQVSQNY
>FJ469694
MGARASVLSGGKLDKWEKIRLRPGGKKRYQLKHLVWASRELERFALNPGLLETSDGCRQILGQLHPSLQTGSEELKSLYN
TVATLYCVHQQIEIRDTKEALEKIEEEQNKSKKKAQQAAADTGNSSQVSHNY
>FJ469695
MGARASVLSGGKLDAWEKIRLRPGGSKKYQLKHLVWASRELERFAVNPGLLETSEGCRQILGQLQPSLQTGSEELKSLFN
TVAVLYCVHQRIEIKDTKEALDKIEEEQNKSKKKAQQAAADTGNSSQVSQNF
>FJ469696
MGARASVLSGGKLDRWEKIRLRPLGRKKYRLKHIVWASRELERFAVNPGLLETAEGCRQILGQLHPSLQTGSEELRSLYN
TIVVLYCVHQGIEVKDTKEALEKVEEEQNKSKEKAQQAAADTRNKSQVSQNY
>FJ469697
MGARASVLSGGELDRWEKIRLRPGGKKKYKLKHIVWASRELERFAVNPGLLETSEGCRQILGQLQPSLQTGSEELKSLFN
TIAVLYCVHQRIEVKDTKEALEKIEEEQNKSKKKVQQAAADSGNSSQVSKNF
>FJ469698
MGARASVLSGGELDRWEKIRLRPGGKKKYRLKHIVWASRELERFAVNPGLLETASGCRQILEQLQPSLQTGSEELRSLYN
TIAVLYCVHQKIEVKDTKEALDKIEEEQNKSKKKAQQAAAGTGNSSQVSQNY
>FJ469699
MGARASVLSGGELDRWEKIRLRPGSKKKYQLKHIVWASRELERFAVNPGLLETSEGCRQILGQLQPSLQTGSEELKSLYN
TIAVLYCVHQRIEIKDTKEALDKIEEEQNKSKKKAQQAAADTGNSSKVSQNY
>FJ469700
MGARASVLSGGELDRWERIRLRPGGKKTYKLKHIVWASRELERFAVNPGLLETSDGCKQILAQLQPALQTGSEELKSLYN
AVAVLYCVHRKIDVRDTKEALDKIEEEQNKSKKKVQQAAADTGNSSQVSQNY
>FJ469701
MGARASVLSGGELDRWEKIRISPGGKKKYRLKHIVWASRELERFAVNPGLLETAQGCRQILEQLQPSLQTGSEEFRSLYN
TIATLYCVHQKIEVKDTKEALDQIEEEQTKSKKKAQQAAAAAETSSQVSQNY
>FJ469702
MGARASVLSGGELDRWEKIRLRPGGNKRYKLKHIVWASRELERFAVNPGLLETSDGCRQILAQLQPSLQTGSAELKSLYN
TVAVLYCVHQRIEVKDTKEALDKVEEEQNKSKKKAQPAAADTGNNSQVSQNY
>FJ469703
MGARASVLSGGELDRWEKIRLRPGGKKKYRLKHVVWASRELERFAVNPGLLETSDGCRQILGQLQPALKTGSEELRSLFN
TVATLYCVHQKIDVKDTKEALDKIEEEQNKSKKKAQQATADTGNSSQVSQNY
>FJ469704
MGARASVLSGGELDRWEKIRLRPMGKKKYRLKHIVWASRELERFAVNPGLLETSEGCKQILAQLQPSLQTGSEELRSLYN
TVATLYCVHQKIEVKDTKEALEKVEEEQNRSKKTAQQAAAGTGNSSQASQNY
>FJ469705
MGARASVLSGGELDRWEKIRLRPGGKKKYRLKHIVWASRELERFAVNPGLLETSEGCRQILGQLQPSLQTGSEELKSLFN
TIAVLYCVHQRINIKDTKEALEKIEEEQNKSKKKTQQAAADTGNSSQVSQNY
>FJ469706
MGARASVLSGGELDKWEKIRLRPGGKKQYRLKHIVWASRELERFALNPSLLETSGGCRQILGQLQPSLQTGSEELKSLFN
AVAVLYCVHQKIDVKDTKEALDKIEEEQNKTKKKAQQAAADTGNSSQVSQNY
>FJ469707
MGARASVLSGGKLDQWEKIRLRPGGKKKYKLKHIVWASRELERFAVNPGLLETSEGCKQILGQLQPSLQTGSEELKSLYN
TVAVLYCVHQRIEVRDTKEALDRIEEEQNKSKKKAQQAAADTGNSNQVSQNY
>FJ469708
MGARASVLSGGELDRWERIRLRPGGKKKYKLKHIVWASRELERFAVNPGLLETTEGCRQILGQLQPSLQTGSEELKSLYN
TVAVLYCVHQRIEIKDTKEALEKIEEEQNKSKKKAQQAAADTGSNSKVSQNY
>FJ469709
MGARASVLSGGELDKWEKIRLRPGGKKQYKLKHIVWASRELERFAVNPGLLETSEGCRQILGQLQPSLQSGSEEFRSLYN
TIAVLYCVHQRIDVKDTKEALDKIEEEQNKSKKKAQQAAADTGNNSQVSQNY
>FJ469710
MGARASVLSGGKLDSWEKIRLRPGGKKKYKLKHIVWASREVERLAVNPGLLETPEGCRQILGQLQPSLQTGSEELKSLYN
AVAVLYCVHQRIEVKDTKEALDKIEEEQNKSKKKAQQAAADTGNSNQVSQNY
>FJ469711
MGARASVLSGGKLDKWERIRLRPGGKKKYKLKHLVWASRELERFAVNPGLLETPEGCRQILGQLHPSLQTGSEELKSLYN
TVATLYCVHQGIEVKDTKEALEKVEEEQNRSKKKAQQAAADTGNSSRVSHNY
>FJ469712
MGARASVLSGGELDKWEKIRLRPGGKKKYRLKHIVWASRELERFAVNPGLLETSEGCRQILGQLQPSLQTGSEELRSLYN
TIAVLYCVHQRIEVKDTKEALDKIEEEQNKSKKKAQQTAADTGNSNPVSQNY
>FJ469713
MGARASVLSGGELDRWEKIRLRPGGKKKYKLKHIVWASRELERFAVNPGLLETSEGCRQILGQLQPSLQTGSEEFRSLYN
AIAVLYCVHQRIDVKDTKEALEKIEEEQTKSKKKAQQAAAATGNSSQVSQNY
>FJ469715
MGARASVLSGGQLDRWEKIRLRPGGKKRYKLKHIVWASRELERFAVNPGLLETSEGCRQIIAQLQPSLQTGSEELKSLFN
TVATLYCVHQRIKVKDTKEALEKIEEEQNKSKKKVQQAAADTGNSSHVSQNY
>FJ469716
MGARASVLSGGQLDKWEKIRLRPGGKKKYKLKHIVWASRELERYALNPGLLETAEGCRQILGQLQPSLPTGSEELKSLFN
TVATLYCVHQRIEVKDTKEALDKIEEEQNKSKKKVQQAAADTGNNNQVSQNY
>FJ469719
MGARASVLSGGELDRWEKIRLRPGSKKKYKLKHIVWASRELERFAVNPGLLETSEGCRQILRQLQPSLQTGSEELRSLYN
TVATLYCVHQRIDVKDTKEALDKIEEEQNKCKQKVQQAAADTGNSSQVSQNY
>FJ469720
MGARASVLSGGELDRWEKIRLRPGGKKKYRLKHVVWASRELERFAVNPGLLETSEGCRQILGQLHPSLQTGSEELRSLYN
TIAVLYCVHQRIEVKDTKEALEKIEEEQNKSKKRAPQAAADTGNSSQVSQNY
>FJ469722
MGARASILSGGKLDRWEKIRLRPGGKKQYKLIHIVWASREVERFAVNPGLLETSEGCRQILEQLQPSFQTGSEELRSLFN
TIATLYCVHQNIDIKDTKEALDKIEEEQNKSKKRAQQAAADTGNNKQVSQNY
>FJ469723
MGARASVLSGGKLDKWEKIQLRPGGKKKYKLKHIVWASRELERFAVNPGLLETSGGCKQILAQLQPSLKTGSEELKSLYN
TVAVLYCVHQRIEIQDTKEALDRIEEEQNKSEKKAQQAAADTGNSRQVSQNY
>FJ469724
MGARASVLSGGDLDRWEKIRLRPGGKKKYRLKHIVWASRELERFAVNPGLLETSEGCRQIMGQLHPSLQTGSEELRSLYN
TIAVLYCVHQRIEVKDTKEALEKIEEEQNKSKRKAPQAAAATGSSSQVSQNY
>FJ469725
MGARASVLSGGKLDTWEKIRLRPGGKKKYNLKHIVWASRELERFAVNPGLLETPEGCRQILGQLQPSLQTGSEELKSLFN
TVAVLYCVHQRIDVKDTKEALDKIEEEQNKSKKQAQQAAADTGNNSQVSQNY
>FJ469727
MGARASVLSAGELDKWEKIRLRPGGKKKYRLKHIVWASRELERFAVNPGLLETAEGCKQILGQLQSSLQTGSEELKSLFN
LVAVLWCVHQKIDVKDTKEALDKIEEEKNKSKKKAQQAAADTGNSNQVSQNY
>FJ469728
MGARASVLSGGELDRWEKIRLRPGGKKKYRLKHIVWASRELERFAVNPGLLETSEGCRQILGQLQPALQTGSEELRSLFN
TIATLYCVHQKIDVKDTKEALEKIEEEQNKSKKKAQQAAADTGNSSQVSQNY
>FJ469729
MGARASVLSGGELDRWEKIRLRPGGKKRYKLKHIVWASRELERFAVNPSLLETSEGCRQILRQLQPSLQTGSEEIKSLYN
TVATLYCVHQRIDVKDTKEALDKIEEEQNKSKKKAQPAAADTENSSQVSQNY
>FJ469730
MGARASVLSGGKLDKWEKIRLRPGGKKKYKLKHIVWASRELERFAVNPGLLETSEGCRQILMQLQPSLQTGSEELKSLYN
TVATLYCVHQNVEIRDTKEALDKIEEERNKSKKKAQQAAADTGTNSQVSQNY
>FJ469731
MGARASVLSGGKLDKWEKIRLRPGGKKQYKLKHIVWASRELERFAVNPGLLETPEGCRQILGQLQPSLQTGSEELKSLFN
TIAVLYCVHQNIEVRDTKEALDKIEEEQNKSKKKAQQAAADTGNSGQVSQNY
>FJ469732
MGARASVLSGGELDRWEKIRLRPGGKKKYRLKHIVWASRELERFAVNPGLLETSEGCRQILGQLQPSLQTGSEELRSLFN
TVATLYCVHQRIDVKDTKEALEKIEEEQNKSKEKAQQAAADTGNSKQVSQNY
>FJ469733
MGARASVLSGGQLDRWEKIRLRPGGKKRYKLKHIVWASRELERFAVNPGLLETSEGCRQILAQLQPALQTGSEELKSLFN
TVATLYCVHQRIEVKDTKEALEKIEEEQNKSKKKVQQAAADTGNSSQVSQNY
>FJ469735
MGARASVLSGGELDRWEKIRLRPGGKKKYRLKHIVWASRELERFAVNPGLLETAGGCKQIMEQLQPSLQTGSEELRSLFN
TIAVLYCVHQRIEVKDTKEALEKVEEEQNKSKKKAQQAAADTGRNSQVSQNY
>FJ469738
MGARASVLSGGKLDQWEKIRLRPGGKKKYRLKHIVWASRELERFAINPGLLETAEGCRQILGQIQPSLQTGSEELRSLYN
TVATLYCVHQRMDVKDTKEALDKIEEEQNKSKQRAQQAAADTGNNSQVSQNY
>FJ469739
MGARASVLSGGELDRWERIRLRPGGKKKYRLKHIVWASRELERFAVNPGLLETSEGCRQIIRQLQPSLQTGSEELRSLYN
TVATLYCVHQKIDVKDTKEALDKIEEEQNKSKKMAQQAAADTGNSSQVSQNY
>FJ469740
MGARASVLSGGELDRWEKIRLRPGGKKQYRLKHIVWASRELERFAVNPGLLETSEGCRQILRQIQPSLQTGSEELKSLYN
TVAVLYCVHQRIIVRDTKEALDKIEEEQSKSKKKEQQAAADTGNSSQVSQNY
>FJ469741
MGARASVLSGGELDRWEKIRLRPGGKKQYKLKHIVWASRELERFALNPGLLETSEGCRQILEQLQPSLQTGSEEIKSLYN
TVAVLFCVHQRIDVKDTKEALDKIEEEQNKSKKKAQQAAAATGNSSQVSQNY
>FJ469742
MGARASILSGGQLDRWEKIRLRPGGKKQYKLKHLVWASRELERFSINPGLLETAEGCRQILRQLQPSLQTGSEELKSLFN
TVATLYCVHQRIDVKDTKEALDKIEEEQNKSKKKAQQAAADTENSSQVSQNY
>FJ469743
MGARASVLSGGELDRWEKIRLRPGGKKKYRLKHIVWASRELERFAVIPGLLETAEGCKQILEQLQPSLRTGSEELKSLFN
TIAVLFCVHQRIEVKDTKEALDKIEEEKNKSKKRAQQAAADTGNSSQVSQNY
>FJ469744
MGARASVLSGGELDRWEKIRLRPGGKKRYKLKHIVWASRELERFAVNPGLLETSGGCRQILGQLQPSLQTGSEELKSLYN
TIAVLYCVHQRIEVKDTKEALDKIEEEQNKCKKKAQQAAADTGNSSQVSQNY
>FJ469745
MGARASVLSGGELDKWEKIRLRPGGKKKYQLKHIVWASRELERFAVNPGLLETSEGCRQIIKQLQPSLQTGSEELKSLYN
TVAVLYCVHQKIEIKDTKEALEKIEEEQNKSKKKAQQAAADTGNSSQVSQNY
>FJ469747
MGARASVLSGGKLDKWEKIRLRPGGKTKYKLQHLVWASRELERFAVNPGLLETAEGCRQILGQLQPSLQTGSEELKSLFN
TIAVLYCVHQRIDVKDTKEAVDKIEEEQNKSKKKAQQAAADTGNSSQVSQNY
>FJ469748
MGARASILSGGELDRWEKIRLRPGGKKKYKLKHIVWASRELERFAVNPGLLETSEGCRQILRQLQPSLQTGSEELKSLYN
TVATLYCVHQRIDVKDTKEALDKIEEEQNRSKKQAQQAAADTGNSSPVSQNY
>FJ469749
MGARASVLSGGELDRWEKIRLRPGGKKKYKLKHIVWASRELERFAVNPGLLETSAGCRQILGQLQPSIQTGSEELKSLYN
TVATLYCVHQKIDVKDTKEALEKIEEEQNKSKKKAQQAAADTGNSSQVSQNY
>FJ469750
MGARASVLSGGELDRWEKIRLRPGGKKKYRLKHIVWASRELERFAVNPGLLETSEGCRQILGQLQPSLQTGSEELRSLFN
TVATLYCVHQKIDVKDTKEALEKIEEEQNKSKKKAQQAAADTGNSSQVSQNY
>FJ469751
MGARASILSGGELDKWEKIRLRPGGKKKYKLKHIVWASRELERFAVNPGLLETSEGCRQILEQLQPSLQTGSEELKSLYN
TIAVLYCVHQRIEVKDTKEALDKIEEEQNKSKKRAQQAAADTGNRNQVSQNY
>FJ469752
MGARASVLSGGELDRWEKIRLRPGGKKKYKLKHIVWASRELERFAVNPGLLETSEGCRQILGQLQPSLQTGSEELKSLYN
TVAVLYCVHQRIEVKDTKEALDKIEEEQNKSKKKAQQAAADTGNSSEVSRNF
>FJ469753
MGARASVLSGGELDKWERIRLRPGGKKKYQLKHIVWASRELERFSINPGLLETSEGCRQILRQLQPSLQTGSEELKSLFN
TVATLYCVHQKIDVKDTKEALEKIEEEQNKSKKKAQQAEADTGSNNQVSQNY
>FJ469755
MGARASVLSGGDLDRWEKIRLRPGGKKKYQLKHIVWASRELERFAINPGLLETSEGCRQIMSQLQSSLQTGSEELRSLYN
TVATLYCVHQKIDVKDTKEALDIVEEEQNKSKKKAQQAAADTGNSSQVSQNY
>FJ469756
MGARASVLSGGELDKWEKIRLRPGGKKKYKLKHIVWASRELERFAVNPGLLETAEGCRQILGQLQPALQTGSEELRSLYN
TVATLYCVHQKIDVKDTKEALDKIEEEQNKSKKKAQQAAADIGNNSSVSQNY
>FJ469757
MGARASVLSGGKLDTWEKIRLRPGGKKKYKLKHLVWASRELERFAINPGLLETSDGCRQIIGQLQSALQTGSEELRSLYN
TVATLYCVHQRIDVKDTKEALDKIEEEQNKSKKKAQQAAADTGNSSQVSQNY
>FJ469758
MGARASVLSGGELDRWEKIRLRPGGRKKYQLKHIVWASRELERFALNPGLLETSEGCRRILGQLQPSLQTGSEELRSLYN
TVATLYCVHQKIDVKDTKEALDKIEEEQNKSKKKAQQAAADTGNSNQVSQNY
>FJ469759
MGARASVLSGGELDRWEKIRLRPGGKKKYRLKHIVWASRELERFAVNPGLLETSEGCRKILGQLQPSLQTGSEELKSLFN
TVATLYCVHQKIDVKDTKEALDRIEEEQNKSKKKAQPAAADTGNNSQVSQNY
>FJ469761
MGARASVLSGGELDRWEKIRLRPGGKKQYRLKHIVWASRELERFAVNPGLLETAGGCRQILEQLQPSLQTGSEELRSLYN
TVATLYCVHQKIDVRDTKEALDKIEEEQNKSKKKAQQAAADTGSCSQASQNY
>FJ469762
MGARASVLSGGELDRWEKIRLRPGGKKQYRLKHIVWASRELERFAVNPGLLETSEGCRQILRQLQPSLQTGSEELKSLYN
TVAVLYCVHQRIIVRDTKEALDKIEEEQSKSKKKEQQAAADTGNSSQVSQNY
>FJ469763
MGARASVLSGGELDRWEKIRLRPGGKKKYKLKHLVWASRELERFAVNPGLLETSAGCRQILGQLQPSLQTGSEELKSLYN
TVATLYCVHQRIDVKDTKEALEKIEEEQNKSKKKAQQAAADTGNGSQVSQNY
>FJ469764
MGARASVLSGGELDRWEKIRLRPGGKKKYRLKHIVWASRELERFAVNPGLLETTEGCRRILEQLQPSLQTGSEELRSLFN
TIATLYCVHAKIEVRDTKEALDKVEEEQNKSKKRAQQAAADTGNSSKVSQNY
>FJ469765
MGARASVLSAGELDKWEKIRLRPGGKKKYRLKHIVWASRELERFAVNPGLLETSEGCKQILGQLQPSLRTGSEELKSLFN
LVAVLWCVHQKIDVKDTKEALDKIEEEQNKSKKKAQQAAADTGNSNQVSQNY
>FJ469766
MGARASVLSGGELDRWEKIRLRPGGKKKYKLKHIVWASRELERFAVNPGLLETSDGCRQILGQLQPSLQTGSEELKSLYN
TVAVLYCVHQKIEIKDTKEALEKIEEEQNKSKKKAQQAAADTGNSSQVSQNY
>FJ469767
MGARASVLSGGELDKWEKIRLRPGGKKKYKLKHIVWASRELERFAVNPGLLETSEGCRQILGQLQPSLQTGSEELGSLYN
TMAVLYCVHQRIDVKDTKEALDKIEEEQNKSKKKAQQAAAGTGNSSQVSQNY
>FJ469768
MGARASVLSGGELDRWEKIRLRPGGRKKYRLKHVVWASRELERFAVNPGLLETSEGCRQILGQLQPSLQTGSEELRSLYN
TIAVLYCVHRKIEVKDTKEALDKIEEEQNKSKKKAQPAAADTGNSSPVSQNY
>FJ469769
MGARASVLSGGKLDRWEKIRLRPGGKKKYQLKHIVWASRELERFAVNPSLVETSEGCRQILRQLQPSLQTGSEELKSLYN
TIAVLYCVHQNIEVKDTKEALDKIEEEQNKSEKKAQQAAADTNNNSPVSQNF
>FJ469770
MGARASVLSGGKLDAWEKIRLRPGGKKKYRLKHLVWASRELERFAVNPSLLETPEGCKQILVQLQPSLQTGSEELKSLYN
TVATLYCVHSRIEVKDTKEALDKIEEEQNKSKKRTQQAAADTGNSSQVSHNY
>FJ469771
MGARASVLSGGELDRWEKIRLRPGGKKKYRLKHIVWASRELERFAVNPSLLETAEGCRQILGQLQPALQTGSEELKSLFN
TVAVLYCVHQRIEVKDTKEALDKIEEEQNKSKKKAQQAAADTGNSSQVSQNY
>FJ469772
MGARASVLSGGQLDKWERIRLRPGGKKKYQLKHIVWASRELERFAVNPGLLETSEGCRQILRQLQPSLQTGSEELKSLYN
TVATLYCVHQKIDVKDTKEALEKIEEEQNKSKKKAQQAAADTGNSSQVSQNY
>FJ531384
MGARASILSGGQLDRWEKIRLRPGGKKQYRLKHLVWASRELERFAVNPGLLETAEGCKQILGQLQSSLKTGSEEIKSLYN
TVATLYCVHLRIDIKDTKEALDKIEEEQNKSKKKAQQAAAGTENSGQTSQNY
>FJ531385
MGARASVLSGGKLDKWERIRLRPGGKKKYCLKHIVWASRELERFAVNPGLLETAEGCRQILGQLQPSLQTGSEELRSLFN
TVATLYCVHQGIDVKDTKEALDKIEEEQNRSKKKAQQAAADTGNNSQVSQNY
>FJ531386
MGARASVISGGELDRWEKIRLRPGGKKKYRLKHIVWASRELERFALNPGLLETSEGCRQIMGQLQSALQTGSEELKSLFN
TVAVLYCVHQKIDVKDTKEALDKIEEEQSKSKKKAQQAAADAGNNSQVSQNY
>FJ531387
MGARASVLSGGKLDHWEKIRLRPGGKKKYTLKHLLWASRELERFAINPGLLETSEGCRQILGQLQPSLQVGSEEIKSLYN
TVATLYCVHQRIDVKDTTEALGKIEEEQNKSKKKAQQAAADTGNNSQVSQNY
>FJ531390
MGARASVLSGGKLDQWERIRLRPGGKKQYRLKHLVWASRELERFALNPGLLETAEGCRQILGQIQPSLQTGSEEIKSLYN
TVATLYCVHQRIDVKDTTEALDKIEEEQNKSKKKAQQAAADTGNNSQVSQNY
>FJ531410
MGARASVISGGELDRWEKIRLRPGGNKKYRLKHIVGASRELERFALNPGLLETSEGCKQIMGQLQSSLQTGSEELKSLFN
TVAVLYCVHQRIDVKDTKEALDKIEEEQSKSKKKAQQAAADTGNNSQVSQNY
>FJ647145
MGARASVLSGGELDRWEKIRLRPGGKKKYRLKHIVWASRELERFAVNPGLLETSEGCRQILGQLQPALQTGSEELRSLYN
TVATLYCVHQKIEVRDTKEALEKIEEEQNKSKKKAQQAAADTGNSSQVSQNY
>FJ670524
MGARASVLSGGKLDAWERIRLRPGGKKQYRLKHIVWASRELERFAINPGLLETSEGCRQIIEQLQPALQTGSEELRSLYN
TVAVLYCVHQRIPVKDTKEALDKIEEEQNKSKKKAQQATAAAGNSSQVSQNY
>FJ670525
MGARASILSGGELDRWEKIRLRPGGKKMYKLKHIVWASRELERFAVNPGLLETSEGCKQILGQLQPSLQTGSEELKSLFN
TVAVLYCVHQRIDVKDTKEALDKIEEEQNKVKKKAQQATADTGSSSQVSHNY
>FJ694790
MGARASILSGGELDRWEKIRLRPGGKKKYKLKHIVWASRELERFAVNPGLLETSEGCRQILGQLQPSLQTGSEELKSLHN
TVAVLYCVHQRIEIKDTKEALEKIEEEQNKSKKKVQQAAAGTGNSGQVSQNY
>FJ853620
MGARASVLSGGKLDRWERIRLRPGGKKKYKLKHIVWASRELERFAVNPGLLETPEGCRQILGQLQPALQTGSEELKSLYN
TVATLYCVHQGIDVKDTKEALDKIEEEQNKSKKKAHQAAADHGNNSQVSQNY
>FJ853622
MGARASVLSGGELDKWEKIRLRPGGRKRYKLKHIVWASRELERFAVNPGLLETSEGCKQIMAQLHPALQTGSEELKSLFN
TVATLYCVHQKIEVKDTKEALEKIEEEQNKSKKKAQQAAADTGHSSQVSQNY
>GQ372988
MGARASVLSGGELDKWEKIRLRPGGKKTYKLKHIVWASRELERFAVNPGLLETAEGCRRILGQLQPSLQTGSEELKSLYN
TVATLYCVHQKIDIRDTKEALDKIEEEQNKSKKKAQQAAADTGNSNQVSQNY
>GQ372990
MGARASILSGGKLDHWERIRLRPGGKKQYRLKHLVWASRELERFAVNPGLLETAEGCKQIIEQLQPALQTGTEELRSLFN
TVVVLYCVHQRIQVKDTKEALEKVEEEQNKSKKKVQQAATGTGNSGQVSQNY
>GU362881
MGARASVLSGGELDKWEKIRLRPGGKKKYRLKHIVWASRELERFAVNPGLLETSEGCRQILGQLQPSLQTGSEELRSLYN
TIAVLYCVHQRMEVKDTKEALDIIEEEQNKSTKKAQQAAADTENSSKVSQNF
>GU362883
MGARASVLSGGKLDKWERIRLRPGGKKKYRLKHIVWASRELERFAVNPGLLETSDGCRQILAQLQPSLQTGSEELKSLFN
AVAVLYCVHKDIDVRDTKEALDKIEEEQNKSKKQAQQAAAGTGNNGQVSQNY
>GU362885
MGARASVLSGGKLDKWEKIQLRPGGKKKYKLKHIVWASRELERFALNPGLLETAEGCRQILGQLQPSLQTGSEELRSLYN
TIATLYCVHQRIEVRDTKEALDKIEEEQNKSKKVTQQAAADTKSSSHVSQNY
>GU362886
MGARASVLSGGKLDKWERIRLRPGSKKKYRLKHIVWASRELERFAVNPGLLETSEGCKQIIEQLQPSLKTGSEELKSLYN
LVATLYCVHQEIEVRDTKEALDKIEEEQNKSKKKAQQAAAGTGNTHQVSQNY
>HM116831
MGARASVLSGGKLDRWEKIRLRPGGKKQYKLKHIVWASRELERFAINPGLLETSEGCKQIMEQIQPALQTGSEELRSLYN
TIAVLYCVHQGIDVKDTKEALDKIEEEQNKSKKKAQQAAAGTGNSSQVSQNY
>HM116832
MGARASVLSGGKLDKWEKIRLRPGGKKQYKLKHIVWASRELERFAINPSLLETAGGCRQILEQLQPSLQTGSEELKSLHN
TVAVLYCVHQRIDVRDTKEALDKIEEERNKSKQKTQQAAADTGNSSQVSQNF
>HM116833
MGARASILSGGQLDRWEKIRLRPGGRKKYKLKHLVWASRELERFAVNPGLLETSEGCRQILEQLQPSLKTGSEELRSLFN
TVATLYCVLQRIEIKDTKEALEKIEEEQNKSKKKTQQAAADTGGSSQVSQNY
>HM116834
MGARASILSGGQLDRWEKIRLRPGGKKQYKLKHLVWASRELERFSINPSLLETAEGCRQIMGQLQPSLQTGSEELRSLFN
TVATLYCVHQRIDVKDTKEALDKVEEEQNKCKKKTQQAAADTGNSSQVSQNY
>HM116836
MGARASILSGGELDRWEKIRLRPGGKKQYKLKHIVWASRELERFAVNPGLLETSEGCRQILEQLQPSLPTGSEEIKSLYN
TVATLYCVHQRIDVKDTKEALDKIEEEQNKSKIKAQQAAAATG-SSQVSQNY
>HM116837
MGARASVLSGGELDRWEKIRLRPGGKKRYKLKHIVWASRELERFAVNPGLLETSEGCRQILGQLQPALQTGSEELRSLYN
TVATLYCVHQRIEVKDTKEALDKIEEEQNKSKKKAQQAAAGAGNNSQVSYNY
>HM116838
MGARASVLSGGELDRWEKIRLRPGGKKKYQLKHIVWASRELERFAVNPGLLETSAGCRQILKQLQPSLQTGSEELKSLYN
AVAVLYCVHQRIEVKDTKEALDKIEEEQNESKKKAQQAAAGTGNSSQASQNY
>HM116839
MGARASVLSGGELDRWEKIRLRPGGKKQYKLKHIVWASRELERFAVNPGLLETAEGCRKILGQLQPSLQTGSEELKSLYN
TIAVLYCVHQRIDVKDTKEALDKIEEEQNKSKNKAQQAAADTGNNSQVSQNY
>HM116840
MGARASVLSGGELDRWERIRLRPGGNKKYKLKHIVWASRELERFAVNPGLLETAEGCRQILGQLQPSLQTGSEELRSLYN
TVAVLYCVHQKIEVKDTKEALDKVEEEQNKCKNKAQQAAAGTGNNSQASQNY
>HM586187
MGARASVLSGGELDKWEKIRLRPGGKKQYKLKHIVWASRELERFAVNPGLLETSEGCRQILGQLQPSLQTGSEELKSLFN
TIAVLYCVHQRIEVKDTKEALDKIEEEQNKSKKKAQQAAADTGNSSQVSQNY
>HM586193
MGARASVLSGGELDKWEKIRLRPGGKKKYKLKHIVWASRELERFAVNPGLLETSEGCRQILEQLQPSLQTGSEELKSLYN
TIATLYCVHQKIEIKDTKEALDKIEEEQNKRKKKAQQAAADTGNNSQVSQNY
>HM586206
MGARASVLSGGELDKWEKIRLRPGGKKRYRLKHIVWASRELERFAVNPGLLETSEGCRQILRQLQPSLQTGSEELKSLYN
TVATLYCVHQRIDIKDTKEALDKIEEEQNKSKKKVQQAAADAGPSSQASQNY
>HQ215554
MGARASVLSGGKLDRWEKIRLRPGGKKKYRLKHLVWASRELERFAVNPGLLETSEGCRQILGQLQPSLQTGSEELKSLFN
AVAVLYCVHQGIEVRDTKEALDKIEEEQNKSKKGAQQAAADTGSNSQVSQNY
>HQ215556
MGARASVLSGGKLDRWEKIRLRPGGNKRYRLKHLVWASRELERFAVNPGLLETSEGCRQILGQLQPSLQTGSEELRSLFN
TIATLYCVHQGIEVRDTKEALDKVEEEQNKSKKRAQQAAADTGNNSPVSQNY
>JF683738
MGARASVFSGGQLDKWEKIRLRPGGKKHYKLKHIVWASRELERFAVNPGLLETADGCKRILAQLQPSLQTGSEELKSLFN
TVATIYCVHQRIDVRDTKEALDKIEEEQNRNKKKAQQEAADTGNKNQVSQNY
>JF683741
MGARASVLSGGELDRWEKIRLRPGGKKKYKLKHVVWASRELERFPVNPGLLKTAKGCKQIMVQLQPSLQTGSKKLKSLFN
TVATLFWGHQKIDVRNTKKALEKVEEEQNKSKKKAQQAAAGTGNSSQASQNY
>JF683742
MGARASVLSGGKLDKWEKIRLRPGGKKKYRLKHLVWASRELERFAINPGLLETSKGCKQILGQIQPSLQTGSKELKSLYN
AVAVLYWVHQRIDVNDTKEALDKIEEEQNKSKKKAQQAAADTGNSSQVNQNS
>JF683747
MGARASVLSGGELDRWEKIRLRPGGKKKYRLKHIVWASRELERFAVNPGLLETSEGCRKIIEQLQPSLQTGSEELRSLFN
TVATLYCVHEKIEIRDTKEALDKIEEEQNKSKKKAQQAAADAGNRNQVSQNY
>JF683749
MGARASILSGAKLEKWEGIRLRPGGKKKYKLKHIVWASRELERFAVNPGLLETAQGCKQILEQLQPALQTGTEELRSLNN
AIATLYCVHKGIDVKDTKEALERVEEEQNKSKKMTQQAAAATGNSNQGSQNY
>JF683750
MGARASVLSGGKLDQWEKIRLRPGGKKKYRLKHIVWASRELERFAVNPGLLETSEGCRQILGQLQPSLQTGSEELKSLYN
TIAVLYCVHQRMEVKDTKEALDKIEEEQNKSKKRAQQAAADTGNNSQVSQNY
>JF683751
MGARASILTGGGLDRWEKIRLRPGGKKKYKLKHIVWASRELERFPVNPGLLETSEGCKQILGQLQPSLQTGSEELKSLYN
TVATLYWVDQKIEIKDTKEALDKIEEEQNKSKNKGQQAAAATGSSSQVSQNY
>JF683753
MGARASVLSAGELDRWEKIRLRPGGKKKYRLKHIVWASRELERFAVNPGLLETSEGCRQIIGQLQPSLQTGSEELRSLYN
TVAVLYCVHQKIEVKDTKEALDKVEEEQNKCKKKAQPAAAAAGNGSQISQNY
>JF683754
MGARASILSGGELDRWEKIRLRPGGKKKYRLKHVVWASRELERFAVNPGLLETSTGCRQILQQLQPSLQTGSEELRSLYN
TVATLYCVHQRIDVKDTKEALDKIEEEQNKCKKKAQQAAADTGNSSQVSQNY
>JF683756
MGARASILSAEELDRWERIRLRPGGKKTYRLKHIIWASRELERFAVNPGLLETAGGCRQILEQLQPSLQTGSEELRSLFN
AVATLYCVHLKIEVRDTKEALDKIEEEQNKSKKKAQQAAADTGNKNQVSQNY
>JF683764
MGARASVLSRGELDRWEKIRLRPGGKKKYRLKHIVWASRELERFAVNPGLLETSDGCRQILGQLQPALQTGSEELRSLYN
TVATIYCVHQKIEVKDTKEALDKIEEEQNKSKKKAPQAAADTENSKQVSQNY
>JF683765
MGARASVLSGGELDRWEKIRLRPGGKKRYKLKHIVWASRELERFAVNPGLLETSDGCRQILGQLQPSLHTGSEELKSLYN
TVAVLYCVHQRIDVKDTKEALDKIEEEQNKSKKKAQQAAADTGNSSQVSQNY
>JF683769
MGARASILSGGELDRWERIRLRPGGKKKYKLKHLVWASRELERFAVNPGLLETAQGCRQILEQLQPALPTGSEEIKSVYN
TVAVLFCVHQRIEIKDTKEALDKIEEEQNKSKKRAQQAAADTGNSSQVSKNY
>JF683773
MGGRASVLSGGKLDRWEKIPVRAGGKKKYRLKHIVWASKELERFPLNPGLVETAKGWKPIIGQLPPSLPNGSEEIKSFFN
TVATLYWGDPRIDGKDTQEAFDQIEEEQNQSKKKAPQAAADPGSNQQVNPNY
>JF683775
MGARASVLSGGELDKWEKIRLRPGGKKKYQLKHIVWASRELERFAVNPGLLETSEGCRQILGQLQPSLQTGSEELKSLFN
TVAVLYCVHQRIEIKDTKEALDKIEEEQNKIKKKAQQAAANTGNSSQVSHNY
>JF683778
MGARASVLSGGELDKWERIRLRPGGRKKYRLKHIVWASRELERFAVNPGLLETADGCRQIMEAIQPAIKTGSEEIKSLFN
TVAVLYCVHQKIEIRDTKEALDKIEEEQNKSKKKAQQAAADTRNSSQVSQNY
>JF683781
MGARASILSGGKLDTWEKIRLRPGGKKKYRLKHLVWASRELERFAVNPGLLETSEGCRQILGQLQPALQTGSEELKSLFN
TVAVLYCVHQRIDVKDTKEALDKIEEEQNNSKKKTQQAAADTGNSSQVSQNY
>JF683784
MGARASILSGGKLDRWEKIRLRPGGKKQYRLKHLVWASRELERFAVNPGLLETSEGCRQILGQLQPSLQTGSEELKSLYN
TIAVLYCVHQRIEVQDTKEALDKIEEEQKKSKKQAQQAAADTGNSSQVSQNY
>JF683785
MGARASVLSGGKLDKWEKIRLRPGGKKQYKLKHIVWASRELERFAVNPGLLETAEGCRQILGQLQSALPTGSEELKSVYN
LVAVLCCVHQGIEVKDTKEALDKIEEEQNKSKKKAQQAAADTGNSSQVSQNY
>JF683787
MGARASVLSGGELDRWEKIRLRPGGKKKYRLKHIVWASRELERFAVDPGLLETSEGCRQILEQLQPALRTGSEELRSLYN
TIVTLYCVHQRIDVKDTKEALEKVEEEQNKSKKKAQQAAAATGSSSQVSQNY
>JF683788
MGARASVLSGGELDRWEKIYLRPGGKKKYRLKHIVWASRELERFAVNPSLLETSEGCRQILQQLQPSVPTGSEELRSLYN
TVATLYCVHQRINVKDTKEALEKIEEEQNKSKKKAQQTAAATGQSSQSSQNF
>JF683790
MGARASVLSGGKLDKWEKIRLRPGGKKQYKLKHLVWASRELERFAVNPGLLETSGGCRKILKQLQPSLQTGSEELKSLFN
TVATLYCVHQNIEVKDTQEALDRIKEEQNKCQTKAQQAAANTGNSSQVSQNY
>JF683794
MGGRASGFSGGELDKWEKIRLKPGGKKKYRLKHLVWASRELERFPVNPGLVETSAGCRQILGQLPPSLPTGSEELKSLYN
TVATLYWVHQKIDVKDTQEAFDRIEEEQNKSQKKAQQAAAEAGNHSPGSPNY
>JF683796
MGARASVLSGGELDKWEKIRLRPGGKKKYRLKHIVWASRELERFAVNPGLLETAEGCRQILGQLQPSLQTGSEELRSLYN
TVATLYCVHQRIEIKDTKEALEKIEEEQNK-RKKAQQTAAAAADSNKVSQNY
>JF683801
MGARASVLSGGELDKWEKIRLRPGGKKTYKLKHIVWASRELERFAVNPGLLETSDGCRQILQQLQPSLQTGSEELKSLFN
TIAVLFCVHQRIDVRDTKEALDKIEEEQNKSKKKAQQAAGDTGNNSQVSQNY
>JF683805
MGARASVISGGELDKWEKIRLRPGGKKKYRLKHIVWASRELERFAVNPGLLETSDGCRQILGQLQPSLQTGSEELRSLFN
VVAVLYCVHQKIDVKDTKEALDKIEEEQNKSKKKAQQAAADTGNSSQVSQNY
>JF683807
MGARASVLSGGELDKWERIRLRPGGKKKYRLKHVVWASRELERFAVNPGLLETSEGCRQILGQLQSSLQTGSEELKSLYN
TVAVLYCVHQRIEVKDTKEALDKIEEEQNKS-KKAQQATAATGSNNPVSQNY
>JF683809
MGGRASVFSGGKLNQWEKIRLRAGGKKKYRLKHIVWGSKKLERFPVNPGLFETSKGWRQILGQLPPSLPTGSEELKSFFN
TIATLFCVHPKIDVRNTQEAFEKIEEEQNKSKKKAQPAAADTKNNSQVSQNY
>JF689852
--ARASVLSGGELDRWEKIRLRPGGRKRYKLKHIVWASRELERFAVNPGLLETSEGCRQILGQLQPALQTGSEELKSLFN
TVATLYCVHQKIDVKDTKEALEKIEEEQNKSKKKAQQAAADTGNSSQVSQNY
>JF689854
--ARASVLSAGELDKWEKIRLRPGGKKKYRLKHIVWASRELERFAVNPGLLETSEGCRQILGQLQPSLQTGSEELRSLYN
TITVLYCVHQKIEVKDTKETLEKIEEEQNRSKKKAQQAAADTGNSSKVSQNY
>JF689856
--ARASVLSGGELDRWERIRLRPGGKKQYKLKHIVWASRELERFAVNPGLLETSEGCRQILGQLQPSLQTGSEELKSLYN
TVATLYCVHQRIDVKDTKEALDKIEEEQNKSKKKAQPAAADTGNNSQVSQNY
>JF689857
--ARASVLSGGELDRWEKIRLRPGGKKKYQLKHIVWASRELERFAVNPGLLETSGGCKQILEQLQPALETGSEELKSLYN
TVAVLFCVHQRIEVKDTKEALEKIEEEQNKSKKKAQQAAADTGSSSKVSQNY
>JF689859
--ARASVLSGGELDKWEKIRLRPGGKKKYQLKHIVWASRELERFAVNSGLLETSEGCRQILGQLQPALQTGSEELKSLFN
TVATLYCVHQKIEVKDTKEALEKIEEEQNKSKKKAQQVAADTGNSSQVSQNY
>JF689860
--ARASVLSGGELDKWERIRLRPGGKKKYQLKHIVWASRELERFAVNPGLLETSQGCRQILRQLQPSLQTGSEELKSLFN
TVATLYCVHQRIEVKDTKEALDKIEEEQNESKKKAQQAAADTGNGSQVSQNY
>JF689862
--ARASVLSAGELDKWEKIRLRPGGKKKYRLKHLVWASRELERFAVNPGLLETSEGCRQILVQLQPSLQTGSEELKSLYN
TVATLYCVHQKIDVRDTKEALDKIEEEQNKSKKKAQQAAADAGNSNQVSQNY
>JF689863
--ARASILSGGELDRWEKIRLRPGGKKKYKLKHIVWASRELERFALNPGLLETPEGCRQILGQLQPSLQTGSEEVKSLYN
TVATLYCVHQRIEIKDTKDALDKIEEEQNKSKKKAQQAAADTGNSSQVSQNY
>JF689864
--ARASVLSGGELDRWEKIRLRPGGRKTYQLKHIVWASRELERFAVNPGLLETSEGCRQILGQLHPSLQTGSEELRSLYN
TVAVLYCVHQRIEVKDTKEALDKIEEEQNKSKNKAQPAAADTGNSSKVSQNY
>JF689865
--ARASVLSGGELDRWEKIRLRPGGKKKYKLKHIVWASRELERFAVNPGLLETSEGCRQILGQLQPSLQTGSEELKSLYN
TVATLYCVHQKIDVKDTKEALDKIEEEQNKSKKKAQQAAADTGNNSQVSQNY
>JF689866
--ARASVLSGGELDRWEKIRLRPGGKKQYKLKHIVWASRELERFAVNPGLLETSQGCKQILAQLQPSLQTGSEELKSLYN
TVAVLYCVHQRIDVRDTKEALDKIEEEQNKSKKKAQQAAADTGNNNQVSQNY
>JF689867
--ARASVLSGGELDRWEKIRLRPGGKKKYKLKHVVWASRELERFAVNPGLLETSGGCRQILEQLQPSLQTGSEELKSLYN
TIATLYCVHQKIDVKDTKEALEKIEEEQNKSKKKAQQAAADTGNSSQVSQNY
>JF689868
--ARASVLSGGDLDRWEKIRLRPGGKKKYKLKHLVWASRELERFAVNPGLLETAKGCRQILKQLQPSLQTGSEELKSLYN
TVATLYCVHQRIDIKDTKEALDKIEEEQNKSKEKAQQAAASTGNNSQVSQNY
>JF689870
--ARASVLSGGELDRWEKIRLRPGGKKKYRLKHIVWASRELERFAVNPGLLETSEGCRQIILQLQPALQTGSEELKSLFN
TVATLYCVHQKIDVKDTKEALEKIEEEQNKSKKRAQQAAADIGNSSKVSQNY
>JF689871
--ARASVLSGGELDRWEKIRLRPGGRKKYKLKHIVWASRELERFAVNPGLLETSEGCRQILGQLQPALQTGSEELKSLYN
TVATLYCVHQRIEIKDTKEALDKIEEEQNKSKKKAQQAAADTGKSSQVSQNY
>JF689873
--ARASVLSGGELDKWEKIRLRPGGKKKYQLKHIVWASRELERFAVNPGLLETSEGCRQILEQLQPALQTGSEELRSLYN
TVATLYCVHQRIEIKDTKEALGKIEEEQNKSKKKAQQAAADTGNSSQVSQNY
>JF689874
--ARASILSGGKLDTWEKIRLRPGGKKQYKLKHLVWASRELERFAVNPGLLETSKGCKQILEQLQPALQTGSEELKSLYN
TVATLYCVHQRIDVKDTNEALEKIEEEQNKSKKKVQQATDDTGNKSQVSQNY
>JF689875
--ARASVLSGGELDRWEKIRLRPGGKKKYRLKHIVWASRELERFAVNPGLLETSEGCRQILGQLQPSLQTGSEELRSLYN
TVATLYCVHQKIEVKDTKEALEKIEEEQNKSKKKAQQATADTGNSSQVSQNY
>JF689876
--ARASVLSGGELDRWERIRLRPGSKKRYRLKHIVWASRELERFALNPGLLETSEGCKQILGQLQPSLQTGSEELKSLFN
SVAVLYCVHQRIDVKDTKEALEKIEEEQNKGKKKAQQAAADTGKGSQVSQNY
>JF689887
--ARASVLSGGQLDRWEKIRLRPGGKKQYRLKHLVWASRELERFAVNPGLLETSEGCKQIIGQLQPSLQTGSEELKSLYN
LVSVLYCVHQRIDIKDTKEALDKIEEEQNKSKKKAQQAAADTGNSSQVSRNY
>JF689889
--ARASVLSAGELDRWEKIRLRPGGKKRYKLKHIIWASRELERFAVNPGLLETSEGCRQILGQLQPSLQTGSEELRSLYN
TIATLYCVHQKIEVKDTKEALDKIEEEQNKSKKKAQQAAADTGNSSQVSQNY
>JF689890
--ARASVLSGGELDRWEKIRLRPGGKKRYKLKHIVWASRELERFAVNPGLLETSEGCRQILGQLQPALQTGSEELKSLYN
TVATLYCVHQRIDVKDTKEALEKIEEEQNKSKKKAQQAAADTGNSGQVSQNY
>JF689892
--ARASVLSSGELDRWEKIRLRPGGKKKYKLKHIVWASRELERFAVNPGLLETSEGCRQILGQLQPSLQTGSEELKSLFN
AVAVLYCVHQKINVKDTKEALEKIEEEQNNSKKKTQQAAAGTGNSSQVSQNY
>JF689894
--ARASVLSGGELDRWEKIRLRPGGKKKYQLKHIVWASRELERFAVNPGLLETSEGCRQILGQLQPSLQTGSEELKSLYN
TVATLYCVHQKIDVKDTKEALDKIEEEQNKSKRKAQQAAADTGNNSQVSQNY
>JF689895
--ARASILSGGELDRWEKIRLRPGGKKQYKLKHLVWASRELERFAVNPGLLETSEGCRQILGQLQPALQTGSEELKSLYN
TVAVLYCVHQKIDVRDTKEALDKIEEEQNKSKKKAQQAAADTGNSSHVSQNY
>JF689896
--ARASVLSGGELDRWEKIRLRPGGKKKYKLKHIVWASRELERFAVNPGLLETSEGCRQILGQLQPSLQTGSEELKSLFN
TVATLYCVHQKIDVRDTKEALEKVEEEQNKSKKKAQQAAADTGNSSNVSQNY
>JF689897
--ARASVLSGGKLDRWEKIRLRPGGKKQYKLKHIVWASRELERYALNPGLLETSEGCKQILEQLQPALQTGTEELRSLYN
AVATLYCVHQKIEVRDTKEALDRIEEEQNKSKKKAQQAAADTGNSSQVSQNY
>JF932468
MGARASVLSGGQLDRWERIRLRPGGKKKYRLKHLVWASRELERFAVNPGLLETSEGCRQILEQLQPALKTGSEEFRSLFN
TVATLYCVHSKIEIKDTKEALEKIEEEQNKSKKKAQQTAADRGNNSQVSQNY
>JF932469
MGARASVLSGGQLDRWERIRLRPGGKKKYKLKHIVWASRELERFAVNPGLLETSAGCRQILEQLQPSLQTGSEELKSLFN
TVATLYCVHQGIDIKDTKEALEKIEEEQNKSKKKTQQAAADRGDNSQVSQNY
>JF932470
MGARASVLSGGQLDRWEKIRLRPGGKKTYKLKHIVWASRELERFAINPGLLETSEGCRQILQQLQPALPTGSEECRSLFN
AVAVLYCVHQRIDIKDTKEALDKIEEEQNKSKKKAQQTAADLGNNSQVSQNY
>JF932471
MGARASVLSGGQLDRWEKIRLRPGGKKRYKLKHIVWASRELERFAVNPGLLETSGGCRQILEQLQPSLQTGSEELRSLFN
TVAVLYCVHQRIDIKDTKEALDKIEEEQNKSKKKAQQTAADTGNNSQVSHNY
>JF932472
MGARASVLSGGKLDKWERIRLRPGGKKKYGLKHIVWASKELERFAVNPGLLETSEGCRQILEQLQPSLQTGSEELRSLFN
TIATLYCVHSRIEISDTKEALEKIEEEQNKSKKKAQQAAADGGNNSQVSQNY
>JF932473
MGARASVLSGGQLDRWEKIRLRPGGRKKYKLKHLVWASRELERFAVNPGLLETSEGCRQILQQLQPALQTGSEEFRSLFN
TVATLYCVHQRIEIKDTKEALEKIEEEQNKSKKKAQQTAADTGNNSQVSQNY
>JF932474
MGARASVLSGGQLDRWEKIRLRPGGKKKYRLKHLVWASRELERFAVNPCLLETSEGCKQILEQLQPSLQTGSEELKSLFN
LVATLYCVHLRIEVKDTKEALEKVEEEQNKSKKKAQQTAADKGNNSQVSQNY
>JF932475
MGARASVLSGGKLDRWEKIRLRPGGNKRYRLKHLVWASRELERFAVNPGLLETAEGCRQILEQLQPSLQTGSEELRSLFN
TIATLYCVHQGIEVKDTKEALDKIEEEQNKSKKKAQQTAADRGNNSQVSHNY
>JF932477
MGARASVLSGGQLDRWEKIRLRPGGKKRYKLKHIVWASRELERFAVNPGLLETSEGCRQILGQLQPSLQTGSEELKSLFN
TVAVLYCVHQRIEIKDTKEALEKIEEEQNKSKKKAQQTAADTGNNSPVSQNY
>JF932478
MGARASVLSGGKLDQWEKIRLRPGGNKRYKLKHIVWASRELERFAVNPGLLETAEGCRQILEQLQPALKTGSEELRSLFN
TVATLYCVHQRMEIKDTKEALDKIEEEQNKSKKKAQQTAADRGNSSQVSQNY
>JF932479
MGARASVLSGGKLDKWEKIRLRPGGKKQYKLKHIVWASRELERFAINPGLLETSEGCRQILEQIQPALKTGSEELRSLFN
TVATLYYVHRGIEIKDTKEALDKIEEEQNQSKKKAQQTAADRGNSSQVSQNY
>JF932480
MGARASVISGGELDKWEKIRLRPGGHKKYRLKHIVWASRELERFAVNPGLLETSEGCRQILEQLQPALQTGSEELRSLYN
TVATLYCVHQKIDIKDTKEALDKIEEEQNKSKKKAQQTAADKGNNSQVSQNY
>JF932481
MGARASVLSGGQLDRWEKIRLRPGGKKKYQLKHIVWASRELERFAVNPGLLETSEGCRQILGQLQPALQTGSEEFRSLFN
TVAVLYCVHQRIDIKDTKEALDKIEEEQNKSKKKAQQTAADGGNSSQVSQNY
>JF932482
MGARASVLSGGKLDRWERIRLRPGGKKKYRLKHIVWASRELERFAVNPGLLETSEGCRKILEQLQPSLQTGSEELRSLFN
TVAVLYCVHQGIDIRDTKEALEKIEEEQSKSRKKAQQTAADKGNNSPVSQNY
>JF932483
MGARASVLSGGQLDRWEKIRLRPGGKKRYRLKHIVWASRELERFAVNPGLLETSGGCRQILEQLQPSLQTGSEELRSLFN
TVAVLYCVHQRIDIKDTKEALDKIEEEQNKSKKKAQQTAADTGNNSQVSQNY
>JF932484
MGARASVLSGGQLDRWERIRLRPGGKKKYQLKHIVWASRELERFAVNPGLIETSEGCRQILEQLQPSLQTGSEELKSLFN
TVAVLWCVHQRIEIKDTKEALEKLEEEQNKSKKKAQQTAADIKSNSQISHNY
>JF932485
MGARASVLSGGKLDQWEKIRLRPGGKKKYRLKHLVWASRELERFAVNPGLLETAEGCRQILEQLQPSLQTGSEELKSLFN
TIAVLYCVHQRIEIKDTKEALDKIEEEQNKSKKKAQQTAADRGNNSQVSQNY
>JF932486
MGARASVLSGGQLDRWEKIRLRPGGKKRYRLKHLVWASRELERFAVNPGLLETAEGCRQILEQLQPSLQTGSEELKSLFN
AIAVLYCVHRRIDIKDTKEALEKIEEEQNKSKKKVQQTAADTGNNSQVSQNF
>JF932487
MGARASVLSGGQLDRWERIRLRPGGKKKYRLKHIVWASRELERFAVNPGLLETSGGCRQILEQLQPSLKTGSEELRSLYN
TVATLYCVHQKIEIKDTKEALEKIEEEQNKSKKKAQQTAADTGNNSQVSQNY
>JF932488
MGARASVLSGGQLDRWEKIRLRPGGKKKYRLKHIVWASRELERFAVNPGLLETTEGCRQILEQLQPSLQTGSEELRSLFN
TIAVLWCVHKRIDIKDTKEALEKLEEEQNKSKKKTQQAAADTGNNSQVSKNF
>JF932489
MGARASVLSGGKLDRWEKIRLRPGGRKRYRLKHIVWASRELERFAVNPGLLETSEGCRQILEQLQPALKTGSEELRSLFN
LVATLYCVHQGIEIKDTKEALEKIEEEQNKSKKKAQQTAADTGNNSQVSQNY
>JF932490
MGARASVLSGGKLDKWEKIRLRPGGKKKYRLKHLVWASRELERFAVNPGLLETSEGCRQILEQLQPALKTGSEELRSLFN
TVATLYCVHQRIEIKDTNEALEKIEEEQNKSKKKAQQTAADTGSNSQVSQNY
>JF932491
MGARASVLSGGQLDKWERIRLRPGGKKKYRLKHIVWASRELERFAVNPGLLESSEGCRQILEQLQPALQTGSEELRSLYN
TIATLYCVHQRIEIKDTKEALEKIEEEQNKSKKKAQQAAADTGNNRQVSQNY
>JF932492
MGARASVLSGGELDRWEKIRLRPGGNKRYKLKHIVWASRELERFAVNPGLLETAGGCRQILEQLQPSLQTGSEELRSLFN
TVATLYCVHQKIEIKDTKEALEKIEEEQNKSKKKAQQTTAGTGNNSQVSQNY
>JF932493
MGARASVLSGGELDRWEKIRLRPGGKKQYRLKHIVWASRELERFAINPGLLETSGGCRQILEQLQPSLQTGSEELRSLFN
AVAVLYCVHQRIDVKDTKEALEKIEEEQNKSKKKAQQTAADRGNNSQVSQNY
>JF932494
MGARASVLSGGQLDRWEKIRLRPGGRKKYKLKHLVWASRELERFAVNPGLLETSEGCRQILGQLQPALQTGSEEFRSLFN
TVAVLYCVHQRIEIKDTKEALEKIEEEQNKSKKKAQQTAADVGDNSQVSQNY
>JF932495
MGARASVLSGGQLDRWEKIRLRPGGRKKYKLKHIVWASRELERFAVNPGLLETSEGCRQILGQLQPSLQTGSEEVKSLFN
TVAVLYCVHQRIEVKDTKEALDKIEEEQNKSKKKAQQAAADTGNNSQVSQNY
>JF932496
MGARASVLSGGQLDRWEKIRLRPGGRKKYKLKHIVWASRELERFAVNPGLLETSEGCRQILAQLQPALKTGSEEFRSLYN
TVATLYCVHEKIEIKDTREALDKIEEEQNKSKKKAQQTAADGGNNSQVSQNY
>JF932497
MGARASVLSGGQLDRWERIRLRPGGKKKYRLKHLVWASRELERFAVNPGLLETSEGCRQILEQLQPSLQTGSEELKSLFN
AIAVLYCVHQRIDIKDTKEALEKIEEEQNKSKKKAQQAAADKGNNSPVSQNY
>JF932498
MGARASVLSGGQLDRWERIRLRPGGKKKYRLKHIVWASRELERFAVNPGLLETSEGCRQILEQLQPSIQTGSEELRSLFN
TIATLWCVHQRIEVKDTKEALEKIEEEQNKSKKKAQQTAADTGNNSQVSQNY
>JF932499
MGARASVLSGGKLDRWEKIRLRPGGKKKYRLKHLVWASRELERFAVNPGLLETSEGCRQILEQLQPTIQTGTEELRSLFN
TVATLYCVHQMIDIKDTKEALEKIEEEQNKSKKKAQQTAADRGNSSQVSQNY
>JF932500
MGARASVLSGGELDRWEKIRLRPGGKKKYRLKHVVWASRELERFAVNPGLLETSEGCRQILEQLQPSLQTGSEELRSLYN
TIAVLYCVHQKIEIKDTKEALDKIEEEQNKSKKKAQQAAADTGNNSQVSQNY
>JN235959
--ARASVLSGGELDRWEKIRLRPGGKKQYRLKHIVWASRELERFAVNPGLLETTEGCRQILGQLQPSLQTGSEELRSLYN
TIAVLYCVHQKIEVRDTKEALDKIEEEQNKSKKKAQQAAADAGNSSQVSQNY
>JN235965
--ARASVLSGGELDRWEKIRLRPGGKKKYRLKHIVWASRELERFAVNPGLLETSEGCRQILEQLQPALQTGSEELRSLFN
TVATLYCVHQRIDVKDTKEALEKIEEEQNKSKKKTQQAAAGTGNSSQVSQNY
>JN251896
--ARASVLSGGELDRWEKIRLRPGGKKQYRLKHVVWASRELERFAINPGLLETTEGCKQILTQLQPSLQTGSEELRSLFN
TVAVLYCVHKKIEVADTKEALEKIEEEQNKSKKKAQQAAADTGNSSQVSQNY
>JN251901
--ARASVLSGGELDKWERIRLRPGGKKKYRLKHIVWASRELERFAVNPGLLETAEGCRQILGQLQPSLQTGSEELRSLFN
TVATLYCVHQKIEVKDTKEALDKIEEEQSKSKKKAQQAEADTGNNNQVSQNY
>JN251906
--ARASVLSGGDLDRWEKIRLRPGGKKKYQLKHIVWASRELERFAVNPGLLETGGGCRQILTQLQPSLQTGSEELKSLYN
TVATLYCVHQKIEVKDTKEALDKIEEEQTKSKKKAQQAAADAEKSSNVSQNY
>JN397362
MGARASVLSGGDLDRWEK-RLRPGGKKKYQLKHIVWASRELERFAVNPGLLETSKGCRQILEQLQPALQTGSEELKSLFN
TVATLYCVHQGIDVKDTKEALDKIEEEQNKSKKKAQPATADTGNSSQVSQNY
>JN687675
MGARASVLSGGKLDKWEGIRLRPGGNKKYKLKHIVWASRELERFAVNPGLLETSEGCRQILGQLQPSLQTGSEELKSLYN
TIAVLYCVHQRIDVKDTKEALDKIEEEQNKSKKKAQPAAADTGNSSQVSQNY
>JN687676
MGARASVLSGGELDKWEKIRLRPGGKKQYKLKHIVWASRELERFALNPGLLETSDGCRQILRQLQPSLQTGTEELRSLYN
TVATLYCVHQRIDVKDTKEALEKIEEEQNKSKKKEQQAAAGTGNSSQVSQNY
>JN687677
MGARASVLSGGELDRWEKIRLRPGGKKKYKLKHIVWASRELERFAVNPGLLETSAGCRQILEQLQPALQTGSEELKSLHN
AVAVLYCVHQRIDVKDTKEALDKIEEERNKSKKKEQQATADTGNSNQVSQNY
>JN687678
MGARASVLSGGELDRWEKIRLRPGGKKKYRLKHIVWASRELERFAINPGLLETSGGCKQILEQLQSALQTGSEELRSLYN
TVATLYCVHQKIDVKDTKEALDKIEEEQNKSKKKAQQAAADTGKSSLVSQNY
>JN687679
MGARASVLSGGQLDRWEKIRLRPGGKKQYRLKHLVWASRELERFSINPNLLETAEGCRQILGQLQPALQTGSEELKSLFN
TVAVLYCVQQRIDVKDTKEALDKIEEEQNKSKAKTQQAAAGTGNSSQVSQNY
>JN687690
MGARASVLSGGQLDRWERIRLRPGGKKKYRLKHLVWASRELERFALNPGLLETSEGCRQILGQLQPSLQTGSEEIKSLFN
TVATLYCVHQKIDVKDTKEALDKIEEEQNKSKKKTQQAAADTGNSSQVSQNY
>JN692431
MGARASVLSGGKLDRWEKIRLRPGGKKKYKLKHIVWASRELERFAVNPGLLETAEGCKQILEQLQPALKTGSEELKSLYN
TVATLYCVHQKIDVQDTKEALDKIEEEQNKSKKKAQQAAADTGNSSQVSQNY
>JN692432
MGARASVLSGGKLDKWEKIRLRPGGKKKYKLKHIVWASRELERYALNPGLMETSEGCRQILGQLQPALQTGSEELKSLFN
TIATLYCVHQGIEVKDTKEALDKIEEEQNKSKKKTQQAAADTGSSSNVSQNY
>JN692433
MGARASVLSGGKLDKWERIRLRPGGKKKYRLKHIVWASRELERFAVNPGLLETAEGCRQILQQLQPSLQTGSEELRSLYN
TVATLYCVHQGIDVKDTKEALEKIEEEQNKSKKRAQQAAAAAGSSSQVSQNY
>JN692435
MGARASVLSGGKLDKWEKIRLRPGGKKKYQLKHIVWASRELERFAVNPGLLETSEGCRQILGQLQPSLQTGSEELKSLFN
TVATLYCVHQNIEVRDTKEALDKIEEEQNKSKKKAQQAAADTGNNSTVSQNY
>JN692436
MGARASVLSGGELDRWEKIRLRPGGKKQYKLKHIVWASRELERFAVNPSLLETSEGCRQILGQLQPSLQTGSEELKSLYN
TVATLYCVHQRIDVKDTKEALDKIEEEQNKSKKKAQQAAAGTGSSNQVSQNY
>JN692439
MGARASVLSGGELDKWEKIRLRPGGKKKYRLKHVIWASRELERFAVNPGLLETSEGCRQILNQLQPSLQTGSEELRSLYN
TVATLYCVHQKIEVKDTKEALEKIEEEQNKSKKKAQQTATGTGNTSQVSQNY
>JN692440
MGARASVLSGGELDRWEKIRLRPGGKKKYQLKHVVWASRELERFSINPGLLETSGGCRQILQQLQPSLPTGSEELKSLYN
TVATLYCVHQKIDVKDTKEALEKIEEEQNKSKKKAQQATAGTGSSSQVSQNY
>JN692443
MGARASVLSGGELDKWEKIRLRPGGKKKYRLKHIVWASRELERFAVNPGLLETAEGCRQILGQLQPSLQTGSEELRSLYN
TVATLYCVHQRIEIKDTKEALDKVEEEQNKSKKQTQQAAAGTGNSGQASQNY
>JN692444
MGARASVLSGGELDRWEKIRLRPGGKKKYKLKHIVWASRELERFAVNPGLLETSGGCRQILGQLHPSLQTGSEELKSLYN
TVAVLYCVHQNIDVKDTKEALDKIEEEQNKVKKSTQQAAANTGNNNPVSQNY
>JN692445
MGARASVLSGGELDKWERIRLRPGGKKKYKLKHIVWASRELERFAVNPGLLETSEGCRQILGQLQPALQTGSEELKSLYN
TVAVLYCVHQRIEVKDTKEALDKIEEEQNKSKKKAQQAAADTGNSSNVSQNY
>JN692446
MGARASVLSGGKLDRWEKIRLRPGGKKKYKLKHIVWASRELERFAVNPGLLETSEGCRQILTQLQPSLQTGSEELKSLFN
AIATLYCVHQGIDVKDTKEALDRIEEEQNRSKKKAQQAAADTEKSSQVSHNY
>JN692447
MGARASVLSGGQLDRWEKIRLRPGGKKQYKLKHIVWASRELERFAVNPALLETSEGCRRILEQLQPSLQTGSEELKSLFN
TVATLYCVHRRIDVKDTKEALDKIEEEQNKS-KKAQQAAANTGNSSQVSQNY
>JN692450
MGARASVLSGGELDRWEKIRLRPGGRKRYRLKHIVWASRELERFALNPGLLETSEGCKQLLGQLQSSLQTGSEELRSLYN
TLATLYCVHQRIEVKDTKEALEKIEEEQNKSKKKAQQAAANTGSSGQVSQNY
>JN692451
MGARASVLSGGQLDKWEKIRLRPGGKKQYKLKHIVWASRELERFAVNPGLLESAEGCRQILEQLQPALKTGSEELRSLYN
TVATLYCVHQKIEVKDTKEALDKIEEEQNKGNKKAQQVATNTGNINQVSQNY
>JN692452
MGARASVLSGGQLDRWEKIRLRPGGKKKYRLKHIVWASRELERFAVDPGLLETSEGCRQILEQLQPSIKTGSEELKSLFN
TVAVLYCVHQRIEVKDTKEALDKIEEEQNKSKKKTQQAAANTGSSSQVSQNY
>JN692453
MGARASVLSGGELDKWEKIRLRPGGKKKYQLKHIVWASRELERFAVNPGLLETSEGCKQILEQLQPALKTGSEELKSLFN
TVATLYCVHQRIDVKDTKEALDKIEEEQNKSKKKAQQAAADTGNSTQVSQNY
>JN692455
MGARASVLSGGELDKWEKIRLRPGGRKKYRLKHIVWASRELERFAVNPGLLETSEGCRQILGQLHPSLQTGSEELRSLYN
TVATLYCVHQKIEVKDTKEALEKIEEEQNKSKQKAQQAAANTGNSKPVSQNY
>JN692457
MGARASVLSGGELDRWEKIRLRPGGKKKYRLKHIVWASRELERFAVNPGLLETAAGCRQIMEQLQSALRTGSEELKSLFN
TVAVLYWVHQKVEIRDTKEALDKIEEEQNKSKKKVQQAAADTGNNSQVSQNY
>JN692461
MGARASVLSGGELDRWEKIRLRPGGKKKYKLKHIVWASRELERFALNPGLLETAGGCRQILEQLQSSLKTGSEELKSLFN
AVAVLYCVHQRIDVKDTKEALDKIEEEENKSKKKTQQAATDTGNSNPVSQNY
>JN692462
MGARASVLSGGKLDKWEKIRLRPGGKKQYKLKHIVWASRELERFAVNPGLLETAEGCRQILEQLQPALRTGSEELRSLFN
TVATLYCVHQGIDVKDTKEALDKIEEEQNKSKKKAQQAAADTKNDSQVSQNY
>JN692463
MGARASVLSGGELDRWEKIRLRPGGRKKYRLKHLVWASRELERFAVNPGLLETSEGCRQILGQLQPSLQTGSEELKSLYN
TVAVLYCVHQRIEVKDTKEALDKIEEEQNKSKKKAQQAAADAGTSSQVSTNY
>JN692465
MGARASVLSGGELDRWEKIRLRPGGKKKYKLKHIVWASRELERFAVNPSLLETSEGCRQILGQLQPSLQTGSEELKSLFN
TVATLYCVHQRIDVKDTKEALDKIEEEQNKSKKKAQQAAAATGNSSQVSQNY
>JN692467
MGARASVLSGGELDRWEKIRLRPGGKKKYKLKHLVWASRELERFAVNPGLLETSGGCRQILGQLQPALQTGSEEFRSLYN
TVATLYCVHQRIDVKDTKEALDKIEEEQNQSKQKAQQAAAGTGNSSQASQNY
>JN692468
MGARASVLSGGELDKWEKIRLRPGGKKKYRLKHIVWASRELERFAVNPGLLETSEGCRQILGQLQPSLQTGSEELRSLFN
TVATLYCVHQKIEVRDTKEALEKVEEEQNKSKKKAQQAVADTGNSKQVSQNF
>JN692470
MGARASVLSGGKLDRWERIRLRPGGRKTYKLKHIVWASRELERFAINPGLLETSGGCRQILGQLHPSLETGSEELKSLYN
AIAVLFCVHQNLDVKDTKEALDKIEEEQNKSKKSTQQAAANTGNNSQVSQNY
>JN692472
MGARASVLSGGELDRWEKIRLRPGGKKKYKLKHIVWASRELERFAVNPSLLETSEGCRQILGQLQPSLQTGSEELKSLFN
TVATLYCVHLRIDVKDTKEALDKIEEEQNKSKKKAQQAAAATGNSNQGSQNY
>JN692473
MGARASVLSGGELDRWEKIRLRPGGKKKYRLKHIVWASRELERFAVNPGLLETSEGCRQILGQLQPSLETGSEELRSLFN
TIAVLWCVHQRIDVKDTKEALEKIEEEQNKSKKKAQQAAADTGNNSQVSQNY
>JN692474
MGARASVLSGGKLDRWEKIRLRPGGKKKYQLKHIVWASRELERFAVNPGLLESASGCKQILIQLQPSLQTGSEELKSLYN
TVAVLYCVHQGIEVKDTKEALDKIEEEQNKSKKKAQQEAADSGNSSTVSQNY
>JN692475
MGARASVLSGGELDRWEKIRLRPGGKKQYRLKHIVWASRELERFAVNPGLLETSDGCRRILEQLQPSLDTGSEELRSLYN
TVATLYCVHQKIEVRDTKEALEKIEEEQNKSKKRAQQAAAGTGNNSQVSQNY
>JN692479
MGARASVLSGGQLDKWEKIRLRPGGKKQYRLKHIVWASRELERFAVNPGLLETSEGCKQILEQLQPALKTGSEELKSLHN
LVAVLYCVHQRIDVKDTKEALDKIEEEQNKSKKQAQQAAADIGNNSKFSQNY
>JN692480
MVARASVLSGGKLDRWEKIRLRPGGKKQYRLKHLVWASRELERFAINPGLLESSEGCRQIIEQLQPALKTGSEELRSLYN
TVATLYCVHQRIDIKDTKEALDKIEEEQNKSKKKEQQAAADTGSSKQVSQNY
>JN860769
MGARASVLSGGKLDQWEKIRLRPGGKKKYKLKHIVWASRELERFAVNPGLLETAEGCRQILGQLQPSLQTGSEELKSLFN
TVATLYCVHQRIEIKDTKEALDRIEEEQNKSKQKAQPAAADTGNNSQVSQNY
>JQ316126
MGARASILSGGELDRWERIRLRPGGKKKYRLKHLVWASRELERFAVNPGLLETTEGCRQILGQLQPALETGSEEIKSLYN
TVATLYCVHRRIEVKDTKEALEKIEEEQNKSKKKAQQTTADTGNSSQVSQNY
>JQ316127
MGARASVLSGGKLDRWEKIRLRPGGKKKYRLKHLVWASRELERFAVNPGLLETAEGCRQILGQLQPSLQTGSEELKSLFN
AIATLYCVHQGIEIRDTKEALDKIEEEQNKSKKKAQQATAGAGNSSQVSQNY
>JQ316128
MGARASVLSGGELDRWEKIRLRPGGKKKYRLKHIVWASRELERFAVNPGLLETSEGCRQILGQLQPALQTGSEEIKSLFN
TVATLYCVHQRIEIKDTKEALEKIEEEQNKSKKKAQQATAGTGNSSQVSQNY
>JQ316129
MGARASVLSGGKLDKWEKIRLRPGGKKKYKLKHLVWASRELERFAVNPGLLETSEGCRKILGQLQPSLQTGSEELKSLYN
TVATLYCVHQGIDIRDTKEALDKIEEEQNKSKKKAQQATADTGNSSQVSQNY
>JQ316133
MGARASILSGGKLDQWEKIRLRPGGKKKYRLKHLVWASRELERYAVNPGPVETPEGCRQILGQLQPALQTGSEELKSLYN
TVATLYCVHQRIEIRDTKEALERIEEEQNKSKKKAQQATADTGNSSQVSQNY
>JQ341411
MGARASILSGRKLDSWEKIRLRPGGKKRYRLKHLVWASRELERFAVNPGLLETSEGCRQILGQLQPSLQTGSEELKSLFN
TVAVLYCVHQRIEIKDTKEALDKIEEEQNKSKKKAQQATADTGNSSQVSQNY
>JQ846091
MGARASVLSGGKLDRWEKIRLRPGGKKKYKLKHIVWASRELERFAVNPGLLETSEGCRQILGQLQPSLRTGSEELKSLYN
TVATLYCVHQGIDVKDTKEALEKIEEEQNKSKKKAQQAAADTGNSSQVSHNY
>JQ846093
MGARASVLSGGQLDRWEKIRLRPGGKKKYRLKHIVWASRELERFAVDPGLLETSEGCRQILEQLQPALRTGSEELKSLYN
LVATLYCVHQKIEVKDTKEALEKIEEEQNKSKKKAQQAAADTGKSSQVSQNY
>JQ846094
MGARASILSGGELDRWEKIRLRPGGKKKYRLKHIVWASRELERFAVNPGLLETSDGCRQILGQLQPALQTGSEELRSLYN
TVATLYCVHQKIEIKDTKEALEKIEEEQNKSKKKAQQAAADTDNSSKVSQNY
>JQ846096
MGARASVLSGGELDRWEKIRLRPGGKKKYRLKHIVWASRELERFAVNPGLLETAEGCRQIIRQLQPSLPTGSEEVKSLYN
TIVVLYCVHQRIEVKDTKEALDKVEEEQNKSKKKAQQAAADTENSSQVSKNF
>JQ846097
MGARASVLSAGELDKWERIRLRPGGKKKYRLKHIVWASRELERFAVNPGLLETSEGCRQILGQLQPSLQTGSEELKSLYN
TIAVLYCVHQKIEIKDTKEALDKIEEEQNKSKKKAQQAAADTGSNSQVSYNY
>JQ846098
MGARASVLSGGELDRWEKIRLRPGGKKKYRLKHVVWASRELERFAVNPGLLETAEGCRQILEQLQPSLQTGSEELRSLYN
TIAVLYCVHQRIEVKDTKDALDKIEEEQNKSKKKAQQAAADAGNNGKVSQNY
>JQ846099
MGARASVLSGGELDRWEKIRLRPGGKKKYRLKHIVWASRELERFAVNPGLLETSEGCRQILGQLQPSLQTGSEELKSLYN
TVAVLYCVHQKIDVKDTKEALEKIEEEQNKSKKKAQQAAANTGNGGQVSQNY
>JQ846100
MGARASILSGGELDRWEKIRLRPGGKKKYRLKHIVWASRELERFAVNPGLLETSEGCRQILGQLQPALQTGSEELRSLYN
TVATLYCVHQRIEIKDTKEALEKIEEEQNKCKKKAQQAAADTGNSNQVSQNY
>JQ846101
MGARASVLSGGELDKWEKIRLRPGGKKKYRLKHIVWASRELERFAVNPGLLETSGGCRQILGQLQPSLQTGSEELKSLYN
TIAVLYCVHQRIDIKDTKEALDKIEEEQDKSKKKAQQAAADTGNNKQVSQNY
>JQ846102
MGARASVLSGGELDKWERIRLRPGGKKKYQLKHIVWASRELERFAINPGLLETSEGCRQILEQIQPSLKTGSEELKSIYN
LVAVLFCVHQRIEIKDTKEALDKIEEEQNKSKKKEQQAAADTGNRNQVSQNY
>JQ846103
MGARASVLSGGKLDQWEKIRLRPGGKKQYRLKHIVWASRELERFAVNPGLLESSEGCRQILGQLQPALPTGSEEIKSLYN
TVATLYCVHQRIEVKDTKEALDKIEEEQNKSKKKAQQAAADAGNNSQVSQNY
>JQ846104
MGARASILSGGELDRWEKIRLRPGGKKKYRLKHLVWASRELERFAVNPGLLESSEGCRQIIQQLQPSLQTGSEELRSLYN
TVATLYCVHQKIEINDTKEALDKIEEEQNKSKKKAQQAAADAGNNSQVSQNY
>JQ846105
MGARASVLSGGQLDRWEKIRLRPGGKKRYKLKHIVWASRELERFAVNPGLLETAEGCRQILGQLQPSLQTGSEELKSLFN
TVATLYCVHQRIEVKDTKEALDKVEEEQNKSKKKAQQAAADTGNSSQVSQNY
>JQ846106
MGARASVLSAGELDRWEKIRLRPGGKKKYRLKHLVWASRELERFAVNPGLLETSEGCRQIIGQLQPSLQTGSEELRSLYN
TVATLYCVHQKIEVKDTKEALDKIEEEQNKSKKKAQQAAADTGSSSQVSQNY
>JQ846107
MGARASILSGGELDRWEKIRLRPGGKKQYRLKHIVWASRELERFAVNPSLLETSEGCRQILAQLQPSLQTGSEELKSLFN
TVATLYCVHQRIDIKDTKEALDKIEEEQNKSKKKAQQAAADTGNNSQVSQNY
>JQ846108
MGARASVLSGGKLDAWEKIRLRPGGKKKYRLKHLVWASRELERFAVNPGLLETADGCRKIIRQLQPSLQTGSEELKSLFN
TVATLYCVHQRIDVKDTKEALDKIEEEQNESKKKAQQAAADAGNSSQVSQNY
>JQ846110
MGARASVLSGGKLDKWEKIRLRPGGKKKYKLKHIVWASRELERFAVNPGLLETAEGCRQIIGQLQPSLKTGSEELKSLHN
AVAVLYCVHQNIDVKDTKEALEKIEEEQNKSKKKAQQAAADTGNNSQVSQNY
>JQ846111
MGARASVLSGGELDRWERIRLRPGGKKKYKLKHIVWASRELERFAVNPGLLETSEGCRQILAQLQPALQTGSEEFKSLYN
TVATLYCVHQKINVKDTKEALEKIEEEQNKSKKRAQQAAADTGNSSQVSQNY
>JQ846112
MGARASVLSGGKLDKWEKIRLRPGGKKKYKLKHIVWASRELERFAVNPGLLETSEGCRQILGQLHSSLQTGSEELRSLYN
TVAVLYCVHQEIDVKDTKEALDKIEEEQNKCKKKAQQAAADTGNSSQVSQNF
>JQ846113
MGARASVLSGGKLDRWEKIRLRPGGRKRYRLKHLVWASRELERFAVNPGLLETSTGCRQILQQLQPSLQTGSEELRSLFN
AVAVLYCVHQEIDVKDTKEALDKIEEEQNKSKQKGQQAAAATGGSSPGSQNF
>JQ846115
MGARASVLSGGELDRWEKIRLRPGGKKQYKLKHIVWASRELERFAVNPGLLETSEGCRQILGQLQPSLQTGSEELKSLYN
TIAVLYCVHQRIDIKDTKEALDKIEEEQ-SNKKKA-QQAADAGTSSQVSQNY
>JQ846118
MGARASILSAGELDQWEKIRLRPGGKKKYRLKHLVWASRELERFAVNPGLLETSEGCRQIIRQLQPSLQTGSEELRSLYN
TVATLYCVHQKIEVKDTKEALDKIEEEQNKSKKKAQQAEA-TGSSSQVSQNY
>JQ846119
MGARASVLSGGKLDQWEKIRLRPMGKKKYRLKHLVWASRELERFSINPGLLETAEGCKQIIQQLQPSLPTGSEELRSLYN
TVAVLYCVHQRIDIKDTKEALDKIEEEQNKSKKKAQQAAAATGSSGQVSQNY
>JQ846121
MGARASVLSGGELDRWEKIRLRPGGKKKYKLKHIVWASRELERFAVNPGLLETSEGCRQILGQLQPSLETGSEELRSLFN
TIATLYCVHQKIEVKDTKEALEKIEEEQNKSKKKAQQAVADTQNKSQVSQNY
>JQ846123
MGARASVLSGGKLDQWEKIRLRPGGKKKYRLKHIVWASRELERFAVNPGLLETSEGCRQILRQLQPALQTGSEEFRSLFN
TVAVLYCVHQRVEVKDTKEALDKIEEEQNKSKKQAQQAAADTGNSSQASQNY
>JQ846124
MGARASVLSGGKLDRWEKIRLRPGGKKKYKLKHIVWASRELERFAVNPGLLETSEGCRQILGQLQPSLQTGSEELKSLYN
TVATLYCVHQGIEIRDTKEALDRIEEEQNKCKKKAQLAAADTGNSSQVSQNY
>JQ846126
MGARASVLSGGELDKWEKIRLRPGGKKRYKLKHIVWASRELERFAVNPGLLETSGGCRQILQQLQPSLQTGSEELKSLFN
TVAVLYCVHQRIEVKDTKEALDKIEEEQNKSKKKAQQAEANTG-NSQVSQNY
>JQ846127
MGARASVLSGGDLDRWEKIRLRPGGKKRYQLKHIVWASRELERFAVNPGLLESSTGCKQILGQLHPSLQTGSEELRSLYN
TVAVLYCVHSKIEVKDTKEALERIEKEQNESKKKAQQAAAGTGNSNQVSQNY
>JQ846128
MGARASVLSGGELDRWEKIRLRPGGKKRYKLKHIVWASRELERFAVNPGLLETAEGCRQILEQLQPALQTGSEELKSLFN
AVATLYCVHQRIEVKDTKEALDKIAEEQNKSKKKAQQTAADTGSGSQSSQNY
>JQ846129
MGARASVLSGGKLDKWERIRLRPGGNKKYRLKHIVWASRELERFAVNPGLLETSDGCRQILEQLQPSLKTGSEELRSLYN
TISVLYCVHRNIDVTDTKEALDKIEEEQNKSKKRAQQAAADTGNSSQVSQNY
>JQ846130
MGARASVLSGGELDRWEKIRLRPGGKKKYQLKHIVWASRELERFAVNPGLLETAEGCRQIMGQLHPSLQTGSEELKSLYN
TLAVLYCVHQKIEVKDTKEALDKVEEEQNKSKKKAQQAAADTGNSSQVSQNY
>JQ846131
MGARASVLSGGELDRWEKIRLRPGGKKKYKLKHIVWASRELERFAVNPGLLETSEGCRQILGQLQPSLQTGSEELKSLFN
TVATLYCVHQKIEVKDTKEALDKIEEEQNKSKKKAQQAAADTGNNSQVSQNY
>JQ846132
MGARASVLSGGKLDQWEKIRLRPGGKKKYRLKHIVWASRELERFAVNPGLLETAEGCRQILGQLQPALQTGSEELKSLFN
TVATLYCVHQRIDVKDTKEALDKIEEEQNKSKKKAQQAAADTGNNSQVSQNY
>JQ846133
MGARASVLSGGELDRWEKIRLRPGGKKKYRLKHLVWASRELERFAVNPGLLETSEGCRQILEQLQPAIKTGSEELKSLFN
TVATLYCVHQKIEIKDTKEALDKIEEEQNKSKKKAQQAVADTGNSSQVSQNY
>JQ846136
MGARASVLSGGELDRWEKIRLRPGGKKKYRLKHIVWASRELERFAVNPGLLETSEGCRQIIGQLQPSLQTGSEELRSLYN
TIAVLYCVHQKIEIKDTKEALDKIEEEQNKSKKKAQQAAADTGNNSTVSQNY
>JQ846150
MGARASVLSGGELDKWERIRLRPGGKKKYKLKHIVWASRELERFAVNPGLLETSEGCRRILGQLQPSLQTGSEELKSLYN
TVATLYCVHQKIDVKDTKEALDKIEEEQNKSKKKAQQAAADAGNSSQVSQNY
>JQ846151
MGARASVLSGGELDRWEKIRLRPGGKKKYKLKHIVWASRELERFAVNPGLLETSEGCRQILGQLQPSLQTGSEELRSLYN
AVATLYCVHQKIDVKDTKEALEKIEEEQNKSKKKAQQAAADTGNNSQVSQNY
>JQ846152
MGARASILSGGELDRWEKIRLRPGGKKKYQFKHIVWASRELERFAVNPGLLETAEGCRQILIQLHPALPTGSEELKSVYN
TVATLYCVHQKIDVRDTKEALDKIEEEQNKSKKKAQQAAADTGNSSQVSQNY
>JQ846153
MGARASVLSGGELDKWEKIRLRPGGKKKYRLKHVVWASRELERFAVNPGLLETAEGCRQILEQLQPALKTGSEELRSLFN
TVATLYCVHQRIDVKDTKEALDKIEEEQNKSKKKAQQAAADTGNSSQVSQNY
>JQ846159
MGARASVLSGGELDKWEKIRLRPGGKKKYRLKHIVWASRELERFAVNPGLLETSEGCRQILGQLQPALQTGSEELRSLYN
TVATLYCVHQRIEVKDTKEALDKIEEEQNKSKKKAQQAATDTGNNSQVSQNY
>JQ846161
MGARASVLSGGELDRWEKIRLRPGGKKKYKLKHIVWASRELERFAVNPGLLETSEGCRQILGQLQPSLQTGSEELKSLFN
TVATLYCVHQRIEIKDTKEALEKIEEEQNKSKKKAQQPAADAGNKNQVSQNY
>JQ846162
MGARASVLSGGKLDQWEKIRLRPGGKKKYKLKHIVWASRELERFAVNPGLLETSEGCRQILGQLQPALQTGSEELKSLYN
AVAVLFCVHQRIDVKDTKEALDKIEEEQNKSKKKAQPAAADAGNNSQVSQNY
>JQ846165
MGARASVLSGGELDRWEKIRLRPGGKKKYRLKHIVWASRELERFAVNPGLLESSEGCRQILGQLQPALQTGSEELRSLYN
TVAVLYCVHQRIEVKDTKEALEKIEEEQNKSKKKA-QQAADTGNSSQVSQNY
>JQ846167
MGARASVLSGGKLDKWEKIRLRPGGKKKYRLKHIVWASRELERFAVNPGLLETSEGCRQILGQLQPSLQTGSEELRSLYN
TVATLYCVHQNIDVADTKEALEKIEEEQNKSKKKAQQAAAGTGNSNQVSQNY
>JQ846168
MGARASVLSGGKLDKWEKIRLRPGGKKKYKLKHLVWASRELERFAVNPGLLETPEGCRQIIRQLQPSLQTGSEELKSLFN
TVATLYCVHQNIDVKDTKEALDKIEEEQNKSKKKEQQAAADTGNRNQVSQNY
>JQ846169
MGARASVLSGGELDKWEKIRLRPGGKKKYRLKHIVWASRELERFAVNPGLLETSEGCRQILGQLQPSLQTGSEELRSLYN
TVATLYCVHQRIEVKDTKEALDKIEEEQNKSKKKAQQAAADTGNSSQLSQNY
>JQ846172
MGARASVLSGGELDRWEKIRLRPGGKKKYRLKHIVWASRELERFAVNPGLLETSEGCRQILGQLQPSLQTGSEELKSLFN
TVAVLYCVHQRIDVKDTKEALDKIEEEQNKSKKKAQQAAADTGNSSQVSQNY
>JQ846175
MGARASVLSGGELEKWERIRLRPGGKKQYRLKHIVWASRELERFAVNPGLLETSEGCKQILVQLQPSLQTGSEELKSLYN
TVATLYCVHQGIGVRDTKEALEKIEEEQNKSKKKAQQAAADTGNSSQVSQNY
>JQ846176
MGARASVISGGELDRWEKIRLRPGGSKKYRLKHIVWASRELERFAVNPGLLETSEGCRQILGQLQPSLQTGSEELKSLYN
TIAVLYCVHQRIEVKDTKEALDKIEEEQNKSKKKAQQAAADAGSNSQVSQNY
>JQ846177
MGARASVLSGGKLDTWEKIRLRPGGKKKYKLKHIVWASRELERFAVNPGLLETGEGCRQILGQLQPSLQTGSEELKSLYN
TIATLYCVHQRIEIKDTKEALDRIEEEQNKSKKKAQQAAADTGNSSQVSQNY
>JQ846178
MGARASVLSGGELDRWEKIRLRPGGKKKYKLKHLVWASRELERFAVNPGLLETSEGCRQILGQLQPALQTGSEEIKSLYN
TVATLYCVHQRIEVKDTKEALEKIEEEQNKSKKKAQQAAADTGNSSKVSQNY
>JQ846179
MGARASVLSGGELDRWEKIRLRPGGKKRYKLKHIVWASRELERFAVNPGLLETSEGCRQILAQLQPSLQTGSEELKSLFN
TVATLYCVHQRIEVKDTKEALEKIEEEQNKSKKKAQQVAADPGSSSQVSQNY
>JQ846180
MGARASVLSGGKLDKWEKIRLRPGGKKKYRLKHLVWASRELERFAVNPGLLETSEGCRQILGQLQPSLQTGSEELRSLYN
TVATLYCVHQDIDVRDTKEALDKIEEEQNKSKKKTQQAAADTGNSSNVSQNY
>JQ846184
MGARASVLSGGELDRWEKIRLRPGGKKKYKLKHIVWASRELERFAVNPGLLETSEGCRKILGQLQPSLQTGSEELKSLYN
TIATLYCVHQKIEVKDTKEALEKIEEEQNKSKKKAQQAAADTRNSSQVSQNY
>JQ846187
MGARASVLSGGELDRWEKIRLRPGGKKKYKLKHIVWASRELERFAVNPSLLETSEGCRQILGQLQPSLQTGSEELKSLFN
TVATLYCVHQRIDVKDTKEALDKVEEEQNKSKKKAQQAAADTRNSSQVSQNY
>JQ846190
MGARASVLSGGKLDRWEKIRLRPGGKKKYKLKHIVWASRELERFAVNPGLLETSEGCRQILGQLQPSLQTGSEELKSLYN
TVATLYCVHQGIDVRDTKEALEKIEEEQNKSKKKAQQAAAGTGNSGQVSQNY
>JQ846191
MGARASVLSGGELDRWEKIRLRPGGKKKYRLKHIVWASRELERFAVNPGLLETSEGCRQILGQLQPSLQTGSEELKSLYN
TIAVLYCVHQKIDVKDTKEALDKIEEEQNKSKKKAQQAAADTGNSSQVSQNY
>JQ846192
MGARASVLSGGKLDRWEKIRLRPGGKKQYRLKHIVWASRELERFALNPGLLETSEGCRQILGQLQPALQTGSEELRSLYN
TVATLYCVHQRIDVKDTKEALDKIEEEQNKSKKKAQQAAADTGNSSQVSQNY
>JQ846201
MGARASVLSGGELDRWEKIRLSPGGKKRYKLKHIVWASREVERFAVNPGLLETSEGCRQILGQLQPSLQTGSEELKSLYN
TVATLYCVHQRIDVKDTKEALDKIEEEQNKSKKKAQQAAADTGSSSQVSQNY
>JQ846203
MGARASVLSGGELDRWEKIRLRPGGKKRYRLKHVVWASRELERFAVNPGLLETSEGCRQILGQLQPSLQTGSEEIKSLYN
TVAVLYCVHQRIDVKDTKEALDKIEEEQNKSKKKAQQAAADTGNSSQVSQNY
>JQ846208
MGARASVLSGGKLDKWEKIRLRPGGKKKYRLKHIVWASRELERFAVNPGLLETSEGCRQIIGQLQPSLQTGSEELRSLYN
TIAVLYCVHQNIEVADTKEALEKIEEEQNKSKKKVQQAAADTGNSSQVSHNY
>JQ846209
MGARASVLSGGKLDKWEKIRLRPGGKKKYKLKHLVWASRELERFAVNPGLLETSEGCRQILGQLQPSLQTGSEELKSLYN
TVATLYCVHQNIEVADTKEALDKVEEEQNKSKKKAQQAAADTGNSSQVSQNY
>JQ846210
MGARASVLSGGELDRWEKIRLRPGGKKKYRLKHIVWASRELERFAVNPGLLETSGGCRQILRQLQPSLQTGSEELKSLYN
TVATLYCVHQKIDVRDTKEALEKIEEEQNKSKKAAQQAAADTRNSSQVSQNY
>JQ846211
MGARASVLSGGELDKWEKIRLRPGGKKKYQLKHIVWASRELERFAVNPGLLETSEGCRQILGQLQPSLQTGSEELKSLYN
TVAVLYCVHQRIEIKDTKEALDKIEEEQNKSKKNAQQAAADTRNSSQVSQNY
>JQ846212
MGARASVLSGGELDRWEKIRLRPGGKKKYRLKHIVWASRELERFALNPGLLETAEGCRQILGQLHSSLQTGSEEIKSLYN
TVAVLYCVHQKIDVKDTKEALEKIEEEQNKSKKKAQQAAADTGNNSQVSQNY
>JQ846213
MGARASVLSGGELDRWEKIRLRPGGKKKYKLKHIVWASRELERFAVNPGLLETSEGCKQIIAQLQPSLQTGSEELRSLFN
TVATLYCVHQRIDVKDTKEALEKIEEEQNKSKKKAQQAAADTGNSSQVSQNY
>JQ846214
MGARASVLSGGKLDKWEKIRLRPGGRKKYRLKHIVWASRELERFAVNPGLLETSEGCRQILGQLQPSLQTGSEELRSLYN
TIATLYCVHQNIDVADTKEALDKIEEEQNKSKKKAQQAAADTGNSSQVSQNY
>JQ846221
MGARASVLSGGELDKWEKIRLRPGGKKKYKLKHIVWASRELERFAVNPGLLETSEGCRQILGQLQPSLQTGSEELRSLYN
TVATLYCVHQRIDVKDTKEALEKIEEEQNKSKKKAQQAAA-TGNSSQTSQNY
>JQ846222
MGARASVLSGGKLDAWEKIRLRPGGKKKYKLKHIVWASRELERFAVNPGLLETSEGCRQILQQLQPSLQTGSEELKSLYN
TVATLYCVHQRIEVKDTKEALDKIEEEQNKSKKKAQQAAADTGNSSQVSQNY
>JQ846225
MGARASVLSGGELDKWEKIRLRPGGKKKYQLKHIVWASRELERFAVNPGLLETSEGCRQILGQLQPSLQTGSEELRSLYN
TVAVLYCVHQKIEVKDTKEAVDKVEEEQNKSKKKAQQAAANTGNSSQVSQNF
>JQ846229
MGARASVLSGGELDKWEKIRLRPGGKKQYKLKHIVWASRELERFAVNPGLLETSEGCRQILGQLQPALQTGSEEIKSLYN
TVAVLYCVHQRIDVKDTKEALDKIEEEQNKSKKKAQQAAAATGNSSQVSQNY
>JQ846235
MGARASVLSGGQLDRWEKIRLRPGGKKKYRLKHIVWASRELERFAVNPGLLETAEGCRQILQQLQPSLQTGSEELKSLFN
TIATLYCVHQKIEVKDTKEALEKIEEEQNKSKKKAQQAAAGTGNSSQVSQNY
>JQ846237
MGARASVLSGGELDRWEKIRLRPGGKKKYQLKHIVWASRELERFAVNPGLLETSEGCKQILGQLQPSLQTGSEELRSLYN
TVAVLYCVHQKIEVKDTKEALDKIEEEQNKSKKRAQQAAADVGPSNPVSQNY
>JQ846238
MGARASVLSGGELDRWEKIRLRPGGKKKYRLKHIVWASRELERFAVNPGLLETAGGCRQILEQLQPSLQTGSEELKSLYN
TVATLYCVHQKIDVKDTKEALDKIEEEQNKSKKRAQQAVADTGNSSKVSQNY
>JQ846239
MGARASVLSGGELDKWEKIRLRPGGKKKYKLKHIVWASRELERFAVNPGLLETPEGCRQILGQLQPSLQTGSEELKSLFN
TVAVLYCVHQRIEVKDTKEALEKIEEEQNKSKKKAQQAAADTTNNSKVSQNY
>JX140652
MGARASVLSGGELDKWEKIRLRPGGKKKYRLKHIVWASRELERFAVNPDLLETSEGCRQILGQFQPSLQTGSEELRSLYN
TIAVLYCVHQRIDVKNTKEALERIEEEQNKCKKKAQQAAADTGNSSQVSQNY
>JX140654
MGARASVLSGGALDKWEKIRLRPGGKKKYKLKHIVWASRELERFALNPGLLETSEGCRQILGQLQPSLQTGSEEIKSLFN
TVAVLYCVHQRIDVKDTKEALDKIEEEQNKSKKKAQQAAADAGNNSSVSQNY
>JX140657
MGARASILSGGKLDKWEKIRLRPGGKKQYKLKHLVWASRELERFAVNPGLLETSEGCRQILGQLHPSLQTGSEELKSLYN
TVATLYCVHQNIEVRDTKEALDKIEEEQNKSKKKAQQAAADTGNSGQVSQNY
>JX174436
MGARASVLSGGKLDQWEKIRLRPGGKKKYRLKHLVWASRELERFAVNPGLLETSEGCRQILGQLQPSLQTGSEELKSLFN
TVATLYCVHQRIEIKDTKEALEKIEEEQNKSKKKAQQATAGTGNSSQVSQNY
>JX503075
MGARASVLSGGQLDRWEKIRLRPGGKKQYKLKHIVWASRELERFAVNPGLLETAEGCRQILGQLQPSLQTGSEELRSLFN
TVATLYCVHQRIDVKDTKEALDKIEEEQNKSKKQAQQAAADTGNSSKVSQNY
>JX960597
MGARASVLSGGKLDKWEKIRLRPGGKKKYRLKHIVWASRELERFAVNPGLLETAEGCRQILGHLQPALQTGSEELRSLYN
TVATLYCVHRQIEVADTKEALEKIEEEQNKSKKREQQEAADTGKNSQVSQNY
>JX960598
MGARASVLSGGELDRWEKIRLRPGGKKKYRLKHIVWASRELERFAVNPGLLETSEGCRQILGQLQPSLQTGSEELKSLYN
TIAVLCCVHQRIGVKDTKEALDKIEEEQNKSKKKAQQATADTGKGSQVSQNY
>JX960599
MGARASVISGGELDRWEKIRLRPGGRKKYRLKHIVWASRELERFALNPGLLETSEGCRQIIGQLQSALQTGSEELQSLFN
TVAVLYCVHQRIEVKDTKEALDKIEEEQSKSKKKAQQAAADAGNNSQVSQNY
>L02317
MGARASVLSGGKLDKWEKIRLRPGGKKKYKLKHLVWASRELERFAVNPGLLETAEGCRQILGQLQPSLQTGSEELKSLYN
TIAVLYCVHQMIDVKDTKEALEKIEEEQNNSKKKAQQAAADTGNSSQVSRNY
>M17449
MGARASVLSGGELDRWENIRLRPGGKKKYKLKHVVWASRELERFAVNPGLLETSEGCRQILGQLQPSLQTGSEELKSLYN
TVATLYCVHQKIEIKDTKEALEKIEEEQNKSKKKAQQAAADTGNSSQVSQNY
>M17451
MGARASVLSGGKLDKWEKIRLRPRGKKRYKLKHIVWASRELERFAVNPSLLETAEGCRQILGQLQPALQTGSEELKSLYN
AVATLYCVHQNIEVRDTKEALDKIEEEQNKSKKKAQQAAADTGNGSQVSQNY
>M26727
MGARASVLSGGELDKWEKIRLRPGGKKKYQLKHIVWASRELERFAINPGLLETSEGCRQILGQLQPSLKTGSEEIRSLYN
TVATLYCVHQKIEVKDTKEALDKIEEEQNKSKKKAQQTAADTGNSSQVSQNY
>M38429
MGARASVLSGGELDRWEKIRLRPGGKKKYRLKHIVWASRELERFAVNPGLLESSEGCRQILGQLQPSLKTGSEELTSLYN
TVATLYCVHQRIEIKDTKEALEKIEEEQTKSMKKAQQAAADTGNSSQVSQNY
>M38431
MGARASVLSGGELDKWEKIRLRPGGKKQYRLKHIVWASRELERFAVNPGLLETSEGCRQILRQLQPSLQTGSEERRSLFN
TVAVLYCVHQRIDVKDTKEALDKIEEEQNKSKKKAQQAAADTGNSSQVSQNY
>U12055
MGARASVLSGGKLDRWEKIRLRPGGKKKYKLKHIVWASRELERFAVNPGLLETSEGCRQILGQLQPSLQTGSEECRSLYN
TVATLYCVHQRIEIKDTKEALDKIKEEQNKSKKKAQQAAADTGHSSQVSQNY
>U39362
MGARASVLSGGELDRWEKIRLRPGGKKKYKLKHIVWASRELERFAVNPSLLETSEGCRQILGQLQSSLQTGSEELKSLYN
TVATLYCVHQRIEVKDTKEALDKIEEEQNKSKKKAQQAAADTGNSSQVSQNY
>U43096
MGARASVLSGGELDRWEKIRLRPGGKKKYRLKHIVWASRELERFAVNPGLLETSEGCRQILGQLQPSLQTGSEELRSLFN
TVATLYCVHQRIEVKDTKEALDKIEEEQNKSKKKAQPAARDAGNNSQVSQNY
>U43141
MGARASVLSGGELDKWEKIRLRPGGKKKYQLKHIVWASRELERFAVNPGLLETSEGCRQIMGQLQPSLQTGSEELRSLYN
TVATLYCVHQKIEVKDTKEALDKVEEEQNNSKKKAQQEAADAGNRNQVSQNY
>U63632
MGARASVLSGGKLDKWEKIRLRPGGKKKYRLKHIVWASRELERFAVNPGLLESSEGCRQILGQLLPALKTGSEELRSLYN
TVATLYCVHQRIEVKDTKEALEKIEEEQAKSKKKE--AAADTGNSSQVSQNY
>U69584
MGARASVLSGGELDRWEKIRLRPGGKKKYKLKHIVWASRELERFAVNPGLLETSEGCRQILGQLQPALQTGSEELRSLHN
TVAVLYCVHQRIEVKDTKEALEKIEEEQNKSKKKAQQAAADTGNSSKVSQNY
>U71182
MGARASVLSGGQLDRWEKIRLRPGGKKKYRLKHLVWASRELERFAVNPGLLETSEGCRQILEQLQPALQTGSEELRSLFN
TVATLYCVHLRIEIKDTKEALEKIEEEQNKSKKKAQQTAAGTGNNSQASQNY
>Z11530
MGARASVLSGGKLDRWEKIRLRPGGKKKYKLKHIVWASRELERFAVNPGLLETSEGCRQILGQLQPSLQTGSEERRSLYN
TVATLYCVHQRIEIKDTKEALDKIEEEQNKSKKKAQQAAADTGHSSQVSQNY
