# Supplementary material for: A new ensemble coevolution system for detecting HIV-1 protein coevolution
Source: Biol Direct. 2015 Jan 7;10:1. doi: 10.1186/s13062-014-0031-8 (PMC4332441; doi:10.1186/s13062-014-0031-8)
Supplement: Additional file 3: — Software. The Matlab toolbox and the manual of our ensemble coevolution system are provided. The sequence datasets are also available. [file 13062_2014_31_MOESM3_ESM.zip › EnsembleCoevolutionSystem/Dataset/Process_NC_AA_NoGap.fasta]

>AB078005
MQKGNFRNQRKIVKCFNCGKEGHIARNCRAPRKKGCWKCGKEGHQMKDCTERQAN
>AB078703
MQRGNFRNQRRTVKCFNCGKEGHIAKNCRAPRKKGCWKCGKEGHLMKDCTERQAN
>AB078704
MQRGNFRNQRKIVKCFNCGKEGHIAKNCRAPRKKGCWKCGKEGHQMKDCTERQAN
>AB078709
MQRGNFRNQRKPVKCFNCGKEGHIARNCRAPRKKGCWKCGKEGHQMKECTERQAN
>AB078711
MQRGNFRNQRKTVKCFNCGKEGHIARNCRAPRKKGCWKCGKEGHQMKDCTERQAN
>AB097870
MQRGNFRNQRKTVKCFNCGKEGHIAKNCRAPRKKGCWKCGKEGHQMKDCTERQAN
>AB213667
MQRGNFRNQRKTVKCFNCGKEGHIAKNCRAPRKKGCWKCGKEGHQMKECTERQAN
>AB213668
MQRGNFRNQRKTVKCFNCGKEGHIAKNCRAPRKKGCWKCGKEGHQMKDCTERQAN
>AB213670
MQRGNFRNQRKTVKCFNCGKEGHIAKNCRAPRKKGCWKCGKEGHQMKDCTERQAN
>AB213692
MQRGNFRNQKRTVKCFNCGKEGHIAKNCRAPRKKGCWKCGKEGHQMKDCTERQAN
>AB221125
MQKGNFRNPRKIVKCFNCGKDGHIAKNCRAPRKKGCWKCGKEGHQMKDCTERQAN
>AB286955
MQRGNFRNQRKPIKCFNCGKEGHTARNCRAPRKKGCWKCGKEGHQMKDCDGRQAN
>AB287363
VQRGNFRNQRKIIKCFNCGKEGHISKNCRAPRKKGCWKCGKEGHQMKDCTERQAN
>AB287364
MQRGNFRNQRKIIKCFNCGKEGHLARNCRAPRKKGCWKCGKEGHQMKDCTEKQAN
>AB287366
MQRDKFGNQRKPVKCFNCGKVGHIAKNCRAPRKKGCWKCGREGHQMKDCTDKQAN
>AB287368
MQRGNFKGQRKIIKCFNCGKEGHLAKNCRAPRKKGCWKCGQEGHQMKDCTGRQAN
>AB428551
MQRGNFKNQRKIVKCFNCGKVGHIARNCRAPRKKGCWKCGKEGHQMKECTEGQAN
>AB428558
MQRGNFRNQRKTIKCFNCGKEGHLAKNCRAPRKKGCWKCGKEGHQMKDCTERQAN
>AB428559
MQRGNFRNQRKTIKCFNCGKEGHLAKNCRAPRKKGCWKCGKEGHQMKDCTERQAN
>AB428560
MQRGNFRNQRKTIKCFNCGKEGHLARNCRAPRKKGCWKCGKEGHQIKDCTEGQAN
>AB428561
MQRGNFRNQRKTIKCFNCGKEGHLAKNCRAPRKKGCWKCGKEGHQMKDCTERQAN
>AB428562
MQRGNFRDQRKTIKCFNCGKQGHLARNCRAPRKKGCWKCGKEGHQMKDCIEGQAN
>AB485638
MQKGNFRNQRKIVKCFNCGKEGHIAKNCRAPRKKGCWKCGKEGHQMKDCTERQAN
>AB485641
MQKGNFRNQRKIVKCFNCGKEGHIAKNCRAPRKKGCWKCGKEGHQMKDCSERQAN
>AF004394
MQRGNFRNQRRTVKCFNCGKEGHIAKNCRAPRKKGCWKCGKEGHQMKDCTERQAN
>AF042100
MQRGNFRNQRKTVKCFNCGKEGHIARNCKAPRKRGCWKCGKEGHQMKDCTERQAN
>AF042101
MQRGNFRNQRKTVKCFNCGKEGHIAKNCRAPRKKGCWKCGKEGHQMKDCTERQAN
>AF042102
MQRSNFRNQRKNVKCFNCGKEGHIARNCRAPRKRGCWKCGKEGHQMKDCTERQAN
>AF042103
MQRSNFRSQRKNVKCFNCGKEGHIATNCRAPRKRGCWKCGKEGHHMTDCTDRQAN
>AF042104
MQRSNFRNQKKNIKCFNCGKEGHIAKYCRAPRIRGCWKCGKVGHQMIDCTERQAN
>AF042105
MQRSNFRNQKKNVKCFNCGKEGHIAKNCRAPRKRGCWKYGKEGHQMKDCTERQAN
>AF042106
MQRSNFRNQRKNVKCFNCGKEGHIARNCRAPRKRGCWKCGKEGHQMKDCTERQAN
>AF069140
MQGGNFRNQRK-IKCFNCGKEGHISKNCRAPRKKGCWKCGKEGHQMKDCTERQAN
>AF086817
MQRGNYRNQRKTVKCFNCGKEGHIARNCRAPRKKGCWKCGKEGHQMKDCTERQAN
>AF128998
MQRGNFRNQRKTIKCFNCGKEGHLARHCRAPRKKGCWKCGREGHQMKDCTERQAN
>AF146728
MQRGNFRNQRKTVKCFNCGKEGHIARNCRAPRKRGCWKCGKEGHQMKDCTERQAN
>AF224507
MQRGNFRNQRRTVKCFNCGKEGHIAKNCRAPRKKGCWKCGKEGHQMKDCTERQAN
>AF286365
MQKGNFRNQRKTVKCFNCGKEGHIARNCRAPRKKGCWKCGKEGHQMKDCTERQAN
>AF538304
MQKGNFRNQRKRVKCFNCGKEGHIARNCRAPRKKGCWKCGKEGHQMKDCTERQAN
>AF538305
MQKGNFRNQKRIVKCFNCGKEGHIAKNCRAPRKKGCWKCGREGHQMKDCTERQAN
>AF538306
MQKGNFRNQRKTVKCFNCGKDGHIARNCRAPRKKGCWKCGKEGHQMKDCTERQAN
>AF538307
MQKSNFRNQRKIVKCFNCGKEGHIAKSCRAPRKKGCWKCGKEGHQMKDCTERQAN
>AJ271445
MQKGNFRSQRKTVKCFNCGKEGHIARNCRAPRKKGCWKCGKEGHQMKECTERQAN
>AY037268
MQRGNFKGQRKTVKCFNCGKEGHIARNCRAPRKKGCWKCGKEGHQMKDCTERQAN
>AY037269
MQRGNFKNQKRIVKCFNCGREGHIAKNCRAPRKKGCWKCGREGHQMKDCTERQAN
>AY037270
MQRGNFKYTKKTVKCFNCGKEGHIARNCRAPRKKGCWKCGKEGHQMKECTERQAN
>AY037282
MQRGNFKNQRKTVKCFNCGREGHIARNCRAPRKKGCWKCGKEGHQMKDCTERQAN
>AY165185
MQKGNFRNQRKNVKCFNCGKEGHIAKHCRAPRKKGCWKCGKEGHQMKDCIERQAN
>AY165188
MQRGNFRNQRKPVKCFNCGKEGHIARNCRAPRKKGCWKCGKEGHQMKDCTERQAN
>AY165189
MQRGNFRNQRKSVKCFNCGKEGHIAKNCRAPRKRGCWKCGKEGHQMKDCTERQAN
>AY165190
MQRGNFRNQRKIVKCFNCGKEGHIAKNCRAPRKKGCWKCGKEGHQMKDCTERQAN
>AY165193
MQKGNFRDQRKIVKCFNCGKQGHIARNCRAPRKKGCWKCGQEGHQMKDCTERQAN
>AY165195
MQKGNFRSQRKTVKCFNCGKEGHIARNCRAPRKRGCWKCGKEGHQMKDCTERQAN
>AY165197
MQRGNFRNPRRIVKCFNCGKEGHIAKNCKAPRKKGCWKCGKEGHQMKDCTERQAN
>AY165198
MQRGNFRNQRKTVKCFNCGKQGHIARNCRAPRKKGCWKCGKEGHQMKECTERQAN
>AY165199
MQKGNFRNQRKIVKCFNCGREGHIAKNCRAPRKKGCWKCGREGHQMKDCTERQAN
>AY165200
MQRGNFRNQRKTVKCFNCGKEGHIARNCKAPRKKGCWKCGQEGHQMKDCTGRQAN
>AY165201
MQGGNFRNQRKTVKCFNCGKVGHIAKNCRAPRKKGCWKCGKEGHQMKDCTERQAN
>AY165202
MQRGNFRNQRKSVKCFNCGKEGHIARNCRAPRKKGCWKCGKEGHQMKDCTERQAN
>AY165203
MQRGNFKNQRKTVKCFNCGKEGHIARNCRAPRKKGCWKCGKEGHQMKDCIERQAN
>AY165204
MQKGNFRNQRKTVKCFNCGKEGHIARNCRAPRKRGCWKCGKEGHQMKDCTERQAN
>AY165210
MQKGNFRNQRKTVKCFNCGKEGHIARNCRAPRKKGCWKCGREGHQMKDCTERQAN
>AY165222
MQRGNFRNQRKTVKCFNCGKEGHIAKNCRAPRKKGCWKCGKEGHQMKDCTERQAN
>AY165227
MQRGNFRNQRKTVKCFNCGKEGHIARNCRAPRKKGCWKCGQEGHQMKDCTERQAN
>AY165228
MQKGNFRNQRKIVKCFNCGKEGHIARNCRAPRKRGCWKCGKEGHQMKDCTERQAN
>AY165229
MQRGNFRNQRKGVKCFNCGKEGHIAKNCRAPRKKGCWKCGREGHQMKDCTERQAN
>AY165231
MQRGNLRNQRKIVKCFNCGKEGHIAKNCRAPRKRGCWKCGKEGHQMKDCTERQAN
>AY165232
MQRGNFRNQRKTVKCFNCGKEGHIARNCKAPRKKGCWKCGREGHQMKDCTERQAN
>AY165233
MQRGNFRNQRKTVKCFNCGREGHIAKNCKAPRRKGCWRCGKEGHQIKDCTERQAN
>AY165234
MQKGNFRNQRKSVKCFNCGKEGHIARNCR-PRKRGCWKCGKEGHQMKDCTERQAN
>AY165236
MQRGNFKGQR-SVKCFNCGKEGHIARNCRAPRKKGCWKCGKEGHQMKDCTERQAN
>AY165238
MQKGNFRNQRKAVKCFNCGKEGHIARNCRAPRKKGCWKCGKEGHQMKDCTERQAN
>AY165241
MQKGNFRNQRKIIKCFNCGKEGHTAKNCRAPRKRGCWKCGKEGHQMKDCTERQAN
>AY165242
MQKGNFRNQKKNVKCFNCGKEGHIARNCRAPRKRGCWKCGKEGHQMKDCTERQAN
>AY165245
MQRGNFRSQRKTVKCFNCGKEGHIARNCRAPRKKGCWKCGKEGHQMKECTERQAN
>AY165246
MQRGNFRNQRKTVKCFNCGKEGHIARNCRAPRKKGCWKCGKEGHQMKDCTERQAN
>AY165247
MQRGNFRNQRKTVKCFNCGKEGHIARNCRAPRKKGCWKCGKEGHQMKECTERQAN
>AY165251
MQRGNFKNQRKTIKCFNCGREGHIAKNCRAPRKKGCWKCGKEGHQMKDCTERQAN
>AY165254
MQRGNFRNQRKPVKCFNCGKEGHIAKNCRAPRKKGCWKCGKEGHQMKECTERQAN
>AY165256
MQRGNFRNQRKIVKCFNCGKEGHIAKNCRAPRKKGCWKCGKEGHQMRDCTERQAN
>AY165259
MQRGNFGKQRRIVKCFNCGKDGHIAKNCRAPRKKGCWKCGKEGHQMKDCTERQAN
>AY165261
MQKGNFRSQRKIVKCFNCGKEGHIAKNCRAPRKRGCWRCGKEGHLMKDCNERQAN
>AY165262
MQRGNFRNQRKTIKCFNCGKEGHLARNCRAPRKKGCWKCGREGHQMKDCTERQAN
>AY165264
MQKGNFRNQRKNVKCFNCGKEGHIAKYCRGPRKKGCWKCGKEGHQMKDCTERQAN
>AY165267
MQRGNFRNQGKIVKCFNCGKAGHIAKNCRAPRKRGCWKCGKEGHQMKDCTERQAN
>AY165268
MQKGNFRNQRKTVKCFNCGKEGHIARNCRAPRKRGCWKCGKEGHQMKDCTERQAN
>AY165269
MQRGNFKNQRKTVKCFNCGKEGHIARNCRAPRKKGCWKCGKEGHQMKECTERQAN
>AY165270
MQKGNFRNQKKNVKCFNCGKEGHIARNCRAPRKRGCWKCGKEGHQMKDCTERQAN
>AY165277
MQRGNFRNQRKNIKCFNCGKEGHLARNCRAPRKKGCWKCGKEGHQMKDCTERQAN
>AY165278
MQRGNFKNQRKTVKCFNCGKEGHIARNCRAPRKRGCWKCGKEGHQMKDCTERQAN
>AY173951
MQKGNFRNQRKIVKCFNCGKEGHIARNCRAPRKKGCWRCGKEGHQMKDCTERQAN
>AY173952
MQRGNFRNQKKIVKCFNCGKEGHIARNCRAPRKKGCWKCGKEGHQMKDCTERQAN
>AY173954
MQRGNFRNQKRTVKCFNCGKEGHIAKNCRAPRKKGCWKCGKEGHQMKDCTERQAN
>AY173955
MQKGNYRNQRKSVKCFNCGKEGHIAKNCRAPRKKGCWKCGKEGHQMKDCTERQAN
>AY173959
MQKGNFRSQRKTVKCFNCGKEGHIAKNCRAPRKKGCWKCGKEGHQMKDCNERQAN
>AY173960
MQRGNFRNQRKPVKCFNCGKEGHIAKNCRAPRKKGCWKCGKEGHQMKDCSERQAN
>AY248403
MQRGNFRNQRKIVKCFNCGKEGHIAKNCRAPRKKGCWKCGKEGHQMKDCTERQAN
>AY248409
MQRGNFRNQRKSVKCFNCGKDGHIARNCRAPRKKGCWKCGKEGHQMKDCTERQAN
>AY248411
MQGNKFRNQRKIVKCFNCGKEGHIAKNCRAPRKKGCWKCGKEGHQMKDCSERQAN
>AY248412
MQKGNFRNQRKIVKCFNCGKEGHIARNCRAPRKKGCWKCGKEGHQMKDCSERQAN
>AY248415
MQKGNFRSQRKPIKCFNCGKEGHLARNCRAPRKKGCWKCGKEGHQMKDCTERQAN
>AY248416
MQRGNFKNPRKNIKCFNCGKEGHLARNCRAPRKKGCWKCGKEGHQMKDCTERQAN
>AY248418
MQRGNFRNQRKTIKCFNCGKEGHIAKNCRAPRKKGCWKCGKEGHQMKDCNERQAN
>AY248420
MQRGNFKNQRKIVKCFNCGKEGHIARNCRAPRKRGCWKCGKEGHQMKDCTERQAN
>AY248421
MQRGNFRNQRKTVKCFNCGKEGHIARNCRAPRKKGCWKCGKEGHQMKDCTERQAN
>AY248422
MQRGNLRSQRKSVKCFNCGKEGHIARNCRAPRKKGCWKCGQEGHQMKDCTERQAN
>AY248423
MQRGNFRNQRKTVKCFNCGREGHIARNCRAPRKKGCWKCGQEGHQMKDCTERQAN
>AY248424
MQKGNFKNQKRIVKCFNCGREGHIAKNCRAPRKRGCWKCGKEGHQMKDCTERQAN
>AY248425
MQRSNFRSQRKIVKCFNCGKEGHIARNCRAPRKKGCWKCGKEGHQMKDCTERQAN
>AY248426
MQRGNFRNQRKIVKCFNCGKEGHIAKNCRAPRKKGCWKCGREGHQMKECTERQAN
>AY248427
MQRGNFRNQRKPVKCFNCGKEGHIAKNCRAPRKRGCWKCGQEGHQMKDCPERQAN
>AY248429
MQRGNFRNQKRPIKCFNCGKEGHIAKNCRAPRRKGCWKCGKEGHQMKDCTERQAN
>AY248433
MQRGNFRNQRKIIKCFNCGRDGHIAKNCRAPRKKGCWKCGKEGHQMKDCDERQAN
>AY248436
MQRGNFKNQRKSVKCFNCGKEGHIARNCRAPRKKGCWKCGQEGHQMKDCTERQAN
>AY248439
MQKGNFKNQRKIVKCFNCGKEGHIARNCRAPRKKGCWKCGKEGHQMKDCIERQAN
>AY248444
MQRGNFRNQRKTIKCFNCGKEGHLARNCRAPRKKGCWKCGKEGHQMKECTERQAN
>AY248445
MQKGNFRSQRK-IKCFNCGREGHLARNCRAPRKKGCWKCGKEGHQMKDCDERQAN
>AY248446
MQKGNFKIQRK-IKCFNCGKEGHLARNCRAPRKKGCWKCGKEGHQMKDCNERQAN
>AY248451
MQRGNFRNQRRTVKCFNCGKEGHIAQNCRAPRKKGCWKCGKEGHQMKDCTERQAN
>AY248452
MQKGKFENQRKTVKCFNCGKEGHIARNCRAPRKKGCWKCGREGHQMKDCTERQAN
>AY248453
MQKGNFRNQKRSVKCFNCGKEGHIARNCRAPRKRGCWKCGQEGHQMKDCTERQAN
>AY248454
MQRGNFKNQRK-IKCFNCGKEGHLARNCRAPRKKGCWKCGKEGHQMKDCTERQAN
>AY248455
MQKGNFRGQRK-IKCFNCGKEGHLARNCRAPRKKGCWKCGKEGHQMKDCNERQAN
>AY248456
MQRGNFKNQRK-IKCFNCGKEGHLARNCRAPRKKGCWKCGKEGHQMKDCNERQAN
>AY275556
MQRSNFRNQRKIVKCFNCGKEGHIAKNCRAPRKKGCWKCGQEGHQMKDCTERQAN
>AY275557
MQRGNFRNQRKTVKCFNCGKEGHIAKNCRAPRKKGCWKCGKEGHQMKDCTERQAN
>AY308760
MQRGNFRNQRKMVKCFNCGKEGHIARNCRAPRKKGCWKCGKEGHQMKDCTERQAN
>AY352275
MQRGNFRNQKKPIKCFNCGKEGHLAKNCRAPRKKGCWKCGKEGHQMKDCTERQAN
>AY423381
MQRG-HRNQRKTVKCFNCGKEGHIARNCRAPRKKGCWKCGKEGHQMKDCTERQAN
>AY561236
MQRGNYKNQRKPVKCFNCGKEGHIAKNCRAPRKKGCWKCGKEGHQMKDCIERQAN
>AY561237
MQRGNFKSQGRTVKCFNCGKVGHIAKNCRAPRKKGCWKCGKEGHQMKDCTERQAN
>AY561238
MQRGNFRNQRKTVKCFNCGKEGHIAKNCRAPRKKGCWKCGKEGHQMKDCSERQAN
>AY561239
MQRGNFRNQRKIVKCFNCGKEGHIARNCRAPRKKGCWKCGKEGHQMKDCTERQAN
>AY561240
MQRGNFRNQRKTVKCFNCGKEGHIAKNCRAPRKKGCWKCGKEGHQLKDCTERQAN
>AY561242
MQRGNFRGQRKIVKCFNCGKEGHIAKNCRAPRKKGCWKCGKEGHQMKDCTERQAN
>AY561244
MQRGNFRSQGKTVKCFNCGKVGHIAKNCRAPRKKGCWKCGKEGHQMKECNERQAN
>AY586542
MQKGNFKSQRKTVKCFNCGKEGHIARNCRAPRKKGCWKCGKEGHQMKDCTERQAN
>AY586543
MQRGNFRNQRKTVKCFNCGKEGHIARNCRAPRKKGCWKCGKEGHQMKDCTERQAN
>AY682547
MQRGNFKNQKRSVKCFNCGREGHIARNCRAPRKKGCWKCGKEGHQMKDCTKRQAN
>AY713410
MQKGNFRNQRKTVKCFNCGKVGHIAKNCRAPRKKGCWKCGKEGHQMKECDERQAN
>AY713411
MQKGNFRNQRKTVKCFNCGKEGHIAKNCRAPRKKGCWKCGKEGHQMKDCNERQAN
>AY713412
MQKGNFRNQRKIVKCFNCGKEGHIARNCRAPRKKGCWKCGKEGHQMKECTERQAN
>AY751406
MQRGNFRNQRKPVKCFNCGKEGHIARNCKAPRKKGCWKCGKEGHQMKDCNERQAN
>AY751407
MQRGNFRNQRKLVKCFNCGKEGHIAKNCRAPRKKGCWKCGKEGHQMKDCIERQAN
>AY779550
IQGGNFRNQRKTVKCFNCGKEGHIARNCRAPRKKGCWKCGKEGHQMKDCTERQAN
>AY779551
MQRGKFRNQRKTVKCFNCGKEGHIAKNCRAPRKKGCWKCGKEGHQMKDCTERQAN
>AY779552
MQRGNFRNQKKTVKCFNCGKEGHIARNCRAPRKKGCWKCGKEGHQMKDCTERQAN
>AY779564
MQRGNFRNQRKTVKCFNCGKEGHIARNCRAPRKKGCWKCGKEGHQMKDCTERQAN
>AY781126
MQRGNFKNQKKTVKCFNCGKEGHIARNCRAPRKRGCWKCGKEGHQMKDCTERQAN
>AY781127
MQKGNFKNQNRTIKCFNCGKVGHIARNCRAPRKKGCWKCGKEGHQMKDCTERQAN
>AY795904
MQKGNFRNQRKPVKCFNCGKEGHIARNCKAPRKRGCWKCGKEGHQMKDCTERQAN
>AY795905
MQKGNFRNQRKPVKCFNCGKEGHIARNCKAPRKRGCWKCGKEGHQMKDCTERQAN
>AY818644
MQKGNFRNQRKTVKCFNCGKEGHIARNCRAPRKKGCWKCGKEGHHMKDCTERQAN
>AY819715
MQRGNFRNQRRIIKCFNCGKEGHIAKNCRAPRKKGCWKCGKEGHQMKDCTERQAN
>AY835748
MQRGNFRSQRKIVKCFNCGKKGHIARNCKAPRKKGCWKCGKEGHQMKDCTERQAN
>AY835749
MQRGNFRNQRKLVKCFNCGKEGHIARNCRAPRKRGCWKCGKEGHQMKDCTERQAN
>AY835750
MQRGNFRSQRKIVKCFNCGKEGHIARNCKAPRKRGCWKCGKEGHQMKDCTERQAN
>AY835751
MQRGNFRGQRKIVKCFNCGKEGHIARNCKAPRKKGCWKCGKEGHQMKDCTERQAN
>AY835752
MQRGNFRSQRKVVKCFNCGKEGHIARNCKAPRKRGCWKCGKEGHPMKDCTERQAN
>AY835753
MQRGNFRNQRKTVKCFNCGKEGHIAKNCRAPRKKGCWKCGKEGHQMKDCTERQAN
>AY835754
MQRGNVRNQRKAVKCFNCGKEGHIARNCRAPRKKGCWKCGKEGHQMKDCTERQAN
>AY835755
IQRGNFRNQRKAVKCFNCGKEGHIARNCRAPRKKGCWKCGKEGHQMKDCTERQAN
>AY835756
MQRGNFRNQRKAVKCFNCGKEGHIAKNCRAPRKKGCWKCGKEGHQMKDCTERQAN
>AY835757
IQKGNFRNQRKPVKCFNCGREGHIAKNCRAPRKRGCWKCGKEGHQMKDCTERQAN
>AY835758
MQKGNFRNQRKPVKCFNCGREGHIAKNCRAPRKRGCWKCGKEGHQMKDCTERQAN
>AY835759
MQRGNFRNQRKIVKCFNCGKEGHIARNCRAPRKKGCWKCGKEGHQLKDCTERQAN
>AY835760
MQRGNFRSQRKIVKCFNCGKEGHIARNCRAPRKKGCWKCGKEGHQLKDCTERQAN
>AY835761
MQRGNFRGQRKTVKCFNCGKEGHIARNCRAPRKKGCWRCGKEGHQMKDCTERQAN
>AY835762
MQRGNFKNQRKTVKCFNCGKEGHIARNCRAPRKKGCWKCGKEGHQMKECTERQAN
>AY835763
IQRGNFKNQRKTVKCFNCGKEGHIARNCRAPRKKGCWKCGREGHQMKDCTERQAN
>AY835764
MQRGNFKNQRKTVKCFNCGKEGHIAKNCRAPRKKGCWKCGREGHQMKDCTERQAN
>AY835765
MQRGNVRNQRKVVKCFNCGKEGHIARNCRAPRKKGCWKCGKEGHQMKDCIERQAN
>AY835766
MQRGNFRNQRKIVKCFNCGKEGHIARNCRAPRKKGCWKCGKEGHQMKDCTERQAN
>AY835767
MQRGNFRNQRKIVKCFNCGKEGHIARNCRAPRKKGCWKCGKEGHQMKDCTERQAN
>AY835768
MQKGNFRNQRKIVKCFNCGKEGHIARNCRAPRKKGCWKCGKEGHQMKDCTERQAN
>AY835769
MQRGNFRNQRKTVKCFNCGKEGHIARNCRAPRKKGCWKCRKEGHQMKDCTERQAN
>AY835770
MQRGNFRNQRKIVKCFNCGKEGHIAKNCRAPRKKGCWKCGKEGHQMKDCTERQAN
>AY835771
MQRGNFRNQRKIVKCFNCGKEGHIAKNCRAPRKKGCWKCGKEGHQMKDCTERQAN
>AY835772
MQRGNFRNQRRIVKCFNCGKEGHIAKNCRAPRKKGCWKCGKEGHQMKDCTERQAN
>AY835773
MQRGNFRNQRRIVKCFNCGKEGHIAKNCRAPRKKGCWKCGKEGHQMKDCTERQAN
>AY835774
MQRGNFRNQRKTVKCFNCGKEGHIAKNCRAPRKKGCWKCGKEGHQMKDCTERQAN
>AY835775
MQRGNVRNQRKAVKCFNCGKEGHIARNCRAPRKKGCWKCGKEGHQMKDCIERQAN
>AY835776
MQKGNFRNQRKTVKCFNCGKEGHIARNCRAPRKKGCWKCGKEGHQMKDCTERQAN
>AY835777
MQKGNFRNQRRTVKCFNCGREGHIAKNCRAPRKKGCWKCGKEGHQMKDCTERQAN
>AY835778
MQKGNFRNQKRTVKCFNCGREGHIAKNCRAPRKKGCWKCGKEGHQMKDCTERQAN
>AY835779
MQKGNFRNQRKIVKCFNCGKEGHIAKNCRAPRKRGCWKCGKEGHQMKDCNERQAN
>AY835780
MQKGNFRNQRKIVKCFNCGKEGHIAKNCRAPRKRGCWKCGKEGHQMKDCTERQAN
>AY835781
VQRGNFRNQRKAVKCFNCGKEGHIARNCRAPRKKGCWKCGKEGHQMKDCTERQAN
>AY857022
IQRGNFRNQRKTIKCFNCGKEGHLARNCRAPRKKGCWKCGKEGHQMKDCDERQAN
>AY857052
MQRGNFRNQRKTVKCFNCGKEGHIARNCKAPRKRGCWKCGKEG-QMKDCTERQAN
>AY857059
MQRGNFRNQRKPVKCFNCGKDGHIARNCRAPRKKGCWKCGQEGHQMKDCPGRQAN
>AY857127
MQRGNIRNQRRTVKCFNCGKEGHIARNCRAPRKKGCWKCGKEGHQMKDCTERQAN
>AY857165
MQKGNFRNQRKTVKCFNCGKDGHIARNCRAPRKKGCWKCGEEGHQMKDCTKRQAN
>D10112
MQRGNFRNQRKTVKCFNCGKVGHIAKNCRAPRKKGCWKCGKEGHQMKDCNERQAN
>DQ097739
MQRGNFRNQRKTVKCFNCGKEGHIARNCRAPRKKGCWKCGKEGHQMKDCTERQAN
>DQ097744
MQRGNFRNQRKIVKCFNCGKEGHTARNCRAPRKKGCWKCGKEGHQMKDCTERQAN
>DQ097747
MPRGNFWDQRKIVKCFNCGKEGHIARNCKAPRKKGCWKCGKEGHQLKDCTERQAN
>DQ207940
MQRGNFKNQRKTVKCFNCGKEGHIARNCRAPRKKGCWKCGKEGHQMKDCTERQAN
>DQ207942
MQRGNFRNQRKTVKCFNCGKEGHIAKNCRAPRRKGCWKCGKEGHQMKDCTERQAN
>DQ207943
MQKGNFKNQKKTVKCFNCGREGHIARNCRAPRKKGCWKCGKEGHQMKDCTERQAN
>DQ295192
MQRGNFRGQRKIVKCFNCGKEGHIARNCRAPRKKGCWKCGKEGHQMKDCTERQAN
>DQ295193
MQRGNFRNQRKIVKCFNCGKEGHIAKNCRAPRKKGCWKCGKEGHQMKDCTERQAN
>DQ295195
MQRGNYRDQRKPVKCFNCGKEGHIAKNCRAPKKKGCWKCGQEGHQMKDCTGRQAN
>DQ295196
MQRGNYRNQRKTVKCFNCGKEGHIAKNCRAPRKKGCWKCGKEGHQMKDCTERQAN
>DQ354112
IQRGNFRNQRKIVKCFNCGKEGHIAKNCRAPRKKGCWKCGKEGHQMKDCTERQAN
>DQ354114
MQRGNFRNQRKIVKCFNCGKEGHIAKNCRAPRKKGCWKCGKEGHQMKDCNERQAN
>DQ354118
MQRGNFRNQRKTVKCFNCGREGHIAKNCRAPRKKGCWKCGKEGHQMKDCTERQAN
>DQ354119
MQRGNFRNQRKTVKCFNCGKEGHIAKNCRAPRKKGCWKCGKEGHQMKDCTERQAN
>DQ358805
MQRGNFRSQRKAVKCFNCGKEGHIARNCRAPRKKGCWKCGKEGHQMKDCTERQAN
>DQ358810
MQGSKFRNQRKTVKCFNCGKEGHIAKNCRAPRKKGCWKCGREGHQMKDCTERQAN
>DQ383746
MQRGNFRNQRKTVKCFNCGKEGHIARNCRAPRKKGCWKCGKEGHQMKDCTERQAN
>DQ383748
MQRGNYKNQRKTVKCFNCGKEGHIARNCRAPRKKGCWRCGKEGHQMKDCTERQAN
>DQ383749
MQRGNFRGQRKTVKCFNCGKEGHIARNCKAPRKKGCWKCGKEGHQMKDCTERQAN
>DQ383751
MQRGNFRNQRKPIKCFNCGKEGHLARNCRAPRKKGCWKCGKEGHQMKDCTERQAN
>DQ383752
MQRGNFRNQRKTVKCFNCGKEGHIARNCKAPRKKGCWKCGKEGHQMKDCTERQAN
>DQ394522
MQRGNFRNQRKAVKCFNCGKEGHIAKNCRAPRKKGCWECGKEGHQMKDCTERQAN
>DQ396398
IQKGNFRNQGKIVKRFNCGKVGHIAKNCRAPRKKGCWKCGQEGRQMKDCNERQAN
>DQ487188
MQKGNFRNQRKIVKCFNCGKEGHIARNCRAPRKRGCWKCGKEGHQMKDCTERQAN
>DQ487189
MQKGNFRNQRKIAKCFNCGKEGHIARNCRAPRKRGCWKCGKEGHQMKDCTERQAN
>DQ487190
MQKGNFRNQRKIVKCFNCGKEGHIAKNCRAPRKRGCWKCGKEGHQMKDCTERQAN
>DQ487191
MQKGNFRGQRKIVKCFNCGKEGHIAKNCRAPRKRGCWKCGKEGHQMKDCTERQAN
>DQ676870
MQRGNFRNQKKTIKCFNCGKEGHLARNCRAPRKKGCWKCGKEGHQMKDCTERQAN
>DQ676874
MQRGNFRNQRKTVKCFNCGKEGHIARNCRAPRKKGCWKCGKEGHQMKDCTERQAN
>DQ676886
MQRGNFRNQRKTVKCFNCGKEGHIARNCRAPRKKGCWKCGKEGHQMKDCDGRQAN
>DQ823362
MQRGNFRNQRKTVKCFNCGKEGHIAKNCRAPRKKGCWKCGREGHQMKDCTERQAN
>DQ823363
MQRGNFRNQRKTVKCFNCGKEGHIARNCKAPRKKGCWKCGREGHQMKDCTERQAN
>DQ823364
MQRGNFRNQRKTVKCFNCGKEGHIARNCKAPRKKGCWKCGREGHQMKDCTERQAN
>DQ833405
MQRGNFGNQRKTVKCFNCGKEGHIAKNCRAPRKKGCWKCGKEEHQMKDCSERQAN
>DQ833406
MQRGNFRNQRKAVKCFNCGKEGHITKNCRAPRKKGCWKCGKEGHQMKDCSERQAN
>DQ833407
MQRGNFRNQRKTVKCFNCGKEGHIARNCRAPRKKGCWKCGKEGHQMKNCIERQAN
>DQ833408
MQRGNFRNQRKTVKCFNCGKEGHIAKNCRAPRKKGCWKCGREGHQMKDCTERQAN
>DQ833409
MQRGNFRNQRKPVKCFNCGKEGHIAKNCRAPRKKGCWKCGREGHQMKDCTERQAN
>DQ833410
MQRGNFRNQRKTVKCFNCGKEGHIAKNCRAPRKKGCWKCGKEGHQMKDCIERQAN
>DQ833411
MQRGNFKNQRKTVKCFNCGKEGHIARNCRAPRKKGCWKCGKEGHQMKDCTERQAN
>DQ833413
MQRGNFRNQRKTVKCFNCGKEGHIARNCRAPRKKGCWKCGKEGHQMKDCTERQAN
>DQ833414
MQRGNFRNQRKPVKCFNCGKEGHIAKNCRAPRKKGCWKCGREGHQMKDCTERQAN
>DQ833417
MQRGNFRNQRKTVKCFNCGREGHIAKNCRAPRKKGCWKCGKEGHQMKDCTERQAN
>DQ833418
MQRGNFRSPKKAVKCFNCGREGHIAKNCRAPRKKGCWKCGKEGHQMKDCIERQAN
>DQ833420
MQRGNFRNQRKTVKCFNCGKEGHIAKNCRAPRKKGCWKCGKEGHQMKDCIERQAN
>DQ833421
MQKGNFRNQRKPVKCFNCGKEGHIAKNCRAPRKKGCWKCGKEGHQMEDCTERQAN
>DQ833422
MQRGNFRNPRKAVKCFNCGKEGHVAKNCRAPRKKGCWKCGKEGHQMKDCTERQAN
>DQ833423
MQRGNFRNQRKIVKCFNCGKEGHIAKNCRAPRKKGCWKCGKEGHQMKDCTERQAN
>DQ833425
MQRGNFRNQRKTVKCFNCGKEGHIAKNCRAPRKKGCWKCGREGHQMKNCTERQAN
>DQ833427
MQRSNFRNQRKIVKCFNCGKEGHIAKNCRAPRKKGCWKCGREGHQMKDCTERQAN
>DQ833428
MQRGNFRNQRKIVKCFNCGKEGHIAKNCRAPRKKGCWRCGKEGHQMKECTERQAN
>DQ833430
MQRGNFRNQRKTVKCFNCGKEGHIAKNCRAPRKKGCWKCGKEGHQMKDCTERQAN
>DQ833431
MQRGNFRNQRKAVKCFNCGKEGRIAKNCRAPRKKGCWKCGREGHQMKDCTERQAN
>DQ833435
MQRGNFRNQRKTVKCFNCGKEGHIAKNCRAPRKKGCWKCGKEGHQMKDCTERQAN
>DQ833436
MQRGNFRSPRKTVKCFNCGKEGHIAKNCRAPWKKGCWKCGKEGHQMKDCSERQAN
>DQ837381
MQRGNFKGQRKMVKCFNCGKEGHIAKNCRAPRKKGCWKCGKEGHQMKDCTERQAN
>DQ886031
MQRGNFRNQRKTIKCFNCGKEGHLAKNCRAPRKRGCWKCGKEGHQMKDCNERQAN
>DQ886032
MQKGNFRHQRKTVKCFNCGKEGHIAKNCRAPRKKGCWKCGKEGHQMKDCTERQAN
>DQ886033
MQRGNFRTQRRIVRCFNCGKEGHIAKNCRAPRKKGCWRCGKEGHQMKDCSERQAN
>DQ886034
MQKGNFRSQRKIVKCFNCGKEGHIARSCRAPRKRGCWKCGKEGHQMKDCTERQAN
>DQ886035
MQKGNFRNQRKTVKCFNCGKEGHIARNCRAPRKRGCWKCGKEGHQMKDCTERQAN
>DQ886036
MQRGNFRNQRKVVKCFNCGKEGHIAKNCRAPRKKGCWKCGKEGHQMKDCTERQAN
>DQ886037
MQKGNFRNQRKTVKCFNCGKEGHIARNCRAPRKKGCWKCGREGHQMKDCTERQAN
>EF122502
MQRGNFRNQRKPVKCFNCGKEGHIARNCRAPRKKGCWKCGQEGHQMKDCTERQAN
>EF122503
IQGGNFRNQRKTVKCFNCGKAGHIAKNCRAPRKKGCWKCGKEGHQMKDCTEKQAN
>EF122504
MQRGNFRNQRKPIKCFNCGKEGHLAKNCRAPRKKGCWKCGKEGHQMKDCTERQAN
>EF122509
MQRGNFRNQRKTVKCFNCGKEGHIARNCRAPRKKGCWKCGKEGHQMKDCTERQAN
>EF122510
MQRGNFRNQRKTVKCFNCGKEGHIAKNCRAPRKKGCWKCGKEGHQMKDCIERQAN
>EF122511
MQRGNFRNQRKTVKCFNCGKEGHIARNCRAPRKKGCWKCGKEGHQMKDCTERQAN
>EF122513
MQRGNFRNQRKTVKCFNCGKEGHIAKNCRAPRKKGCWKCGKEGHQMKDCTERQAN
>EF122514
MQRGNFRNQKKTVKCFNCGKEGHIAKNCRAPRKKGCWKCGKEGHQMKDCTERQAN
>EF122516
MQRGNFRNQRKTVKCFNCGREGHIARNCKAPRKKGCWKCGKEGHQMKECTERQAN
>EF122517
MQRGNFRNQRKTVKCFNCGKEGHIAKNCRAPRKKGCWKCGREGHQMKECTERQAN
>EF122519
MQRGNFRNQRKTVKCFNCGKEGHIAKNCRAPRKKGCWKCGKEGHQMKDCTERQAN
>EF122522
MQRGNFRNQRKTVKCFNCGKEGHIAKNCRAPRKKGCWKCGKEGHQMKDCTERQAN
>EF122529
MQRGNFKNQRKTVKCFNCGKEGHIAKNCRAPRKKGCWKCGKEGHQMKDCTERQAN
>EF122533
MQRGNFKNQRKTVKCFNCGKEGHIARNCRAPRKKGCWKCGKEGHQMKDCTERQAN
>EF122538
MQRGNFRNQRKTVKCFNCGKEGHIARNCRAPRKKGCWKCGKEGHQMKDCIERQAN
>EF122545
MQRGNFRNQRKTVKCFNCGKEGHIAKNCRAPRKKGCWKCGKEGHQMKDCTERQAN
>EF122546
MQRGNFRNQRKTVKCFNCGREGHLARNCRAPRKKGCWKCGKEGHQMKDCTERQAN
>EF122547
MQRGNFRSPRKIVKCFNCGREGHIAKNCRAPRKKGCWKCGKEGHQMKDCTERQAN
>EF122548
MQKGNYRNQRKIVKCFNCGKEGHIAKNCRAPRKKGCWKCGKEGHQMKDCTERQAN
>EF122549
MQRGNFRNQRKTVKCFNCGKEGHIAKNCRAPRKKGCWKCGKEGHQMKDCIERQAN
>EF122552
MQRGNFRNQRKTVKCFNCGKEGHVARNCRAPRKKGCWKCGKEGHQMKDCIERQAN
>EF122555
MQRGNFRNQRKAVKCFNCGKEGHIARNCRAPRKKGCWKCGKEGHQMKDCTERQAN
>EF122556
MQRGNFKNQRKPVKCFNCGREGHIAKNCRAPRKKGCWKCGKEGHQMKECTERQAN
>EF122557
MQRGNFRNQRKIVKCFNCGKEGHIAKSCRAPRKKGCWKCGKEGHQMKDCTERQAN
>EF122562
MQRGNFRNQRKAVKCFNCGKEGHIAKNCRAPRKKGCWKCGKEGHQMKDCTERQAN
>EF122564
MQRGNYRSQRKIFKCFNCGKEGHLAKNCRAPRKRGCWKCGKEGHQMKDCTERQAN
>EF122566
MQRGNFKGPRKIVKCFNCGREGHIAKNCRAPRKKGCWKCGKEGHQMKDCTERQAN
>EF122567
MQRGNFRNQRKTVKCFNCGKEGHIARNCRAPRKKGCWKCGKEGHQMKDCTERQAN
>EF122569
MQRGNFRNQRKTVKCFNCGKEGHIAKNCRAPRKKGCWKCGREGHQMKDCTERQAN
>EF122570
MQRGNFRNQRKVVKCFNCGKEGHIAKNCRAPRKKGCWKCGKEGHQMKDCTERQAN
>EF122571
MQRGNFRNQRKIVKCFNCGKEGHIAKNCRAPRKKGCWKCGREGHQMKDCTERQAN
>EF122572
MQRGNFRNQRKIVKCFNCGKEGHIARNCRAPRKKGCWKCGKEGHQMKDCTERQAN
>EF122573
MQRGNFRNQRKPVKCFNCGKEGHIAKNCRAPRKKGCWKCGREGHQMKDCTERQAN
>EF122575
MQKGNFRNQRKTVKCFNCGKEGHIAKNCRAPRKKGCWKCGKEGHQMKDCTERQAN
>EF122577
MQRGNFKNQRKAVKCFNCGKEGHIARNCRAPRKKGCWKCGKEGHQMKDCTERQAN
>EF122578
MQRGNFRNQRKTVKCFNCGKEGHIAKNCRAPRKKGCWKCGKEGHQMKDCIERQAN
>EF122580
MQRGNFRNQRKTVKCFNCGKEGHIAKNCRAPRKKGCWKCGKEGHQMKDCTERQAN
>EF122581
MQRGNFRNQRKTIKCFNCGKEGHLAKNCRAPRKKGCWKCGKEGHQMKDCTERQAN
>EF122582
MQRGNFRNQRRNVKCFNCGKEGHIARNCRAPRKKGCWKCGKEGHQMKDCTERQAN
>EF122583
MQRGNFRNQRKTVKCFNCGKEGHIARNCRAPRKKGCWKCGKEGHQMKDCTERQAN
>EF122584
MQRGNFRNQRKTVKCFNCGKEGHIAKNCRAPRKKGCWKCGKEGHQMKDCIERQAN
>EF122585
MQRGNFRNQRKPVKCFNCGKEGHIARNCRAPRKKGCWKCGKEGHQMKDCTERQAN
>EF122587
MQRGNFRNQRKAVKCFNCGKEGHIAKNCRAPRKKGCWKCGKEGHQMKDCTERQAN
>EF122588
MQRGNFRNQRKTVKCFNCGKEGHIAKNCRAPRKKGCWKCGREGHQMKDCTERQAN
>EF122590
MQRGNFRTQRKTIKCFNCGKEGHLAKNCRAPRKKGCWKCGKEGHQMKDCTERQAN
>EF122591
MQRGNFRNQRKTVKCFNCGKEGHIAKNCRAPRKKGCWKCGKEGHQMKDCTERQAN
>EF122593
MQRGNFRNQRKTIKCFNCGKEGHLARNCRAPRKKGCWKCGKEGHQMKDCTERQAN
>EF178310
MQKGNFRNTRKAIKCFNCGREGHLARNCRAPRKKGCWKCGKEGHQMKDCNERQAN
>EF178334
MQKGNFRNQRKIVKCFNCGKEGHIARNCRAPRKKGCWKCGKEGHQMKDCSERQAN
>EF178358
MQRGNFRNQRKTVKCFNCGKE-HIAKNCRAPRKKGCWKCGREGHQMKDCTERQAN
>EF178373
MQRGNFKNQRKTVKCFNCGKEGHIARNCRAPRKKGCWKCGKEGHQMKDCTERQAN
>EF178374
MQKSNFRSQRKIVKCFNCG-EGHIAKNCRAPRKKGCWKCGKEGHQMKDCTERQAN
>EF178393
MQRGNIRNQRRTVKCFNCGKEGHIARNCRAPRKKGCWKCGKEGHQMKDCTERQAN
>EF178420
MQRGNFRNQRKNIKCF-CGKEGHLAKNCRAPRKKGCWKCGKEGHQMKDCTERQAN
>EF178427
MQKGNFRNQRKTVKCFNCGKEGHI-RNCRAPRKKGCWKCGKEGHQMKDCTERQAN
>EF363124
MQRGNLRNQRKIVKCFNCGREGHIAKNCRAPRRRGCWKCGKEGHQMKDCTERQAN
>EF363127
MQKGNFRNQRKTVKCFNCGKEGHLARNCRAPRKKGCWKCGREGHQMKDCTERQAN
>EF370194
MQRGNFRNQRKIVKCFNCGKEGHIARNCKAPRKKGCWKCGKEGHQMKDCTERQAN
>EF370204
MQRGNFRGQRKIVKCFNCGKEGHIARNCRAPRKKGCWKCGKEGHQMKDCTERQAN
>EF370217
MQKGNFRNQRKTVKCFNCGKEGHIAKNCRAPRKRGCWKCGKEGHQMKDCTERQAN
>EF370229
MQRGNYRDQRKPVKCFNCGKEGHIAKNCRAPRKKGCWKCGQEGHQMKDCTGRQAN
>EF370232
MQRGNYRDQRKPVKCFNCGKEGHIARNCKAPRKKGCWKCGQEGHQMKDCTGRQAN
>EF370266
MQRGNYRNQRKTVKCFNCGKEGHIAKNCRAPRKKGCWKCGKEGHQMKDCTERQAN
>EF370280
MQRGNFRNQRKIVKCFNCGKEGHIAKNCRAPRKKGCWKCGKEGHQMKDCTERQAN
>EF370299
MQRGNFRNQRKGVKCFNCGKEGHVARNCRAPRKKGCWKCGKEGHQMKDCTERQAN
>EF370324
MQRGNFRNQRRPIKCFNCGKEGHTAKNCRAPRKKGCWKCGQEDHQMKDCNERQAN
>EF370326
MQGGNFRNQRKPVKCFNCGKVGHIAKNCRAPRKKGCWKCGKEGHQMKDCTERQAN
>EF370338
MQRGNYKNQRRTVKCFNCGKEGHIAKNCRAPRKKGCWKCGREGHQMKDCTERQAN
>EF370361
MQRGNFKNQRKTVKCFNCGKEGHIAKNCRAPRKKGCWKCGKEGHQMKDCTERQAN
>EF370365
MQRGNFRNHRKTDKCFNCGKDGRIAKNCRAPRKKGCWKCGKEGHQMKDSIERSAN
>EF370373
MQRGNFRNQRKTIKCFNCGKEGHLARNCRAPRKKGCWKCGKEGHQMKDCNERQAN
>EF370375
MQRGNFRNQRKMVKCFNCGKEGHIAKNCRAPRKRGCWKCGQEGHQMKDCKERQAN
>EF370378
MQRGNFKNQRKVVKCFNCGKEGHIARNCRAPRKKGCWKCGREGHQMKDCTERQAN
>EF394214
MQRGNFRSQRRIVKCFNCGEEGHIAKNCRAPRKKGCWKCGKEGHQMKDCTERQAN
>EF394215
MQRGNFRNQRKIVKCFNCGKEGHIAKNCRAPRKKGCWKCGKEGHQMKDCIERQAN
>EF394216
MQRGNFRNQRKAVRCFNCGKEGHIAKNCRAPRKKGCWKCGKEGHQMKDCTERQAN
>EF394217
MQRGNFRNQRKIVKCFNCGKEGHIAKNCRAPRKKGCWRCGKEGHQMKECTERQAN
>EF394220
MQRGNFRNQRKIIKCFNCGKEGHLARNCRAPRKKGCWKCGKEGHQMKDCIERQAN
>EF394221
MQRGNFRNQRKTVKCFNCGKEGHIAKNCRAPRKKGCWKCGKEGHQMKDCIERQAN
>EF394222
MQRGNFRNQRKTVKCFNCGKEGHIAKNCRAPRKKGCWKCGKEGHQMKDCMERQAN
>EF394223
MQRGNFRNQRKTVKCFNCGKEGHIAKNCRAPRKKGCWKCGKEGHQMKDCIERQAN
>EF394227
MQRGNFRNQRKVVKCFNCGKEGHVAKNCRAPRKKGCWKCGKEGHQMKDCIERQAN
>EF394228
MQRGNFRNQRKTVKCFNCGKEGHIAKNCRAPRKKGCWKCGREGHQMKDCTERQAN
>EF394229
MQRSNFRNQRKIVKCFNCGKEGHIAKNCRAPRKKGCWKCGREGHQMKDCTERQAN
>EF394231
MQRGNFRNQRKPVKCFNCGKEGHIARNCRAPRKKGCWKCGQEGHQMKDCTERQAN
>EF394232
MQRGNFRNQRRTVKCFNCGKEGHIAKNCRAPRKKGCWKCGKEGHQMKDCIERQAN
>EF394233
MQRGNFRNQRKTVKCFNCGKEGHIAKNCRAPRKKGCWKCGKEGHQMKDCIERQAN
>EF394234
MQRGNFRNQRKAVKCFNCGKEGHIAKNCRAPRKKGCWKCGREGHQMKDCTERQAN
>EF394235
MQRGNFRNQRKVVKCFNCGKEGHIARNCRAPRKKGCWKCGKEGHQMKDCTERQAN
>EF394236
MQRGNFRNQRKIVKCFNCGKDGHIAKNCRAPRKKGCWKCGKEGHQMKDCNERQAN
>EF428444
MQRGNFRNQRKTVKCFNCGKEGHIAKNCRAPRKKGCWKCGKEGHQMKDCIERQAN
>EF514697
MQRGNYKNQRKTVKCFNCGKEGHIARNCRAPRKRGCWKCGKEGHQMKDCTERQAN
>EF514698
MQKGNFRNQRKAVKCFNCGKEGHIARNCRAPRKKGCWKCGKEGHQLKDCTERQAN
>EF514699
MQKGNFRNQRKGVKCFNCGKEGHIAKHCRAPRKKGCWKCGREGHQMKDCTERQAN
>EF514700
MQKGNFRNQRKNVKCFNCGKEGHIARNCRAPRKKGCWKCGKEGHQMKDCTERQAN
>EF514701
MQRGNFRSPRKTVKCFNCGKEGHIAKNCRAPRKKGCWKCGREGHQMKDCTERQAN
>EF514702
MQRGNFRNQRKTVKCFNCGKEGHIARNCRAPRKKGCWKCGQEGHQMKDCNERQAN
>EF514703
MQKSNFRNQRKIVKCFNCGKEGHIARNCRAPRKRGCWKCGKEGHQMKDCTERQAN
>EF514704
MQRGNFRNQRKPVKCFNCGREGHIAKNCRAPRKRGCWKCGKEGHQMKDCTERQAN
>EF514705
MQRGNYRSQRKIVKCFNCGKEGHIARNCRAPRKKGCWKCGKEGHQMKDCTERQAN
>EF514706
MQRGNFRNQRKTVKCFNCGKEGHIARNCKAPRKRGCWKCGKEGHQMKDCTERQAN
>EF514707
MQKGNFRNQRKTVKCFNCGKEGHIARNCRAPRKKGCWKCGREGHQMKDCTERQAN
>EF514708
MQRGNFKNQRKTVKCFNCGKEGHIARNCRAPRKRGCWKCGKEGHQMKDCTERQAN
>EF514709
MQRGNFKNQRKPIKCFNCGKEGHIAKNCRAPRKRGCWKCGKEGHQMKDCTERQAN
>EF514710
MQRGNFKNQRKTVKCFNCGKEGHIARNCRAPRKKGCWKCGKEGHQMKDCTERQAN
>EF514711
MQKGNFRNQRKTVKCFNCGKEGHIAKNCRAPRKRGCWKCGKEGHQMKECTERQAN
>EF514712
MQRGNFRSQRKTVKCFNCGKEGHIARNCRAPRKKGCWKCGKEGHQMKDCTERQAN
>EF637046
MQRGNFRPQRKIVKCFNCGKEGHIAKNCRAPRKKGCWKCGKEGHQMKDCTERQAN
>EF637047
IQRGNFRNQRKIVKCFNCGKDGHIARNCRAPRKKGCWKCGKEGHQMKDCTEKQAN
>EF637049
LQKGNFRNQRKTVKCFNCGKDGHIARNCRAPRKKGCWKCGKEGHQMKDCTERQAN
>EF637050
MQRGNFRNQRKPVKCFNCGKEGHIARNCRAPRKKGCWKCGKEGHQMKECTERQAN
>EF637051
MQRGNFRTQRKIVKCFNCGKEGHIAKNCRAPRKKGCWKCGKEGHQMKDCTERQAN
>EF637053
MQKGNFRSQRKTVKCFNCGKEGHIAKNCRAPRKKGCWKCGKEGHQMKDCTERQAN
>EF637054
MQRGNFRNQRKPIKCFNCGKEGHIAKNCRAPRKKGCWKCGKEGHQMKDCNERQAN
>EF637056
MQRGNFKNQRKPVKCFNCGKEGHIARNCRAPRKKGCWKCGKEGHQMKDCTERQAN
>EF637057
MQRGNFKNPRKTIKCFNCGKEGHLARNCRAPRKKGCWKCGREGHQMKDCTEKQAN
>EF694037
MQRGNFRNQRKNIKCFNCGKEGRIAKNCRAPRKKGCWRCGKEGHQMKDCTERQAN
>EU047608
MQRGNFKNQRKIVKCLICGKEGHIAKNCRAPRKKGCWKCGKEGHQMKDCTERQAN
>EU248352
MQRGNFGRQRKIVKCFNCGKEGHIAKNCRAPRKKGCWKCGKEGHQMKDCTERQAN
>EU248425
MQRGNFKNPRKIIKCFNCGKEGHIAKNCRAPRKKGCWKCGKEGHQMKDCNERQAN
>EU248459
MQRGNFRNQRKTVKCFNCGKEGHIARNCKAPRKRGCWKCGKEGHQMKDCTERQAN
>EU248463
MQKGNFRSQRKIVKCFNCGKQGHIARNCRAPRKKGCWKCGKEGHQMKDCTERQAN
>EU248499
MQNGNFRNQKKIVKCFNCGKVGHIAKNCRAPRKRGCWKCGKEGHQMKDCTERQAN
>EU248503
MQRGNFRNPKKMVKCFNCGKEGHIARNCKAPRKRGCWKCGKEGHQMKDCTERQAN
>EU547186
MQGSNHRNQRKIVKCFNCGKVGHIARNCRAPRKKGCWKCGREGHQMKDCTERQAN
>EU786672
MQKGNFRDQRKIVKCFNCGKVGHIARNCRAPRKKGCWKCGKEGHQMKDCNERQAN
>EU786674
MQKGNFRNQRKPIKCFNCGREGHIAKNCKAPRKKGCWKCGKEGHQMKDCTERQAN
>EU786675
MQRGNFRNQRKTVKCFNCGKEGHIARNCRAPRKKGCWKCGKEGHQMKDCTERQAN
>EU786676
MQRGNFKNQRKTVKCFNCGKEGHIARNCRAPRKKGCWKCGKEGHQMKECTERQAN
>EU786677
MQRGNFKNQRRMVKCFNCGKEGHIARNCRAPRKKGCWKCGQEGHQMKDCTERQAN
>EU786678
MQRGNFKGQRKIIKCFNCGREGHLARNCRAPRKKGCWKCGQEGHQMKDCTERQAN
>EU786679
MQRGNFRNQRKSVKCFNCGKEGHIAKNCRAPRRRGCWKCGKEGHQMKDCTERQAN
>EU786680
MQKGNFRNQRKIVKCFNCGKEGHIAKNCRAPRRKGCWKCGKEGHQMKDC-ERQAN
>EU839596
MQRGNFRNQRKIVKCFNCGKEGHIARNCRAPRKKGCWKCGKEGHQMKDCTERQAN
>EU839597
MQRGNFRNQRGSVKCFNCGKAGHIARNCRAPRKKGCWKCGNDGHQMKDCPERQAN
>EU839598
MQRDNFRGQRKIIKCFNCGKTGHIAKNCRAPRKKGCWKCGKEGHQMKDCTERQAN
>EU839600
MQRGNFRNQRKVVKCFNCGKEGHIAKNCRAPRKKGCWKCGRDGHQMKDCTERQAN
>EU839602
IQGSHFRNQRKFVKCFNCGKEGHIAKNCRAPRK-GCWKCGKEGHQMKDCTERQAN
>EU839603
MQRGNFKNQRKGVKCFNCGKEGHIAKNCRAPRRKGCWKCGKEGHQMKDCTERQAN
>EU839604
MQRGNFRNQRKTVKCFNCGKEGHIAKNCRAPRKKGCWKCGKEGHQMKDCTERQAN
>EU839605
MQRGTFRNQRKIVKCFNCGKEGHIARNCRAPRKKGCWKCGKEGHQMKECTERQAN
>EU839606
MQRGNFKNQRKVVKCFNCGKEGHIAKNCRAPRKKGCWKCGREGHQMKDCTERQAN
>EU839607
MQRGNFRNQRKTVKCFNCGREGHIARNCRAPRKKGCWKCGQEGHQMKDCTERQAN
>EU839608
MQRGNFRNQRKIIKCFNCGKEGHIAKNCRAPRKKGCWKCGKEGHQMKDCTERQAN
>EU839609
MQKGNFKNQRKTVKCFNCGREGHIARNCRAPRKKGCWKCGKEGHQMKDCIERQAN
>EU839610
MQKGNFKNQRKTVKCFNCGREGHIARNCRAPRKKGCWKCGKEGHQMKDCIERQAN
>FJ195090
MQRGNFRNQRKPVKCFNCGKEGHIAKNCRAPRKKGCWKCGKEGHQMKDCTERQAN
>FJ211781
MQRGNFRNQRKIVKCFNCGKEGHIAKNCRAPRKKGCWKCGKEGHQMKDCTERQAN
>FJ388914
MQSGNFRNQRKIVKCFSCGREGHIARNCKAPRKKGCWKCGKEGQQMKDCQERQAN
>FJ469682
MQRGNFRNQRKMVKCFNCGKDGHIARNCRAPRKKGCWKCGKEGHQMKDCTERQAN
>FJ469683
MQRGNFRNQRKNIKCFNCGKEGHIAKNCRAPRKKGCWKCGKEGHQMKDCTERQAN
>FJ469684
IQKGNFRNQRKTVKCFNCGKEGHIAKNCRAPRKKGCWKCGKEGHQMKDCTERQAN
>FJ469685
MQRGNVRNQRKPVKCFNCGKEGHIARNCRAPRKRGCWKCGKEGHQMKDCTERQAN
>FJ469688
MQRGNFKNQRKAVKCFNCGKEGHIAKNCRAPRKRGCWKCGKEGHQMKDCTERQAN
>FJ469690
MQRGNFRDQRKTVKCFNCGKEGHIAKNCRAPRKKGCWKCGKEGHQMKDCTGRQAN
>FJ469691
MQRGNFKNQRKVVKCFNCGKEGHIAKHCRAPRKRGCWKCGKEGHQMKDCTERQAN
>FJ469692
MQRGNFRNQRKTVKCFNCGKEGHIAKNCRAPRKKGCWKCGQEGHQMKDCTGRQAN
>FJ469693
MQKGNFRNQRKTVKCFNCGKEGHIARNCRAPRKKGCWKCGKEGHQMKDCTERQAN
>FJ469694
MQKGNFRNPRKPVKCFNCGKEGHIAKNCRAPRKKGCWKCGREGHQMKDCTERQAN
>FJ469695
MQRGNFRNQRKTVKCFNCGKEGHIARNCRAPRKKGCWKCGKEGHQMKDCTERQAN
>FJ469696
MQKGNFRNQRKTVKCFNCGKEGHIARNCRAPRKKGCWKCGKEGHQMKECTERQAN
>FJ469697
MQRGNFRNQRKTVKCFNCGKEGHIARNCRAPRKKGCWKCGKEGHQMKDCSERQAN
>FJ469698
MQKGNFRNQRKTVKCFNCGKEGHIARNCRAPRKKGCWKCGKEGHQMKDCTERQAN
>FJ469699
MQRGNFRNQRKIVKCFNCGKEGHIARNCRAPRKKGCWKCGKEGHQMKDCTERQAN
>FJ469700
MQRGNFRNQRKIIKCFNCGKEGHIAKHCKAPRKKGCWKCGREGHQMKDCTERQAN
>FJ469701
MQKGNFRNQRKMVKCFNCGKEGHIARNCRAPRKRGCWKCGKEGHQMKDCTERQAN
>FJ469702
MQKGNFRNQRKIVKCFNCGKEGHIARNCRAPRKKGCWKCGKEGHQMKECTERQAN
>FJ469703
MQKGNFRSQRKMVKCFNCGKEGHIAKNCRAPRKKGCWKCGKEGHQMKDCNERQAN
>FJ469704
MQRGNFRNQRKTVKCFNCGKEGHIARNCRAPRKKGCWKCGKEGHQMKDCTERQAN
>FJ469705
MQKGNFRNQRKTIKCFNCGKEGHLARNCRAPRKKGCWKCGKEGHQMKDCTERQAN
>FJ469706
IQRGNFKNQRKVVKCFNCGKEGHIARNCRAPRKKGCWKCGQEGHQMKDCTERQAN
>FJ469707
MQRGNFKNQRKNVKCFNCGKEGHIAKNCRAPRRKGCWKCGKEGHQMKDCSERQAN
>FJ469708
MQRGNFRNQRKVVKCFNCGKEGHIAKNCRAPRKRGCWKCGKEGHQMKDCTERQAN
>FJ469709
IQKGNFRNQRKTVKCFNCGKEGHIAKNCRAPRKKGCWKCGKEGHQMKDCTERQAN
>FJ469710
MQRGKFTNQRKPIKCFNCGKEGHLARNCRAPRKKGCWKCGKEGHQMKECSERQAN
>FJ469711
MQRGNFRSQGKSVKCFNCGKIGHIAKNCRAPRKKGCWKCGKEGHQMKDCDERQAN
>FJ469712
MQRGNFKNQRKTVKCFNCGKEGHIAKHCRAPRKKGCWKCGKEGHQMKECTERQAN
>FJ469713
MQKGNFRNQRRSIKCFNCGKEGHTAKNCRAPRKKGCWKCGKEGHQMKDCTERQAN
>FJ469715
MQRGNFRNQRKTVKCFNCGKEGHIAKNCRAPRKKGCWKCGREGHQMKDCTERQAN
>FJ469716
MQKGNFRDKRKTVKCFNCGREGHIARNCRAPRKRGCWKCGKEGHQMKDCTERQAN
>FJ469719
MQRGNFRGPRKTVKCFNCGKEGHIAKNCRAPRKKGCWKCGKEGHQMRDCNERQAN
>FJ469720
MQRGNLRNQRKMAKCFNCGKEGHIARNCRAPRKKGCWKCGKEGHQMKDCTERQAN
>FJ469722
IQKGNFRNQRKTVKCFNCGKEGHIAKNCRAPRKKGCWKCGKEGHQMKDCTERQAN
>FJ469723
MQKGNFRNQRKTVKCFNCGKEGHIARNCRAPRKKGCWKCGKEGHQMKDCMERQAN
>FJ469724
MQRGNFRNQKKMVKCFNCGKEGHIARNCRAPRKKGCWKCGREGHQMKDCTERQAN
>FJ469725
MQRGNFRNQRRVVKCFNCGKEGHIAKNCRAPRKKGCWKCGREGHQMKDCTERQAN
>FJ469727
MQRGNFRNQRKTVKCFNCGKEGHIAKNCRAPRKKGCWKCGREGHQMKDCTERQAN
>FJ469728
MQKGNFRNQRKIVKCFNCGKEGHIAKNCRAPRKRGCWKCGKEGHQMKDCTERQAN
>FJ469729
MQRGNFRNQRKIIKCFNCGKEGHIAKNCRAPRKKGCWKCGKEGHQMKECTERQAN
>FJ469730
MQRGNFRNQRKIVKCFNCGKEGHIAKNCRAPRKRGCWKCGKEGHQMKDCTERQAN
>FJ469731
MQRGNFRNQRKTVKCFNCGKEGHIARNCRAPRKKGCWKCGKEGHQMKDCTERQAN
>FJ469732
MQRGNFKNQRKIVKCFNCGKEGHIARNCRAPRKRGCWKCGKEGHQMKDCTERQAN
>FJ469733
MQRGNFKNQRKTVKCFNCGKEGHIAKNCRAPRKKGCWKCGREGHQMKDCTERQAN
>FJ469735
MQKGNFRNQRRTVKCFNCGKEGHIAKNCRAPRKKGCWKCGREGHQMKDCTERQAN
>FJ469738
MQRGNFRNQRKTVKCFNCGKEGHIARNCRAPRKKGCWKCGREGHQMKDCTERQAN
>FJ469739
MQRGNFRNQKRTVKCFNCGKDGHIARNCRAPRKRGCWKCGKEGHQMKECTERQAN
>FJ469740
MQKGNFRSQGKIVKCFNCGKQGHIARNCRAPRKKGCWRCGKEGHQMKECTEGQAN
>FJ469741
MQRGNFRNQRKIVKCFNCGKEGHIARNCRAPRKKGCWKCGKEGHQMKDCSERQAN
>FJ469742
IQKGNFRNQRKPVKCFNCGKEGHVARNCKAPRKKGCWKCGKEGHQMKDCTERQAN
>FJ469743
MQRGNFRNQGRIVKCFNCGKEGHIAKNCRAPRKKGCWKCGKEGHQMKDCTERQAN
>FJ469744
MQRGNFRNQRKPVKCFNCGKEGHIAKNCRAPRKRGCWKCGKEGHQMKDCTERQAN
>FJ469745
MQRGNFRNPRKVVKCFNCGKEGHIAKNCRAPRKRGCWKCGKEGHQMKDCTERQAN
>FJ469747
MQKGNFRNQRRTVKCFNCGKEGHIAKNCRAPRKRGCWKCGKEGHQMKDCTERQAN
>FJ469748
MQKGNFRNPRKTVKCFNCGKDGHIARNCRAPRKKGCWKCGKEGHQMKDCNERQAN
>FJ469749
MQRGNFRGQRKVVKCFNCGKEGHIAKNCRAPRKRGCWKCGKEGHQMKDCTERQAN
>FJ469750
MQRGNFRNQKKRVKCFNCGKEGHIAKNCRAPRKRGCWKCGKEGHQMKDCTERQAN
>FJ469751
MQRGNFRNQRKTVKCFNCGKEGHIAKNCRAPRKKGCWKCGREGHQMKDCTERQAN
>FJ469752
MQKGNFRNQRKIVKCFNCGKEGHIARNCRAPRKKGCWKCGKEGHQMKDCTERQAN
>FJ469753
MQRGNFKNQRKTVKCFNCGKEGHIARNCRAPRKKGCWKCGGEGHQMKDCTERQAN
>FJ469755
MQKGNFKNQKRTVKCFNCGKVGHIARNCRAPRRKGCWKCGKEGHQMKECSEKQAN
>FJ469756
MQKGNFKGQRKTIKCFNCGKQGHLAKYCRAPRKKGCWKCGKEGHQMKDCDERQAN
>FJ469757
MQRGNFRNQRKIVKCFNCGKEGHIAKNCRAPRKKGCWKCGQDGHQMKDCTERQAN
>FJ469758
MQKGNFRSQRKTVKCFNCGKEGHIAKNCRAPRKRGCWKCGKEGHQMKDCTERQAN
>FJ469759
MQKGNFRNQRKTVKCFNCGKEGHIARNCRAPRKRGCWKCGKEGHQMKDCTERQAN
>FJ469761
MQKGNFRNQRKSVKCFNCGKEGHIARNCRAPRKKGCWKCGKEGHQMKDCTERQAN
>FJ469762
MQKGNFRSQRKIVKCFNCGKQGHIARNCRAPRKKGCWRCGKEGHQMKECTEGQAN
>FJ469763
MQRGNFRNQRKTVKCFNCGKEGHIAKNCRAPRKRGCWKCGKEGHQMKDCTERQAN
>FJ469764
MQKGNFRSQKKTVKCFNCGREGHIAKNCRAPRKRGCWKCGKEGHQMKDCTERQAN
>FJ469765
MQKGNFRNQRKTVKCFNCGKEGHIAKNCRAPRKKGCWKCGREGHQMKDCTERQAN
>FJ469766
MQKGNFRNQKRSIKCFNCGKEGHIARNCRAPRKRGCWKCGKEGHQMKDCTERQAN
>FJ469767
IQKGNFRNQRKTVKCFNCGKEGHIAKNCRAPRKKGCWKCGKEGHQMKDCTERQAN
>FJ469768
MQKGNFRNQRKIVKCFNCGKEGHIARNCKAPRKRGCWKCGKDGHQMKDCTERQAN
>FJ469769
MQRGNFKGQRKTVKCFNCGKEGHVAKNCRAPRKKGCWKCGREGHQMKDCTERQAN
>FJ469770
MQGGNFRSQKKMVKCFNCGKVGHIAKNCRAPRKRGCWKCGKEGHQMKDCNERQAN
>FJ469771
MQKGNFRNPRKSVKCFNCGKEGHIAKNCRAPRKKGCWKCGREGHQMKDCTERQAN
>FJ469772
MQRGNFRGQRKVVKCFNCGKEGHIAKNCRAPRKRGCWKCGKEGHQMKDCTERQAN
>FJ531384
MQRGNFRNQRKIVKCFNCGKEGHIAKNCRAPRKKGCWKCGKEGHQMKDCTERQAN
>FJ531385
MQKGNFRSQRKIVKCFNCGRDGHIAKNCRAPRKKGCWKCGKEGHQMKDCTERQAN
>FJ531386
MQRGNFRNQRKTVKCFNCGREGHIAKNCRAPRKKGCWKCGKEGHQMKDCTERQAN
>FJ531387
MQRGNFRNQRKAVKCFNCGKEGHIAKNCRAPRKRGCWKCGQEGHQMKDCTERQAN
>FJ531389
MQRGNFRGPRKTVKCFNCGKEGHIAKNCRAPRKKGCWKCGQEGHQMKDCTERQAN
>FJ531390
MQRGNFRNQRKTVKCFNCGKEGHIAKNCRAPRKRGCWKCGQEGHQMKDCTEKQAN
>FJ531410
MQRGNFRNQRKTIKCFNCGKEGHIAKNCRAPRKKGCWKCGKEGHQMKDCTERQAN
>FJ531451
MQRGNFRNQRKIVKCFNCGKEGHIAKNCRAPRKKGCWKCGREGHQMKDCTERQAN
>FJ531457
MQRGNFRNQRKTVKCFNCGKEGHIAKNCRAPRKKGCWKCGKEGHQMKDCTERQAN
>FJ531461
MQRGNFKGPRKIVKCFNCGREGHIAKNCRAPRKKGCWKCGKEGHQMKDCTERQAN
>FJ531463
MQRGNFRNQRKPVKCFNCGKEGHIARNCRAPRKRGCWKCGQEGHQMKDCTERQAN
>FJ531464
MQRGNFRNQRKIVKCFNCGKEGHIAKNCRAPRKKGCWKCGKEGHQMKDCTERQAN
>FJ531465
MQRGNFKNQRRTVKCFNCGKEGHIAKNCRAPRKKGCWKCGKEGHQMKDCIERQAN
>FJ647145
MQKGNFRNQRKNVKCFNCGKEGHIARNCRAPRKRGCWKCGKEGHQMKDCTERQAN
>FJ670524
MQKGNFRNQRKIVKCFNCGKEGHIAKNCRAPRRKGCWKCGKEGHQMKDC-ERQAN
>FJ670525
MQKGNFRSQRKVVKCFNCGKEGHIARNCRAPRKRGCWKCGKEGHQMKDCSERQAN
>FJ694790
MQKSNFRSQRKIIKCFNCGKEGHIAKNCRAPRKRGCWKCGKEGHQMKECTERQAN
>FJ853620
MQKGNFRNQGKSVKCFNCGKVGHIARNCRAPRKKGCWKCGREGHQMKDCEERQAN
>FJ853622
MQKGNFRNQRKTVKCFNCGKEGHIARNCRAPRKKGCWKCGKEGHQMKDCTERQAN
>GQ372988
MQRGNFRNQRKTVKCFNCGKEGHIARNCRAPRKKGCWKCGQEGHQMKDCTERQAN
>GQ372990
VQRGNFKNQRKTVKCFNCGKEGHIAKNCRAPRKKGCWKCGQEGHQMKDCTERQAN
>GU362881
MQKGNFKNQRRTVKCFNCGKEGHIAKNCRAPRKKGCWKCGREGHQMKDCTERQAN
>GU362883
MQRGNFKNQRKTVKCFNCGKEGHIARNCRAPRKKGCWKCGKEGHQMKDCIERQAN
>GU362885
LQKGNFRNNR-TIKCFNCGKGGHIAKNCRAPRKKGCWKCGKEGHQMKDCTERQAN
>GU362886
MQRGNFKGPRKTVKCFNCGKEGHIAKNCRAPRKKGCWKCGREGHQMKDCTERQAN
>HM030560
MQRGNFRNQRKTVKCFNCGKEGHIARNCKAPRKKGCWKCGKEGHQMKDCSERQAN
>HM030561
MQRGNFRGPRKIVKCFNCGKEGHIAKNCRAPRKKGCWKCGKEGHQMKDCTERQAN
>HM030562
MQRGNFRNQRRPVKCFNCGREGHIARNCKAPRKKGCWKCGREGHQMKDCTERQAN
>HM030563
MQRGNFRDQKKNVKCFNCGKEGHIARNCRAPRKKGCWKCGREGHQMKDCTERQAN
>HM030564
MQKGNFKNQRRIVKCFNCGKEGHIAKNCRAPRKRGCWKCGKEGHQMKDCTERQAN
>HM030565
MQRGNFKNQRKIVKCFNCGKEGHIAKNCRAPRKRGCWKCGKEGHQMKDCTERQAN
>HM116831
MQKGNFRSQKRMIKCFNCGKEGHIARNCRAPRKKGCWKCGREGHQMKDCTERQAN
>HM116832
MQRGNFRNQRKIVKCFNCGKEGHIAKNCRAPRKKGCWKCGKEGHQMKDCTERQAN
>HM116833
MQKGNFRNQRKTVKCFNCGKEGHIARNCRAPRKKGCWKCGKEGHQLKDCTERQAN
>HM116834
MQRGNFRNQRKTVKCFNCGKEGHIARNCRAPRKRGCWKCGKEGHQMKDCTERQAN
>HM116835
MQRGNFRNQRKTVKCFNCGREGHIAKNCRAPRKKGCWKCGKEGHQMKDCTERQAN
>HM116836
MQRGNFKTQRKIVKCFNCGKEGHIARNCRAPRKRGCWKCGKEGHQMKDCTERQAN
>HM116837
MQRGNFRNQRKTVKCFNCGKEGHIAKNCRAPRKKGCWKCGKEGHQMKDCTERQAN
>HM116838
MQRGNFRNQRKGVKCFNCGKEGHIARNCRAPRKKGCWKCGKEGHQMKDCTERQAN
>HM116839
MQRGNFRNQRKIVKCFNCGKEGHIARNCKAPRKKGCWKCGREGHQMKDCTERQAN
>HM116840
MQKGNFRKQRNSVKCFNCGKEGHVARNCRAPRKKGCWKCGKEGHQMKDCTERQAN
>HM586187
MQKGNFRTQRKIVKCFNCGKEGHIAKNCRAPRKRGCWKCGKEGHQMKDCTERQAN
>HM586193
MQRGNFKNQRKNVKCFNCGKEGHIAKNCRAPRKRGCWKCGQEGHQMKDCTERQAN
>HM586206
MQRGNFRNQRKIVKCFNCGKEGHIAKNCRAPRKKGCWKCGREGHQMKDCTERQAN
>HQ215554
MQRGNFRNQRKTVKCFNCGKEGHIAKNCRAPRKKGCWKCGKEGHQMKDCTERQAN
>HQ215556
MQRGNFKGQRKIVKCFNCGKEGHIARNCKAPRKKGCWKCGKEGHQMKDCTERQAN
>JF683738
MQRGTFRNQRRTVKCFNCGKEGHIARNCKAPRKKGCWKCGKEGHQMKECTERQAN
>JF683741
MQRGNFRNQRKSVKCFNCGKEGHIAKNCRAPRKKGCWKCGKEGHQMKDCTERQAN
>JF683742
MQRGNFRNQRKIVKCFNCGKEGHIAKNCRAPRKKGCWKCGKEGHQMKDCNERQAN
>JF683747
MQKGNFKNQGKPVKCFNCGKIGHIAKNCRAPRKKGCWKCGQEGHQMKDCTERQAN
>JF683750
MQKGNFRPQRKIVKCFNCGKEGHIARNCRAPRKRGCWKCGKEGHQMKDCTERQAN
>JF683751
MQRGNFKNQRKPIKCFNCGKEGHIAKNCRAPRKRGCWKCGKEGHQMKDCTERQAN
>JF683753
MQRGNFRNQRKIVKCFNCGKDGHIAKNCRAPRKKGCWKCGREGHQMKDCTERQAN
>JF683754
MQRGNFKNQRKIVKCFNCGREGHIARNCKAPRKKGCWKCGKEGHQMKDCTERQAN
>JF683756
MQKGNFRNQRKPVKCFNCGKEGHIARNCKAPRKKGCWKCGREGHQMKDCTERQAN
>JF683764
MQKGNFRNQRKTVKCFNCGKEGHIAKNCRAPRKKGCWKCGKEGHQMKDCTERQAN
>JF683765
MQKGNFRNQRKMVKCFNCGKEGHIARNCRAPRKKGCWKCGKEGHQMKDCTERQAN
>JF683769
MQRGNFKNQRKTVKCFNCGKEGHIARNCRAPRKRGCWKCGKEGHQMKECTERQAN
>JF683773
MQRGNYRNQRKTIKCFNCGKEGHLAKNCRAPRKKGCWKCGKEGHQMKDCTERQAN
>JF683775
MQRGNFRNQRKTVKCFNCGKEGHIARNCRAPRKRGCWKCGKEGHQMKDCTERQAN
>JF683778
MQRGNFRSPRKGVKCFNCGKEGHIARNCKAPRKRGCWKCGKEGHQMKDCTERQAN
>JF683781
VQRGNFRNQRKTIKCFNCGKEGHIAKNCRAPRRKGCWKCGKEGHQMKDCTERQAN
>JF683784
MQRGNFRNQRKPVKCFNCGKEGHIAKNCRAPRKKGCWKCGREGHQMKDCTERQAN
>JF683785
MQRGNFKNQRKTVKCFNCGKEGHVARNCRAPRKRGCWKCGKEGHQMKDCTERQAN
>JF683787
MQKSNFRGQRKVVKCFNCGREGHIARNCKAPRKKGCWKCGKEGHQMKDCTERQAN
>JF683788
MQKGYVKNQRKIVKCFNCGKEGHIARNCRAPRKKGCWKCGKEGHQMKDCTERQAN
>JF683790
MQRGNFRNQRKPVKCFNCGKEGHIARNCRAPRKRGCWKCGKEGHQMKDCTERQAN
>JF683794
MQRGNVRNQRKTVKCFNCGREGHIAKNCRAPRRKGCWKCGREGHQMKDCTERQAN
>JF683796
MQRGNFKNQRRIVKCFNCGREGHIARNCKAPRKKGCWKCGKEGHQMKDCTERQAN
>JF683801
MQRGNFKKQRKTVKCFNCGKEGHIARNCRAPRKKGCWKCGKEGHQMKECTERQAN
>JF683805
SQKGNFGNQRKRVKCFNSGKTGHISRNCRKNRKKECWKCGQEGHQMKDCQESQAN
>JF683807
MQRGNFRDKRKPIKCFNCGKEGHLARNCRAPRRKGCWKCGKEGHQLKDCTERQAN
>JF683809
MQKGNFRNQRKTIKCFNCGKEGHLARNCRAPRKKGCWKCGREGHQMKDCTERQAN
>JF689852
MQKGNFRNQRKTVKCFNCGKEGHIARNCRAPRKRGCWKCGKEGHQMKDCTERQAN
>JF689854
MQRGNLRNQRKIVKCFNCGKEGHIARNCRAPRKKGCWKCGKEGHQMKDCTERQAN
>JF689856
MQRGNFRTQRKTVKCFNCGREGHIAKNCRAPRKRGCWKCGKEGHQMKDCTERQAN
>JF689857
MQRGNFRNQRKVVKCFNCGKEGHIAKNCRAPRKRGCWKCGKEGHQMKDCTERQAN
>JF689859
VQRGNFRNQRKIVKCFNCGKEGHIARNCRAPRKKGCWKCGKEGHQMKDCTERQAN
>JF689860
MQRGNFRNQRKIIKCFNCGKEGHIAKNCKAPRKRGCWKCGQEGHQMKDCTQRQAN
>JF689862
MQRGNFRNQRKTVKCFNCGKEGHIARNCRAPRKKGCWKCGQEGHQMKDCIERQAN
>JF689863
MQRGNFRNQRKTVKCFNCGKEGHIAKNCRAPRKKGCWKCGKEGHQMKECTERQAN
>JF689864
MQRGNFRNQRKTVKCFNCGKEGHIAKNCRAPRKKGCWKCGKEGHQMKDCIERQAN
>JF689865
MQKGNFRNQRKPVKCFNCGKVGHIARNCRAPRKRGCWKCGKEGHQMKECTEGQAN
>JF689866
MQRGNFKNQRKTVKCFNCGKEGHIARNCRAPRKKGCWKCGKEGHQMKDCTERQAN
>JF689867
MQKGNFRNQRKTVKCFNCGKEGHIARNCRAPRKRGCWKCGKEGHQMKDCTERQAN
>JF689868
MQKGNFRGQRKNIKCFNCGKEGHLARNCRAPRKKGCWKCGKEGHQMKDCTERQAN
>JF689870
MQKGNFRNQRKTVKCFNCGKEGHLAKNCRAPRKRGCWKCGKEGHQMKDCNERQAN
>JF689871
MQRGNFRNQRKTVKCFNCGKEGHIARNCRAPRKKGCWKCGKEGHQMKECTERQAN
>JF689872
MQRGNFRRQRKIVKCFNCGKEGHIARNCKAPRKRGCWKCGKEGHQMKDCTERQAN
>JF689873
MQRGNFRNQRKIVKCFNCGKEGHIAKNCRAPRKRGCWKCGKEGHQMKECTERQAN
>JF689874
MQKGNFRNQGKIIKCFNCGRVGHIARNCRAPRKRGCWKCGKEGHQMKECTEKQAN
>JF689875
MQKGNFRNQRKAVKCFNCGKEGHIARNCRAPRKRGCWKCGKEGHQMKDCTERQAN
>JF689876
MQKGNFRNQRKTVKCFNCGKEGHIARNCRAPRKRGCWKCGQEGHQMKDCTERQAN
>JF689887
MQRGNFRNQRKTVKCFNCGKEGHIARNCKAPRKKGCWKCGREGHQMKDCTERQAN
>JF689889
VQKGNFRNQRKIVKCFNCGKVGHIAKHCRAPRKRGCWKCGQEGHQMKDCTERQAN
>JF689890
MQKGNFRNQRKTVKCFNCGKEGHIARNCRAPRKRGCWKCGKEGHQMKDCTERQAN
>JF689892
MQKGNFRNQRKTVKCFNCGKEGHIARNCRAPRKRGCWKCGQEGHQMKDCTERQAN
>JF689893
MQRGNLRNQRKIVKCFNCGKEGHIARNCRAPRKKGCWKCGKEGHQMKDCTERQAN
>JF689894
MQKGNFRDQRKTVKCFNCGKGGHIARNCRAPRKKGCWKCGKEGHQMKDCTERQAN
>JF689895
MQRGNFRNQRRTVKCFNCGKEGHIARNCRAPRKKGCWKCGKEGHQMKDCTERQAN
>JF689896
MQKGNFRSQRKNVKCFNCGKEGHIAKNCRAPRKRGCWKCGKEGHQMRDCTERQAN
>JF689897
MQRGNFKNQRKTVKCFNCGKEGHIARNCRAPRKKGCWKCGKEGHQMKECTERQAN
>JF932468
MQRGNFKSQRKIVKCFNCGREGHIAKNCRAPRKKGCWKCGKEGHQMKDCTERQAN
>JF932469
MQRGNFRNQRKIVKCFNCGKEGHIARNCRAPRKKGCWKCGKEGHQMKDCTERQAN
>JF932470
MQRGNFRNQRKIVKCFNCGKEGHIAKNCRAPRKKGCWKCGKEGHQMKDCTERQAN
>JF932471
MQRGNFRNQKKTVKCFNCGKEGHIAKNCRAPRKKGCWKCGKEGHQMKDCIERQAN
>JF932472
MQRGNFRNQRKTVKCFNCGKEGHIAKNCRAPRKKGCWKCGKEGHQMKDCTERQAN
>JF932473
MQRGNFRNQRKIVKCFNCGREGHIAKNCRAPRKKGCWKCGKEGHQMKDCTERQAN
>JF932474
MQGGNFRNQRKIVKCFNCGREGHIAKNCRAPRKKGCWKCGREGHQMKDCTERQAN
>JF932475
MQRGNFRNQRKTVKCFNCGKEGHIARNCRAPRKKGCWKCGKEGHQMKDCTGGQAN
>JF932477
MQRGNFKNQRKTVKCFNCGKEGHIAKNCRAPRKKGCWKCGREGHQMKDCTERQAN
>JF932478
MQKGNFRSQRKTVKCFNCGREGHIARNCRAPRKKGCWKCGQEGHQMKDCTERQAN
>JF932479
MQRGNFRNQRKTVKCFNCGKEGHVARNCKAPRKKGCWKCGKEGHQMKDCTERQAN
>JF932480
MQRGNFKNQRKAVKCFNCGKEGHIARNCRAPRKKGCWKCGREGHQMKDCTERQAN
>JF932481
MQRGNFRNQRKIVKCFNCGKEGHIAKNCRAPRKKGCWKCGKEGHQMKDCTERQAN
>JF932482
MQRGNFRNQRKTVKCFNCGKEGHIARNCRAPRKKGCWKCGKEGHQMKDCTERQAN
>JF932483
MQRGNFRNQRKTVKCFNCGKEGHIAKNCRAPRKKGCWKCGKEGHQMKDCTERQAN
>JF932484
MQRGNFRNQRKPVKCFNCGKEGHIAKNCRAPRKKGCWKCGKEGHQLKDCTERQAN
>JF932485
MQRGNFRNQRKTVKCFNCGREGHIAKNCRAPRKKGCWKCGKEGHQMKDCTERQAN
>JF932486
MQRGNFRPQRRIVKCFNCGKEGHIAKNCKAPRKKGCWKCGREGHQMKDCTERQAN
>JF932487
MQRGNFRNQRKIVKCFNCGKEGHIAKNCRAPRKKGCWKCGKEGHQMKDCTERQAN
>JF932488
MQRGNFRNQRKIVKCFNCGKDGHIAKNCRAPRKKGCWKCGKEGHQMKDCTERQAN
>JF932489
MQRGNFKNQRKTVKCFNCGKEGHIARNCRAPRKKGCWKCGKEGHQMKDCIERQAN
>JF932490
MQRGNFRNQRKTVKCFNCGKEGHIAKNCRAPRKKGCWKCGKEGHQMKDCIERQAN
>JF932491
MQRGNCRNQRKIIKCFNCGKEGHLAKNCRAPRKKGCWKCGKEGHQMKDCTERQAN
>JF932492
MQRGNFRNQRKTVKCFNCGKEGHIARNCRAPRKKGCWKCGKEGHQMKDCTGPQAN
>JF932493
MQRGNFRNQRKNVKCFNCGKEGHIAKNCRAPRKKGCWKCGQEGHQMKDCTERQAN
>JF932494
MQKGNFRNPRKIVKCFNCGKEGHIARNCRAPRKKGCWKCGKEGHQMKDCTERQAN
>JF932495
MQRGNFRNQRKPVKCFNCGKEGHIAKNCRAPRKKGCWKCGKEGHQMKDCSERQAN
>JF932496
MQRGNFRNQRKTVKCFNCGKEGHIARNCRAPRKKGCWKCGKEGHQMKDCNERQAN
>JF932497
MQRGNFRNQRKTVKCFNCGKEGHIARNCRAPRKKGCWKCGKEGHQMKDCTERQAN
>JF932498
MQRGNFRNQRKTVKCFNCGKEGHIAKNCRAPRKKGCWKCGKEGHQMKDCTERQAN
>JF932499
MQRGNFRNQRKTVKCFNCGKKGHIARNCRTPRKKGCWKCGKEGHQMKDCTERQAN
>JF932500
MQRGNFRNQRKPVKCFNCGKEGHIAKNCRAPRKKGCWKCGKEGHQMKDCTERQAN
>JN235958
MQRGNFRNQRKTVKCFNCGKEGHIAKNCRAPRKRGCWKCGKEGHQMKDCTERQAN
>JN235959
MQRGNFKNQRKTVKCFNCGKEGHIARNCRAPRKRGCWKCGKEGHQMKDCTERQAN
>JN235965
MQKSNFRNQRKSVKCFNCGKEGHIARNCRAPRKKGCWKCGKEGHQMKDCTERQAN
>JN251896
MQRGNFRHQKRIVKCFNCGKEGHIAKNCRAPRKKGCWKCGKEGHQMKDCIERQAN
>JN251901
MQRGNFRNQRKTVKCFNCGKEGHIAKNCRAPRKRGCWKCGKEGHQMKDCTERQAN
>JN251906
MQRGNFKGQRRNIKCFNCGKEGHLAKNCRAPRKKGCWKCGKEGHQMKDCNERQAN
>JN397362
MQKGNFRNQRKTIKCFNCGKEGHLARNCRAPRKKGCWKCGKEGHQMKDCTERQAN
>JN599164
MQKGNFKNQKRNIKCFNCGKEGHLARNCRAPRKRGCWKCGKEGHQMKDCTERQAN
>JN687675
MQRGNFRNQRKTIKCFNCGKEGHLARNCRAPRKKGCWKCGKEGHQMKDCTERQAN
>JN687676
MQRGNFRNTRKTVKCFNCGKEGHIARNCRAPRKKGCWKCGQEGHQMKDCTERQAN
>JN687677
MQRGNFKNQRKIIKCFNCGKEGHIAKNCRAPRKKGCWKCGKEGHQMKDCTERQAN
>JN687678
IQKGNFRNQRKTVKCFNCGKEGHKARNCRAPRKKGCWKCGKEGHQMKDCTERQAN
>JN687679
MQKGNFRNQRKTVKCFNCGKEGHIARNCRAPRKRGCWRCGKEGHQMKDCTERQAN
>JN687690
MQKGNFRNQRKIVKCFNCGKEGHIARNCRAPRKKGCWKCGKEGHQMKDCNERQAN
>JN692431
MQRGNFRNQRKPVKCFNCGKEGHIARNCRAPRKKGCWKCGKEGHQMKDCTERQAN
>JN692432
MQRGNFRGPRRTVKCFNCGKEGHIARNCRAPRKKGCWKCGKEGHQMKDCTERQAN
>JN692433
MQRGNFRNQRKPVKCFNCGKEGHIAKNCRAPRKKGCWKCGKEGHQMKDCIERQAN
>JN692435
MQRGNVRNQRKIIKCFNCGKEGHIARNCRAPRKRGCWKCGKEGHQMKECTERQAN
>JN692436
MQKGNFRNQRKTVKCFNCGKDGHIARNCRAPRKKGCWKCGKEGHQMKDCTERQAN
>JN692439
MQRGNFRNQRKTVKCFNCGKEGHIARNCRAPRKKGCWKCGSEGHQMKDCTERQAN
>JN692440
MQRGNFRNQRKAVKCFNCGKEGHIAKNCRAPRKKGCWKCGKEGHQMKDCTERQAN
>JN692443
MQRGNFRNQKRIVKCFNCGKEGHIAKNCRAPRKKGCWKCGKEGHQMKDCTERQAN
>JN692444
MQRGNFRNQRKPVKCFNCGKEGHIAKNCRAPRKKGCWKCGREGHQMKDCTERQAN
>JN692445
MQRGNFRNQRKTVKCFNCGKEGHIAKNCRAPRKKGCWKCGREGHQMKDCTERQAN
>JN692446
MQRGNLGNQRKTVKCFNCGKVGHIAKNCRAPRKKGCWKCGKEGHQMKDCTERQAN
>JN692447
MQRGNFRNQRKPVKCFNCGTEGHIARNCKAPRKKGCWKCGREGHQMKDCTERQAN
>JN692450
MQRGNFRNKGKNVKCFNCGKEGHIAKNCRAPRKKGCWKCGREGHQMKDCTERQAN
>JN692451
MQRGNFRNQRKTIKCFNCGKEGHIAKNCRAPRKKGCWKCGKEGHQMKDCSERQAN
>JN692452
MQRGNFKNQRKIVKCFNCGKEGHIARNCRAPRKKGCWKCGKEGHQMKECTERQAN
>JN692453
MQRGNFRSQRKVVKCFNCGKEGHIVKNCRGPRKKGCWKCGKEGHQMKDCTERQHN
>JN692455
MQRGNFKNQRRPVKCFNCGKEGHIAKNCRAPRKKGCWKCGREGHQMKDCTERQAN
>JN692457
MQRGNFRNQRRTVKCFNCGKEGHIAKNCRAPRKKGCWKCGKEGHQMKDCTERQAN
>JN692459
MQRGNFRNQRKTVKCFNCGKEGHIARNCRAPRKKGCGKCGKEEHQMKECNERQAN
>JN692461
MQRGNVGNQRKPVKCFNCGKVGHIARNCRAPRRKGCWKCRKEGHQMKDCSERQAN
>JN692462
MQRGNFRNQRKIVKCFNCGKEGHIARNCRAPRKKGCWKCGKEGHQMKDCTERQAN
>JN692463
MQKGNFRNQKRNVKCFNCGREGHIAKNCRAPRKRGCWKCGKEGHQMKDCTERQAN
>JN692465
MQRGNGRIQRK-IKCFNCGKEGHLAKHCRAPRKKGCWKCGKEGHQMKDCTERQAN
>JN692467
MQKGNFRNQRKIVKCFNCGKEGHIAKNCRAPRKRGCWKCGKEGHQMKDCTERQAN
>JN692468
MQRGNFRNQKRTVKCFNCGKEGHIAKNCRAPRKKGCWKCGKEGHQMKDCIERQAN
>JN692470
MQRGNFRNQRKPVKCFNCGKEGHVAKNCRAPRKKGCWKCGKEGHQMKDCTERQAY
>JN692472
MQRGNGRIQRK-IKCFNCGKEGHVAKHCRAPRKKGCWKCGKEGHQIKDCTERQAN
>JN692473
MQRGNFKNQRKTVKCFNCGKEGHIARNCRAPRKKGCWKCGKEGHQMKDCTERQAN
>JN692474
MQRGNFRGQRKTVKCFNCGKEGHIAKNCRAPRKKGCWKCGREGHQMKDCNEKQAN
>JN692475
MQRGNFRNQRKTVKCFNCGKEGHIAKNCRAPRKKGCWKCGKEGHQMKECTERQAN
>JN692479
MQRGNVRSQRKTVKCFNCGKEGHIARNCRAPRKKGCWKCGKEGHQMKDCTERQAN
>JN692480
MQKGNFRNQRKTVKCFNCGKEGHIARNCRAPRKRGCWKCGQEGHQMKDCTERQAN
>JN860769
MQRNNFKGQRRVVKCFNCGKEGHIAKNCRAPRKKGCWKCGQEGHQMKDCTERQAN
>JQ316126
MQRGNFRNQRKTVKCFNCGKEGHIAQNCRAPRKRGCWKCGKEGHQMKDCTERQAN
>JQ316127
MQKGNFRNQRKTVKCFNCGKEGHIAKNCRAPRKRGCWKCGREGHQMKDCTERQAN
>JQ316128
MQRGNFRNQRKPVKCFNCGKEGHIAKNCRAPRKKGCWKCGKEGHQMKDCTERQAN
>JQ316129
MQRGNFRNQRKIVKCFNCGKEGHIAKNCRAPRKKGCWKCGKEGHQMKDCTERQAN
>JQ316133
MQRGNFRNQRKTIKCFNCGKEGHLAKNCRAPRKKGCWKCGKEGHQMKDCNERQAN
>JQ341411
MQRGNFRNQRRPIKCFNCGKEGHTAKNCRAPRKRGCWKCGKEGHQMKDCTERQAN
>JQ846091
MQRGNFRNQRKTVKCFNCGKEGHIAKNCRAPRKKGCWKCGKEGHQMKDCTERQAN
>JQ846093
MQKGNFRNQRKPVKCFNCGKEGHIAKNCRAPRKKGCWKCGKEGHQMKDCMERQAN
>JQ846094
MQRGNFRNQRRTVKCFNCGKEGHIAKNCRAPRKKGCWKCGKEGHQMKDCSERQAN
>JQ846096
MQRGNFKNQRRIVKCFNCGKEGHIAKNCRAPRKRGCWKCGKDGHQMKDCPEKQAN
>JQ846097
MQRGNFKNQRKIIKCFNCGKEGHLARNCRAPRKKGCWKCGEEGHQMKDCTGRQAN
>JQ846098
MQRGNFRNQRKTVKCFNCGKEGHIAKNCRAPRKKGCWKCGKEGHQMKDCTERQAN
>JQ846099
MQRGNFKGQRRNVKCFNCGKEGHIAKNCRAPRKKGCWKCGKEGHQMKDCTERQAN
>JQ846100
MQKGNFRNQRRTVKCFNCGKEGHIAKNCRAPEKKGCWKCGKEGHQMKDCTERQAN
>JQ846101
MQRGNFRNQRKIVKCFNCGKEGHIAKNCRAPRKRGCWKCGKEGHQMKDCTERQAN
>JQ846102
MQRGNFRNQRKPVKCFNCGKEGHIAKNCRAPRRKGCWKCGKEGHQMKDCTERQAN
>JQ846103
MQRGNFRNQRKIVKCFNCGKEGHIARNCRAPRKRGCWKCGKEGHQMKDCTERQAN
>JQ846104
MQRGNFKNQRRTVKCFNCGKEGHIAKNCRAPRRKGCWKCGKEGHQMKECTERQAN
>JQ846105
MQKGNFRNQRRTVKCFNCGKEGHIARNCRAPRKKGCWKCGKEGHQMKDC-ERQAN
>JQ846106
MQRGNFGNQRKPIKCFNCGKIGHIAKNCRAPRKKGCWKCGKEGHQMKDCNERQAN
>JQ846107
MQKGNFRSQRKIVKCFNCGKEGHIARNCRAPRKKGCWKCGREGHQMKDCTERQAN
>JQ846108
MQRGNFRNQRKTVKCFNCGKEGHIAKNCRAPRKKGCWKCGKEGHQMKDCTERQAN
>JQ846110
MQRGNFRDQRKIVKCFNCGKVGHIAKNCRAPRKRGCWKCGKEGHQMKECTEGQAN
>JQ846111
MQRGNFRNQRKTVKCFNCGREGHIAKNCRAPRKKGCWKCGKEGHQMKDCTERQAN
>JQ846112
MQKGNFRNQRKTVKCFNCGKEGHIARNCRAPRKKGCWKCGKEGHQMKDCTERQAN
>JQ846113
MQKGNFRNQRKTVKCFNCGKEGHIAKNCRAPRKKGCWKCGREGHQMKDCTERQAN
>JQ846115
MQKGNFRGQRKPVKCFNCGKEGHIARNCRAPRKRGCWKCGKEGHQMKDCTERQAN
>JQ846118
MQRGNYGNQRKPIKCFNCGKVGHIAKNCRAPRKKGCWKCGKEGHQMKDCSERQAN
>JQ846119
MQRGNFRNQRKTVKCFNCGKEGHIARNCRAPRKKGCWKCGSEGHQMKDCTERQAN
>JQ846121
MQRGNFRNQRKPVKCFNCGKEGHIAKNCRAPRRKGCWKCGKEGHQMKDCSERQAN
>JQ846123
MQRGNFKNQRKTIKCFNCGKEGHLARNCRAPRKKGCWKCGKEGHQMKDCNERRAN
>JQ846124
VQRGNFRNQRKTVKCFNCGKEGHIAKNCRAPRKKGCWKCGREGHQMKECTERQAN
>JQ846126
MQRGNFRNQRKTVKCFNCGKEGHIAKNCRAPRKKGCWKCGKEGHQMKDCTERQAN
>JQ846127
MQRGNIRPQRKTVKCFNCGKEGHIARSCRAPRKKGCWKCGKEGHQMKDCTERQAN
>JQ846128
MQKGNFRNQKKTIKCFNCGREGHLARNCRAPRKKGCWKCGKEGHQMKDCTERQAN
>JQ846129
MQRGNFRNQRKTIKCFNCGKEGHLARNCRAPRKRGCWKCGKEGHQMKDCTEKQAN
>JQ846130
MQKGNFRNPRKTVKCFNCGKEGHIARNCRAPRKKGCWKCGREGHQMKDCTERQAN
>JQ846131
MQRGNFRNQRKTVKCFNCGKEGHIARNCRAPRKKGCWKCGKEGHQMKDCSERQAN
>JQ846132
MQKGNFRTNRKIVKCFNCGKEGHIAKNCRAPRKRGCWKCGKEGHQMKDCTERQAN
>JQ846133
MQRGNFKNPRRIVKCFNCGKEGHIAKNCRAPRKKGCWKCGKEGHQMKDCTERQAN
>JQ846136
MQRGNFRNQRKTVKCFNCGKEGHIARNCRAPRKKGCWKCGKEGHQMKDCTERQAN
>JQ846150
MQGGKFRNQRKIVKCFNCGREGHIAKNCRAPRKKGCWKCGKEGHQMKDCTERQAN
>JQ846151
MQKGNFRNQRKPVKCFNCGKEGHIARNCRAPRKKGCWKCGKEGHQMKDCSERQAN
>JQ846152
MQRGNFKGQRKSVKCFNCGKEGHVARNCRAPRKKGCWKCGKEGHQMKDCTERQAN
>JQ846153
MQRGNFRNQRKSVKCFNCGKEGHIARNCKAPRKKGCWKCGREGHQMKDCTERQAN
>JQ846159
MQRGNFRNQRKIVKCFNCGKEGHTAKNCRAPRKRGCWKCGKEGHQMKDCTERQAN
>JQ846161
MQRGNFRNQRKSVKCFNCGKEGHIAKNCRAPRKRGCWKCGKEGHQMKDCTERQAN
>JQ846162
MQKGNFRNQRKTVKCFNCGKEGHIAKNCRAPRRKGCWKCGREGHQMKDCTERQAN
>JQ846165
IQRGNFKNQRKTVKCFNCGKEGHIARNCRAPRKKGCWKCGREGHQMKDCTERQAN
>JQ846167
MQRGNFRNQRKSVKCFNCGKEGHIARNCRAPRKKGCWKCGKEGHQMKDCTERQAN
>JQ846168
MQRGKFRDQRKTVKCFNCGKEGHIARNCRAPRKKGCWKCGQEGHQMKDCTERQAN
>JQ846169
MQRGNFRNQRKNVKCFNCGKEGHVARNCRAPRKKGCWKCGKEGHQMKDCTERQAN
>JQ846172
MQKGNFRNQRKNVKCFNCGKEGHIAKNCRAPRRRGCWKCGKEGHQMKDCTERQAN
>JQ846175
MQRGNFRNQRKTVKCFNCGKEGHIARNCRAPRKKGCWKCGKEGHQMKECTERQAN
>JQ846176
MQRGNFRNQRKIVKCFNCGKEGHIAKNCRAPRKKGCWKCGKEGHQMKDCTERQAN
>JQ846177
MQGGNFRGQRKSVKCFNCGKEGHIAKNCRAPRKKGCWKCGKEGHQMKDCTERQAN
>JQ846178
MQRGNFRNQRKTVKCFNCGKEGHIARNCRAPRKKGCWKCGKEGHQMKECTERQAN
>JQ846179
MQRGNLRNQRKTVKCFNCGKEGHIARNCRAPRKKGCWKCGKEGHQMKDCTERQAN
>JQ846180
MQRGNFRNQRKTVKCFNCGKEGHIAKNCRAPRKKGCWKCGKEGHHMKDCTERQAN
>JQ846182
MQRGNFRNQRKTVKCFNCGKEGHIARNCRAPRKRGCWKCGKEGHQMKDCTERQAN
>JQ846184
MQKGNFRNQRKIVKCFNCGKEGHIAKNCRAPRKRGCWKCGKEGHQMKDCTERQAN
>JQ846187
MQRGNFRNQRKMVKCFNCGKEGHIARNCRAPRKKGCWKCGKEGHQMKDCTERQAN
>JQ846190
MQKGNFRNQRKIVKCFNCGKEGHIARNCRAPRKKGCWKCGKEGHQMKECTERQAN
>JQ846191
MQRGNFRGQRKIVKCFNCGKEGHIARNCKAPRRKGCWKCGKEGHQIKDCTERQAN
>JQ846192
MQRGNFRNQRKIVKCFNCGKEGHIAKNCRAPRKRGCWKCGKEGHQMKECTERQAN
>JQ846201
MQRGNFRNQRKNVKCFNCGKEGHIAKNCRAPRKRGCWKCGKEGHQMKDCTERQAN
>JQ846203
MQKGNFRNQRKTVKCFNCGKEGHIARNCRAPRKRGCWKCGKEGHQMKDCTERQAN
>JQ846208
MQRGNFRNQRKTVKCFNCGKEGHIAKNCRAPRKRGCWKCGKEGHQMKDCTERQAN
>JQ846209
MQRGNFRNQRKIVKCFNCGKEGHIAKNCRAPRKRGCWKCGKEGHQMKDCTERQAN
>JQ846210
MQRGNFRNQRKTVKCFNCGKEGHIAKNCRAPRKKGCWKCGKEGHQMKDCTERQAN
>JQ846211
MQKGNFRNQRKIVKCFNCGKEGHIARNCRAPRKRGCWKCGKEGHQMKDCTERQAN
>JQ846212
MQKGNFRNQRKILKCFNCGKEGHIARNCRAPRKKGCWKCGKEGHQMKDCTERQAN
>JQ846213
MQRGNFRNQRKTVKCFNCGKEGHIAKNCRAPRKKGCWKCGKEGHQMKDCTERQAN
>JQ846214
MQRGNFRNQRKTVKCFNCGREGHIARNCKAPRKKGCWKCGKEGHQMKDCTERQAN
>JQ846221
MQKGNFRNQRKTVKCFNCGKEGHIAKNCRAPRKKGCWKCGREGHQMKDCTERQAN
>JQ846222
MQRGNFRNQRKTVKCFNCGKEGHLARNCRAPRKKGCWKCGKEGHQMKDCTERQAN
>JQ846225
MQRGNFRNQRKIVKCFNCGKEGHIAKNCRAPRKKGCWKCGQEGHQMKDCTERQAN
>JQ846229
MQRGNFRNQRKIVKCFNCGKEGHIAKNCRAPRKKGCWKCGKEGHQMKDCTERQAN
>JQ846235
VQGGNFRNQRRTVKCFNCGKEGHIAKNCRAPRKKGCWKCGREGHQMKDCTERQAN
>JQ846237
MQRGNFRNQRKTIKCFNCGREGHIAKNCKAPRRKGCWRCGKEGHQIKDCTERQAN
>JQ846238
MQRDNFSNQRKFVKCFNCGKAGHIAKNCRAPRKKGCWKCGKEGHQMKDCNERQAN
>JQ846239
MQRGNFRNQRRTVKCFNCGKEGHIAKNCRAPRRKGCWKCGKEGHQMKDCNERQAN
>JX140652
MQRGNFRNQRKSIKCFNCGKEGHIAKNCRAPRKKGCWKCGKEGHQMKDCTERQAN
>JX140654
MQRGNFRNQRKPVKCFNCGKEGHIAKNCRAPRKKGCWKCGREGHQMKDCTERQAN
>JX140657
MQKGNFRNQKRTIKCFNCGKEGHLARNCRAPRKKGCWKCGKEGHQMKDCIERQAN
>JX174436
MQRGNFRNQRKTVKCFNCGKEGHIAKNCRAPRKKGCWKCGKEGHQMKDCTERQAN
>JX503075
MQRGNFRNQRKTVKCFNCGKEGHIAKNCRAPRKKGCWKCGKEGHQMKDCTERQAN
>JX960597
MQRGNFRNPRKTVKCFNCGKTGHIARNCRAPRKKGCWKCGKEGHQMKDCTEKQVN
>JX960598
MQRGNFRNQRKPIKCFNCGKEGHLARNCRAPRKRGCWKCGKEGHQMKDCTERQAN
>JX960599
MQRGNFRNQRKTVKCFNCGKEGHIAKNCRAPRKKGCWKCGKEGHQMKDCTERQAN
>L02317
MQRGNFRNQRKTVKCFNCGKEGHIARNCKAPRKRGCWKCGKEGHQMKDCTERQAN
>M17449
MQRGNFRNQRKIIKCFNCGKEGHIAKNCRAPRKRGCWKCGKEGHQMKDCTERQAN
>M17451
LQKGNFRDQRKIVKCFNCGKVGHIAKNCRAPRKKGCWKCGKEGHQMKDCTGRQAN
>M26727
MQKGNFKNQRKTVKCFNCGKEGHIAKNCRAPRKKGCWKCGREGHQMKDCTERQAN
>M38429
MQRGNFRNQRKNVKCFNCGKEGHIARNCRAPRKKGCWKCGKEGHQMKECTERQAN
>M38431
IQRGNFRNQKKTVKCFNCGKEGHIAKNCRAPRKKGCWKCGKEGHQMKDCTERQAN
>U12055
MQRGNFRNQRKIVKCFNCGKEGHIARNCRAPRKKGCWKCGKEGHQMKDCTERQAN
>U39362
MQRGNFRNQRKTVKCFNCGKEGHIAKNCRAPRKKGCWKCGKEGHQMKDCTERQAN
>U43096
MQRGNFRNQRKTVKCFNCGKEGHIAKNCRAPRRKGCWKCGKEGHQMKDCTERQAN
>U43141
MQRGNFRNQRKTVKCFNCGKEGHIARNCRAPRKKGCWKCGKEGHQMKDCTERQAN
>U63632
MQRGNFRNQRKIVKCFNCGKEGHIARNCRAPRKKGCWKCGKEGHQMKDCTERQAN
>U69584
MQRGNFRNQRKIVKCFNCGKEGHIARNCRAPRKKGCWKCGKEGHQMKDCTERQAN
>U71182
MQRGNFRNQRKIVKCFNCGKEGHIAKNCRAPRKKGCWKCGKEGHLMKDCTERQAN
>Z11530
MQRGKFRNQGKTVKCFNCGKEGHIARNCRAPRKKGCWKCGKEGHQMKDCTERQAN
