# Supplementary material for: A new ensemble coevolution system for detecting HIV-1 protein coevolution
Source: Biol Direct. 2015 Jan 7;10:1. doi: 10.1186/s13062-014-0031-8 (PMC4332441; doi:10.1186/s13062-014-0031-8)
Supplement: Additional file 3: — Software. The Matlab toolbox and the manual of our ensemble coevolution system are provided. The sequence datasets are also available. [file 13062_2014_31_MOESM3_ESM.zip › EnsembleCoevolutionSystem/Dataset/Process_P6_AA_NoGap.fasta]

>AB078703
LQSRPEPTAPPEESFRFGEETTTPSQKQEQTDKELYPLASLKSLFGNDPLSQ
>AB078704
LQSRPEPTAPPEESFRFGEETTTPSQKQEPIDKELYPLASLKSLFGNDPSSQ
>AB078709
LQSRPEPTAPPEESFRFGEETTTPAQKQEPIDKELYPLTSLKSLFGNDPSSQ
>AB078711
LQSRPEPTAPPEESFRFGEETTTPSQKQEPIDKELYPVTSLKSLFGNDPSSQ
>AB097870
LQSRPEPTAPPEESFRFGEETTTPAQKQEPIDKELYPLASLKSLFGNDPSSQ
>AB213667
LQSRPEPTAPPEESFRFGEETTTPSQKQEPIDKELYPLASLKSLFGNDPSSQ
>AB213668
LQSRPEPTAPPEESFRFGEETTTPSQKQEPIDKELYPLASLKSLFGNDPSSQ
>AB213670
LQSRPEPTAPPEESFRFGEETTTPSQKQEPIDKELYPLASLKSLFGNDPSSQ
>AB213692
LQSRPEPTAPPEESFRFGEETTSPSQKQEPIDKELYPLASLKSLFGNDPSSQ
>AB221125
LQSRPEPTAPPEESFRFGEKTTTPSQKQEPIDEGPYPLASLRSLFGNDPSSQ
>AB286955
LQSRPEPTAPPEESFRFGEETTTPPQKQEPIDKDMYPLASLKSLFGNDPSSQ
>AB287363
LQSRPEPTAPPEESFRFGEEITTPSQKQEPIDKEMYPLASLRSLFGNDPSSQ
>AB287364
LQSRPEPSAPPEESFRFGEETTTPPQRQEPMDKEMYPLASLKSLFGNDPSSQ
>AB287366
LQSRPEPTAPPEESFRFGEETTTPSQKQEPIEKELYPLASLRSLFGSDPSSQ
>AB428551
LQSRPEPTAPPAESFRFGEETTTPSQKQEPIEKELYPLASLRSLFGNDPSSQ
>AB485638
LQSRPEPTAPPEESFRFGEETTTPSQKQEPIDKEMYPLASLKSLFGNDPSSQ
>AB485641
LQSRPEPTAPPEEIFRFGEETTTPSQKQETKDKELYPLASLKSLFGNDPSSQ
>AB747458
LQSRPEPTAPPAESFGFGEETTTPSQKQEPIDQERYPLASLKSLFGNDPLSQ
>AB747489
PQSRTEPTAPPEESFRFGEETTTPPQKQEPIDKGLYPLTSLRSLFGNDPSSQ
>AF004394
LQSRPEPTAPPEESFRFGEETTTPSQKQEPIDKELYPLTSLKSLFGNDPSSQ
>AF042100
LQSRPEPTAPPAESFRFGEETTTPSQKQEPIDKELYPLASLRSLFGNDPSSQ
>AF042101
LQSRPEPTAPPEESFRFGEETTTPSQKQEPIEKELYPLASLKSLFGNDPSSQ
>AF042102
LQSRPEPTAPPEESFRFGEETTTPSQKQEPIDRDSSPLASLRSLFGNDPSSQ
>AF042103
LQSRPEPTAPPEESFRFGEETTTPSQKQESIDKELYPLTSLRSLFGNDPSSQ
>AF042104
LQSRPEPTAPPEESFRFGEETTTPSQKQEPIDKDLYPLASLISLFGNDPSSQ
>AF042105
LQSRPEPSAPPEESFRFGEKTTTPPQKQEPIDKELYPLASLRSLFGNDPSSQ
>AF042106
LQSRPEPTAPPEESFRFGEETTTPSQKQEPIDRDLYPLASLRSLFGNDPSSQ
>AF086817
LQSRPEPTAPPEESFRFGEQTTTPSQKQEPIDKDLYPLASLESLFGNDPSSQ
>AF128998
LQSRPEPTAPPEESFRFGEETTTPPQKQEPIDKDLYPLASLKSLFGNDPSLQ
>AF146728
LQSRPEPTAPPEESFRFGEETTTPSQKQEPIDKELYPLASLRSLFGNDPSSQ
>AF224507
LQSRPEPSAPPEESFRFGEETTTPSQKQEPIDKELYPLASLRSLFGNDPSSQ
>AF286365
LQNRPEPTAPPAESFRFGEETTTPSQKQEPIDKELYPLASLRSLFGNDPSSQ
>AF338991
PQNRLEPTAPPEESIRFGEETTTPPQKQEPIDKELYPLASLRSLFGNDPSSQ
>AF338993
PQNRLEPTAPPEESFRFGEETTTPSQKQGTVDKELYPLTSLKSLFGNDPSSQ
>AF538304
LQSRPGPTAPPEESFRFGEETTTSSQKQEPIDKELYPLASLRSLFGNDPSLQ
>AF538305
VQNRPEPSAPPAESFRFGEETTTPSQKQEPVDKELYPLASLRSLFGSDPSSQ
>AF538306
LQSRPEPTAPPEESFRFGEETTTPSQKQEPIDKELYPLTSLKSLFGSDPSSQ
>AF538307
LQSRPEPSAPPEESFRFGEETTTPSQKQEPTDKELYPLASLRSLFGSDPSSQ
>AJ271445
LQSRPEPIAPPEESFRFGGETTTPSQKQEPINKEPYPLASLRSLFGNDPSSQ
>AY037268
LQSRPEPTAPPEESFRFGEETTTPPQKQEPRDKEQYPLTSLRSLFGNDPSSQ
>AY037269
LQSRPEPTAPPAESFSFGGETTTPAQKQEPIDQEKYPLTALKSLFGNDPLSQ
>AY037282
LQSRPEPTAPPEESFRFGEETATPPQKQEPRDKELYPLTSLRSLFGNDPSSQ
>AY165185
LQSRPEPTAPPAENL-LGEETTAPSQKQEPIDKGLYPLTSLRSLFGNDPSSQ
>AY165188
LQSRPEPTAPPEESFRFGEETTTPSQKPQLIDQDKYPLASLRSLFGNDPSSQ
>AY165189
LQSRPEPTAPPEESFRFGEETTTPSQKQEQIDKELYPLTSLRSLFGNDPSSQ
>AY165195
LQSRPEPTAPPEESFRFGEETTTPPQKQETIDKELYPLASLRSLFGNDPSSQ
>AY165198
LQSRPEPTAPPEESFRFGEETTTPSQKQEPIDKELYPLASLKSLFGSDPSSQ
>AY165199
LQSRPEPTAPPEESFRFGEETTTPSQKQETIDKEVYPLASLRSLFGNDPLSQ
>AY165200
LQSRPEPTAPPEESFRFGEEMATPSQKQETIDKDLYPLASLKSLFGNDPSSQ
>AY165201
LQNRPEPTAPPEESFRFGEETTTPSQKQEPIDKELYPLASLKSLFGNDPSSQ
>AY165202
LQSRPEPTAPPEESFRFGEETTTPSQKQEPMDKETYPLASLRSLFGNDPSSQ
>AY165203
LQSRPEPTAPPEESFRFGEETTAPPQKQEPTDKETYPLASLRSLFGNDPSSQ
>AY165204
LQSRPEPTAPPEESFRFGEETATPSQKQETIDKELYPLASLKSLFGNDPSSQ
>AY165210
LQSRPEPTAPPEESFRFGEETTTPSRKQETIDKELYPLASLKSLFGNDPSSQ
>AY165222
LQSRPEPTAPPEESFRFGEETTTPPQKQEPIDKELYPLASLKSLFGNDPSSQ
>AY165227
LQSRPEPTAPPEESFRFGEETTTPSQKQEPIDKELYPLASLKSLFGNDPSSQ
>AY165228
PQSRLEPTAPPEESFRFGGETTAPSQKQDPIDKEAYPLASLRSLFGNDPSSQ
>AY165229
LQSRPEPTAPPEESFRFGGETTTPSQKPESIDKDLYPLTSLRSLFGNDPSSQ
>AY165231
LQSRPEPTAPPEESFRFGEETTTPPQKQEPIDKEMYPLASLKSLFGNDPSSQ
>AY165233
PQSRTEPTAPPEESFRFGEGTTTPSQKQEPIDKELYPLASLRSLFGNDPSSQ
>AY165234
PQSRLEPTAPPEESFRFGEETTPPSQKQEPIDKELYPLASLRSLFGNDPSSQ
>AY165236
LQSRPEPTAPPEESLRFGEETTTPSQKRETVDKELYPLASLRSLFGNDPSSQ
>AY165238
LQNRPEPTAPPEESFRFGEETTTPPQKQETRDKELYPLASLRSLFGNDPSSQ
>AY165241
LQSRPEPTAPPEESFRFGEETTTPSQKQEQKDKEMYPLASLRSLFGNDPSSQ
>AY165245
LQSRPEPSAPPEESFRFGEETTTPSQKQEPTDKEGYPLASLRSLFGNDPSSQ
>AY165246
LQSRPEPTAPPEESFRFGEETATPSQKQEPIDKEVYPLASLKSLFGNDPSSQ
>AY165247
LQSRPEPTAPPEESFRFGEETATPSQKQETIDKEMYPLASLRSLFGNDPSSQ
>AY165250
LQNRPEPTAPPEESFRFGEATTTPSQKQETIDKDLYPLASLRSLFGNDPLSQ
>AY165256
LQSRPEPSAPPEESFRFGEETTTPPQKQESTDKELYPLASLRSLFGNDPSSQ
>AY165259
LQSRPEPTAPPAESFRFGEETTTPSQKQGTIDQETYPLTSLKSLFGNDPSSQ
>AY165261
CQSRPEPTAPPEESFRFGVETTTPSQKQEPMDKDLYPLASLKSLFGNDPSSQ
>AY165262
LQSRPEPTAPPEESFKFGEETATPPQKQEPINKELYPLTSLRSLFGNDPLSQ
>AY165264
LQSRPEPTAPPAENLL-GEETTAPSQKQEPIDKGLYPLTSLRSLFGNDPSSQ
>AY165273
LQSRPEPTAPPEESFRFG-ETTTPSQNQETIDKEKYPLTSLRSLFGNDPSSQ
>AY165277
LQNRPEPTAPPVESFRFGEETTTPSQKQEPIDKEQSPLASLKSLFGNDPLSQ
>AY165278
LQSRPEPTAPPEESFRFGEETATPSQKQETIDKDLYPLASLKSLFGNDPSSQ
>AY173951
LQSRPEPTAPPAESFRFGEETTTPSQKQETIDKELYPLTALKSLFGNDPSSQ
>AY173952
LQSRPEPTAPPEESFRFGEETTTPSQKQETIDKEMYPLASLRSLFGNDPSSQ
>AY173954
LQSRPEPTAPPEESFRFGEETTNPSPKQEPIDKELYPLTSLRSLFGNDPSLQ
>AY173959
FQNRPEPTAPPEESFRFGEETTSPSQKQETIEKELYPSVSLKSLFGNDPSSQ
>AY173960
LQSRPEPTAPPAESFKFGEAAAAPPQEQGPIDKDLYPLASLRSLFGNDPSSK
>AY248403
LQSRPEPTAPPEESFRFGEETITPAQKQEPIDKDLYPLTSLKSLFGNDPSSQ
>AY248411
LQSRPEPTAPPEESFRFGEETTTPSQKQEPIDKELYPLASLKSLFGNDPSSQ
>AY248412
LQNRPEPTAPPEESFRFGEETTTPSQKQEPIDKEKYPLASLRSLFGNDPLSQ
>AY248415
LQSRPEPTAPPAESFRFGEETTTPPQKQEPIDKELYPLASLRSLFGNDPSSQ
>AY248416
LQSRPEPTAPPEESFRFGEETATPSQKKEQTDKELYPLASLRSLFGNDPSSQ
>AY248418
LQNRPEPTAPPEESFRFGEETTNPSQKQETIDKELYPVTSLKSLFGNDPSSQ
>AY248420
LQSRPEPTAPPEESFRFGEETTAPSQKQEPIDKELYPLASLKSLFGNDPLSQ
>AY248423
LQGRTEPTAPPEESFRFGEEKTTPSQKQETVDKELYPLTSLKSLFGNDPSSQ
>AY248424
LQSRPEPTAPPEESFRFGEETTTPPQKQEPIDKE-EPLASLRSLFGNDPSSQ
>AY248425
LQSRPEPTAPPEESFRFGEETATPSQKQETIDKELYPLTSLRSLFGNDPSSQ
>AY248426
LQSRPEPTAPPEESFRFGEGTTNPSQKQDPIDRERYPLASLKSLFGNDPLSQ
>AY248427
PQSRLEPTAPPEESFRFGEETTTPPQKQEQMDKEMYPLTSLRSLFGNGPSSQ
>AY248429
LQSRPEPTAPPEESFRFGGETTTPSQKQEPIDKELYPLASLKSLFGNDPSSQ
>AY248436
LQSRPEPTAPPEESFRFGEETATPPQKQEPIDKEPLPLASLKSLFGNDPSSQ
>AY248439
LQSRPEPTAPPEESFRFGEEITTPSQKQEPIDKEHYPLASLRSLFGNDPSSQ
>AY248444
LQSRPEPTAPPEESFRFGEETITPSQKQEPINKELYPLASLRSLFGNDPSSQ
>AY248445
LQSRPEPTAPPEESFRFGEETTTPSPKQEPIDKEMYPLASLKSLFGNDPSSQ
>AY248451
LQSRPEPTAPPEERFRFGEETTTPSQKQEPTDREVYPLASLKSLFGNDPLSQ
>AY248452
LQSRPEPSAPPEESFRFGEETTTPSQKQEPIDKELYPLTSLRSLFGSDPSSQ
>AY248455
LQSRPEPSAPPEESFRFGEETTTPSQRQEPIDKEMYPLASLKSLFGNDPSSQ
>AY248456
LQSRPEPTAPPAESFRFGEETATPPQKQEPTDKEMYPLASLRSLFGNDPLSQ
>AY267301
LQSRSEPTAPPAESFKFGEETTTPPQKQEPIDKELYPLASLKSLFGNDPSSQ
>AY275556
LQSRPEPTAPPEESFRFGEETTTPSQKQEPRDQELYPLASLKSLFGNDPSSQ
>AY275557
LQSRPEPTAPPEESFRFGEETTPPSQKQEPIDKELYPLASIKSLFGNRPSSQ
>AY308760
LQSRPEPTAPPEESFRFGEETTKPSQKQEPIDKEQYPLASLRSLFGNDPSSQ
>AY352275
LQSRPEPTAPPEESFRFGEETITPSQKQESIDKELYPLASLKSLFGNDPSSQ
>AY518941
LQSRPEPTAPPEESFRFGEETTTPSQKQETIDKELYPLASLKSLFGNDPSSQ
>AY518942
LQSRPEPTAPPEESFRFGEETTTPPQKQEPIDKEMYPLASLRSLFGNDPSSQ
>AY518945
LQSRPEPTAPPEESLMFGEETTTPPQKQEAIDKDLYPLTSLRSLFGSDPSSQ
>AY518947
LQSRPEPTAPPEESFRFGEETTTPSQKQEPIDRELYPLTSLKSLFGNDPSSQ
>AY518949
LQSRPEPTAPPAESFRFGEETAPPPQKQESIDKELYPLTSLRSLFGNDPSSQ
>AY518950
LQSRPEPTAPPEESFRFGEETTTPSQKQEPIDKELYPLASLKSLFGNDPSSQ
>AY518956
LQSRPEPTAPPEESFRFGEETATPPQKQEKGDKELYPLTSLKSLFGSDPSLQ
>AY518960
LQSRPEPTAPPEESFRFGEETTTPPQKQEPIDKGLYPSVSLRSLFGSDPSSQ
>AY518964
LQSRPEPTAPPEESFRFGEETTTPPQKQEMVDKEKYPLTSLRSLFGNDPSSQ
>AY518965
LQSRPEPTAPPEESFRFGEEATAPSQKPEPIDKELYPLASLKSLFGSDPSSQ
>AY518966
LQSRPEPTAPPEESFRFGEETTTPSQKQEPIDKELYPSASLRSLFGNDPLSQ
>AY518967
LQNRPEPTAPPEEIFRFREETTAPSQRQEPIDKELYPSASLRSLFGNDPSSQ
>AY518971
LQSRPEPTAPPEESFRFGEETTTPSQKQEPIDKELYPLASLKSLFGNDPSSQ
>AY518974
LQSRPEPTAPPEESFRFGEETTTPPQKQEPTDKELYPLASLKSLFGNDPSSQ
>AY518977
LQNRPEPTAPPEESFRFGEATTTPSQKQELIDQELYPSASLRSLFGNDPSSQ
>AY518983
LQNRPEPTAPPAESFRFGEEATAPSQKQEPIDKELYPLASLRSLFGNDPSSQ
>AY518985
LQNRPEPTAPPEESLRFGEETITPSQKQEPRDKELYPLTALKSLFGNDPSSQ
>AY518989
LQSRPEPTAPPEESFRFGEETTTPSQKQEPRDKELYPLTSLKSLFGNDPSSQ
>AY518990
LQSRPEPTAPPEESFRFGEETTTPSQRQGPIDKEMYPLSSLKSLFGNDPSSQ
>AY518991
LQSRPEPTAPPEESFKFREETTTPSQKQDSIDKELYPLASLRSLFGNDPSSQ
>AY518993
LQSRPEPTAPPEESFRFGEETTAPSQKQEVIDKELYPLTSLKSLFGNDPSSQ
>AY518994
LQNRPEPTAPPEESFRFGEEKTAPSQKQEPADKELYPTASLRSLFGNDPSSQ
>AY519005
LQNRPEPTAPPEESFRFGEETTTPSQKQEPIDKELYPLTSLRSLFGNDPSSK
>AY519008
LQSRPEPTAPPAEIFGFGEETTTPSQKQEPIDKERYPLASLKSLFGNDLLSE
>AY519010
LQNRPEPTAPPAESFGFGEEPTAPPQKQEAIDKELYPLTALKSLFGNDPSSQ
>AY519014
LQSRPEPTAPPAESFRFGEETNTPPQKQEPKDKELYPLASLRSLFGNDPTSE
>AY519016
LQSRPEPTAPPEESFRFGEETATPPQKQGTIDKELYPLTSLKSLFGNDPSSQ
>AY519017
HQSRLEPTAPPEESFRFGEETATPSQKQEPMDKEMYPLASLRSLFGNDPSSQ
>AY519020
LQSRPEPTAPPEESFRFGEETTTPSPKQEPKDKELYPLSSLKSLFGNDPSSQ
>AY519021
LQSRPEPTAPPEESFRFGEEITTPSQKQEPIDKEMYPLASLKSLFGNDPSSQ
>AY519025
PQSRTEPTAPPEESFRFGEETTTPSQKQETIDKEMYPLTSLRSLFGNDPSSQ
>AY519029
LQSRPEPSAPPVESFRFGEETTTPPQKQEARDKEMYPLASLRSLFGNDPSSQ
>AY519030
LQSRPEPTAPPAESFGFGEETTTPSQKQEHRDKELYPLASLRSLFGNDPSSQ
>AY519032
LQSRPEPTAPPEESFRFGEETTTPPQKQEPIDKDLYPLTSLRSLFGNDPSSQ
>AY519037
LQNRPEPTAPPEESFRFGEETTTPSQKQEPIDKELYPLASLRSLFGNDPSSQ
>AY519039
LQNRPEPTAPPEESFRFGEETTTPSQKQEPRDKELYPLTSLRSLFGNDPSSQ
>AY519040
LQSRPEPTAPPEESFRFGEETTTPPQKQEPRDKELYPLTALRSLFGNDPSSQ
>AY519047
LQSRPEPTAPPEESFRFGEETTTPSQKQEPRDKELYPLASLKSLFGNDPSSQ
>AY519049
PQSRPEPSAPPAESFRFGEETTTPSQKQETIDKELYPLASLKSLFGNDPSSQ
>AY519050
LQSRPEPTAPPAESFRFGEETTNPPQKQETVDKELVPLASLRSLFGNDPSSQ
>AY519054
PQSRPEPSAPPEESFRFGEETTTPSQKQEPTDRELYPLVSLKSLFGNDPSSQ
>AY519067
LQSRPEPTAPPAESFRFGEETTTPPQRPEPIDKEMYPLASLKSLFGNDPSSQ
>AY519072
LQSRPEPTAPPEESFRFGER-TTPSQKQEQIDKEMYPLTSLRSLFGNDPSSQ
>AY519073
LQNRTEPTAPPEESFRSGEETTTPSQKQGTIDKELYPLASLRSLFGSDPSSQ
>AY519075
LQSRPEPTAPPEESFRFGEETTTPSQKQGPIDKELYPLASLKSLFGNDPSSQ
>AY519079
PQSRTEPTAPPEESFRFGEEKTTPPQKQEPTNQELYPLASLRSLFGNDPSSQ
>AY519087
PQNRLEPTAPPEESFRFGGETTTPSQRQEQIDKELYPLASLKSLFGNDPSSQ
>AY519092
LQSRPEPTAPPEESFKFGEETTAPPQKQEPKDQELYPLSSLRSLFGSDPLLQ
>AY519094
LQSRPEPTAPPAESFRFGEETTTPSQKQDPIDKELYPLTSLKSLFGNDPSSQ
>AY519100
LQSRPEPTAPPEESFRFGEATTTPSQKQEQIDKEVYPLASLKSLFGNDPSSQ
>AY519101
LQSRPEPTAPPEESFRFGEETTTPPQKQEPRDKELYPLTSLRSLFGNDPSSQ
>AY519102
LQSRPEPTAPPEESFRFGEETTTPSQKQETIDKELYPLASLKSLFGNDPSSQ
>AY519105
LQNRPEPSAPPEESLRFGEETPTPSQKQETIDKELYPLASLKSLFGNDPSSQ
>AY519108
LQSRPEPTAPPAESFRFGEETTNPSQKQDPIDKELYPLASLKSLFGNDPSSQ
>AY519114
LQSRPEPTAPPEENSRLGEETTAPSRKQEPIDKEMYPLASLRSLFGNDPSSQ
>AY519120
LQSRPEPTAPPEESFSFGEETTIPSQKQGTIDKELYPLTSLRSLFGNDPSSQ
>AY561236
PQNRLEPTAPPEESFRFGEEVTTPLQKQEPTDKELYPLTSLKSLFGNDPSSQ
>AY561237
LQSRPEPTAPPEESFRVGEQTTTPPQKQEPRDKELYPLASLKSLFGNDPLLQ
>AY561238
LQSRPEPTAPPAESFKFGE-TQPPPQKQEPIDKELYPLASLKSLFGNDPSSQ
>AY561239
LQSRPEPTAPPEESFRFGEETTTPSQKQGMIDKELHPLTSLRSLFGNDPLSQ
>AY586543
LQSRPEPTAPPEESFRFGEETTTPSQKQEPVDKELYPLASLKSLFGNDPSSQ
>AY682547
LQSRPEPTAPPEESFRFGEEKTTPSQKQEPVEKELYPLASLKSLFGNDPSSQ
>AY713410
LQSRPEPTAPPEESFRFGEETTTPSQKQEPIDKELYPLASLRSLFGNDPSSQ
>AY713412
LQSRPEPTAPPEESFRFGEETITPSQKQEPIDKELYPLASLKSLFGNDPSSQ
>AY751406
LQNRPEPSAPPAESFRFGEETAAPSQKQEQTDKEMYPLASLKSLFGNDPLLQ
>AY751407
PQSRSEPTAPPEESFRFGEETTTPSQKQEPIDKELYPLVSLRSLFGNDPSSQ
>AY779550
LQSRPEPTAPPLESFRFEEETTPPSQKQEPVDKEQYPLASLKSLFGNDPSSQ
>AY779551
LQSRPEPTAPPLESFRFEEQTTPPSQKQEPVDKEQYPLASLKSLFGNDPSSQ
>AY779552
LQSRPEPTAPPLESFRFEEETTTPSQKQEPVDKEQYPLASLKSLFGNDPSSQ
>AY779564
LQSRPEPTAPPLESFRFEEETTPPSQKQEPVDKEQYPLASLKSLFGNDPSSQ
>AY781126
LQSRPEPTAPPEESFRFGEETTTPSQKQEPIDKELYPLASLRSLFGNDPSSQ
>AY781127
LQSRPEPTAPPEESFRFGEETTTPSQKQEPIDKERCPLASLRSLFGNDPSSQ
>AY795904
LQSRPEPTAPPAESFKFGEETTAPSQKQERIDKEEMPLASLRSLFGNDPLSQ
>AY795905
LQSRPEPSAPPAESFRFGEETTTPPQKQEPIDKEMYPLTSLRSLFGNDPSSQ
>AY818644
LQSRPEPTAPPEESFRFGEETATPSQKQEPIDRDLYPLASLRSLFGNDPSSQ
>AY819715
LQSRPEPTAPPEESFRFGEETTTPSQKQE-IDKEMYPLTSLKSLFGNDPSSQ
>AY835748
LQSRPEPSAPPEESFRFGEETTTPSQKQEPIDKELYPLASLRSLFGNDPSSQ
>AY835749
LQSRPEPSAPPEESFRFGEETTTPSQKQEPIDKELYPLASLRSLFGNDPSSQ
>AY835750
LQSRPEPSAPPEESFRFGEETTTPSQKQEPIDKELYPLASLRSLFGNDPSSQ
>AY835751
LQNRPEPSAPPEESFRFGEETTTPSQKQEPIDKELYPLASLRSLFGNDPSSQ
>AY835752
LQSRPEPSAPPEESFRFGEETTTPSQKQEPIDKELYPLASLRSLFGNDPSSQ
>AY835753
LQSRPEPTAPPEYSFRFGEETTTPSQKQEPIDKETYPLASLKSLFGNDPSSQ
>AY835754
LQSRPEPTAPPEESFRFGEETTTPSQKQEPKDKEQYPLTSLRSLFGNDPSSQ
>AY835755
LQSRPEPTAPPEESFRFGEETTTPSQKQEPIDKEMYPLASLRSLFGNDPSSQ
>AY835756
LQSRPEPTAPPAESFRFGEETTTPSQKQEPIDKEMYPLASLRSLFGNDPSSQ
>AY835757
LQSRPEPTAPPEESFRFGEETTTPSQKQEPIDKEMYPLASLRSLFGNDPSSQ
>AY835758
LQSRPEPSAPPEESFRFGEETTTPAQKQEPTDKELYPLASLRSLFGNDPSSQ
>AY835759
LQSRPEPTAPPEESFRFGEETTAPSQKQEPIDKELYPLASLRSLFGNDPSSQ
>AY835760
LQSRPEPTAPPAESFRFGEETTAPSQKQEPIDKELYPLASLRSLFGNDPSSQ
>AY835761
LQSRPEPTAPPQESFRFGEETTAPSQKQEPIDKELYPLASLRSLFGNDPSSQ
>AY835762
LQSRPEPTAPPEESFRFGEETTTPPQKQEPIDKELYPLASLRSLFGNDPSSQ
>AY835763
LQSRPEPTAPPEESFSFGEETTTPSQKQEPIDQGRYPLASLRSLFGNDPSSQ
>AY835764
LQSRPEPTAPPEESFRFGEETTTPSQKQEPIDQGMYPLASLRSLFGNDPSSQ
>AY835765
LQSRPEPTAPPEESFRFGEETTTPSQKQEPIGKEQYPLTSLRSLFGNDPSSQ
>AY835766
LQSRPEPSAPPAESFRFGEETTTPSQKQEPIDKELYPLASLRSLFGNDPSSQ
>AY835767
LQSRPEPSAPPAESFRFGEETTTPSQKQEPIDKDLYPLASLKSLFGNDPSSQ
>AY835768
LQSRPEPSAPPAESFRFGEETTTPSQKQEPIDKDLYPLASLKSLFGNDPSSQ
>AY835769
LQSRPEPSAPPEESFRFGEETTTPSQKQEPIDKEMYPLASLRSLFGNDPSSQ
>AY835770
LQSRPEPTAPPEESFRFGEETTTPTQKQEPIDRELYPLASLRSLFGNDPSSQ
>AY835771
LQSRPEPTAPPEESFRFGEETTTPTQKQEPIDEELYPLASLRSLFGNDPSSQ
>AY835772
LQSRSEPTAPPEESFRFGEETATPSQKQEPIDKELYPLASLRSLFGNDPSSQ
>AY835773
LQSRPEPTAPPEESFRFGEETTAPPQKQEPIDKELYPLASLRSLFGNDPSSQ
>AY835774
LQSRPEPTAPPEESFRFGEETTTPSQKQEPIDKELYPLASLRSLFGNDPSSQ
>AY835775
LQSRPEPSAPPDESFGFGEETTTPPQKQEPIDKEKYPLTSLRSLFGNDPSSQ
>AY835776
LQNRPEPSAPPEESFRFGEETKAPSQKQEPIDKELYPLASLRSLFGNDPSSQ
>AY835777
LQSRPEPTAPPEESFRFGEETTTPSQKQEPIDKELYPLASLKSLFGNDPSSQ
>AY835778
LQSRPEPTAPPEESFRFGEEIATPSQKQEPIDKELYPLASLKSLFGNDPSSQ
>AY835779
LQSRPEPTAPPAESFRFGEETTTPPQKQGPIDKELYPLASLKSLFGNDPSSQ
>AY835780
VQNRLEPTAPPAESFRFGEETATPPQKQGPIDKELYPLASLKSLFGNDPSSQ
>AY835781
LQSRPEPTAPPEESFRFGEETTAPSQKQEPIDKEMYPLASLRSLFGNDPSSQ
>AY857052
LQSRPEPTAPPEESLRFGEETTTPSQKQEPKDKELYPLASLRSLFGNDPSSQ
>AY857059
LQSRPEPTAPPAESFRFGEETTAPSQKQDPIDKELYPLASLKSLFGNDPSSQ
>D10112
LQSRPEPTAPPEESFRFGEEKTTPSQKQEPIDKELYPLASLRSLFGNDPSSQ
>DQ097739
LQSRSEPTAPPEESFRSGEETTTPSQKQEPIDKELYPLASLRSLFGNDPSLQ
>DQ097744
LQSRPEPTAPPEESFRFGEETTTPSQKQEPKDKELYPLASLRSLFGNDPSSQ
>DQ097747
LQSRPEPTAPPEESFRFGEETTTPSQKQEPTDKEMYPLASLRSLFGNDPLSQ
>DQ157803
FQSRPEPTAPPEESFRFGEETTAPAPKQEQIDKDLYPLTSLRSLFGNDPSSQ
>DQ157804
FQSRPEPTAPPEESFRFEEKTAAPSQGQEQKDKGLYPSVSLRSLFGNDPSSQ
>DQ157820
LQSRPEPTAPPEESFRFGEGTTNPSQKQDPIDRERYPLASLKSLFGNDPLSQ
>DQ204693
LQSRPEPTAPPEESFRFGEETATPSQKQEPIDKELYPLTSLKSLFGNDPSSQ
>DQ204694
LQSRPEPTAPPEESFRFGEETTTPPQKQEPIDKELYPLASLRSLFGNDPSSQ
>DQ204700
HQSRLEPTAPPEEGFRFGGETTTPSQKQEPIDKGLYPLASLKSLFGSDPSSQ
>DQ204707
LQSRPEPTAPPEESFKFGEETTTPSQKQEPIDKELYPLASLKSLFGNDPSSQ
>DQ204709
LQSRPEPTAPPEESFRFGEETTTPAQKQKQIDKELYPLASLRSLFGNDPSSQ
>DQ204710
LQSRPEPTAPPEESFRFGEETTTPPQKQEPIDKELYPLASLKSLFGNDPSSQ
>DQ204711
PQSRLEPTAPPEESFRFGEETATPSQKQEPIDRELYPLASLKSLFGNDPSSQ
>DQ204715
LQSRPEPTAPPEESFSFGEGTTTPSQKQELREKELYPLASLRSLFGNDPSSQ
>DQ204716
LQSRPEPTAPPEESFRFGEETTTPAQKQEPIDKELYPLASLKSLFGNDHSLQ
>DQ204722
PQGRLEPTAPPEEIFRFGEETTTPSQKQEPRDKELYPSASLRSLFGNDPSSQ
>DQ207940
LQSRPEPTAPPAESFGFGEETTTPSQKEEPTDKELYPLASLKSLFGNDPSSQ
>DQ207942
LQSRPEPTAPPEESFRFGEETATPSPKQETIDKDLYPLASLKSLFGSDPSSQ
>DQ207943
PQSRPEPTAPPEESFRFGEETTTPSQKQEQKDKELYPLVSLRSLFGNDPSSQ
>DQ295192
LQSRPEPTAPPEESFRFGEETTTPSQKQETVDKELYPLASLRSLFGNDPSSQ
>DQ295193
LQSRPEPTAPPEESFRFGEETTTPSQKQETIDKELYPLASLRSLFGNDPSSK
>DQ295195
LQSRPEPSAPPEESFRFGEETTPPAQKQEPRDKELYPLASLRSLFGNDPSSQ
>DQ295196
LQSRPEPTAPPEESFRFGEETPTPSQKQEPIDKELYPLASLRSLFGNDPSSQ
>DQ354114
LQSRPEPTAPPEESFRFGEETTTPSQKQEPIDRELSPLASLKSLFGNDPSSQ
>DQ354119
LQNRPEPTAPPEESFRFGEETTTPPQKQEPIDKDLYPLVSLKSLFGNDPSSQ
>DQ358805
LQSRPEPTAPSEESFRFGEETTTPSQKQEPKDKELYPLTSLRSLFGNDPSSQ
>DQ358810
LQNRPEPTAPPEESFRFGEETATPSQKQEQIDKELYPLASLKSLFGNDPSSQ
>DQ383746
LQSRPEPTAPPEESFRFGEETTTPSQKQEPRDKELYPLTSLRSLFGNDPSSQ
>DQ383748
LQSRPEPTAPPEESFRFGEETATPSQKQGSIDKELYPLASLRSLFGNDPSSQ
>DQ383749
LQNRPEPTVPPAESFRFGEETTTPSQKQGTIDKEMYPLDSLKSLFGNDPSSQ
>DQ383751
LQSRPEPTAPPAESFRFGEETATPSQKQEPIDKETEPLASLKSLFGNDPSSQ
>DQ394522
LQSRPEPTAPPEESFKFGEETATPSQKQERTDKELYPLASLRSLFGSDPLSQ
>DQ396398
LQSRPEPTAPPAESFRFGEEITTPSQKPETVDKDLYPLASLKSLFGSDPSSQ
>DQ487188
LQSRPEPTAPPEESFRFGEETTTPPQKQEPIDKELYPLASLRSLFGNDPSSQ
>DQ487189
LQSRPEPTAPPEESFRFGEETTTPPQKQEPIDKELYPLASLRSLFGNDPSSQ
>DQ487190
LQSRPEPTAPPEESFRFGEETTTPSQKQEPINKELYPLASLRSLFGNDPSSQ
>DQ487191
LQSRPEPSAPPEESFRFGEETTTPPQKQEPIDKELYPLASLRSLFGNDPLSQ
>DQ676870
LQSRPEPTAPPAESFSFGEEKTTPPQKQEPIDKEMYPLTALKSLFGNDPSSQ
>DQ676874
IQSRTEPTAPPEESFRFGEETTTPSQKQETVDKEMYPLASLRSLFGSDPSSQ
>DQ676886
LQSRPEPTAPPAESFSFGEETPAPSQKQEPIDKEMYPLASLKSLFGNDPSSQ
>DQ823362
LQSRPGPTAPPEESFRFGEETTTPPQKQEPIDKELYPLASLKSLFGNDPSSQ
>DQ823363
LQSRPEPSAPPEESFRFGEETTTPSQKQEPRDKELYPLTSLRSLFGNDPSSQ
>DQ823364
LQSRPEPTAPPEESFRFGEETTTPSQKQEPIDKELYPLTSLRSLFGNDPSSQ
>DQ833405
LQSRPEPTASPAESFGFGEETTTPSQKQEPKDRELYPVTSLKSLFGNDPSSQ
>DQ833406
LQSRPEPTAPPAESFRFGEETATPSQKQEPIDKELYPLASLKSLFGNDPSSQ
>DQ833407
LQSRPEPTAPPEESFRFGEETTTPSQKQEPIDKETYPLASLKSLFGNDPSSQ
>DQ833408
LQSRPEPSAPPEESFRFREETTTPPQKQEPIDKELYPLASLKSLFGSDPSSQ
>DQ833409
LQSRPEPTAPPAESFGFGEETTTPSQKQKQIDKDLYPLASLKSLFGNDPSSQ
>DQ833410
LQSRPEPTAPPEESFRFGEETTTPSQKQEPVDKDLYPLASLKSLFGNDPSSQ
>DQ833411
LQSRPEPTAPPEESFRFGEETTTPSQKQEPIDKELYPLASLKSLFGNDPSSQ
>DQ833413
LQSRPEPTAPPEESFRFGEETTTPSQKQDPIDKDLYPLASLKSLIGNDPSSQ
>DQ833414
LQSRPEPTAPPEESFRFGEETTTPAQKQEPIDKELYPLASLKSLFGNDPSSQ
>DQ833417
LQSRPEPTAPPAESFGFGEETTTPSQKQETIDKDLYPLASLKSLFGNDPSSQ
>DQ833420
LQSRPEPTAPPEESFRFGEETTTPSQKQEPIDKDLYPLTSLKSLFGNDPLSQ
>DQ833421
LQSRPEPTAPPEESFRFGEETTTPSQKQETIDKELYPLTSLKSLFGNDPSSQ
>DQ833422
LQSRPEPSAPPEESFRFGEETTTPAQKQEPIDKELYPLTSLKSLFGNDPSSQ
>DQ833423
LQSRPEPTAPPEESFGFGEETTTPSQKQEPIVKEQYPLASLRSLFGNDPSSQ
>DQ833425
LQSRPEPTAPPAESFGFGEETTTPPQKQEPIDKGLYPLASLKSLFGNDPSSR
>DQ833427
LQSRPEPTAPPEESFRFGEETTTPPQKQEPIDRELYPLASLRSLFGNDPSSQ
>DQ833428
LQSRPEPSAPPEESFRFGEETTTPPQKQEPIDKELYPLTSLRSLFGNDPSSQ
>DQ833430
LQSRPEPTAPPEESFRFGEETTTPAQRQEPIDKELYPLTSLRSLFGNDPSSQ
>DQ833431
LQSRPEPSAPPEESFRFGEETTTPPQKQEPIDKELYPLASLKSLFGNDPSSQ
>DQ833435
LQNRPEPTAPPAESFRFGEETTTPAQKQEPIDKELYPLASLKSLFGNDPLLQ
>DQ833436
LQSRPEPTAPPEESFRFGEETATPPQKQEQIDKELYPLTSLKSLFGNDPSSQ
>DQ837381
PQSRLEPTAPPEESFRFGEETATPPQKQEPTDKEQYPLASLRSLFGNDPSSQ
>DQ886031
LQSRPEPTAPPEESFRFGEETTTPSQKQELIDKEPIPLASLRSLFGNDPLSQ
>DQ886032
PQGRLEPTAPPEESFRFGEETTTPPQKQDPIDKEMYPLASLRSLFGNDPSSQ
>DQ886035
LQSRPEPTAPPEESFRFGEETPTPSQKQEPLDKELLPLASLRSLFGNDPSSK
>DQ886036
PQSRTEPTAPPEESFRFGEETTTPPQKQEPIDRELYPLASLRSLFGNDPSSQ
>DQ886037
LQSRPEPTAPPEESLRFGGETTTPPQKQEPIDKELYPLASLKSLFGNDPLSQ
>EF122502
LQSRPEPTAPPEESFRFGEETTAPSQKQEPIDKDLYPLASLKSLFGNDPSSQ
>EF122503
LQSRPEPTAPPEESFRFGEETTAPSQKQEPIDKELYPLTSLRSLFGNDPSSQ
>EF122504
LQSRPEPTAPPEESFRFGEETTTPSQKQEPIDKELYPLASLKSLFGNDPSSQ
>EF122509
LQSRPEPTAPPEESFRFGEETTTPSQKQEPIDKELYPLASLKSLFGNDPSSQ
>EF122510
LQSRPEPTAPPEESFRFGEETATPSQKQEPIDKELYPLASLKSLFGNDPSSQ
>EF122511
LQSRPEPTAPPEESFRFGEETTTPSQKQEPIDKELYPLASLKSLFGNDPSSQ
>EF122513
LQSRPEPTAPPEESFRFGEETPTPSQKQEPIDKEIYPLASLKSLFGNDPSSQ
>EF122514
LQSRPEPTAPPEESFRFGEETTTPSQKQEPIDKDLYPLASLRSLFGNDPSSQ
>EF122516
LQNRPEPTAPPAESFRFGEETTTPSQKQEQVDKELYPLASLKSLFGNDPSSQ
>EF122517
LQSRPEPTAPPEESFRFGEETTTPSQKQEPIDKELYPLASLKSLFGNDPSSQ
>EF122519
LQSRPEPTAPPEESFRFGEETTTPSQKQEPIDKELYPLASLKSLFGNDPSSQ
>EF122522
LQSRPEPTAPPEESFRFGEEITTPPQKQEPIDKELYPLASLKSLFGNDPSSQ
>EF122529
LQSRPEPTAPPEESFRFGEETTTPSQKQEPIDKELYPLASLKSLFGNDPSSQ
>EF122533
LQSRPEPTAPPEESFRFGEETTTPSQKQEPIDKDLYPLTSLKSLFGNDPSSQ
>EF122538
LQSRPEPTAPPEESFRFGEETTTPAQKQEPIDKELYPLASLKSLFGNDPSSQ
>EF122545
LQSRPEPTAPPEESFRFGEETTTPPQKQETIDKELYPLASLKSLFGNDPSSQ
>EF122546
LQSRPEPTAPPEESFRFGEEKTTPSQKQEPINKDLYPLTSLKSLFGNDPSSQ
>EF122547
LQSRPEPTAPPAESFGFGEETTTPPQKQEPIDKELYPLASLRSLFGSDPSSQ
>EF122548
LQSRPEPTAPPEESFRFGEETTTPSQKQEPIDKELYPLASLKSLFGNDPSSQ
>EF122549
LQSRPEPTAPPEESFRFGEETATPPQKQEPIDKELYPLASLKSLFGNDPSSQ
>EF122552
LQSRPEPTAPPAESFRFGEETTTPSQKQEQTDKDLYPLASLKSLFGNDPSSQ
>EF122555
LQSRPEPTAPPEESFRFGEETTSPSQKQESIDKELYPLASLKSLFGNDPSSQ
>EF122556
LQNRPEPTAPPEESFRFGEETTTPSQKQEPIDKELYPLASLRSLFGNDPSSQ
>EF122557
LQSRPEPTAPPEESFRFGEETTTPSQKQEQIDKELYPLASLKSLFGNDPSSQ
>EF122562
LQSRPEPTAPPEESFRFGEETTTPSQKQEPIDKDLYPLASLKSLFGNDPSSQ
>EF122564
LQSRPEPSAPPAESFGFGEETTTPPQKQEPADKDLYPLASLRSLFGNDPSSQ
>EF122566
LQSRPEPTAPPAESFRFGEETTTPPQKQEPTDKELYPLASLRSLFGSDPPSQ
>EF122567
LQSRPEPTAPPEESFRFGEGTATPAQKQEPIDKELYPLTSLKSLFGNDPSSQ
>EF122569
LQSRPEPTAPPEESFRFGEETTTPSQKQEPIDKDLYPLASLKSLFGNDPSSQ
>EF122570
LQSRPEPTAPPEESFRFGEETTTPSQKQEPIDKELYPLASLKSLFGNDPSSQ
>EF122571
LQSRPEPTAPPEESFRFGEETTTPSQKQEPIDKELYPLASLKSLFGNDPSSQ
>EF122572
LQSRPEPTAPPEESFRFGEETTTPSQKQESIDKEMLPLASLKSLFGNDPSSQ
>EF122573
LQSRPEPTAPPEESFRFGEETTTPSQKQEPIDKELYPLASLKSLFGNDPSSQ
>EF122575
LQSRPEPTAPPEESFRFGEETTTPSQKQEPIDKELYPLASLKSLFGNDPSSQ
>EF122577
LQSRPEPTAPPAESFGFGEETTTPSQKQEPIDKELYPLASLRSLFGNDPSSQ
>EF122578
LQSRPEPTAPPEESFRFGEETATPSQKQEPIDKELYPLASLKSLFGNDPSSQ
>EF122580
LQSRPEPTAPPEESFRFGEETTTPSQKQEPIDKELYPLASLKSLFGNDPSSQ
>EF122581
LQSRPEPTAPPEESFRFGEETTTPSQKQEPIDKELYPLVSLKSLFGNDPSSQ
>EF122582
LQSRPEPTAPPEESFRFGEETTTPSQKQEPIDKELYPLTSLKSLFGNDPSSQ
>EF122583
LQSRPEPTAPPEESFRFGEETTTPSQKQEPIDKELYPLASLKSLFGNDPSSQ
>EF122584
LQSRPEPTAPPAESFGFGEETTTPSQKQELIDKELYPLASLKSLFGNDPSSQ
>EF122585
LQSRPEPTAPPEESFRFGEETTAPSQKQEPIDKDLYPLASLKSLFGNDPSSQ
>EF122590
LQSRPEPTAPPEESFRFGEETTTPSQKQEPIDKDLYPLASLKSLFGNDPSSQ
>EF122591
LQSRPEPTAPPEESFRFGEETTTPSQKQEPIDKDLYPLTSLRSLFGNDPSSQ
>EF122593
LQSRPEPTAPPEESFRFGEETTTPAQKQEPIDKELYPLASLKSLFGNDPSSK
>EF178310
LQNRPEPSAPPAESVSFGEEITTPSQKQEPIDKEMYPLASLKSLFGNDPSSQ
>EF178334
LQSRPEPTAPPEESFRFGEETTTPSQKQEPIDKELYPLASLKSLFGNDPSSQ
>EF178337
LQSRPEPTAPPEESFRFGEETTAPSQKQDPIDKELYPLASLKSLFGNDPSSQ
>EF178373
LQSRPEPTAPPEESFRFGEETTTPPQKQEPIDKELYPLASLKSLFGNDPSSQ
>EF178374
LQSRPEPTAPPEESFRFGEEAATPSQKQEPIDKDLYPLASLRSLFGNDPSSQ
>EF178420
LQSRPEPTAPPEESFRFGEEITTPSQKQEPIDKEMYPLASLRSLFGNDPSSQ
>EF178427
LQSRPEPTAPPEESFRFGEETATPSQKQETIDKELYPLASLKSLFGNDPSSQ
>EF363124
LQSRPEPTAPPEESFRFGEETTTPSQKQEPIDKELYPLASLRSLFGNDPSSQ
>EF363127
LQNRTEPSAPPEEIFGFGEEAAAPPQKQEPIDKEKYPLTSLRSLFGNDPSSQ
>EF370194
LQSRPEPTAQPEESFRFGEETTTPSQKQEPMDKELYPLASLRSLFGSDPSSQ
>EF370204
LQSRPEPTAPPEESFRFGEETTTPSQKQETVDKELYPLASLRSLFGNDPSSQ
>EF370217
PQSRLEPTAPPEESFRFGEETATPSQKQEPIDKELYPLASLKSLFGNDPSSQ
>EF370229
LQSRPEPSAPPEESFRFGEETTPPAQKQEPRDKELYPLASLRSLFGNDPSSQ
>EF370232
LQSRPEPSAPPEESFRFGEETTPPAQKQEPRDKELYPLASLRSLFGNDPSSQ
>EF370266
LQSRPEPTAPPEESFRFGEETPTPSQKQEPIDKELYPLASLRSLFGNDPSSQ
>EF370280
LQSRPEPTAPPEESFRFGEETTTPSQKQESIDKELYPLASLRSLFGNDPSSK
>EF370299
PQSRLEPTAPPEESFRFGEETTTPSQKQEPIDKEMYPLASLKSLFGNDPLSQ
>EF370324
FQSRPEPTAPPEESFRFGEETTTPPQKQEQIDKERGPMDSLRSLFGNDPLSQ
>EF370326
IQNRLEPTAPPEESFRFGEETTTPSQKQEPIDRDLYPLASLKSLFGNDPSSQ
>EF370338
LQSRPEPTAPPEESFRFGEETPTPSQKQEPIDKELYPLASLKSLFGNDPSSQ
>EF370361
LQSRPEPTAPPEESFRFGEETATPSQKQEPIDKDLYPLASLRSLFGNDPSSQ
>EF370365
LQSRPEPTAPPEESFRFGEETTTPSQKQEPIDKDLYPLASLKSLFGNDPSSQ
>EF370378
LQSSLEPTAPPEESLRFGEETTTPPQKQETIDKELYPLTSLRSLFGSDHSSQ
>EF394214
LQSRPEPSAPPEESFRFGEETTTPSQKQEPIDRELYPLASLKSLFGNDPSSQ
>EF394215
LQSRPEPTAPPEESFRFGEETTTPSQKQEQIDKDLYPLTSLKSLFGNDPSSQ
>EF394216
LQSRPEPTAPPEESFRFGEETTTPSQKQEPIDKELYPLASLKSLFGNDPLSQ
>EF394217
LQSRPEPSAPPEESFRFGEETTTPPQKQEPIDKELYPLTSLRSLFGNDPSSQ
>EF394220
PQSRPEPTAPPEESFRFGEETATPPQKQEPIDKDLYPLASLKSLFGNDPSSQ
>EF394221
LQSRPEPTVPPEESFRFGEETTTTSPKQEAIDKELYPLASLKSLFGNDPSSQ
>EF394222
LQSRPEPTAPPEESFRFGEETTTPPQKQEQIDKELYPLASLKSLFGNDPSSQ
>EF394223
LQSRPEPTAPPEESFRFGEETTTPPQKQEPIDKDLYPLTSLKSLFGNDPSSQ
>EF394227
LQSRPEPTAPPEESFRFGEETTTPSQKQEPIDKELYPLASLKSLFGNDPSSQ
>EF394228
LQSRPEPTAPPEESFRFGEETTTPSQKQEPIDKELYPLASLKSLFGNDPSSQ
>EF394229
LQSRPEPTAPPEESFRFGEETTTPPQKQEPIDKDLYPLASLKSLFGNDPSSQ
>EF394231
LQSRPEPTAPPEEGFRFGEETTTPSQKQEPIDRDLYPLASLKSLFGNDPSSQ
>EF394232
LQSRPEPTAPPEESFRFGEETTTPSQKQEPIDKELYPSASLKSLFGNDLSSQ
>EF394234
LQSRPEPTAPPEESFRFGEETTAPSQKQEPIDKGLYPLASLKSLFGNDPSSQ
>EF394235
LQSSPEPTAPPEESFRFGEETTTTSQKQEPIDKELYPLASLKSLFGNDPSSQ
>EF394236
LQSRPEPTAPPEESFRFGEETTTPPQKQEPIDKDLYPLTSLKSLFGNDPSSQ
>EF396488
LQSRPEPTAPPEESFRFGEETTTPPPKQESRDKELYPLASLKSLFGSDPSLQ
>EF396489
LQSRPEPTAPPEESCRFGEETTTPSQKQDTIEKEMYPLASLRSLFGNDPSSQ
>EF396491
LQSRPEPTAPPEESFRFGEETITPSQKQGTIDKELYPLASLKSLFGNDPSSQ
>EF396492
LQSRPEPTAPPEESFRCGKETATHSQKQEPVDKELYPLTSLRSLFGNDPSSQ
>EF396493
LQSRPEPTAPPEESFRCGKETATHSQKQEPVDKELYPLTSLRSLFGNDPSSQ
>EF396494
LQSRPEPTAPPEESLRFGEETLAPSQKQEPVDKELYPSASLRSLFGNDPSSQ
>EF396496
LQSRPEPTAPPEESLRFGEETLAPSQKQEPVDKELYPSVSLRSLFGNDPSSQ
>EF396498
LQSRPEPTAPPEESFRFGEETTSPPQKQEPRDKELYPLASLRSLFGNDPSSQ
>EF396502
LQSRPEPTAPPEESFRFGEETTTPPQKQEPIDKELYPLTSLKSLFGNDPSSK
>EF396507
LQSRPEPTAPPEESFRFGEETTTLPQKQEPIDKDLYPTTSLRSLFGNDPSSQ
>EF396510
LQSRPEPTAPPEESFRFGEETTTLPQKQEPIDKELYPTTSLRSLFGNDPSSQ
>EF428444
LQSRPEPTAPPEESFRFGEETTTPSQQQEPIDKDLYPLTSLKSLFGNDPSSQ
>EF514698
LQSRPEPSAPPAESFRFGEETPTPSQKQEPIDKELYPSASLRLLFGNDPSSQ
>EF514699
LQSRPEPSAPPEESFRFGEETATPSQKQEPKDQELCPSASLRSLFGNDPSSQ
>EF514700
LQSRPEPTAPPAESFRFGEGTTTPSQRQEPIDKELYPSASLRSLFGNDPSSQ
>EF514701
LQSRPEPTAPPEESFRFGEEIATPSQKQEPKDKELYPLTSLRSLFGNDPLSQ
>EF514703
PQGRLEPTAPPEESFRFGEETTTPSQKQELIDKDQHPLASLRSLFGNGPSS-
>EF514704
LQNRPEPSAPPEESFRFGEETTTPLQKQEPIDKEMYPLASLRSLFGNDPSSQ
>EF514705
LQSRPEPTAPPEESFRFGEETATPSQKQGPTDKEMYPLTSLRSLFGNDPSSQ
>EF514706
LQSRPEPTAPPEESFRFGEETATPDQKQGTVDKELYPLASLRSLFGSDPSSQ
>EF514707
LQSRPEPTAPPEEIFRFGEETATPSQKQETINKESYPLASLRSLFGNDPSSQ
>EF514708
LQSRPEPTAPPEESFRFGEETTAPTQKQEPIDKELYPLASLRSLFGNDPSSQ
>EF514709
LQSRPEPTAPPEESFRFGEGTTTLPQKQEPIDKELYPLASLRSLFGNDPSSQ
>EF514710
LQSRPEPSAPPEESFRFGEETTTPSQKQEPIDKEMYPLASLRSLFGNDPSSQ
>EF514711
LQSRPEPTAPPEESFRFGEETTTPSQRQERIDKELYPSTSLRSLFGNDPSS-
>EF514712
LQSRPEPTAPPEESFRFGEETTTPSQKREPIDKELYPLASLRSLFGNDPSSQ
>EF637046
LQNRPEPTAPPAESFRFGEETTTPPQKQEPVDKELYPLASLRSLFGNDPSSQ
>EF637047
LQSRPEPTAPPAESFSFGEETTTPFQKQESKDKEVYPLASLRSLFGNDPSSE
>EF637049
LQSRPEPSAPPAESFRFGEETTTPSQKQEPIDKEMYPLTSLRSLFGNDPSSQ
>EF637050
LQSRPEPSAPPEESFRFGEGTTTPPQKQEQKEKELYPLTSLRSLFGNDPSSQ
>EF637051
LQSRPEPTAPPEESFRFGEETTTPSQKQEPIDKEQYPLASLRSLFGNDPSSQ
>EF637053
LQSRPEPTAPPEESFRFGEETTIPPQKQEPIDKELYPLASLRSLFGNDPSSQ
>EF637054
LQRRPEPTAPPEESFRFGEETATPSQKPEQIDKELYPLTSLKSLFGSDPSSQ
>EF637057
LQSRPEPTAPPEESFRFGEEKTTPPQKQEPIDKDLYPLTSLRSLFGNDPSSQ
>EF694037
LQSRPEPTAPPEESFRFGGETTPPSQKQEPIDKELYPLASLKSLFGNDPSSQ
>EU047608
LQSRLEPTAPPEESFRFGEETTTPPQKQGPIDKEQYPLASLRSLFGSDPSSQ
>EU248321
LQSRPEPTAPPEESFRFGEEITTPSQQPEPIDKEKYPLASLRSLFGNDPSSQ
>EU248339
LQSRPEPTAPPEESFRFGEEITTPPQKQEPIDKELYPLASLKSLFGSDPSSQ
>EU248362
LQSRPEPTAPPEESFRFGEETTTPPQKQELIDKELYPTTSLKSLFGNDPLLQ
>EU248390
LQNRPEPTAPPEESFRFGEETTTPSQKQETVDKELYPLASLRSLFGNDPSSQ
>EU248425
LQNRTEPTAPPEESFRFGEETTTPSQKQETVDKELYPLASLRSLFGNDPSSQ
>EU248463
LQNRPGPTAPPEESFRFGEEIATPSQKQDQKDEELYPLASLRSLFGNDPSSQ
>EU248499
LQSRPEPTAPPEESFRFGEKTTTPSQKQEPIDEELYPMASLKSLFGNDPSSQ
>EU248503
LQSRPEPSAPPEESCRFGEETTNPSQKQEEIDKELYPLTSLRSLFGNDPSSK
>EU248522
LQNRPEPTAPPEEIFSFGEETTTSSQKQGPKDKELYPLTSLRSLFGNDPSSQ
>EU547186
LQSRPEPTAPPEESFRFGEETTNPPQKQEPID-ELYPMASLKSLFGNDPSSQ
>EU786672
LQSRPEPTAPPEESFRFGEETTTPPQKQEPIDKELYPLSSLKSLFGNDPSSQ
>EU786674
LQSRPEPTAPPLESFRFGEETTTPSQKQEPTDKDMYPLTALKSLFGNDPLSQ
>EU786675
LQSRPEPTAPPEESFRFGEETATPPQKQEPKDKEMYPLASLKSLFGNDPSSQ
>EU786676
LQSRPEPTAPPEESFRFGEETATPPQKQEPIDKELYPLASLKSLFGNDPSSK
>EU786677
PQSRLEPTAPPEESFSFGEEAATPSQKQEPIDKELYPLASLRSLFGNDPSSQ
>EU786678
LQSRPEPTAPPEESFRFGEEKTTPSQKQEPRDQELYPLASLRSLFGSDPSSQ
>EU786679
LQNRLEPTAPPEESFRFGEETQ-PSQKQEPIDKEMYPLASLKSLFGNDPSSQ
>EU786680
LQSRPEPTAPPAESFRFGEETTTPPQKQEPVGKDMYPWDSLRSLFGNDPSSQ
>EU839597
LQSRPEPSAPPAESFRFGEETTTPPQKQEQINQDLYPLASLRSLFGNDPSSQ
>FJ195090
LQSRPEPSAPPEESFRFGEETTTPSQKQEPRDKELYPLASLRSLFGNDPSSQ
>FJ388914
LQRTPEPTAPPEESFIFGEETTTPPQKQEPIDKELYPLASLKSLFGNDPLSQ
>FJ469682
LQSRPEPTAPPEESFRFGEETTTPSQKPETIDKEVYPLTSLRSLFGNDPSSQ
>FJ469685
LQSRPEPSAPPAESFRFGEETPTPSQKQETIDKELYPSASLRLLFGNDPSSQ
>FJ469688
LQNRPEPTAPPEESFRFGEEATVPSQKQESIDKDLYPLASLKSLFGNDPSSQ
>FJ469691
LQSRPEPSAPPEESFRFGEETATPPQKQEPVDKELYPLASLRSLFGNDPSSQ
>FJ469692
LQSRPEPTAPPAESFRFGEETTAPPQKQEPIDKELYPLASLKSLFGSDPSSQ
>FJ469693
LQSRPEPTAPPAESFGFGEETTTPPQKQEPTDKELYPLASLKSLFGNDPSSQ
>FJ469694
LQNRPEPTVPPEESFRFGEETTTPSQKQEQRDKDLYPLASLRSLFGNDPSSQ
>FJ469695
LQSRPEPSAPPEESFRFGEETTTPSQKQEPADKGMYPLASLRSLFGNDPSSQ
>FJ469696
LQSRPEPTAPPAESFRFGEETATPPQKQEPIDKEMYPLASLKSLFGNDPSSQ
>FJ469697
PQSRPEPSAPPEESFRFGEETTAPSLKQEPINKELYPLASLKSLFGNDPSSQ
>FJ469698
LQSRPEPTAPPAESFRFGEETTTPPQKQEPIDKELYPLASLKSLFGNDPSSQ
>FJ469699
LQSRPEPTAPPAESFRFGEETTTPSQKQEPTDKELYPLASLRSLFGNDPSSQ
>FJ469700
LQNRPEPTAPPEESFGFGEETTTPSQKQGTIDKELYPLASLRSLFGNDPSSQ
>FJ469701
LQSRPEPTAPPEESFRSGEETTAPSQKQEPKDKELYPLASLRSLFGNDPSSQ
>FJ469702
LQSRPEPTAPPEESFRFGEETTTPSQKQGTIDQETYPLASLKSLFGNDPSSQ
>FJ469703
LQSRPEPTAPPEESFRFGEETTTPSQKQEQIDKELYPLTSLRSLFGNDPSSQ
>FJ469704
LQSRPEPTAPPEESFRFGEETTTPSQKQEPRDKELYPLASLRSLFGNDPSSQ
>FJ469705
LQSRPEPTAPPEESFRFGEETTTPSQKPEPIDKEVYPLTSLRSLFGNDPSSQ
>FJ469709
LQSRPEPTAPPEESFRFGEETTTPSQKQEPIDKELYPLASLRSLFGSDPSSQ
>FJ469710
LQSRPEPSAPPMESFRFGEETATPSQKQEQTDKELYPLASLRSLFGNDPSSQ
>FJ469711
LQSRPEPSAPPEESFRFGER-TTPPQKQEPIDKELYPSASLKSLFGSDPSSI
>FJ469713
LQSRPEPSAPPAESFGFGEETTTPSQKQETVDKELYPLASLKSLFGNDPSSQ
>FJ469719
LQSRPEPTAPPEESFRFGEETATPAQKPEPIDKELYPLASLKSLFGNDPSSQ
>FJ469720
LQSRPEPTAPPEESFRFGEETTTPSQKPETIDKEVYPLTSLRSLFGNDPSSQ
>FJ469722
LQSRPEPTAPPEEIFRFGEETATPPQKQEPIDKELYPSASLRSLFGNDPSSQ
>FJ469723
LQSKPEPTAPPEESFRFGEERTTPSQKQEPIDKGLYPLASLRSLFGNDPLSQ
>FJ469724
LQSRPEPTAPPEESFRFGEETTTPSQKPETIDKEVYPITSLRSLFGNDPSSQ
>FJ469727
PQSKIEPTAPPEESFRFGEETTTPPQKQEPIDKELYPLASLRSLFGNDPSSQ
>FJ469728
LQSRPEPTAPPEESFRFGEETTTPSQKQELIGKEQYPLTSLRSLFGNDPSSQ
>FJ469729
LQSRPEPTAPPAESFRFGEETATPSQKQETVDKEVYPLASLKSLFGSDPLLQ
>FJ469731
LQNRPEPSAPPEESFRFGEETITPSQKQEQRDKEKYPLTSLRSLFGNDPLSQ
>FJ469732
LQNRPEPSAPPEESFRCGEETTTPSQKQETIDKDLYPLTSLRSLFGSDPSSQ
>FJ469733
LQSRPEPSAPPEESFRFGEETTPPSQKQEQIDKELYPSASLRSLFGNDPLSQ
>FJ469738
LQSRPEPTAPPAESFGFGEGTTAPSQKQDPIDKELYPLASLKSLFGNDPSSQ
>FJ469739
LQSRPEPTAPPEKSFRFGEETAAPPQKQEPIDKGLYPSASLRSLFGNDPSSQ
>FJ469740
LQSRPEPTAPPEESFRSGEETTSPSQKQETIDKTLYPSASLRSLFGNDPSSQ
>FJ469741
LQSRPEPTAPPAESFLFGEETTTPSQKQEPIDKELYPLASLKSLFGNDPSSQ
>FJ469742
LQSRPEPSAPPEESFRFVEETTTPSQKQDTIEKETYPLASLKSLFGNDPSSQ
>FJ469744
LQSRPEPTAPPEESFRFGEETTTPPQKQEPRDKELYPLASLRSLFGNDPSSQ
>FJ469745
LQSRPEPTAPPAASFRFGEETTTPPQKQEPVDRELYPLASLKSLFGNDPSSQ
>FJ469747
AQGRLEPTAPPEEGFRFGEETTTPPQKQEPIDKDLYPSVSLRSLFGNDPSSQ
>FJ469748
LQSRPEPSAPPAESFKFGEETTTPSQKQEPIDKEMYPLASLKSLFGNDPLSQ
>FJ469749
LQSRPEPTAPPEESFRFGEETTTPPQKQEPRDKELYPLASLRSLFGNDPSSQ
>FJ469750
LQSRPEPTAPPEESFRFGEETATPSQKQEQIDKELYPLTSLRSLFGNDPSSQ
>FJ469751
LQSRPEPTAPPAESFRFGEEAAAPSQKREPTDQELYPLASLKSLFGNDPSSQ
>FJ469752
LQSRPEPTAPPEESFRFGEGTAIPSQKQEPIDKELYPLTSLRSLFGNDHSSQ
>FJ469753
LQSRPEPTAPPEESFRFGEETTTPSQKQEPINKELYPLASLRSLFGNDPSSQ
>FJ469755
LQSRPEPTAPSEESFRFGEETAAPPQKQEPIDQGLYPLASLRSLFGNDPSSQ
>FJ469756
LQNRPEPTAPPEESFRFGEETTTPSQKQEPADKDLYPLASLRSLFGNDPLSQ
>FJ469758
LQSRPEPTAPPEESFRFGEETTTPPQNPEMRDKELYPLASLRSLFGNDPSSQ
>FJ469762
LQSRPEPTAPPEESLRSGEETTSPSQKQETIDKTLYPLASLRSLFGNDPSSQ
>FJ469764
LQNRPEPSAPPAESFRFGEETTTPPQKQEPIDKEMYPLTSLRSLFGNDPSSQ
>FJ469765
PQSKIEPTAPPEESFRFGEETTTPPQKQEPIDKELYPLASLRSLFGNDHSSQ
>FJ469766
LQSRPEPTAPPEESFRFGEEKTAPSQKQEPTDKEMYPLASLRSLFGNDPSSQ
>FJ469768
LQNRPEPSAPPEESFRFGEETAFPSQKQEPIDKELYPLVSLKSLFGNDPSSQ
>FJ469769
LQNRPEPTAPPAESFRFGEETTTPSQKQEQTDKELYPLASLRSLFGNDPSSQ
>FJ469770
LQNRTEPTAPPEEIFRFGEETTTPSQKQGPMDKEQYPLTSLRSLFGSDPSSQ
>FJ469771
LQSRLEPTAPLEESFRFREETTTPSQKQEPIDKEQYPLTSLRSLFGNDPSSQ
>FJ469772
LQSRPEPTAPPEESFKFGGETTTPPQKQETVDKDLYPLASLRSLFGNDPSSQ
>FJ525814
LQSGPEPTAPPAESFRFGEETTTPSQKQKPVDKDLYPLASLRSLFGNDPSSQ
>FJ531384
LQSRPEPTAPPAESFRFGEETTTPPQKQEPIDKELYPLTSLKSLFGNDPLSQ
>FJ531387
LQNRLEPTAPPAENFRFGEETTTPPQKQEPTDKELYPLVSLKSLFGNDPSSQ
>FJ531389
LQSRPEPTAPPAESFGFGEETTTPPRKQETIDKELYPLASLKSLFG-DPSSQ
>FJ531390
LQNRLEPTAPPAESVRFGEETTTPPQKQEPTDKELYPLISLKSLFGNDPSSQ
>FJ531451
LQSRPEPSAPPEESFRFGEETTTPSQKQEPIDKELYPSASLKSLFGNDPLSQ
>FJ531461
LQSRPEPTAPPAESFRFGEETTTPPQKQEQKDQGHPPLVSLKSLFGNDPLSQ
>FJ531463
LQSRPEPTAPPEESFRFGEETTAPSQKQEPIDKDLYPLASLKSLFGNDPSSQ
>FJ531464
LQSRPEPTAPPEESFRFGEETTTPSQKQEPIDKELYPLVSLKSLFGNDPSSQ
>FJ531465
LQSRPEPTAPPEESFRFGEETTTPSQKQEPIDKETYPLASLKSLFGNDPSSQ
>FJ647145
LQSRPEPTAPPEESFRFGEETTTPSQKQEPIDKELYPLASLRSLFGNDPSSQ
>FJ659513
LQSRPEPTAPPAESFRFGEETTTPSPKQEPIDKEVYPLASLRSLFGNDPSSQ
>FJ659514
PQGRLEPTAPPEESFRFGEETAI-SQKQEMIDKELYPSTSLRSLFGNDPLSQ
>FJ659519
LQSRPEPTAPPEESFRFGEETTTPSQKQEPIDKERYPLTSLRSLFGNDPSSQ
>FJ659520
LQNRPEPTAPPEESFRFGEETITPSQKQEPIDKDLYPSASLKSLFGNDPLSQ
>FJ659521
LQSRPEPSAPPEESFRFGEETITPSQKQEPTDKEMYPLASLRSLFGNDPSSQ
>FJ659524
LQSRPEPTAPPME-FRFGEETTAPSPKKEETDEEVYPLASLRSLFGSDPSSQ
>FJ659525
LQSRPEPTAPPAESFGFGEETTTPSQKQEPTDREMYPLTSLRSLFGNDPSSQ
>FJ659526
LQSRPEPTAPPEESFKFGEETAMPSPKQEPTDKELYPLASLKSLFGSDPSSQ
>FJ659530
LQSRPEPTAPPAESFMFGGE-TTPPQKQEPTDKEMYPLAALKSLFGNDPSSQ
>FJ659534
LQNRPEPTAPPEESFRFGEETTTPSQKQKPIDKGLYPLASLRSLFGNDPSSQ
>FJ659536
LQSRPEPTAPPEESLRRGEETTTPSQKQEPIDKELYPLVSLRSLFGNDPSSQ
>FJ659538
LQSRPEPTAPPAESFRFGEETTTPSQKPEPIDKELYPLASLKSLFGNDP-SQ
>FJ659540
IQNRLEPTAPPEESFRVGEETTTPSQKQEPIDKELYPLASLKSLFGNDPSSQ
>FJ659542
LQSRPEPTAPPEESFRFGEETTTPPQKPEPADKELYPLASLKSLFGSDPLSQ
>FJ659543
LQSRPEPTAPPAESFRFGEETTAPPQKQEPTDKELYPLASLRSLFGNDPSSQ
>FJ659548
LQSRPEPTAPPEESFRFGEETT-PHQKQDSVDKEMYPLTSLKSLFGNDPSSQ
>FJ659549
LQNRTEPTAPPEESFRFGEETTTPSQKQEPIDKEMYPLASLRSLFGNDPLSQ
>FJ659551
LQSRPEPTAPPEESFRFGEETTTPSQKPEQIDKELYPLASLKSLFGNDPSSQ
>FJ659555
-QSRPEPTAPPAESFRFGEETTTPPQKQEPIDGELYPLASLKSLFGNDPSSQ
>FJ659560
PQSRLEPTAPPEESFRFREETTTSSQNQEKIGKELYPLTSLRSLFGNDQSSQ
>FJ659561
FQSRPEPTAPPEESFRFGEETVAPSQKQGPTDKDTYPLASLKSLFGNDPSSQ
>FJ659577
-QSRPEPTAPPEESFRFGEETTTPPQKQEPIDKGLYPLTSLRSLFGNDPSSQ
>FJ659582
LQSRPEPSAPPEESFRFGEGTTTPSQKQEAADKEMYPLASLRSLFGNDPLSQ
>FJ659589
LQSRPEPTAPPEESFRFGEETATPSLKQEPMDKELYPLASLKSLFGNDPLSQ
>FJ659590
PQGRLEPTAPPEESFRFGEETTAPSQKQEAKDKELYPLASLKSLFGNDPLSQ
>FJ659591
LQRRPEPTAPPEEIFRFGEETTTPAQKQEQIDKELYPLTSLKSLFGNDPSSQ
>FJ659592
LQSRPEPSAPPAESFRFGEETATPPQKQEQIDKELYPLASLRSLFGNDPSSQ
>FJ659595
PQGRLEPTAPPAESFRFGEETTTPPQKQELIDKEMYPLTSLRSLFGNDPSSQ
>FJ659598
LQSRPEPTAPPAESFRFGEETPTPSQKQEQTDKDLYPLASLRSLFGSDPSSS
>FJ659601
IQNRLEPTAPPEESFKFGEET-TPSQKQGPIDKELYPLTSLKSLFGNDPSSQ
>FJ659605
LQSRPEPSAPPEESFSFGKETTAPSQKQESIDKEMYPLASLKSLFGNDPSSQ
>FJ659606
VQNRLVPTAPPEESFRFGEETTTPSQKQEPTDKELYPLASLKSLFGNDPSSQ
>FJ659608
LQSRPEPTAPPAESFRFGEETTTPPQKQELTDKEMYPLTSLRSLFGNDPLSQ
>FJ659613
PQSRLEPTAPPEESFGLGEETTTLSQKQEQIDKERHPLVSLRSLFGNDPSSQ
>FJ659619
LQSRPEPTAPPEESLRFGEETTTPPQKQEQKDQGLYPLASLKSLFGSDPSSQ
>FJ659620
LQSRPEPTAPPAESFRFGEETTTPSQKQEPIDKELYPLASLRSLFGNDPSSQ
>FJ659623
LQSRPEPTAPPEESFRFGEETTPPPQKQEPKDQELYPLHSLRSLFGSDPSSQ
>FJ659625
LQSRPEPTAPPAESFMFGEETTTPSPKQEPIDRELCPSASLKSLFGNDPSSQ
>FJ659628
LQSRPEPTAPPEESFRFGGEVAPPSQKQEPRDKEMYPLASLRSLFGNDPSSQ
>FJ659629
LQSRPEPSVPPAESFRFGEETTTPSQKQESRDKELYPLTALRSLFGNDPSSQ
>FJ659632
PQSRPEPTAPPEESFRFGEEMTTPSQKQGPGDKDLYPLTSLRSLFGNDPSSQ
>FJ659633
LQSRPEPTAPPEESFRFGEGTTTPSQKQEPIDKELYPLASLKSLFGNDPLSQ
>FJ659635
LQSRPEPTAPPEESFRFGEETTTPSQKQEPIDKELYPLASLKSLFGNDPSSQ
>FJ659636
LQSRPEPSAPPEEIFRFGEETTTPSQKQEPRDKEMYPLASLKSLFGNDPSSQ
>FJ659637
PQGRLEPTAPPAESFKFGEETTTPPQKQEPTDKELYPLASLRSLFGNDPSSQ
>FJ659638
LQSRPEPTAPPEESFRFGGETTTPSQKKEEIDKELYPLASLKSLFGNDPSS-
>FJ659640
LQSRPEPTAPPEESFRFGEETTTPPQKQEQPDKELYPLTSLRSLFGSDPSSQ
>FJ659645
LQNRPEPTAPPEESFRFGEETTTPPQKQESADRDLYPLASLKSLFGNDPSSQ
>FJ659648
LQSRPEPTAPPEESFRFGEETTAPSQKQEPIDKEQYPLASLRSLFGNDPSSQ
>FJ659654
LQSRPEPTAPPAESFRFGEETTTPPQKQEPTDKELYPLASLKSLFGSDPSSQ
>FJ659656
LQSRPEPTAPPEEIFRFGEETTTPSQKEEPRDKELYPLTSLKSLFGNDPSSQ
>FJ659658
PQSRLEPTAPPAESFKFGEETTTPSQKQEPTDKELYPLASLRSLFGNDPLSQ
>FJ659660
LQSRPEPTAPPEESFRFGEETATPSQKQDQIDKELYPLASLKSLFGNDPSSQ
>FJ659661
PQNRLEPTAPPEENFRCGEETTTPSQKQEPIDQGLYPLASLKSLFGNDPSSQ
>FJ659662
LQSRPEPTAPPEESFRFGEETT-PPQKQEPIDKELYPLASLRSLFGNDPSSQ
>FJ659666
LQSRPEPTAPPEESFRFGEETATPLQKQETIDKEMYPLTSLKSLFGNDPSSQ
>FJ659668
LQNRLEPTAPPAESFKFGEETTTPSQKQETIDKELYPLASLKSLFGNDPSSQ
>FJ659669
PQGRLEPTAPPEESFRFGEETTAPSQKQEAK-KELYPLASLKSLFGNDPLSQ
>FJ659671
LQSRPEPTAPPLESFRFGEETTTSSQKPEEKDQELYPLASLRSLFGNDPSSQ
>FJ659672
LQSRPEPTAPPEESFRFGE-TQTPSQKQEPIDKEMYPLASLRSLFGNDPSSQ
>FJ659674
LQSRPEPTAPPEESFRFGEETTTPSQKQEPTDRELYPLASLKSLFGNDPSSQ
>FJ659683
LQSRPEPTAPPEESFRFGEETTTPSQKQEPIDREVYPLTSLKSLFGSDPLSQ
>FJ659684
PQSRTEPTAPPAESFMFGEETTTPPQKQEK-DKELYPITSLRSLFGNDPSSQ
>FJ659685
LQSRPEPTAPPEEIFRFGEETTTPSQKQEPIDKEKYPLASLRSLFGNDPSSQ
>FJ659688
IQNRLEPTAPPEESFRIGEGTITPSQKQEPIDKELYPLASLKSLFGNDPSSQ
>FJ659693
LQNRPEPSAPPEESFRFGEGTTTPPQKQEPIDKELYPL-SLRSLFGNDPSSQ
>FJ659704
LQSRPEPSAPPAECFGFGEGTTTPSQKQEPTDKEMYPLASL-SLFGNDHSSQ
>FJ659722
LQSRPEPTAPPEESFRFGEETTTPPQKQEQTDKELYPLASLRSLFGNDPSSQ
>FJ659729
LQSRPEPTAPPEESFRFGEETTTPSQKQGPTDKEGYPWDSLRSLFGNDPSS-
>FJ659736
LQSRPEPTAPPEESFRFGEEITTPPQKQEPIDKELYPLASLRSLFGNDPSSQ
>FJ659742
LQSRPEPTAPPEESFRFGEETVAPSQKQEPIDKEMYPLASLKSLFGSDPLSQ
>FJ659749
LQSRPEPTAPPEESFRFGEGTTTPSQKQEP-DKELYPLASLKSLFGNDPLSQ
>FJ659753
LQSRPEPTAPPEESFRFREETTTPPQKQGPTDKDLYPLASLRSLFGNDPSSQ
>FJ659755
LQSRPEPSAPPEESFRFGEETTTPFQKPELTDKDQYPLASLKSLFGNDPSSQ
>FJ659760
LQSRPEPTAPPAESFKFGEETTTPSLKQGPVDKELYPLASLRSLFGNDPSSE
>FJ659780
LQSRPEPSAPPEESFRFGEETMTPPQKQEPTDKELYPLASLKSLFGNDPSSQ
>FJ659798
LQSRPEPTAPPEESFRFGEETTTPSQKREPVDKELYPLTSLKSLFGNDPSSQ
>FJ659800
LQSRPEPTAPPVESFKFGGETMAHSQKQEPIDKELYPLTSLKSLFGNDPSSQ
>FJ659802
LQSRPEPTAPPEESFRFGEETTTPSPKQEPIDKELYPL-SLKSLFGNDPSSQ
>FJ659808
LQSRPEPTAPPEESFRFG-ETTTPSQKQEPTDKELYPLASLRSLFGNDPSSQ
>FJ659811
LQSRPEPTAPPEESFRFGEETTTPSQKQETPEKELYPLTSLKSLFGSDPLSQ
>FJ659818
LQNRPEPSAPPEESVRFGEETTTPSQKQEPIDKELYPLTSLRSLFGNDPLSQ
>FJ659823
LQSRSEPTAPPEESFRFGEETTTPSQKQETIAKELYPLTSLRSLFGNDPSSQ
>FJ659824
PQGRLEPTAPPAESFRFGEETTTPPQKQELIDKEMYPLTSLRSLFGNDPSSQ
>FJ659830
LQNRPEPSAPPEESFRFGEETTTPPQKQEPIDKELYPLSSLKSLFGNDPSSQ
>FJ659836
LQSRPEPSAPPEESFRFGEETTTPSQKQEPRDEELYPLASLKSLFGNDPS-K
>FJ659838
LQSRPEPTAPPEESFRFGEETTTPSQKQEPRDEELYPLASLKSLFGNDPSSQ
>FJ670524
LQSRPEPTAPPAESFRFGEETTTPPQKQEPVDKGMYPLDSLRSLFGNDPSSQ
>FJ694790
LQSRPEPSAPPEESFRFGEETATPSQKQEPTDKELYPLTSLRSLFGNDPSSQ
>FM210719
LQSRPEPTAPPEESFRFGEETTTPSQRQEPIDKEQYPFSSLKSLFGNDPSSQ
>FM210720
-TNRLEPTAPPEESFRFGGETTTPSQKQEPMDKELYPLTSLRSLFGNDPSSQ
>FM210727
LQSRPEPTAPPEESFRFGEETATPSQKQELIDKELYPSASLKSLFGSDPLSQ
>FM210734
IQSRPEPTAPLEESFRFGEETATPPQKQEPIDKELYPLASLKSLFGNDPSSQ
>FM251966
LQSRPEPTAPPEESFRFGEETTTPPQKQEPVDKDLYPLASLRSLFGNDPLSQ
>FM251972
LQSRPEPTAPPEESFRFGEETATPSQKQEPIDKELYPLVSLKSLFGNDPSSQ
>FM252006
LQSRPEPTAPPEESFKFGEETTTPSQKQETMDKELYPLASLRSLFGNDPSSQ
>FM252021
LQSRPEPTAPPAESFGFGEETTTPPQKQEPIDKELYPLASLKSLFGNDPSSQ
>FN599691
LQSRPEPTAPPEESFRFGEETTTPSQKQETIDKELYPSAALKSLFGNDLLSQ
>GQ203016
LQSRPEPTAPPEESFRFGEETTTPSQKQEPIDKELYPLASLKSLFGNDPSSQ
>GQ256633
LQSRPEPTAPPAESFRFGEETTTPSQKQEPTDKEMYPLASLKSLFGNDPSSQ
>GQ287894
LQNRPEPTAPPEESFRFGEETTTPSQKQEPIDKEKYPLASLRSLFGNDPSSQ
>GQ371764
LQSRPEPTAPPEESFRFGEETTAPSQKQEPIDKELYPLASLKSLFGNDPSSQ
>GQ371765
LQSRPEPTAPPEESFRFGEGTITPSQKQEPKDKDLYPLASLKSLFGNDPLSQ
>GQ371766
LQSRPEPSAPPEESFRFGEEKPTPPQKQEPIDKDLYPLASLRSLFGNDPSSQ
>GQ371767
LQSRPEPTAPPEESFRFGEEATAPPQKQEPIDQERYPLASLRSLFGNDPLSQ
>GQ371769
LQNRPEPSAPPAESFRFGEETTTP-QKQEPIDKELYPSASLRSLFGNDPSSQ
>GQ371770
LQNRPEPSAPPAEGIKFGEETTTPPQKQGPVEEGLYPLASLRSLFGNDPSSQ
>GQ371774
LQSRPEPTAPPEESFRFGEETTTPSQKQETIDKEMYPLASLKSLFGNDPLSQ
>GQ371776
LQSRPEPTAPPAEIFRFGEETTTPSQKQESTDKELYPLASLKSLFGNDLLSQ
>GQ371777
LQSRPEPTAPPEESFRFGEETTTPPQRQEPIDKEVYPLASLRSLFGNDPSSQ
>GQ371778
LQNRPEPTAPPEESFRFGEETTTPPQKQEKTDQEMYPLASLRSLFGNDPSSQ
>GQ371784
LQSRPEPSAPPEESFRFWEGTTNPPQKQEPMDKDLYPLASLRSLFGSDPSSQ
>GQ371785
LQNRPEPTAPPEESFRFGEETVPPSQKQGPTDKELYPLTSLRSLFGNDPSSQ
>GQ371787
LQSRPEPSAPPEESFRFGEETTTPPQKQEPTDKEHYPLASLRSLFGNDPLSQ
>GQ371790
LQSRPEPTAPPEESFRFGEGTTTPPQKQEPIDKELYPLTSLKSLFGNDPSSQ
>GQ371792
PQSRPEPTAPPAESFRFGEEMTTPAQKQEPIDKETYPLASLRSLFGNDPSSQ
>GQ371793
LQSRPEPTAPPEESFRFGEETASPPQKQDQTDKELYPLASLKSLFGSDPSSQ
>GQ371797
LQNRPEPTAPPEESFRFGEETTTPSQKQE-VDKELYPLSSLKSLFGSDPSSQ
>GQ371799
LQSRPEPSAPPEESFRFGEEAATPSQKQEPIDQGLYPLASLKSLFGNDPSSQ
>GQ371803
LQSRPEPTAPPEESFRFGEETAIPSQKMEQKDKELYPLTSLRSLFGNDPSSP
>GQ371804
LQSRPEPTAPPEESFRFGEEMPAPSQKQEPIDKELYPSAALRSLFGNDPLSQ
>GQ371813
LQSRPEPSAPPEESFRFGEETATPSQKQEPIDKDLYPSASLRSLFGNDHSSQ
>GQ371816
LQSRPEPTAPPEESFRFGEGATTPSQKQEQINKELYPLASLKSLFGNDPSSQ
>GQ371819
LQSRPEPTAPPEESFRFGEETTTPPQKQGPMDKELYPLASLRSLFGNDPSSQ
>GQ371820
LQNRPEPTAPPEENCRFGEGTTTPSQRQEPRDKELYPLTSLRSLFGNDPSSQ
>GQ371823
LQSRPEPTAPPEESFRFGEGATAPPQKQEPIDKEMYPLVSLRSLFGSDPSSQ
>GQ371827
LQSRPEPTAPPEESFRFGEETVAPPQKQEPIKEELYPLAYLRSLFGNDPSSQ
>GQ371828
LQSRPEPTAPPEESFRFGEEIATPSQKQEPADRELYPITSLKSLFGNDPSSQ
>GQ371830
PQSRLEPTAPPEESFRFGEETATPSQKQESRDKELYPLASLRSLFGNDPSSQ
>GQ371836
PQSRLMPTAPPEESFRFGEEATTPSQRQEPIDKEHYPLTSLRSLFGNDPSSQ
>GQ371842
LQSRPEPTAPPEESFRFGEETTTPPQKQEPIDKELYPLASLKSLFGNDPLSQ
>GQ371857
LQNSPEPTAPPEESFRFGEEIATPSQKQEQKGKELYPLASLRSLFGNDPSSQ
>GQ371858
LQSRPEPTAPPEESLRFKEETTTPSQKQEPIDKELYPLASLKSLFGNDPLSQ
>GQ371861
LQSRPEPTAPPEESFRFGGETTTPSQKQEQTKEELYPLTSLKSLFGNDPSSQ
>GQ371865
LQSRPEPTAPPEESFRFQEETTTLSQKQEPIDKELYPLASLKSLFGSDPSSQ
>GQ371872
LQSRPEPTAPPEESFRFGEETTAPSQKQEPIDKEVYPLASLKSLFGNDPSS-
>GQ371887
LQSRPEPTAPPAESFRFGGETTTPPQKQEPIDKELYPLASLKSLFGNDPSSQ
>GQ371893
LQSRPEPTAPPEESFSFKREITASSQKQEPSDKELYPLASLKSLFGNDPSSQ
>GQ371899
LQSRPEPTAPPEESFRFGEETTTPSQKQEQRDEGLYPLASLRSLFGNDPSSQ
>GQ371900
LQSRPEPTAPPAESFRFGEETTTPPQKQEPIDKEMYPLASLRSLFGNDPSSQ
>GQ371901
LQSRPEPSAPPEESFRFGEETATPTQKQEPVDKEKYPLASLRSLFGNDPLSQ
>GQ371904
HQSRLEPTAPPEESFRFKEEITPPSQKQEPIDKEIDPLASLRSLFGNDPSSQ
>GQ371921
LQSRPEPTAPPEESFRFGEETATPSRKQEPVDKEMYPLTSLKSLFGSDPSLQ
>GQ371929
LQSRPEPTAPPEESFRFGEETTASPQKQEPINKELYPLASLRSLFGNDPSSQ
>GQ371931
LQSRPEPTAPPEESFRFGEETATPSQKQEPKDKEMYPLTSLRSLFGNDPSSQ
>GQ371936
LQSRPEPSAPPEESFRFGEETTTPSQKQETIDRDLYPLASLKSLFGNDPSSQ
>GQ371937
PQSRLEPTAPPEESFKFREETATPFQKQEPIDKELYPLASLKSLFGNDPSSQ
>GQ371938
LQSRPEPTAPPEESFRFGEETTAPLQKQEKGDGELYPLTSLKSLFGNDPSSQ
>GQ371940
LQSRPEPTAPPEESFRFGEEITTPSQKQETKDKEMYPLTSLRSLFGNDPSSQ
>GQ371941
LQSRPEPTAPPEESFRFVEETTTPPQKQEPIDKELYPLASLKSLFGNDPLSQ
>GQ371943
LQSRPEPTAPPEESFRFGEEIATPSQKQEPRDKELYPLASLKSLFGNDPSSQ
>GQ371944
LQSRPEPTAPPEESFRFGEETTTPPQKQGPTDRDLYPLASLKSLFGNDPSSQ
>GQ371945
LQSRPEPTAPPAESFRFGEETTTPPQKQEQMDKELYPLVSLRSLFGNDPLSQ
>GQ371948
LQSRPEPTAPPEESFRFGEETTTPSQKQEPIDKEVYPLASLRSLFGNDPSSQ
>GQ371949
LQSRPEPTAPPAESFRFGEETAIPSQKQEQIDKEMYPLTSLKSLFGNDPSSP
>GQ371954
LQSRPEPTAPPAESFRFGEETTTPSQKQEPIDKEMYPLASLKSLFGNDPLSQ
>GQ371955
LQSRPEPTAPPAESFGFGEETTTPSQKQEPIDKEQYPLPSLRSLFGNDPSSQ
>GQ371956
PQGRLEPTAPPEESFRFGEETTTPPQKQEQIDKERYPLASLRSLFGNDPSSQ
>GQ371959
LQSRPEPTAPPEESFRFGEETATPSQKPEPIDKELYPLTSLKSLFGNDPLSQ
>GQ371966
LQSRPEPTAPPAESFRFGEETTTPSQKQEPTDKELYPLTSLKSLFGNDPSSQ
>GQ371967
LQSRPEPSAPPEESFRFGEKTITPPQKQEPIDKDERPLTALKSLFGNDPLSQ
>GQ371969
LQSRPEPTAPPEESFRFGEETTTPSPKQEQIDKELYPLASLKSLFGNDPSSQ
>GQ371970
LQSRPEPTAPPAESFRFGEETATPSQKQEPMEKELYPSAALKSLFGNDPLSQ
>GQ371971
LQSRPEPTAPPEESFRFGEETTTPPQKQELIDKELYPSASLKSLFGNDPSSQ
>GQ371977
LQSRPEPTAPPEESFRFGEETPTPSQKRETIDKELYPLASLRSLFGNDPSSQ
>GQ371978
LQSRPEPTAPPEESFRFGEETTAPPQKQEPIDKEMYPLASLKSLFGNDPSSQ
>GQ371983
LQSRPEPTAPPEESFRFGEGATAPPQKREPTDKEELPLASLKSLFGNDPLSQ
>GQ371987
PQSRLEPTAPPEESLSFREEKTTPSQKQEPIDKELYPLASLRSLFGNDPSST
>GQ371991
LQSRPEPTAPPEENLV-REETTTPPQKQEQIDKELYPFSSLKSLFGNDPSSQ
>GQ371992
LQSRPEPTAPPEEIFRFGEETANPPQKQETIDRELYPIASLKSLFGNDPSSQ
>GQ371997
VQNRPEPTAPPEESFRFGEETTTPSQKQESIDKELYPLASLRSLFGSDPSSQ
>GQ372004
LQSRPEPTAPPAESFSFGEETTTPSQKQEPTNKELYPLASLRSLFGNDPSSQ
>GQ372005
LQSRPEPTAPPEESFKFGEEITNPSQKQEPIDKELYPSASLKSLFGNDQLLQ
>GQ372008
LQNRPEPTAPPEESFRFGEETTTLSQKQEPTDKEMYPLASLRSLFGNDPSSQ
>GQ372011
LQSRPEPTAPPEESLRLGEETATPLQKQGTIDKELYPLTSLKSLFGNDPSSQ
>GQ372019
LQSRPEPTAPPEESFRFGGETTTPSQKQEPIDKELYPLASLRSLFGNDPSSQ
>GQ372022
LQSRPEPSAPPAESFMFGEETTTPPQKQESKDRDKEPLASLKSLFGNDPSSQ
>GQ372027
VQSRPEPTAPPEESFRFGEETTTPPQKQEQIDKELYPLASLRSLFGNDPSSQ
>GQ372030
LQSRPEPTAPPEESFRFGEETATPPQKQEPIDKELYPSASLRSLFGNDPSSQ
>GQ372032
LQNRPEPTVPPEESLRFGEETMTPSQKQEPIDKERYPLTSLRSLFGNDPSSQ
>GQ372033
LQSRPEPTAPPEESFRFGEGATAPPQKQEQPDQELYPLASLKSLFGNDPSSQ
>GQ372034
LQSRPEPSAPPEESFRFGEEKTTPSQKQEPMDKELYPLASLRSLFGNDPSSQ
>GQ372035
LQSRPEPTAPPEESFRFGEETTTPPQKQEPTGKGLYPLTSLRSLFGNDPSSE
>GQ372036
LQSRPEPTAPPEESFRFGEEAATPSQKQEQRDKELYPLTSLRSLFGSDPSSK
>GQ372039
LQSRPEPTAPPAESFMFGEETTTPSQKQEPIDQGLYPLASLKSLFGNDPSSQ
>GQ372040
LQSRPEPTAPPEESFRFGEGTTTPSPRQEPIDKEMYPLASLKSLFGNDPSSQ
>GQ372045
LQSRPEPTAPPEESFRFGEETTTPSQKQDPIDKEMYPLTSLRSLFGNDPSSQ
>GQ372054
LQSRPEPTAPPEESFRFGEETATPAQKQEPKDKELYPLASLRSLFGSDPSLQ
>GQ372057
LQSRPEPSAPPEESFRFGEETTTPPQKQELIDKELYPSASLKSLFGNDPSSK
>GQ372063
LQSRPEPSAPPEESFRFGEETTTPSQKQETVDKEMYPLTALRSLFGNDPSS-
>GQ372064
LQSRPEPTAPPAESFRFGEETTTPSQKQEPTDKELYPLTSLKSLFGNDPSSQ
>GQ372066
LQSRPEPTVPPAESFRFGEETTTPPQKQEQIDKDPSPLASLRSLFGNDPSSQ
>GQ372068
LQSRPAPTAPPEESFRFGEGTATPPQKQEPIDKDLYPLASLKSLFGNDPLSQ
>GQ372072
LQSRPEPSAPPEESFRFGEETTTPSQKQEAIDKEVYPLTSLKSLFGNDPSSQ
>GQ372075
LQSRPEPSAPPEESFRFGEETTAPSQKQEPIDKDLYPLASLRSLFGNDPSSQ
>GQ372076
LQSRPEPTAPPAESFRFGEETTTPSQKQGTIDKELYPLASLRSLFGNDPSSQ
>GQ372077
LQSRPDPTAPPEESFKCREEITTPPQKQEPIDQGQYPLTSLRSLFGNDPSSQ
>GQ372080
LQSRPEPTAPPAESFRSGEETAIPSQKQDQIDKELYPLASLRSLFGNDPSSQ
>GQ372085
LQSRPEPTAPPEESFRFGEGTATPSQKQDPIDKELYPLASLRSLFGSDPSSQ
>GQ372097
IQNRLEPTAPPEESFRFGEETTTLPQKQESIDRERHPLASLKSLFGNDPSSQ
>GQ372099
LQSRPEPTAPPEESFRFGEETTTPPQKQEPIDREGYPLTSLKSLFGNDPLSQ
>GQ372107
LQNRPEPTAPPAESFGFGEEITTHSQKQESKDKELYPLTSLKSLFGNDPSSQ
>GQ372110
LQSRPEPTAPPEESFRFGEETPTPSQKQDQIDKELYPSASLKSLFGNDPLLQ
>GQ372118
LQSRPEPSAPPEESFRFGEETATPSQKQEPRDKELYPLTSLKSLFGSDPSLQ
>GQ372122
LQSRPEPTAPPAESFRFGEETAPPSQKQETIKEEMYPLASLKSLFGNDPSSQ
>GQ372124
LQSRPEPTAPPEESFRFGEETATPPQKQEPVDKELYPLASLKSLFGSDPSSQ
>GQ372125
LQSRPEPTAPPEESFRFREEETAPNQRQEPIDKELYPLASLKSLFGNDPSSQ
>GQ372127
IQNRLEPTAPPEESFRFGEETTTPSQKQEPKDKELYPSASLKSLFGNDPLSQ
>GQ372131
LQSRPEPSAPPEESFRFGEETATPSQRQEQKDKELYPLASLRSLFGNDPSSQ
>GQ372132
LQSRPEPTAPPAESFRFGEETTAPPQKQEQIDKDLYPMASLKSLFGSDPSSQ
>GQ372133
PQSRLEPTAPPEESFRFREETTTPSQKQEPMDEEKYPLTSLRSLFGNDPSSQ
>GQ372137
LQSRPEPTAPPEESFRLGEETTTPPQKQEPIDRD-PPLASLRSLFGNDPSSQ
>GQ372139
LQSRPEPTAPPVESFMFGEEAATPSQKQEQTDKELYPLASLKSLFGNDPSSQ
>GQ372146
LQSRPEPSAPPAESFRFGEETTTPSQKQEPMDKEQLPLASLKSLFGNDPSSQ
>GQ372151
LQSRPEPTAPPAESFRFGEETITPSPKQEPIDKGLYPSDSLRSLFGNDPLSQ
>GQ372152
LQSRPEPSAPPEESFRFGEETTTPFQKQEPIDKEMYPLTSLKSLFGNDPSSQ
>GQ372157
LQSRPEPTAPPEESFRFGEEATPPSQKQEPIDKDHLPLASLKSLFGNDPSSQ
>GQ372164
PQSRTEPTAPPEESFRFGEETTTPSQKQEAIDKELYPLASLKSLFGNDPSSQ
>GQ372168
LQSRPEPTAPPEESFRFGEETTTPPQKQEPIDKEMYPLASLKSLFGNDPLSQ
>GQ372169
LQSRPEPSAPPEEIFRFGEEAATPPQKQEPIDKEVYPLTSLKSLFGNDPSSQ
>GQ372177
LQSRPEPTAPPEESFRSGEGTTTLPQKQEPIDKEQYPLTSLRSLFGNDPLSQ
>GQ372179
LQSRPEPTAPPEESFRFGEETMTPSQRQGPIDKETYPLTSLKSLFGNDPLSQ
>GQ372185
LQSRPEPTAPPEESFRVREETATPSQKQDTIDKELYPLTSLRSLFGNDPSSQ
>GQ372189
LQSRPEPTAPPAESFRFGEETTTPPQKQEPIDKELYPLTSLRSLFGNDPSSQ
>GQ372193
LQSRPEPSAPPAESFGFGEETTTPSQKQEPIDREMYPLSSLKSLFGNDPSSQ
>GQ372200
LQSRPEPTAPPEESFRLGEETTTPSQKTEPIDREQYPLASLRSLFGNDPSSQ
>GQ372201
LQSRPEPTAPPEESFSFGEETGIPSQKQGTIDKELYPLTSLRSLFGNDPSSQ
>GQ372204
VQSRPEPTAPPEESFRFGEETTTPSQKQEPTDKELYPLASLKSLFGNDPSCQ
>GQ372209
LQSRPEPTAPPEESFRSGEGTATPAQKQELIDKEMYPLTSLRSLFGNDPSSK
>GQ372215
LQSRPEPTAPPAESFRFGEETTTPSQKQEPTDKELYPLASLRSLFGNDPSSQ
>GQ372225
LQSRPEPTAPPAESFSFGKETTTPSQKQETIDQELYPSAALKSLFGSDPLSQ
>GQ372227
LQSRPEPTAPPEESFRFGGETTTPSQKQEQIDKDLYPLDSLRSLFGNDPSSQ
>GQ372229
LQNRPEPSAPPEESFRFGEETATPPQRQEPINKELYPLASLKSLFGNDPSSQ
>GQ372239
LQSRPEPTAPPEESFRFGEETTTLPQKQEPTDKDPHPLASLRSLFGSDPLSQ
>GQ372243
LQSRPEPTAPPEESFKFVKETTTPPQEQNLIDKEVYPLASLRSLFGNDPSSK
>GQ372253
LQSKSEPTAPPAESFRFGEETTTPSQKPELIDKEMYPLASLRSLFGNDPSSQ
>GQ372256
LQSRPEPTAPPAEIFGFGEETATPPQKQEQKNKEMYPLTSLKSLFGSDPSSQ
>GQ372281
LQSRPEPSAPPAESFRFGEETTTPSQKQEQIDKELYPLTSLRSLFGNDPSSQ
>GQ372285
LQSRPEPTAPPEESFRFGEEPTAPPQELGQKDKELYPLASLRSLFGNDPSSQ
>GQ372288
LQSRPTPTAPPEESFRFGEETTTPPQKQELTDKELYPLASLKSLFGNDPLSQ
>GQ372294
PQSRLEPTAPPEESFRFREETTTPPQKQEPMDKELYPLASLKSLFGNDPSSQ
>GQ372298
VQNRLEPTAPPEESFKFGGETVTPSQRQEQKEKEIYPLASLRSLFGNDPSSQ
>GQ372307
LQGRPEPSAPPEESFRFGEGTTTPSQKQEPIDKEQYPLASLRSLFGSDPSSQ
>GQ372314
LQNRTEPTAPPEESFRFGEETTTPPQKQEPIDKELYPLASLKSLFGNDPSSQ
>GQ372315
LQNRPEPTAPPEESFRFGEETTTPHQKQEPIDKELYPLASLKSLFGNDPLSQ
>GQ372316
LQSRPEPSAPPEESFRFGEETTTPSQKQGAIDKELYPLTSLRSLFGNDPSSQ
>GQ372988
LQSRPEPTAPPEESFRFGEEATTPPQKQEPTNKELYPLASLRSLFGNDPSSQ
>GQ372990
LQSRPEPTAPPEESFRFGEETTAPSQKQEPIDKDLYPSASLKSLFGNDPLSQ
>GQ465590
LQSRPEPTAPPAESFRFG-ETTAPPQKQEPRDKELYPLASLKSLFGNDPLSQ
>GU324864
LQNRPEPTAPPEESFRFGEETTTPPQKQEPIDKEQYPLDSLRSLFGKDPSLL
>GU324866
LQSRPEPTAPPAESFRFGEETTTPSQKQEPTDKDLYPLASLRSLFGNDPSSQ
>GU324867
LQSRPEPTAPPEESFRFGEETTTPSRKQETIDKDLYPLASLRSLFGNDPSSQ
>GU324869
LQSRPEPSAPPEESFRFGEETTTPSQKPEPIDKEQYPLTSLKSLFGNDPSSQ
>GU324871
LQSRPEPTAPPEESFRFGEETTTPPQKQEPRDKELYPLTSLRSLFGNDPLSQ
>GU324874
LQSRPEPTAPPEESFRFGEEMATPSQKQETIDKDLYPLASLKSLFGNDPSSQ
>GU324883
LQSRPEPTAPPAESFRFGEETATPSQKQEPIDKEMYPLTSLRSLFGNDPLSQ
>GU362881
LQNRPEPTAPPEESFGFGEEMTPPPQKQEPIDKELYPLASLKSLFGNDPLSQ
>GU362883
LQNRPEPTAPPEESFRFGEETTTPPQKQGTGDEELYPLASLRSLFGNDPSSK
>GU367471
LQNRPEPTAPPEESFRFGER-QPPPQKQDTKDKELYPLASLRSLFGNDPSSQ
>GU367474
LQSRPEPTAPPEESFRFGEETPIPSQKQEPTDKETYPLTSLRSLFGNDPSSQ
>GU807494
PQSRLEPTAPPEESFRFGEETPTPSQKQEPVDKDKYPLASLKSLFGNDPSSQ
>HE590965
LQSRPEPTAPPAESFGFGEEKTTPSQKQEQIDKDLYPLASLKSLFGNDPSSQ
>HE591002
LQSRPEPTAPPEESFRFGEETTTPPQKQEPIDKDLYPLASLKSLFGNDPSSQ
>HE591011
LQSRPEPSAPPEEIFSFGEEKATPSQKQESIDKDREPLASLRSLFGNDPLSQ
>HM030561
LQSRPEPTAPPMESFRFGEETAPPPQKQELIDKELYPSAALKSLFGNDPLSQ
>HM030562
LQSRPEPSAPPEESFRFGEK-TTPPQRQEPTDKEKYPLASLRSLFGNDPSSQ
>HM116831
LQSRPEPTAPPEESFRFGEEMTTPSQKQEPIDKEMYPLASLKSLFGNDPSSQ
>HM116832
LQSRPEPTAPPAESFRFGEETTTPPQKQEPIDKEMYPLASLKSLFGNDPSSQ
>HM116833
LQSRPEPTAPPEESFRFGEETAMPSQKQEPIDKELYPLASLKSLFGNDPSSQ
>HM116834
LQSRPEPTAPPAESFRFGEGTTTPPQKQEPIDKELYPLASLKSLFGNDPSSQ
>HM116835
LQSRPEPTAPPEESFRFGEETTTPSQKQEPRDKDLYPLASLKSLFGNDPSSQ
>HM116836
LQSRPEPTAPPEESFRFGEEAAAPSQKQEPRDKELYPLASLRSLFGNDPSSQ
>HM116837
LQSRPEPTAPPEESFKFGGETTTPPQKQEPIDKEMYPLASLRSLFGNDPSSQ
>HM116838
LQSRPEPSAPPEESFRFGEETATPAQKQEPIEKELYPLASLRSLFGNDPSSQ
>HM116839
LQSRPEPTAPPEESFRFGEETATPSQKQEPIDKELYPLASLRSLFGNDPSSQ
>HM116840
LQNRPEPTAPPEESFRFGEETTTPSQKQEPIDKELYPLASLKSLFGNDPLSQ
>HM586193
LQSRPEPSAPPEESFRFGEETATPSQKQERIDKEQYPLTSLRSLFGNDPLSQ
>HM586206
LQSRPEPTAPPEESFGFGEETATPSQKQGPIDKELYPLASLRSLFGNDPSSQ
>HQ026500
LQSRPEPTAPPEESFRFGEETTTPSQKQEPRDKELYPLASLRSLFGSDPSLQ
>HQ026501
VQSRPEPTAPPEESFRFGEETTTPSQKQEPIDKELYPLASLKSLFGNDPSSQ
>HQ026502
LQSRPEPTAPPEETLGVGEKTTTPPQKQEPTEKDLYPLASLRSLFGNDPLSQ
>HQ026507
LQSRPEPTAPPEESFRFGER-TTPSQKQEQRDKELYPLASLRSLFGNDPSSQ
>HQ026514
IQNRLEPTAPPEESFRFGEETTTPSQKQEPIDKDLYPLASLKSLFGNDPSSQ
>HQ026517
LQSRPEPTAPPEESFRFGEETTTPPQKQEPIDKELYPLASLKSLFGNDPSSQ
>HQ026523
LQSRPEPTAPPEESFRFGEETTTPSQKQEPINKELYPLASLRSLFGNDPSSQ
>HQ026530
LQSRPEPTAPPEESFRFGEETPTPSQKQEPMDKELYPLASLKSLFGNDPSSQ
>HQ026531
LQSRPEPTAPPEESFRFGEETTTPPQKQEPIDKELYPLASLRSLFGNDPSSQ
>HQ026534
LQSRPEPSAPPAESFRFGEETTTPSQKQEPIDKELYPLASLRSLFGNDPSSQ
>HQ026539
LQSRPEPSAPPEESFRFGEETTTPSQKQEPIDKDLYPLASLKSLFGNDPLSQ
>HQ026546
LQSRPEPTAPPEESFRFGEETTTPSQKQEPIDKELYPLVSLRSLFGNDPSSQ
>HQ026556
PQSRLEPTAPPEESFRFGEETTTPSQKQEPIDKELYPSASLKSLFGNDPSSQ
>HQ026562
LQSRPEPSAPPEESFRFGEETTTPSQKQESRDKELYPLASLRSLFGSDPSSQ
>HQ026620
PQSRLEPTAPPEESFRFGEETATPPQKQEPTDKEQYPLASLRSLFGNDPSSQ
>HQ026622
LQSRPEPTAPPEESFRFGEETTTPSQKQEPRDRELYPLASLKSLFGNDPSSQ
>HQ026624
PQSRLEPTAPPEESFRFGEEKAAPPQKQEQTDKELYPLASLRSLFGNDPSSQ
>HQ026626
LQSRPEPTAPPEESFRFGEETTIPSQKQEAIDKDLYPLTSLRSLFGNDPSSQ
>HQ026628
PQSRLEPTAPPEESFRFGEETTTPSQKQEPIDKEMYPLASLKSLFGNDPLSQ
>HQ026630
LQSRPLPSAPPAESFRFGEETATPPQKQEPIDKEMYPLASLRSLFGNDPSSQ
>HQ215554
LQSRPEPTAPPAESLMFGEETTTPPQKQETRDKELYPLASLKSLFGNDPSSQ
>HQ215556
AQSRLEPTAPPAESFGFGEEKTTPPQKQEPIDKELYPLASLKSLFGSDPSSQ
>HQ215579
-QGRLEPTAPPAESFRFGEETTTPPQKQEPVDKDLYPLVSLKSLFGSDPSSQ
>JF683738
LQSRPEPTAPPAESFRFGEETTTPSQKQETIKEELYPLSSLKSLFGSDPSSQ
>JF683742
PQRGLEPTAPPEESFRFGEEITTPSQKPETIDKELYPLASLKSLFGNDPSSQ
>JF683747
PQSRLEPTAPPEESFRFGEETTTPSRKQEPMDKEKCPLASLRSLFGSDPSSQ
>JF683749
LQSRPEPTAPPEESFRVGEEITTSSQKQEPRDKDQYLYPSLKSLFGNDPSSP
>JF683750
LQSRPEPTAPPAESFRFGEETTTPPQKQEPTDKELYPLASLRSLFGNDPSSQ
>JF683751
LQSRPEPTAPPEESFRFGEETTTLPQKQEPIDKELYPLASLKSLFGNDPSSQ
>JF683753
LQNRTEPTAPPAESFSFGGETTTPPQKQEPIDKELYPLSSLKSLFGNDPSSQ
>JF683754
PQKRLEPTAPPEESFRCGEETTTPPQKQETVDKELYPLASLKSLFGNDLLSQ
>JF683756
LQSRPEPTAPPEENFRFGEETTTPSQKQETIDKERYPLTSLRSLFGNDPSSQ
>JF683764
LQSRPEPSAPPAESFRFGEETTTLSQKQEQIDKELYPSASLKSLFGNDPLSQ
>JF683765
LQSRPEPTAPPEESFRFGEETTTPPQKQEQIDKELYPLTSLRSLFGNGPSSQ
>JF683769
LQSRPEPTAPPEESFRFGEETTTPSQKQETVDKEMYPLTSLKSLFGNDPSSQ
>JF683773
LQNRTEPTAPPEESFRFGEETTAPSQKQEPIDKELYPLASLRSLFGNDPSSQ
>JF683778
LQSKTEPTAPPEESFRFGEEMTAPPQKQEPIDKETYPLTSLRSLFGNDPSSK
>JF683784
LQSRPEPTAPPEETFRFGEEATASAQKQETIDKSLYPSASLRSLFGNDPLSQ
>JF683785
LQSRPEPTAPPEESFRFGEETTTPPQKQEPMDKEVYPLASLKSLFGNDPLSQ
>JF683787
LQNRSEPTAPPEESFRFGEETTTPSQKQGPIDKELYPLTSLRSLFGSDPSSQ
>JF683790
LPSTPEPTAPPEESFKFGEGTTTPAQKQEPIDKELYPLTSLKSLFGNDPSSQ
>JF683794
LQSRPEPTAPPEASFRFGEETATPPQRPEMIDKEMYPLTSLRSLFGNDPSSQ
>JF683801
LQSRPEPSAPPEESFRFGGETTTPAQKQDPIDKEMYPLASLKSLFGNDPSSQ
>JF683805
SPNRPDPTAPPEESFRFGEEKTTSSQKPEQRDREMYPLASLKSLFGNDPSSQ
>JF683807
PQSRTEPSAPPEESFRFGEETATPSQKKETIDKELYPLTSLRSLFGNDPLSQ
>JF683809
LQSRLEPTAPPEESFRFGEETTAPAQKQEPIDKEMYPLASLKSLFGNDPSSQ
>JF689852
PQSRLEPTAPPEESFRFGEETTTPSQKQELIDKELYPLASLRSLFGNDPSSK
>JF689856
LQSRPEPTAPPEESFRFGEETTAPSQKQEPIDKELYPLASLKSLFGNDPLSQ
>JF689857
LQSRPEPTAPPEESFRFGEETPTPSQKQEPRDKELHPLTSLRSLFGNDPSSQ
>JF689859
LQSRPEPTAPPEESFRFGEETTTPSQKQEPIDKDLYPLASLRSLFGNDPSSQ
>JF689860
LQSRPEPTAPPEESFRFGEETTTPSQKQEVRDKELYPLTSLKSLFGNDLSSQ
>JF689862
LQSRPEPTAPPEESFRFGEETAAPSQKQEPRDKELYPLASLRSLFGNDPSSQ
>JF689863
LQSRPEPSAPPEESFRFGEETATPSQKQEPIDKELYPLASLKSLFGSDPSSQ
>JF689864
LQNRPEPTAPPEESFRFGEETAIPSQKQEPTDKELYPLASLRSLFGNDPSSQ
>JF689865
LQSRPEPTAPPAESFRFGEETTTPPQKQELIDKELYPSASLKSLFGNDPLSK
>JF689866
LQSRPEPTAPPAESFRFGEETATPSQKQEPIDKEMYPLASLKSLFGNDPSSQ
>JF689867
LQSRPEPSAPPAESFRFGEETTTPAQKQELIDKEQYPLASLRSLFGNDPSSK
>JF689870
LQSRPEPTAPPEESFRFGEEITTPSQKQELIDKELYPSASLRSLFGNDPSSR
>JF689871
LQSRPEPTAPPEESFRFGEETTTPSQKQGAIDKELHPLASLRSLFGNDPSSQ
>JF689872
LQSRPEPTAPPEESFRFGEETTTPSQKQEPIDKETHPLTSLKSLFGNDPLLQ
>JF689873
LQSRPEPTAPPEESFRFGEETITPSQKQEPIDKEMYPLTSLKSLFGNDPSSQ
>JF689875
LQSRPEPTAPPEESFKFGEETTAPSQKQELRDKEVYPLASLRSLFGNDPSSK
>JF689876
LQNRPEPTAPPEESFRFGEETTTPSQKQELVDKELYPLASLRSLFGNDPSSK
>JF689887
LQSRPEPTAPPAEIFGFGEEPTAPPQKQEPTDKELYPLASLKSLLGSDPSSQ
>JF689889
LQSRPEPTAPPEESFRFGEETTTLSQKQEPIDKEMHPLASLRSLFGNDPSSQ
>JF689890
LQSRPEPTAPPEESFRFGEETTTPSQKQELIDKELYPSASLRSLFGNGPSSQ
>JF689893
LQSRPEPTAPPEESFRFGEETTTSSQKQEPIDKETYPLASLRSLFGNDPSSQ
>JF689894
LQSRPEPTAPPEESVRFGEEKTTPSQNLIDLDKEVYPLASLKSLFGNDPSSK
>JF689895
LQSRPEPTAPPEESFRFGEETTTPSQRPETIDKDQYPLASLRSLFGNDPSSQ
>JF689896
LQSRPEPTAPPAESFRFGEETTTPPQKQELIEKEMYPLASLRSLFGNDPSSK
>JF689897
LQSRPEPTAPPAESFRFGER-ATPSQKQETIDKELYPLASLKSLFGNDPSSQ
>JF932468
LQSRPEPTAPPEESFRFGEETTTPSQKQEPIDKELYPLASLKSLFGNDPSSQ
>JF932469
LQSRPEPTAPPEESFRFGEEKTTPSQKQEPIDKELYPLASLKSLFGNDPSSQ
>JF932470
LQSRPEPTAPPEESFRFGEETTTPPQKQEPIDKELYPLTSLKSLFGNDPSSQ
>JF932471
LQSRPEPTAPPEESFRFGEETTTPAQKQEPIDKDLYPLASLKSLFGNDPSSQ
>JF932473
LQSRPEPTAPPEESFRFGEETTAPSQKTEPIEKELYPLASLRSLFGNDPSSQ
>JF932474
LQSRPEPTAPPEESFRFGEETTTPSQKQETIDKELYPLVSLKSLFGNDPSSQ
>JF932475
LQSRPEPTAPPEESFRFGEETTASAQKQEPIDKELYPLASLKSLFGNDPSSQ
>JF932477
LQNRPEPTAPPEESFRFGEETTTPSQKQEPIDKELYPLASLKSLFGNDPSSQ
>JF932478
LQSRPEPTAPPEESFRFGEEATAPIQKQEPIDKELYPLASLKSLFGNDPSSQ
>JF932479
PQSRLEPTAPPEESFRFGEETTAPSQKQEPIDKELYPLTSLKSLFGNDPSSQ
>JF932480
LQSRPEPTAPPEESFRFGEETTTPPQKQESIDKELYPLTSLKSLFGNDPSSK
>JF932481
LQSRPEPTAPPAESFRFGEETTTPSQKQETIDKDLYPLASLKSLFGNDPLSQ
>JF932482
LQSRPEPTAPPAESFGFGEETTTPSQKQEPIDKEG-PSVSLKSLFGNDPLSQ
>JF932483
LQSRPEPTAPPEESVRFGGETTTPSQKQEPIDKDLYPLASLKSLFGNDPLSQ
>JF932484
LQSRPEPTAPPEESFRFGEETTTPAQKQEPIDKELYPLASLKSLFGNDPSSQ
>JF932485
LQSRPEPTAPPEESFRFGEETTTPSQKQEPIDKEMYPLASLKSLFGNDPSSQ
>JF932486
LQSRPEPTAPPEESFRFGEETTTPPQKQELIDKETYPLASLKSLFGNDPSSQ
>JF932487
LQSRPEPTAPPEESFRFGEETTTPSQKQEPIDKELYPLTSLKSLFGNDPSSQ
>JF932488
LQSRPEPTAPPEESFRFGEETATPSQKQEPIDKDLYPLASLKSLFGNDPSSQ
>JF932489
LQSRPEPTAPPEESFRFGEETATPPQKQEQIDKELYPSLSLKSLFGNDPLSQ
>JF932490
LQSRPEPTAPPEESFRFGEETTTPSQKQEPIDKELYPLASLKSLFGNDPSSQ
>JF932491
LQSRPEPTAPPEESFRFGEETTTPSQKQEPIDKELYPLASLKSLFGNDPSSQ
>JF932492
LQSRPEPTAPPEEIFRFGEETTTPSQKQELIDKELYPLASLKSLFGNDPSSQ
>JF932493
PQSRPEPTAPPEESFRFGEETTTPTQKQEPIDKELYPLASLKSLFGNDPSSQ
>JF932494
LQNRPEPTAPPEESFRFGEETTPPSQKQEPIDKELYPLASLKSLFGNDPSSQ
>JF932495
LQSRPEPSAPPEESFSFGEEKTAPSQKQEPIDKELYPLASLRSLFGNDPSSQ
>JF932496
LQSRPEPTAPPEESFRFGEETTTPSQKQEPIDRELYPLASLKSLFGNDPSSQ
>JF932497
LQSRPEPTAPPEESFRFGEETATPPQKQEQIDKDLYPLASLKSLFGNDPSSQ
>JF932498
LQSRPEPTAPPEESFRFGEETTTPSQKQEPIDKELYPLASLKSLFGNDPLSQ
>JF932499
LQSRPEPTAPPEESFRFGEETATPSQKQEPIDKDLYPLASLKSLFGNDPSSQ
>JF932500
LQSRPEPTAPPEESFRFGEETTTPSQKQEQIDKELYPLASLKSLFGNDPSSQ
>JN235958
LQSRPEPTAPPAESFRFGEETTTPPQKQEQIDKELYPLASLKSLFGNDPSSQ
>JN235959
LQSRPEPTAPPEESFRFGEETTTPSQKQGPIDKELYPLASLRSLFGNDPSSQ
>JN235965
LQSRPEPTAPPEESFRFGEETTTPSQKQEPIDKEMYPLTSLKSLFGNDPSSQ
>JN251896
LQSRPEPTAPPEESFRFGEETATPPQKQESKDKELYPLASLKSLFGNDPSSQ
>JN251901
LQSRPEPTAPPEESFRFGEETTAPSQKQEPGDKELYPLTSLKSLFGNDPSSQ
>JN251906
LQSRPEPTAPPAESFSFGEGTTTPPQKQEDKERGLYPLASLKSLFGNDPSSQ
>JN397362
LQSRPEPSAPPEESFRFGEGTATPSQKQEPIDKDLYPLASLRSLFGNDPSSQ
>JN599164
LQSRPEPTAPPEESFRFGEETTTPPQKQDPIDKEMYPLTSLRSLFGNDPSSQ
>JN630953
LQSRPEPTAPPEESFRFGEETATPSQKPESIDKEMYPVASLKSLFGNDPSSQ
>JN673577
LQSRPEPTAPPEESFRFGEETTTPSQKQEPIDKERYPSVSLRSLFGNDPSSQ
>JN673578
LQSRPEPTAPPEESFRFGEETTTPSQKQELGDKELYPSASLKSLFGNDPWS-
>JN673579
LQSRPEPTAPPEESFRFGEETATPSQKQEMIDKELYPSASLKSLFGNDPLSQ
>JN687675
LQSRPEPTAPPEESFRFGEETTTPSQKQEPRDKELYPLTSLRSLFGNDPSSQ
>JN687676
LQSRPEPTAPPEESLRFREETTAPSQKQEPIDKELYPLASLRSLFGNDPSSQ
>JN687677
LQSRPEPTAPPEENFRFGEETTTPSQKQEPTDKEQYPLAALRSLFGNDPSSQ
>JN687678
LQNRPEPTAPPEESFRFGEETATPSQKQGTIDKELPPLTSLRSLFGNDPLSQ
>JN687679
LQSRPEPTAPPEESFRFGEETTAPSQKKEQKDKDLYPLNSLRSLFGNDPLSQ
>JN687690
PQSRLAPTAPPEESFRIGEETATPSQKQEQIDREMPPLTSLRSLFGNDPSSQ
>JN692431
LQSRPEPTAPPEESFRFGEETTTPPRKPEPIDKELYPLASLKSLFGSDPSSQ
>JN692432
LQSRPEPTAPPEESFRFGEETTTPSQKQETIDKELYPSASLRSLFGNDQSLL
>JN692433
LQSRPEPTAPPEESFRFGEETTTPSQKQETIDKDLYPITSLKSLFGNDPSSK
>JN692435
LQNRPEPSAPPEESFRFGEEVTTPSQKPEPIDKEQYPLASLRSLFGNDPSLQ
>JN692436
LQSRPEPSAPPAESFRFGEETTTPSQKQEPIDKEMYPLASLKSLFGNDPSSQ
>JN692439
LQSRPEPTAPPAESFRFGEETTTPSQKQEPTEKEQKPLASLRSLFGSDPSSQ
>JN692440
LQSRPEPTAPPEESFRFGEETATPSQKQEPIDKELYPLASLKSLFGNDPSSQ
>JN692443
LQNRPEPTAPPEESFRFGEETTTPSQKQEPIDKELYPLASLKSLFGNDPSSQ
>JN692444
LQSRPEPTAPPEESFRFGEETTTPPQRQEPIDKELYPLASLKSLFGNDPSSQ
>JN692445
LQSRPEPTAPPEESFRFGEETTAPSQKQEPIDRELYPSASLKSLFGNDPLSP
>JN692446
LQSRPEPTAPPEESFRFGEETTTPPQKQEPIDKELYPLASLKSLFGNDPSSQ
>JN692450
LQSRPEPTAPPEESFRFGEEAAAPPQKQEQRDKELYPLTSLRSLFGNDPSSQ
>JN692451
LQSRPEPTAPPAESFRFGEETTTPPQKQEPIDKELYPLASLKSLFGNDPSSQ
>JN692452
LQSRPEPTAPPAESFRFGEETTTPSQKQEPIDREMYPLTSLKSLFGNDPSSQ
>JN692453
LQSSPEATSPPEESFRFGEETATPSQRQEPTDKELYPLASLRSLFGNDPLSQ
>JN692455
LQNRPEPTAPPEESFRFGEEIATPSQKQEPPEKELYPLASLRSLFGNDPSSQ
>JN692457
LQSRPEPTAPPAESFRFGEETTTSSQKQEPIDKELYPLASLRSLFGNDPLSQ
>JN692459
LQSRPTPTAPPEESFRFGEEKTTPPQKQETIDKELYPLTSLRSLFGNDPSLQ
>JN692461
LQSRPEPTAPPAESFGFGEEKTTPPQKQEPIDKELYPLASLKSLFGNDQLSQ
>JN692462
LQNRPEPSAPPEESFRFGEGTTTPSQKQETGEKDMYPLASLKSLFGNDLSSQ
>JN692463
LQSRPEPTAPPEESFRFGEETTTPSQKQEPIDQEVYPLASLRSLFGNDPSSQ
>JN692465
IQNRLEPTAPPEESFRFGEETATPSQKQGSIDKELYPLASLKSLFGNDPSSS
>JN692468
LQSRPEPTAPPAESFRFGEETTTPLQKPETPDKELYPLASLKSLFGNDPLSQ
>JN692470
LQSRPEPTAPPEESFRFGEETTTPPQKQEPIDKELYPLASLKSLFGNDPSSQ
>JN692472
IQNRLEPTAPPEENFKFGEETATPSQKQGSIDKELYPLASLKSLFGNDPSSQ
>JN692473
LQSRPEPSAPPEESFRFGEETATPSQKQEPIDKGQYPLASLRSLFGNDPSST
>JN692474
LQSRTEPSAPPEESFRFGEETTTPPQKQEPVDKELYPSASLRSLFGNDPLSQ
>JN692475
LQSRPEPTAPPEESFRFGEETTTPPQKQDQIDKEKYPLTSLRSLFGNDPQSR
>JN692479
LQSRPEPTAPPEESFRFGEETTTPSQKQEPIDKELYPLVSLKSLFGNDPSSQ
>JN692480
LQSRPEPTAPPAESFRFGEETTTPSQKQETVHKELYPLASLKSLFGNDPSSQ
>JN860769
LQNRPEPTAPPEESFRFGEETTTPPQKQEPIDKELYPLASLRSLFGNDPLSQ
>JQ316127
PQSRLEPTAPPEESFRFGEETTTPSQKQEPIDKELYPSASLKSLFGNDPSSQ
>JQ316128
LQSRPEPSAPPEESFRFGEETTTPSQKQEPIDKELYPLASLRSLFGNDPSSQ
>JQ316129
LQSRPEPTAPPEESFRFGEETTTPSQKQEPIDKDLYPLASLRSLFGNDPSLQ
>JQ316133
LQSRPEPSAPPEESFRFGEETTTPPQKQEPMDKDLYPLASLRSLFGNDPSSQ
>JQ341411
LQSRPEPTAPPEESFRFGEETTTPSQKQEPIDKEMYPLTSLKSLFGNDPSSQ
>JQ395005
LQSRPEPTAPPEESFRFGEETTTPSQKQEPIDRDLYPLPSLKSLFGNDPSSQ
>JQ689626
LQNRPEPSAPPEESFRLGEETTTPSQKPEQIDRELYPLTSLKSLFGSDPSSQ
>JQ689633
LQSRPEPTAPPEESFRFGEETTTPSQKQELRDKELYPLASLKSLFGNDPSSQ
>JQ689640
LQSRPEPSAPPEEIVRFGEETATPSQKQEVIDKEHYPLTSLKSLFGNDPLLQ
>JQ689641
LQSRPEPTAPPEESFRFGEETTTPSQKQEPIEKELYPLASLRSLFGNDPSSQ
>JQ689644
LQSRPEPTAPPEESFRFGEGTAAPAQKQDPIDKDLYPLTSLKSLFGSDPSSQ
>JQ689645
LQSRPEPTAPPEESFRFGEETTTPSQKQEQPDKELYPLASLKSLFGSDPSSQ
>JQ689646
LQSRPEPTAPPAESFRFGEETTTPPQKQEQTDKEELPLTSLRSLFGNDPSSQ
>JQ689647
LQSRPEPTAPPAESFRFGEETTTPPQKQEQTDKEELPLTSLRSLFGNDPSSQ
>JQ689649
LQSRPEPSAPPAESFKFGEETTTPSQKQEPTDKGRYPLASLRSLFGNDPSSQ
>JQ846091
LQSRPEPTAPPEESFRFGEETTTPSQKQEPTDKEMYPLASLRSLFGNDPSSQ
>JQ846093
LQSRPEPTAPPEESFRFGEETTTPSQKQEPIDREMYPLVSLKSLFGNDPSSQ
>JQ846094
LQSRPEPTAPPEESFRFGGETPTPSQKQEPIDRELYPLTSLKSLFGNDPSSQ
>JQ846097
LQSRPEPSAPPEESFRFGEETATPPQKQEPKDRELYPLASLKSLFGNDPSSQ
>JQ846098
LQSRPEPTAPPEESFRFGEETATLSQKQEPRDQELYPLASLRSLFGNDPSSQ
>JQ846099
LQSRPEPTAPPEESLRFGEETTAPPQKQEPINRDPYPLTSLRSLFGNDPSSQ
>JQ846100
LQSRPEPTAPPEESFRFGEETTTPSANQEPKDRDLYPLASLKSLFGNDPSSQ
>JQ846101
LQSRPEPTAPPAESFGFGEEMTTPSQKQEQIDRDLPPLASLRSLFGNDPSSQ
>JQ846102
LQNRTEPTAPPEESFRFGEETTTPPQKQEPIDKELYPLASLRSLFGNDPSSQ
>JQ846103
LQSRPEPTAPPEESFRFGEETTTPSQKQETIDKELYPLASLKSLFGNDPSSQ
>JQ846104
LQNRPEPTAPPEESFRFGEETATPSQKQETIDKELYPLASLRSLFGNDPSSQ
>JQ846105
LQNRPEPSAPPEESFRFGEETATPPQKQEPKDQELYPLASLRSLFGSDPSSQ
>JQ846106
LQSRPEPTAPPAESFRFGEETTTPSPKQEPIDKELYPLTSLRSLFGNDPSSQ
>JQ846107
LQSRPEPTAPPEESFRFGEETTTPSQKQEPIDKELYPLASLRSLFGNDPSSQ
>JQ846108
LQSRPEPTAPPEESFRFGEETITPSQKQEPKDRELYPSASLKSLFGSDPLSE
>JQ846110
LQSRPEPSAPPAESFRFGEETTTPSQKPEPIDREMYPLASLKSLFGNDQLSQ
>JQ846111
LQSRPEPTAPPVESFRFGEEATAPPQKQEPTDREQLPLTSLRSLFGNDPSSQ
>JQ846112
LQSRPEPTAPPEESFRFGEETTTPSQKQGTTDKELYPLTSLRSLFGNDPSSQ
>JQ846113
LQNRPEPTAPPEESFRFGEGTTTPPQKQEPKDRDLYPIASLKSLFGNDPLSQ
>JQ846115
LQSRPEPTAPPEESFRFGEETATPSQKQDPIDKEKYPLASLRSLFGNDPSSQ
>JQ846118
LQSRPEPTAPPAESFRFGEETTTPSPKQEPIDRELYPLTSLRSLFGNDPSSQ
>JQ846119
LQSRPEPTAPPEESFKFGEETTTPSQKQGPPDKEELPLTALKSLFGNDLLSQ
>JQ846123
LQSRPEPSAPPEESLRFGEEKTTPPQKQEPIDRELYPSASLKSLFGNDPLSQ
>JQ846124
LQSRPEPTAPPEESFRFGEETTTPSQNPEKIDKETYPLASLRSLFGNDPSSQ
>JQ846127
LQSRPEPTAPPEESFRFGEETMTPPQKQEPKDRERYPLASLKSLFGNDPLSQ
>JQ846128
LQSRPEPTAPPIESFGFGEETATPPQKQEPVDREQYPLASLKSLFGNDPSSQ
>JQ846131
LQSRPEPSAPPEESFRFGEETATPSQKQEPIDREMYPLTSLRSLFGNDPSSQ
>JQ846133
LQSRPEPTAPPAESFSFGEETTAPAQKQEPKDRELYPLASLKSLFGNDPSSQ
>JQ846136
LQSRPEPTAPPEESFRFGEETTTPPQKQEPIDKELYPLASLKSLFGNDPSSQ
>JQ846150
PQSRTEPTAPPEESFRFGEETAAPSQKQEPIDKDLYPLASLRSLFGNDPSSQ
>JQ846151
LQSRPEPTAPPEESFRFGEETTNPSQKQGTVDKELYPLPSLKSLFGNDPLSQ
>JQ846152
LQSRPEPTAPPEESFRFGEETATPSQKQEPTDKELYPLASLKSLFGNDPSSQ
>JQ846153
LQSRPEPTAPPAESFRFGEETTTPSQKQEPIDKDLYPLTSLRSLFGNDPSSQ
>JQ846159
LQSRPEPTAPPEESFRFGEETTPPSQKPEQIDKELYPLTSLRSLFGNDPSSQ
>JQ846161
LQSRPEPSAPPEESFRFGEETTTPSQKQEPIDKEMYPLASLRSLFGNDPSSQ
>JQ846162
LQSRPEPTAPPAESFRFGEETTTPSQKQEPIDKELYPLASLRSLFGNDPSSQ
>JQ846165
LQNRPEPSAPPEESFRFGEETTTPSQKQEPRDKELYPLTSLRSLFGNDPSSQ
>JQ846167
LQSRPEPTAPPAESFRFGEETTTPSQKQEPTDKEVYPLTSLRSLFGNDPLSQ
>JQ846168
PQSRTEPTAPPEESFRFGEETTTPSQKQEPKDKELYPLTSLRSLFGNDPSSQ
>JQ846169
LQNRTEPTAPPEESFRFGEETATPSQKQEPIDKELYPLASLRSLFGNDPSSQ
>JQ846175
LQSRPEPTVPPEESFRFGEETTTPTQKQESIDKELYPLASLRSLFGNDPSSQ
>JQ846176
LQSRPEPSAPPEESFRFGEETTTPPQKQEPIDKELYPLASLKSLFGNDPSSQ
>JQ846178
LQSRPEPTAPPEESFRFGEETTTPSQKQEPIDKDLYPMASLRSLFGNDPSSQ
>JQ846179
LQSRPEPTAPPEESFRFGEETATPPQKQEPIDKELYPLASLKSLFGNDPSSQ
>JQ846180
LQSRPEPSAPPEESFRFGEETTTPSQKQEPIDKELYPLASLRSLFGNDPSSK
>JQ846184
LQSRPEPSAPPEESFRFGEETTTPSQKQEQVDKDLYPLTSLRSLFGNDPSSQ
>JQ846187
LQSRPEPSAPPEESFRFGEETTTPSQKQESIDKEPHPLASLRSLFGNDPSSQ
>JQ846190
LQSRPEPTAPPEESFRFGEETTTPSQKQEPIDKELYPLTSLRSLFGNDPSSQ
>JQ846191
LQSRPEPSAPPAESFRFGEETTTPPQKQEPTDKDLYPLASLRSLFGNDPSSQ
>JQ846192
LQSRPEPSAPPEESFRFGEETTTPPQKQEPIDKEPYPLASLRSLFGNDPSSQ
>JQ846201
LQSRPEPTAPPEESFRFGEETTTPSQKQEPIDRELYPLASLKSLFGNDPSSQ
>JQ846203
LQSRPEPSAPPEESFRFGEETTTPSQKQEMVDKEMYPLASLRSLFGNDPSSQ
>JQ846208
LQSRPEPSAPPQESFRFGEETTTPSQKQEPTDREMYPLASLRSLFGNDPLSQ
>JQ846209
LQSRPEPTAPPEESFRFGEEITTPSQKQEPTDKEMYPLASLKSLFGNDPSSQ
>JQ846210
LQSRPEPTAPPEESFRFGEETTTPSQKQGPIDKDQYPSSSLRSLFGNDPSSQ
>JQ846211
LQSRPEPTAPPEESFRFGEETTAPSQKQEPIDKELYPLTSLRSLFGNDPSSQ
>JQ846212
LQSRPEPTAPPEESFRFGEETTAPSQKQEPIDKEMYPLTSLRSLFGNDPSSQ
>JQ846213
LQSRPEPTAPPEESFRFGEETTNPSQKQETIDKEVYPLTSLRSLFGNDPSSQ
>JQ846214
LQSRPEPSAPPEESFRFGEETTPPSQKQETIDKEMYPLASLRSLFGSDPSSQ
>JQ846221
PQNRLEPTAPPEESLRFGEETTTPSQKQEPIDKELYPLASLRSLFGNDPSSQ
>JQ846222
LQSRPEPTAPPAESFRFGEETTTPPQKQEPLDKELYPLASLKSLFGNDPSSQ
>JQ846225
LQSRPEPSAPPEESFRFGEETTTPSQKQGPTDKEMYPLASLKSLFGNDPSYQ
>JQ846229
PQGRLEPTAPPEESFRFGEETTAPSQKQEPIDKELYPLASLRSLFGNDPSSQ
>JQ846235
LQSRPEPTAPPEESFRFGGETTAPSQKQEPIDKELYPLTSLRSLFGNDPSSQ
>JQ846237
PQSRTEPTAPPEESFRFGEETTTPSQKQEPKDRELYPSASLRSLFGNDPLSQ
>JQ846239
LQSRPEPTAPPEESFRFGEETATPSQKQEPKDRDLYPSVSLKSLFGNDPSSQ
>JX140652
LQRRPEPTAPPEESFRFGEETTTPPQKQEPIDKDLYPLASLRSLFGNDPSSQ
>JX140654
LQSRPEPTAPPEESFRFGEETTPPSQKQGPIDKDLYPLASLRSLFGNDPSSQ
>JX140657
LQSRPEPSAPPAESFGFGEETTTPSQKQELIDKEQYPLTSLRSLFGNDPSSM
>JX174436
LQSRPEPTAPPEESFRFGEETATPSQKQEPIDKDLYPLASLRSLFGNDPSSQ
>JX503075
LQSRPEPTAPPEESFRFGEETTTPPQKQDTIEKELYPLASLRSLFGSDPSSQ
>JX960598
LQSRPEPSAPPEESFRFGEETATPSQKQEPIDKELYPLASLKSLFGNDPSSQ
>L02317
PQSRLEPTAPPEESFRFGEETTTPPQKQEREDKEMYPLASLRSLFGNDPSSQ
>M17449
PQSRTEPTAPPEESFRFGEETTTPYQKQEKIDKDLYPLASLKSLFGNDPLSQ
>M26727
LQNRPEPTAPPAESFGFGEETTTPPQKQEPIDKGLYPLTSLRSLFGNDPSSQ
>M38429
LQSRPEPTAPPEESFRFGEETATPSQKQEQIDKELYPLTSLRSLFGNDPSSQ
>M38431
LQSRPEPTAPPEESFRFGEETTTPSQKQEPIDKELYPLASLRSLFGSDPSSQ
>U12055
LQSRPEPTAPPEESFRSGVETTTPPQKQEPIDKELYPLTSLRSLFGNDPSSQ
>U21122
LQSRPEPTAPPEESFRFGEETTTPSQKQEPRDKELYPLASLKSLFGNDPSSQ
>U39362
LQSRPEPTAPPEESFRFGEETTTPSQKQEPIDKELYPLASLRSLFGNDPSSQ
>U43096
LQRRPEPTAPPEESFRFGEETATPFQKQEPIDKELYPLASLRSLFGNDPSSQ
>U63632
LQSRPEPTAPPEKSFRFGEETATPSQKQEPIDKEMYPLTSLRSLFGNDPSSQ
>U69584
LQSRPEPTAPPEESFRFGEETTTPSQKQEPIDKEQYPLASLRSLFGNDPSSQ
>U71182
LQSRPEPTAPPEESFRFGEETTTPSQKQEPIDKELYPLASLKSLFGNDPSSQ
>Z11530
LQSRPEPTAPPEESFRFGEETTTPSQKQEPIDKEMYPLASLRSLFGNDPSSQ
