# Supplementary material for: A new ensemble coevolution system for detecting HIV-1 protein coevolution
Source: Biol Direct. 2015 Jan 7;10:1. doi: 10.1186/s13062-014-0031-8 (PMC4332441; doi:10.1186/s13062-014-0031-8)
Supplement: Additional file 3: — Software. The Matlab toolbox and the manual of our ensemble coevolution system are provided. The sequence datasets are also available. [file 13062_2014_31_MOESM3_ESM.zip › EnsembleCoevolutionSystem/SVMcon/Process_PR_AA_NoGap_SVMcon.txt]

PFRMAT RR
TARGET testpr
AUTHOR SVMcon
METHOD SVM contact map predictor (separation >= 6)
MODEL  1
PQITLWQRPLVTIKVGGQLKEALLDTGADDTVLEEMNLPGRWKPKMIGGI
GGFIKVRQYDQILIEICGHKAIGTVLVGPTPVNIIGRNLLTQIGCTLNF
  1  11 0  8 0.53879
  1  12 0  8 0.61895
  1  13 0  8 0.55027
  1  14 0  8 0.53206
  1  32 0  8 0.5119
  1  49 0  8 0.55246
  1  53 0  8 0.53097
  1  57 0  8 0.50366
  1  67 0  8 0.57816
  1  77 0  8 0.54819
  1  78 0  8 0.53104
  1  79 0  8 0.5241
  1  98 0  8 0.56319
  1  99 0  8 0.61956
  2   9 0  8 0.54072
  2  10 0  8 0.59345
  2  11 0  8 0.63204
  2  12 0  8 0.68233
  2  13 0  8 0.66632
  2  14 0  8 0.57414
  2  15 0  8 0.55648
  2  30 0  8 0.50168
  2  31 0  8 0.52405
  2  32 0  8 0.53818
  2  33 0  8 0.56958
  2  34 0  8 0.51219
  2  48 0  8 0.57607
  2  49 0  8 0.58083
  2  53 0  8 0.58888
  2  54 0  8 0.50047
  2  56 0  8 0.57055
  2  57 0  8 0.52142
  2  58 0  8 0.51976
  2  59 0  8 0.51477
  2  61 0  8 0.50981
  2  63 0  8 0.5182
  2  64 0  8 0.53337
  2  65 0  8 0.58963
  2  66 0  8 0.67625
  2  67 0  8 0.60258
  2  71 0  8 0.51631
  2  72 0  8 0.51009
  2  75 0  8 0.55933
  2  76 0  8 0.61922
  2  77 0  8 0.65243
  2  78 0  8 0.53953
  2  79 0  8 0.50488
  2  96 0  8 0.51402
  2  97 0  8 0.60261
  2  98 0  8 0.70956
  2  99 0  8 0.69696
  3   9 0  8 0.69301
  3  10 0  8 0.69794
  3  11 0  8 0.66171
  3  12 0  8 0.7097
  3  13 0  8 0.65082
  3  14 0  8 0.57152
  3  15 0  8 0.50814
  3  23 0  8 0.50637
  3  24 0  8 0.50402
  3  27 0  8 0.50438
  3  28 0  8 0.52919
  3  30 0  8 0.52573
  3  32 0  8 0.56753
  3  33 0  8 0.62533
  3  34 0  8 0.51583
  3  46 0  8 0.52415
  3  47 0  8 0.6371
  3  48 0  8 0.61605
  3  49 0  8 0.57699
  3  50 0  8  0.56
  3  53 0  8 0.61851
  3  54 0  8 0.55066
  3  55 0  8 0.56459
  3  56 0  8 0.58237
  3  57 0  8 0.51204
  3  58 0  8 0.52244
  3  59 0  8 0.5209
  3  61 0  8 0.52764
  3  62 0  8 0.5771
  3  63 0  8 0.64851
  3  64 0  8 0.62619
  3  65 0  8 0.6673
  3  66 0  8 0.71196
  3  67 0  8 0.67324
  3  71 0  8 0.53693
  3  72 0  8 0.55272
  3  74 0  8 0.53382
  3  75 0  8 0.62205
  3  76 0  8 0.65686
  3  77 0  8 0.66144
  3  78 0  8 0.54977
  3  79 0  8 0.52393
  3  84 0  8 0.52511
  3  85 0  8 0.55504
  3  95 0  8 0.54203
  3  96 0  8 0.51268
  3  97 0  8 0.70417
  3  98 0  8 0.67998
  3  99 0  8 0.66065
  4  10 0  8 0.61718
  4  11 0  8 0.60941
  4  12 0  8 0.57685
  4  13 0  8 0.59234
  4  26 0  8 0.54529
  4  28 0  8 0.52042
  4  33 0  8 0.50305
  4  46 0  8 0.56887
  4  47 0  8 0.55325
  4  48 0  8 0.51383
  4  49 0  8 0.53353
  4  53 0  8 0.54876
  4  54 0  8 0.53936
  4  56 0  8 0.52018
  4  63 0  8 0.54256
  4  64 0  8 0.63412
  4  65 0  8 0.64295
  4  66 0  8 0.66401
  4  67 0  8 0.59061
  4  74 0  8 0.54036
  4  75 0  8 0.60805
  4  76 0  8 0.53257
  4  77 0  8 0.592
  4  95 0  8 0.53058
  4  96 0  8 0.52059
  4  97 0  8 0.64079
  4  98 0  8 0.63148
  4  99 0  8 0.6146
  5  11 0  8 0.66466
  5  12 0  8 0.61174
  5  13 0  8 0.50949
  5  23 0  8 0.53348
  5  24 0  8 0.54597
  5  25 0  8 0.52064
  5  26 0  8 0.55391
  5  27 0  8 0.54104
  5  28 0  8 0.56454
  5  32 0  8 0.50678
  5  33 0  8 0.53538
  5  45 0  8 0.531
  5  46 0  8 0.62569
  5  47 0  8 0.58276
  5  48 0  8 0.53917
  5  49 0  8 0.53593
  5  50 0  8 0.51262
  5  53 0  8 0.64476
  5  54 0  8 0.54575
  5  56 0  8 0.53007
  5  61 0  8 0.56294
  5  62 0  8 0.58279
  5  63 0  8 0.69738
  5  64 0  8 0.66934
  5  65 0  8 0.65019
  5  66 0  8 0.68575
  5  67 0  8 0.55744
  5  71 0  8 0.55572
  5  72 0  8 0.5631
  5  73 0  8 0.54039
  5  74 0  8 0.55459
  5  75 0  8 0.64125
  5  76 0  8 0.62712
  5  77 0  8 0.59882
  5  95 0  8 0.60559
  5  96 0  8 0.56881
  5  97 0  8 0.60146
  5  98 0  8 0.62805
  5  99 0  8 0.5164
  6  12 0  8 0.51354
  6  24 0  8 0.55468
  6  26 0  8 0.57066
  6  27 0  8 0.50335
  6  44 0  8 0.59081
  6  45 0  8 0.55247
  6  46 0  8 0.52067
  6  47 0  8 0.52667
  6  53 0  8 0.56912
  6  61 0  8 0.51498
  6  62 0  8 0.6073
  6  63 0  8 0.61918
  6  64 0  8 0.60905
  6  65 0  8 0.56562
  6  66 0  8 0.55467
  6  67 0  8 0.55998
  6  71 0  8 0.51275
  6  72 0  8 0.53318
  6  73 0  8 0.50557
  6  74 0  8 0.50485
  6  75 0  8 0.55055
  6  77 0  8 0.50702
  6  95 0  8 0.54974
  7  23 0  8 0.50915
  7  24 0  8 0.54328
  7  25 0  8 0.60414
  7  26 0  8 0.57992
  7  28 0  8 0.51411
  7  43 0  8 0.544
  7  44 0  8 0.5774
  7  53 0  8 0.54824
  7  54 0  8 0.50163
  7  61 0  8 0.60842
  7  62 0  8 0.57801
  7  63 0  8 0.59762
  7  64 0  8 0.54561
  7  65 0  8 0.50099
  7  66 0  8 0.52922
  7  67 0  8 0.5197
  8  22 0  8 0.52657
  8  23 0  8 0.54322
  8  24 0  8 0.64881
  8  25 0  8 0.70114
  8  26 0  8 0.56894
  8  50 0  8 0.51599
  8  53 0  8 0.52756
  8  60 0  8 0.58136
  8  61 0  8 0.60314
  8  62 0  8 0.62895
  8  63 0  8 0.65432
  8  64 0  8 0.51221
  8  65 0  8 0.61798
  8  66 0  8 0.57787
  8  67 0  8 0.54832
  8  75 0  8 0.53604
  9  21 0  8 0.60603
  9  22 0  8 0.63569
  9  23 0  8 0.69901
  9  24 0  8 0.71242
  9  25 0  8 0.62488
  9  26 0  8 0.60615
  9  28 0  8 0.51306
  9  42 0  8 0.52515
  9  43 0  8 0.5309
  9  44 0  8 0.61702
  9  45 0  8 0.50132
  9  46 0  8 0.56664
  9  47 0  8 0.51197
  9  49 0  8 0.608
  9  50 0  8 0.55886
  9  52 0  8 0.53781
  9  53 0  8 0.5861
  9  54 0  8 0.56359
  9  59 0  8 0.61109
  9  60 0  8 0.60335
  9  61 0  8 0.69885
  9  62 0  8 0.71045
  9  63 0  8 0.6905
  9  64 0  8 0.58501
  9  65 0  8 0.63231
  9  66 0  8 0.65959
  9  67 0  8 0.60116
  9  69 0  8 0.50601
  9  71 0  8 0.52237
  9  72 0  8 0.53094
  9  73 0  8 0.56133
  9  74 0  8 0.59006
  9  75 0  8 0.50321
  9  76 0  8 0.51144
  9  98 0  8 0.5215
 10  19 0  8 0.55628
 10  20 0  8 0.6343
 10  21 0  8 0.70911
 10  22 0  8 0.80105
 10  23 0  8 0.79022
 10  24 0  8 0.72682
 10  25 0  8 0.68102
 10  26 0  8 0.58621
 10  27 0  8 0.53288
 10  28 0  8 0.57294
 10  32 0  8 0.50706
 10  33 0  8 0.55561
 10  42 0  8 0.66384
 10  43 0  8 0.63712
 10  44 0  8 0.62103
 10  45 0  8 0.59293
 10  46 0  8 0.64951
 10  47 0  8 0.64525
 10  48 0  8 0.68107
 10  49 0  8 0.68407
 10  50 0  8 0.61627
 10  51 0  8 0.52209
 10  52 0  8 0.52781
 10  53 0  8 0.68253
 10  54 0  8 0.61134
 10  55 0  8 0.544
 10  56 0  8 0.6043
 10  57 0  8 0.51677
 10  58 0  8 0.66602
 10  59 0  8 0.66908
 10  60 0  8 0.71244
 10  61 0  8 0.76875
 10  62 0  8 0.73368
 10  63 0  8 0.77346
 10  64 0  8 0.72028
 10  65 0  8 0.71219
 10  66 0  8 0.73892
 10  67 0  8 0.68111
 10  68 0  8 0.58885
 10  69 0  8 0.52886
 10  71 0  8 0.64039
 10  72 0  8 0.66027
 10  73 0  8 0.64466
 10  74 0  8 0.5716
 10  75 0  8 0.63412
 10  76 0  8 0.51981
 10  77 0  8 0.53633
 10  84 0  8 0.5405
 10  85 0  8 0.58447
 10  86 0  8 0.57466
 10  90 0  8 0.53697
 10  93 0  8 0.50222
 10  95 0  8 0.50537
 10  96 0  8 0.50442
 10  97 0  8 0.64709
 10  98 0  8 0.61329
 10  99 0  8 0.60141
 11  19 0  8 0.61219
 11  20 0  8 0.60436
 11  21 0  8 0.74141
 11  22 0  8 0.77854
 11  23 0  8 0.74418
 11  24 0  8 0.71336
 11  25 0  8 0.50568
 11  26 0  8 0.53808
 11  33 0  8 0.53038
 11  42 0  8 0.57454
 11  43 0  8 0.54288
 11  44 0  8 0.60908
 11  45 0  8 0.57474
 11  46 0  8 0.62631
 11  47 0  8 0.69223
 11  48 0  8 0.67033
 11  49 0  8 0.64937
 11  50 0  8 0.58255
 11  52 0  8 0.51727
 11  53 0  8 0.63221
 11  54 0  8 0.60219
 11  55 0  8 0.54112
 11  56 0  8 0.61663
 11  57 0  8 0.61213
 11  58 0  8 0.62682
 11  59 0  8 0.68914
 11  60 0  8 0.70379
 11  61 0  8 0.7435
 11  62 0  8 0.75181
 11  63 0  8 0.78516
 11  64 0  8 0.73841
 11  65 0  8 0.66848
 11  66 0  8 0.68446
 11  67 0  8 0.65745
 11  68 0  8 0.55071
 11  71 0  8 0.63815
 11  72 0  8 0.65308
 11  73 0  8 0.61006
 11  74 0  8 0.60289
 11  75 0  8 0.57662
 11  76 0  8 0.54519
 11  77 0  8 0.56666
 11  84 0  8 0.53427
 11  85 0  8 0.60762
 11  86 0  8 0.57059
 11  87 0  8 0.5129
 11  89 0  8 0.51187
 11  90 0  8 0.50438
 11  97 0  8 0.58689
 11  98 0  8 0.58426
 12  18 0  8 0.65028
 12  19 0  8 0.71057
 12  20 0  8 0.77288
 12  21 0  8 0.77983
 12  22 0  8 0.74735
 12  23 0  8 0.72497
 12  24 0  8 0.67123
 12  25 0  8 0.54616
 12  26 0  8 0.54032
 12  33 0  8 0.52561
 12  38 0  8 0.53702
 12  42 0  8 0.58775
 12  43 0  8 0.62758
 12  44 0  8 0.65747
 12  45 0  8 0.64759
 12  46 0  8 0.75122
 12  47 0  8 0.72792
 12  48 0  8 0.66407
 12  49 0  8 0.67861
 12  50 0  8 0.55319
 12  53 0  8 0.64289
 12  54 0  8 0.61933
 12  55 0  8 0.57245
 12  56 0  8 0.72671
 12  57 0  8 0.67595
 12  58 0  8 0.7539
 12  59 0  8 0.74925
 12  60 0  8 0.73468
 12  61 0  8 0.80606
 12  62 0  8 0.7681
 12  63 0  8 0.80359
 12  64 0  8 0.70607
 12  65 0  8 0.71688
 12  66 0  8 0.72689
 12  67 0  8 0.67832
 12  70 0  8 0.52805
 12  71 0  8 0.69921
 12  72 0  8 0.66471
 12  73 0  8 0.65463
 12  74 0  8 0.60734
 12  75 0  8 0.60853
 12  76 0  8 0.52634
 12  77 0  8 0.5461
 12  83 0  8 0.53983
 12  84 0  8 0.57676
 12  85 0  8 0.59863
 12  86 0  8 0.62507
 12  87 0  8 0.53428
 12  95 0  8 0.53342
 12  96 0  8 0.56052
 12  97 0  8 0.58863
 12  98 0  8 0.53887
 13  19 0  8 0.76877
 13  20 0  8 0.76236
 13  21 0  8 0.6927
 13  22 0  8 0.72415
 13  23 0  8 0.63552
 13  24 0  8 0.65076
 13  33 0  8 0.54929
 13  38 0  8 0.53349
 13  42 0  8 0.62355
 13  43 0  8 0.60812
 13  44 0  8 0.65174
 13  45 0  8 0.6835
 13  46 0  8 0.70982
 13  47 0  8 0.65228
 13  48 0  8 0.60889
 13  49 0  8 0.54244
 13  50 0  8 0.54777
 13  52 0  8 0.53335
 13  53 0  8 0.65063
 13  54 0  8 0.61908
 13  55 0  8 0.6506
 13  56 0  8 0.70193
 13  57 0  8 0.71222
 13  58 0  8 0.74823
 13  59 0  8 0.73128
 13  60 0  8 0.72246
 13  61 0  8 0.75204
 13  62 0  8 0.76009
 13  63 0  8 0.7614
 13  64 0  8 0.67461
 13  65 0  8 0.6822
 13  66 0  8 0.70669
 13  67 0  8 0.63838
 13  71 0  8 0.67281
 13  72 0  8 0.67969
 13  73 0  8 0.57681
 13  74 0  8 0.54031
 13  75 0  8 0.54927
 13  84 0  8 0.5629
 13  85 0  8 0.64222
 13  86 0  8 0.56484
 13  87 0  8 0.50021
 13  97 0  8 0.5063
 14  20 0  8 0.62118
 14  21 0  8 0.70056
 14  22 0  8 0.56082
 14  23 0  8 0.50249
 14  24 0  8 0.5102
 14  34 0  8 0.52109
 14  42 0  8 0.5417
 14  44 0  8 0.6613
 14  45 0  8 0.57514
 14  46 0  8 0.59661
 14  47 0  8 0.57506
 14  53 0  8 0.58928
 14  54 0  8 0.6249
 14  55 0  8 0.54965
 14  56 0  8 0.72686
 14  57 0  8 0.63535
 14  58 0  8 0.63335
 14  59 0  8 0.68235
 14  60 0  8 0.70875
 14  61 0  8 0.70348
 14  62 0  8 0.64991
 14  63 0  8 0.6516
 14  64 0  8 0.67678
 14  65 0  8 0.6982
 14  66 0  8 0.66745
 14  67 0  8 0.55135
 14  71 0  8 0.56908
 14  72 0  8 0.55512
 14  73 0  8 0.53093
 14  84 0  8 0.51651
 14  86 0  8 0.53551
 15  21 0  8 0.56439
 15  22 0  8 0.64063
 15  23 0  8 0.60148
 15  24 0  8 0.59988
 15  33 0  8 0.56199
 15  35 0  8 0.52619
 15  36 0  8 0.52241
 15  37 0  8 0.50946
 15  38 0  8 0.51942
 15  42 0  8 0.55139
 15  43 0  8 0.56094
 15  44 0  8 0.61769
 15  45 0  8 0.55378
 15  46 0  8 0.56997
 15  47 0  8 0.54807
 15  49 0  8 0.51032
 15  50 0  8 0.52084
 15  53 0  8 0.67725
 15  54 0  8 0.62261
 15  55 0  8 0.61695
 15  56 0  8 0.71042
 15  57 0  8 0.63183
 15  58 0  8 0.62119
 15  59 0  8 0.65466
 15  60 0  8 0.59355
 15  61 0  8 0.64614
 15  62 0  8 0.68729
 15  63 0  8 0.72477
 15  64 0  8 0.66822
 15  65 0  8 0.61622
 15  66 0  8 0.68032
 15  67 0  8 0.62276
 15  71 0  8 0.52206
 15  72 0  8 0.56758
 15  73 0  8 0.53103
 15  74 0  8 0.51175
 15  75 0  8 0.54546
 15  77 0  8 0.5229
 15  83 0  8 0.52015
 15  84 0  8 0.54058
 15  85 0  8 0.63867
 15  86 0  8 0.61584
 15  87 0  8 0.50019
 16  22 0  8 0.52128
 16  32 0  8 0.54859
 16  33 0  8 0.51901
 16  34 0  8 0.59718
 16  35 0  8 0.5277
 16  36 0  8 0.51984
 16  37 0  8 0.53161
 16  42 0  8 0.55902
 16  43 0  8 0.55335
 16  44 0  8 0.58316
 16  45 0  8 0.53747
 16  52 0  8 0.56651
 16  53 0  8 0.64131
 16  54 0  8 0.70974
 16  55 0  8 0.64995
 16  56 0  8 0.59421
 16  57 0  8 0.59808
 16  58 0  8 0.60205
 16  59 0  8 0.60906
 16  60 0  8 0.56338
 16  61 0  8 0.61503
 16  62 0  8 0.67023
 16  63 0  8 0.6809
 16  64 0  8 0.57083
 16  65 0  8 0.585
 16  66 0  8 0.59763
 16  67 0  8 0.58791
 16  84 0  8 0.55825
 16  85 0  8 0.57139
 17  33 0  8 0.60969
 17  34 0  8 0.54582
 17  36 0  8 0.51041
 17  42 0  8 0.50969
 17  44 0  8 0.53145
 17  52 0  8 0.54802
 17  53 0  8 0.65675
 17  54 0  8 0.6511
 17  55 0  8 0.5294
 17  56 0  8 0.55666
 17  57 0  8 0.50339
 17  58 0  8 0.50039
 17  59 0  8 0.50749
 17  61 0  8 0.57075
 17  62 0  8 0.5781
 17  63 0  8 0.56354
 17  65 0  8 0.50932
 17  66 0  8 0.58279
 17  67 0  8 0.50765
 18  32 0  8 0.58191
 18  33 0  8 0.58093
 18  34 0  8 0.55249
 18  35 0  8 0.51788
 18  52 0  8 0.50663
 18  53 0  8 0.60069
 18  54 0  8 0.54703
 18  55 0  8 0.52645
 18  56 0  8 0.54134
 18  60 0  8 0.50488
 18  61 0  8 0.57195
 18  63 0  8 0.51008
 18  65 0  8 0.56826
 19  31 0  8 0.56842
 19  32 0  8 0.66661
 19  33 0  8 0.67657
 19  34 0  8 0.61596
 19  35 0  8 0.51263
 19  38 0  8 0.50057
 19  39 0  8 0.50913
 19  42 0  8 0.55234
 19  43 0  8 0.51025
 19  44 0  8 0.55687
 19  47 0  8 0.53248
 19  49 0  8 0.5755
 19  50 0  8 0.54612
 19  51 0  8 0.50608
 19  52 0  8 0.60303
 19  53 0  8 0.71393
 19  54 0  8 0.68737
 19  55 0  8 0.58898
 19  56 0  8 0.63186
 19  57 0  8 0.55065
 19  58 0  8 0.56392
 19  59 0  8 0.6137
 19  60 0  8 0.57978
 19  61 0  8 0.60572
 19  62 0  8 0.63153
 19  63 0  8 0.65471
 19  64 0  8 0.59041
 19  66 0  8 0.60311
 19  77 0  8 0.51238
 19  82 0  8 0.51723
 19  84 0  8 0.51706
 19  85 0  8 0.50596
 20  30 0  8 0.64037
 20  31 0  8 0.62303
 20  32 0  8 0.66859
 20  33 0  8 0.66565
 20  34 0  8 0.63883
 20  35 0  8 0.59676
 20  37 0  8 0.50389
 20  38 0  8 0.61294
 20  39 0  8 0.51147
 20  42 0  8 0.54667
 20  43 0  8 0.52239
 20  48 0  8 0.53979
 20  49 0  8 0.54897
 20  50 0  8 0.5713
 20  52 0  8 0.54186
 20  53 0  8 0.66017
 20  54 0  8 0.60286
 20  55 0  8 0.53328
 20  56 0  8 0.53309
 20  58 0  8 0.57507
 20  59 0  8 0.57573
 20  60 0  8 0.54569
 20  61 0  8 0.55787
 20  62 0  8 0.55075
 20  63 0  8 0.58059
 20  65 0  8 0.55656
 21  30 0  8 0.55568
 21  31 0  8 0.58535
 21  32 0  8 0.64178
 21  33 0  8 0.62673
 21  34 0  8 0.5283
 21  37 0  8 0.54639
 21  38 0  8 0.57368
 21  47 0  8 0.55505
 21  48 0  8 0.54688
 21  49 0  8 0.59328
 21  50 0  8 0.54243
 21  52 0  8 0.54762
 21  53 0  8 0.58987
 21  54 0  8 0.57706
 21  55 0  8 0.56027
 21  56 0  8 0.51358
 21  57 0  8 0.57345
 21  58 0  8 0.55446
 21  59 0  8 0.52096
 21  61 0  8 0.58178
 21  62 0  8 0.54419
 21  77 0  8  0.52
 22  28 0  8 0.65224
 22  29 0  8 0.58577
 22  30 0  8 0.60856
 22  31 0  8 0.635
 22  32 0  8 0.70128
 22  33 0  8 0.74898
 22  34 0  8 0.5861
 22  35 0  8 0.54952
 22  36 0  8 0.56355
 22  37 0  8 0.58554
 22  38 0  8 0.57501
 22  39 0  8 0.51315
 22  44 0  8 0.50319
 22  45 0  8 0.50055
 22  46 0  8 0.63597
 22  47 0  8 0.64627
 22  48 0  8 0.65235
 22  49 0  8 0.65071
 22  50 0  8 0.58195
 22  52 0  8 0.57038
 22  53 0  8 0.71493
 22  54 0  8 0.62959
 22  55 0  8 0.53481
 22  56 0  8 0.66848
 22  57 0  8 0.56768
 22  58 0  8 0.54874
 22  59 0  8 0.62099
 22  60 0  8 0.61537
 22  61 0  8 0.69094
 22  62 0  8 0.55478
 22  63 0  8 0.61247
 22  65 0  8 0.51485
 22  71 0  8 0.51475
 22  72 0  8 0.56229
 22  73 0  8 0.53606
 22  74 0  8 0.54726
 22  75 0  8 0.58568
 22  76 0  8 0.61091
 22  77 0  8 0.57876
 22  78 0  8 0.53819
 22  84 0  8 0.52181
 22  85 0  8 0.57199
 22  97 0  8 0.51627
 22  98 0  8 0.52111
 23  29 0  8 0.66114
 23  30 0  8 0.65473
 23  31 0  8 0.60004
 23  32 0  8 0.71998
 23  33 0  8 0.71276
 23  34 0  8 0.58006
 23  35 0  8 0.56786
 23  36 0  8 0.53521
 23  37 0  8 0.50632
 23  38 0  8 0.54407
 23  42 0  8 0.54712
 23  44 0  8 0.52944
 23  45 0  8 0.57021
 23  46 0  8 0.66667
 23  47 0  8 0.73479
 23  48 0  8 0.68193
 23  49 0  8 0.62175
 23  50 0  8 0.64102
 23  51 0  8 0.50189
 23  52 0  8 0.62365
 23  53 0  8 0.7625
 23  54 0  8 0.71056
 23  55 0  8 0.62875
 23  56 0  8 0.68596
 23  57 0  8 0.56022
 23  58 0  8 0.61095
 23  59 0  8 0.64325
 23  60 0  8 0.60245
 23  61 0  8 0.60092
 23  62 0  8 0.62173
 23  63 0  8 0.54464
 23  66 0  8 0.51057
 23  71 0  8 0.52331
 23  72 0  8 0.57096
 23  73 0  8 0.54876
 23  74 0  8 0.52452
 23  75 0  8 0.64826
 23  76 0  8 0.59731
 23  77 0  8 0.63814
 23  78 0  8 0.50869
 23  84 0  8 0.56501
 23  85 0  8 0.55871
 23  97 0  8 0.51782
 23  99 0  8 0.51561
 24  30 0  8 0.61823
 24  31 0  8 0.59753
 24  32 0  8 0.71422
 24  33 0  8 0.70699
 24  34 0  8 0.61181
 24  35 0  8 0.56837
 24  36 0  8 0.55618
 24  37 0  8 0.51337
 24  38 0  8 0.54428
 24  42 0  8 0.51967
 24  44 0  8 0.6255
 24  45 0  8 0.59193
 24  46 0  8 0.75237
 24  47 0  8 0.77141
 24  48 0  8 0.63952
 24  49 0  8 0.67216
 24  50 0  8 0.60846
 24  51 0  8 0.51764
 24  52 0  8 0.60455
 24  53 0  8 0.72911
 24  54 0  8 0.69983
 24  55 0  8 0.61153
 24  56 0  8 0.67891
 24  57 0  8 0.59197
 24  58 0  8 0.61777
 24  59 0  8 0.64059
 24  61 0  8 0.59483
 24  62 0  8 0.54229
 24  63 0  8 0.55519
 24  71 0  8 0.51589
 24  72 0  8 0.55926
 24  73 0  8 0.52397
 24  74 0  8 0.62405
 24  75 0  8 0.68594
 24  76 0  8 0.67192
 24  77 0  8 0.68404
 24  85 0  8 0.51952
 24  97 0  8 0.50454
 25  31 0  8 0.56494
 25  32 0  8 0.58819
 25  33 0  8 0.59275
 25  34 0  8 0.54878
 25  43 0  8 0.54293
 25  44 0  8 0.54422
 25  45 0  8 0.64841
 25  46 0  8 0.65445
 25  47 0  8 0.6127
 25  48 0  8 0.59461
 25  49 0  8 0.58526
 25  50 0  8 0.52128
 25  52 0  8 0.55707
 25  53 0  8 0.65079
 25  54 0  8 0.61966
 25  55 0  8 0.59052
 25  56 0  8 0.57343
 25  57 0  8 0.58263
 25  58 0  8 0.56112
 25  73 0  8 0.56091
 25  74 0  8 0.58804
 25  75 0  8 0.65964
 25  76 0  8 0.55582
 26  32 0  8 0.68802
 26  33 0  8 0.67531
 26  34 0  8 0.57899
 26  42 0  8 0.50289
 26  43 0  8 0.52703
 26  44 0  8 0.6851
 26  45 0  8 0.61515
 26  46 0  8 0.62551
 26  47 0  8 0.64351
 26  48 0  8 0.56915
 26  49 0  8 0.65726
 26  50 0  8 0.54588
 26  52 0  8 0.60563
 26  53 0  8 0.68612
 26  54 0  8 0.63098
 26  55 0  8 0.54965
 26  56 0  8 0.61881
 26  57 0  8 0.56903
 26  59 0  8 0.52597
 26  72 0  8 0.5533
 26  73 0  8 0.5619
 26  74 0  8 0.62723
 26  75 0  8 0.6425
 27  33 0  8 0.6808
 27  34 0  8 0.55786
 27  43 0  8 0.53317
 27  44 0  8 0.58144
 27  47 0  8 0.52284
 27  49 0  8 0.5499
 27  50 0  8 0.50778
 27  52 0  8 0.50518
 27  53 0  8 0.59068
 27  54 0  8 0.52306
 27  73 0  8 0.504
 27  74 0  8 0.50631
 28  34 0  8 0.55113
 28  42 0  8 0.59224
 28  43 0  8 0.55712
 28  44 0  8 0.65404
 28  45 0  8 0.58349
 28  46 0  8 0.5969
 28  47 0  8 0.59542
 28  48 0  8 0.57556
 28  49 0  8 0.60741
 28  50 0  8 0.61515
 28  51 0  8 0.55625
 28  52 0  8 0.55207
 28  53 0  8 0.68281
 28  54 0  8 0.62453
 28  55 0  8 0.53605
 28  71 0  8 0.5553
 28  72 0  8 0.6169
 28  73 0  8 0.57452
 28  75 0  8 0.52147
 29  43 0  8 0.54646
 29  44 0  8 0.53127
 29  45 0  8 0.51343
 29  47 0  8 0.57231
 29  48 0  8 0.55798
 29  49 0  8 0.64262
 29  50 0  8 0.58988
 29  52 0  8 0.51749
 29  53 0  8 0.52608
 29  72 0  8 0.50055
 30  42 0  8 0.50271
 30  43 0  8 0.5734
 30  44 0  8 0.50417
 30  46 0  8 0.51455
 30  47 0  8 0.5207
 30  48 0  8 0.53629
 30  49 0  8 0.58565
 30  50 0  8 0.51395
 30  52 0  8 0.53467
 30  53 0  8 0.56303
 30  71 0  8 0.51063
 31  42 0  8 0.50219
 31  44 0  8 0.53111
 31  46 0  8 0.58063
 31  47 0  8 0.59453
 31  48 0  8 0.59325
 31  49 0  8 0.59023
 31  50 0  8 0.50689
 31  52 0  8 0.5217
 32  38 0  8 0.61229
 32  42 0  8 0.56643
 32  43 0  8 0.58355
 32  44 0  8 0.60616
 32  45 0  8 0.52894
 32  46 0  8 0.65656
 32  47 0  8 0.66504
 32  48 0  8 0.55975
 32  49 0  8 0.55686
 32  50 0  8 0.56212
 32  53 0  8 0.62054
 32  66 0  8 0.59291
 32  67 0  8 0.50343
 32  71 0  8 0.53786
 33  39 0  8 0.5876
 33  42 0  8 0.54053
 33  43 0  8 0.60147
 33  44 0  8 0.66516
 33  45 0  8 0.66924
 33  46 0  8 0.67892
 33  47 0  8 0.64285
 33  48 0  8 0.62485
 33  49 0  8 0.56028
 33  50 0  8 0.52671
 33  63 0  8 0.51999
 33  65 0  8 0.56183
 33  66 0  8 0.58945
 33  67 0  8 0.57552
 34  43 0  8 0.57612
 34  44 0  8 0.60914
 34  45 0  8 0.61799
 34  46 0  8 0.57295
 34  47 0  8 0.54475
 34  64 0  8 0.5057
 35  41 0  8 0.56121
 35  42 0  8 0.55928
 35  43 0  8 0.64812
 35  44 0  8 0.59982
 35  45 0  8 0.57933
 35  46 0  8 0.54941
 35  47 0  8 0.50777
 35  63 0  8 0.52273
 35  64 0  8 0.50531
 35  65 0  8 0.52278
 35  66 0  8 0.50113
 36  42 0  8 0.67836
 36  43 0  8 0.64459
 36  44 0  8 0.6147
 36  45 0  8 0.50887
 36  46 0  8 0.50129
 36  47 0  8 0.51184
 36  63 0  8 0.50496
 37  43 0  8 0.59008
 37  44 0  8 0.55646
 37  63 0  8 0.5066
 38  44 0  8 0.63519
 38  60 0  8 0.55145
 38  61 0  8 0.63737
 38  62 0  8 0.6016
 38  63 0  8 0.65545
 38  64 0  8 0.52159
 38  65 0  8 0.50909
 39  59 0  8 0.55444
 39  60 0  8 0.54986
 39  61 0  8 0.67614
 39  62 0  8 0.60921
 39  63 0  8 0.50648
 40  58 0  8 0.59547
 40  59 0  8 0.6025
 40  60 0  8 0.62927
 40  61 0  8 0.68665
 40  62 0  8 0.51422
 40  63 0  8 0.56882
 41  57 0  8 0.53057
 41  58 0  8 0.57535
 41  59 0  8 0.6257
 41  60 0  8 0.66104
 41  61 0  8 0.54169
 41  62 0  8 0.5319
 42  53 0  8 0.55444
 42  54 0  8 0.54324
 42  55 0  8 0.57329
 42  56 0  8 0.66163
 42  57 0  8 0.62797
 42  58 0  8 0.67254
 42  59 0  8 0.67867
 42  60 0  8 0.56126
 42  61 0  8 0.63237
 42  62 0  8 0.51394
 42  63 0  8 0.55868
 42  98 0  8   0.5
 43  53 0  8 0.51914
 43  55 0  8 0.5925
 43  56 0  8 0.62685
 43  57 0  8 0.55394
 43  58 0  8 0.63453
 43  59 0  8 0.54082
 43  60 0  8 0.58872
 43  65 0  8 0.50078
 43  98 0  8 0.52377
 44  52 0  8 0.50504
 44  53 0  8 0.62965
 44  54 0  8 0.68688
 44  55 0  8 0.71031
 44  56 0  8 0.79069
 44  57 0  8 0.70585
 44  58 0  8 0.6309
 44  59 0  8 0.66635
 44  60 0  8 0.52371
 44  61 0  8 0.5914
 44  62 0  8 0.53544
 44  63 0  8 0.61961
 44  64 0  8 0.51247
 44  65 0  8 0.54062
 44  66 0  8 0.52889
 44  67 0  8 0.50225
 44  97 0  8 0.53269
 44  98 0  8 0.55776
 44  99 0  8 0.50617
 45  53 0  8 0.70462
 45  54 0  8 0.68667
 45  55 0  8 0.68379
 45  56 0  8 0.76868
 45  57 0  8 0.55439
 45  58 0  8 0.60293
 45  60 0  8 0.54934
 45  61 0  8 0.54185
 45  62 0  8 0.5178
 45  63 0  8 0.54961
 45  64 0  8 0.50462
 45  65 0  8 0.5755
 45  66 0  8 0.51616
 45  98 0  8 0.53442
 46  52 0  8 0.66435
 46  53 0  8 0.80045
 46  54 0  8 0.79828
 46  55 0  8 0.7511
 46  56 0  8 0.75688
 46  57 0  8 0.61393
 46  58 0  8 0.55559
 46  59 0  8 0.59062
 46  60 0  8 0.56431
 46  61 0  8 0.61557
 46  62 0  8 0.63974
 46  63 0  8 0.69567
 46  64 0  8 0.64162
 46  65 0  8 0.61807
 46  66 0  8 0.60671
 46  67 0  8 0.53776
 46  71 0  8 0.54553
 46  72 0  8 0.58143
 46  73 0  8 0.55222
 46  74 0  8 0.54551
 46  75 0  8 0.59117
 46  76 0  8 0.6091
 46  77 0  8 0.59079
 46  84 0  8 0.5816
 46  85 0  8 0.61305
 46  86 0  8 0.54698
 46  89 0  8 0.50169
 46  97 0  8 0.57586
 46  98 0  8 0.57721
 46  99 0  8 0.54392
 47  53 0  8 0.87514
 47  54 0  8 0.82591
 47  55 0  8 0.71377
 47  56 0  8 0.80425
 47  57 0  8 0.53903
 47  58 0  8 0.56783
 47  59 0  8 0.65895
 47  60 0  8 0.60039
 47  61 0  8 0.65785
 47  62 0  8 0.69773
 47  63 0  8 0.73811
 47  64 0  8 0.68721
 47  65 0  8 0.60718
 47  66 0  8 0.66053
 47  67 0  8 0.61399
 47  71 0  8 0.59191
 47  72 0  8 0.60894
 47  73 0  8 0.59028
 47  74 0  8 0.61223
 47  75 0  8 0.70321
 47  76 0  8 0.66582
 47  77 0  8 0.63799
 47  78 0  8 0.53406
 47  82 0  8 0.53389
 47  83 0  8 0.55556
 47  84 0  8 0.65487
 47  85 0  8 0.70677
 47  86 0  8 0.65085
 47  87 0  8 0.55944
 47  89 0  8 0.54095
 47  90 0  8 0.53512
 47  95 0  8 0.51873
 47  96 0  8 0.50493
 47  97 0  8 0.58673
 47  98 0  8 0.54708
 47  99 0  8 0.53044
 48  54 0  8 0.778
 48  55 0  8 0.63109
 48  56 0  8 0.60182
 48  59 0  8 0.54818
 48  60 0  8 0.55495
 48  61 0  8 0.60448
 48  62 0  8 0.61462
 48  63 0  8 0.64562
 48  64 0  8 0.55128
 48  65 0  8 0.55275
 48  66 0  8 0.53622
 48  67 0  8 0.52477
 48  71 0  8 0.51929
 48  72 0  8 0.53396
 48  73 0  8 0.54787
 48  74 0  8 0.56586
 48  75 0  8 0.63101
 48  76 0  8 0.53909
 48  77 0  8 0.5424
 48  83 0  8 0.5047
 48  84 0  8 0.58027
 48  85 0  8 0.57547
 48  86 0  8 0.65996
 48  87 0  8 0.52343
 49  55 0  8 0.51635
 49  56 0  8 0.56947
 49  59 0  8 0.54897
 49  60 0  8 0.51933
 49  61 0  8 0.60147
 49  62 0  8 0.60626
 49  63 0  8 0.62376
 49  64 0  8 0.56306
 49  65 0  8 0.55697
 49  66 0  8 0.52996
 49  67 0  8 0.50284
 49  71 0  8 0.51885
 49  72 0  8 0.50884
 49  73 0  8 0.52351
 49  74 0  8 0.56617
 49  75 0  8 0.60665
 49  76 0  8 0.53971
 49  77 0  8 0.55045
 49  84 0  8 0.50304
 49  85 0  8 0.59509
 49  86 0  8 0.63657
 50  56 0  8 0.60099
 50  59 0  8 0.55869
 50  60 0  8 0.51646
 50  61 0  8 0.59363
 50  62 0  8 0.61633
 50  63 0  8 0.61875
 50  64 0  8 0.55719
 50  65 0  8 0.51407
 50  66 0  8 0.53464
 50  71 0  8 0.50555
 50  72 0  8 0.54478
 50  73 0  8 0.53519
 50  74 0  8 0.52837
 50  75 0  8 0.56962
 50  76 0  8 0.52156
 50  77 0  8 0.52839
 50  82 0  8 0.51833
 50  84 0  8 0.55871
 50  85 0  8 0.61137
 50  86 0  8 0.55242
 51  60 0  8 0.52165
 51  61 0  8 0.55867
 51  62 0  8 0.54944
 51  63 0  8 0.61565
 51  64 0  8 0.52485
 51  73 0  8 0.50663
 51  74 0  8 0.53917
 51  75 0  8 0.51827
 51  83 0  8 0.51581
 51  84 0  8 0.58797
 51  85 0  8 0.54921
 51  86 0  8 0.57191
 52  62 0  8 0.5137
 52  63 0  8 0.5528
 52  75 0  8 0.53291
 52  85 0  8 0.52292
 53  61 0  8 0.57064
 53  62 0  8 0.54518
 53  63 0  8 0.54335
 53  75 0  8 0.52412
 53  82 0  8 0.50057
 53  84 0  8 0.54745
 53  85 0  8 0.50627
 54  61 0  8 0.57712
 54  62 0  8 0.54307
 54  63 0  8 0.5657
 54  66 0  8 0.51105
 54  72 0  8 0.531
 54  73 0  8 0.52677
 54  74 0  8 0.50236
 54  75 0  8 0.51345
 54  76 0  8 0.56117
 54  77 0  8 0.54014
 54  84 0  8 0.52272
 54  85 0  8 0.58727
 55  61 0  8 0.50349
 55  74 0  8 0.50424
 55  75 0  8 0.56868
 55  77 0  8 0.60091
 55  78 0  8 0.54005
 55  98 0  8 0.51339
 55  99 0  8 0.53775
 56  62 0  8 0.60515
 56  63 0  8 0.61913
 56  64 0  8 0.53979
 56  65 0  8 0.50004
 56  66 0  8 0.54609
 56  71 0  8 0.55874
 56  72 0  8 0.60279
 56  73 0  8 0.59826
 56  74 0  8 0.61962
 56  75 0  8 0.66819
 56  76 0  8 0.68628
 56  77 0  8 0.67284
 56  78 0  8 0.68946
 56  79 0  8 0.58548
 56  84 0  8 0.50113
 56  85 0  8 0.56022
 56  97 0  8 0.55883
 56  98 0  8 0.64101
 56  99 0  8 0.59803
 57  63 0  8 0.55545
 57  65 0  8 0.55512
 57  66 0  8 0.50919
 57  72 0  8 0.53415
 57  73 0  8 0.55636
 57  74 0  8 0.5801
 57  75 0  8 0.70691
 57  76 0  8 0.66587
 57  77 0  8 0.72274
 57  78 0  8 0.67962
 57  79 0  8 0.51245
 57  97 0  8 0.61016
 57  98 0  8 0.66183
 57  99 0  8 0.63096
 58  64 0  8 0.59493
 58  65 0  8 0.58114
 58  66 0  8 0.53479
 58  67 0  8 0.51377
 58  71 0  8 0.59361
 58  72 0  8 0.65467
 58  73 0  8 0.62211
 58  74 0  8 0.76028
 58  75 0  8 0.76485
 58  76 0  8 0.79799
 58  77 0  8 0.78539
 58  78 0  8 0.63923
 58  79 0  8 0.5625
 58  85 0  8 0.53894
 58  95 0  8 0.54575
 58  96 0  8 0.63331
 58  97 0  8 0.67161
 58  98 0  8 0.69688
 58  99 0  8 0.66076
 59  65 0  8 0.60079
 59  66 0  8 0.59954
 59  67 0  8 0.53145
 59  71 0  8 0.67733
 59  72 0  8 0.69699
 59  73 0  8 0.73399
 59  74 0  8 0.77788
 59  75 0  8 0.84778
 59  76 0  8 0.83714
 59  77 0  8 0.76781
 59  78 0  8 0.72234
 59  79 0  8 0.55001
 59  82 0  8 0.51224
 59  84 0  8 0.5498
 59  85 0  8 0.59027
 59  86 0  8 0.52363
 59  95 0  8 0.64549
 59  96 0  8 0.63815
 59  97 0  8 0.73563
 59  98 0  8 0.71369
 59  99 0  8 0.72456
 60  66 0  8 0.51603
 60  70 0  8 0.52931
 60  71 0  8 0.63462
 60  72 0  8 0.7368
 60  73 0  8 0.7238
 60  74 0  8 0.78766
 60  75 0  8 0.81415
 60  76 0  8 0.72065
 60  77 0  8 0.70418
 60  78 0  8 0.55214
 60  95 0  8 0.57273
 60  96 0  8 0.58529
 60  97 0  8 0.63888
 60  98 0  8 0.71355
 60  99 0  8 0.63607
 61  70 0  8 0.50568
 61  71 0  8 0.73454
 61  72 0  8 0.75988
 61  73 0  8 0.79254
 61  74 0  8 0.83319
 61  75 0  8 0.77862
 61  76 0  8 0.73941
 61  77 0  8 0.62265
 61  78 0  8 0.53688
 61  84 0  8 0.50384
 61  95 0  8 0.60219
 61  96 0  8 0.60525
 61  97 0  8 0.70803
 61  98 0  8 0.69886
 61  99 0  8 0.60611
 62  70 0  8 0.56117
 62  71 0  8 0.77218
 62  72 0  8 0.80597
 62  73 0  8 0.81675
 62  74 0  8 0.76388
 62  75 0  8 0.77777
 62  76 0  8 0.64254
 62  77 0  8 0.63221
 62  84 0  8 0.50642
 62  85 0  8 0.58746
 62  95 0  8 0.5495
 62  96 0  8 0.57613
 62  97 0  8 0.67866
 62  98 0  8 0.56864
 62  99 0  8 0.5717
 63  70 0  8 0.58972
 63  71 0  8 0.83876
 63  72 0  8 0.84529
 63  73 0  8 0.78833
 63  74 0  8 0.7616
 63  75 0  8 0.72258
 63  76 0  8 0.65638
 63  77 0  8 0.59487
 63  84 0  8 0.54621
 63  85 0  8 0.58814
 63  86 0  8 0.5193
 63  95 0  8 0.61391
 63  96 0  8 0.59764
 63  97 0  8 0.67553
 63  98 0  8 0.60617
 63  99 0  8 0.56741
 64  70 0  8 0.64946
 64  71 0  8 0.83448
 64  72 0  8 0.80484
 64  73 0  8 0.77553
 64  74 0  8 0.69911
 64  75 0  8 0.70628
 64  76 0  8 0.60402
 64  77 0  8 0.56158
 64  84 0  8 0.52641
 64  85 0  8 0.56764
 64  86 0  8 0.53232
 64  95 0  8 0.62316
 64  96 0  8 0.6087
 64  97 0  8 0.68453
 64  98 0  8 0.61451
 64  99 0  8 0.56461
 65  71 0  8 0.7529
 65  72 0  8 0.73583
 65  73 0  8 0.6506
 65  74 0  8 0.67356
 65  75 0  8 0.6027
 65  76 0  8 0.50052
 65  85 0  8 0.50764
 65  95 0  8 0.56808
 65  96 0  8 0.5688
 65  97 0  8 0.62236
 65  98 0  8 0.61032
 66  72 0  8 0.74395
 66  73 0  8 0.68075
 66  74 0  8 0.61035
 66  75 0  8 0.58649
 66  76 0  8 0.50802
 66  85 0  8 0.55072
 66  86 0  8 0.54191
 66  95 0  8 0.57609
 66  96 0  8 0.50865
 66  97 0  8 0.57472
 66  98 0  8 0.53735
 67  73 0  8 0.58679
 67  74 0  8 0.51662
 67  85 0  8 0.5035
 67  87 0  8 0.5225
 67  95 0  8 0.61748
 68  86 0  8 0.54829
 68  87 0  8 0.53835
 69  85 0  8 0.54976
 69  86 0  8 0.52552
 69  87 0  8 0.50791
 70  84 0  8 0.53396
 70  85 0  8 0.59798
 70  86 0  8 0.57752
 70  88 0  8 0.50789
 70  89 0  8 0.51257
 70  98 0  8 0.55194
 71  77 0  8 0.51515
 71  82 0  8 0.52469
 71  83 0  8 0.56488
 71  84 0  8 0.6689
 71  85 0  8 0.72778
 71  86 0  8 0.68706
 71  87 0  8 0.63112
 71  88 0  8 0.54937
 71  89 0  8 0.57551
 71  90 0  8 0.52559
 71  97 0  8 0.62321
 71  98 0  8 0.6256
 71  99 0  8 0.56788
 72  82 0  8 0.57041
 72  83 0  8 0.54847
 72  84 0  8 0.68639
 72  85 0  8 0.70316
 72  86 0  8 0.70664
 72  87 0  8 0.65409
 72  89 0  8 0.56762
 72  90 0  8 0.54982
 72  95 0  8 0.52225
 72  96 0  8 0.50827
 72  97 0  8 0.6057
 72  98 0  8 0.52752
 72  99 0  8 0.5399
 73  82 0  8 0.63992
 73  83 0  8 0.65599
 73  84 0  8 0.71978
 73  85 0  8 0.76671
 73  86 0  8 0.74174
 73  87 0  8 0.56045
 73  89 0  8 0.56296
 73  90 0  8 0.50421
 73  95 0  8 0.55179
 73  96 0  8 0.57585
 73  97 0  8 0.58841
 73  98 0  8 0.57481
 73  99 0  8 0.50245
 74  80 0  8 0.57809
 74  82 0  8 0.69431
 74  83 0  8 0.73438
 74  84 0  8 0.75808
 74  85 0  8 0.77961
 74  86 0  8 0.72517
 74  87 0  8 0.59365
 74  89 0  8 0.5397
 74  95 0  8 0.55242
 74  96 0  8 0.55892
 74  97 0  8 0.61015
 74  98 0  8 0.53113
 75  81 0  8 0.50977
 75  82 0  8 0.72558
 75  83 0  8 0.76571
 75  84 0  8 0.80003
 75  85 0  8 0.77595
 75  86 0  8 0.73597
 75  87 0  8 0.55752
 75  95 0  8 0.52446
 75  96 0  8 0.52199
 75  97 0  8 0.55637
 75  98 0  8 0.51226
 75  99 0  8 0.50525
 76  82 0  8 0.75599
 76  83 0  8 0.75654
 76  84 0  8 0.78057
 76  85 0  8 0.76255
 76  86 0  8 0.693
 76  87 0  8 0.56878
 76  95 0  8 0.52635
 76  97 0  8 0.5605
 76  98 0  8 0.55958
 76  99 0  8 0.5498
 77  83 0  8 0.77774
 77  84 0  8 0.7678
 77  85 0  8 0.69519
 77  86 0  8 0.6639
 77  97 0  8 0.5471
 77  98 0  8 0.52324
 78  84 0  8 0.63064
 78  85 0  8 0.59206
 79  85 0  8 0.51654
 81  99 0  8 0.5779
 82  97 0  8 0.53756
 82  98 0  8 0.56706
 82  99 0  8 0.61825
 83  97 0  8 0.61358
 83  98 0  8 0.61608
 83  99 0  8 0.65682
 84  90 0  8 0.54846
 84  95 0  8 0.517
 84  96 0  8 0.55194
 84  97 0  8 0.64982
 84  98 0  8 0.61857
 84  99 0  8 0.64429
 85  95 0  8 0.55728
 85  96 0  8 0.51934
 85  97 0  8 0.66932
 85  98 0  8 0.57116
 85  99 0  8 0.63599
 86  95 0  8 0.50975
 86  96 0  8 0.53065
 86  97 0  8 0.59135
 86  98 0  8 0.64822
 86  99 0  8 0.55899
 87  95 0  8 0.53187
 87  97 0  8 0.60211
 87  98 0  8 0.60474
 87  99 0  8 0.5099
 88  95 0  8 0.53215
 88  96 0  8 0.52055
 88  97 0  8 0.55872
 88  98 0  8 0.54596
 89  95 0  8 0.71922
 89  96 0  8 0.60981
 89  97 0  8 0.60834
 89  98 0  8 0.5814
 90  96 0  8 0.66223
 90  97 0  8 0.68732
 90  98 0  8 0.56557
 91  97 0  8 0.53259
 92  98 0  8 0.52413
END
