# Supplementary material for: A new ensemble coevolution system for detecting HIV-1 protein coevolution
Source: Biol Direct. 2015 Jan 7;10:1. doi: 10.1186/s13062-014-0031-8 (PMC4332441; doi:10.1186/s13062-014-0031-8)
Supplement: Additional file 3: — Software. The Matlab toolbox and the manual of our ensemble coevolution system are provided. The sequence datasets are also available. [file 13062_2014_31_MOESM3_ESM.zip › EnsembleCoevolutionSystem/MIBP/runMIBP.pl]

use strict;
use warnings;


if(@ARGV!=2){
  print STDERR "usage: perl runContactPredictions.pl alignment_file(in multifasta format)\n";
  exit(1);
}

my ($file,$outfile) = @ARGV;
system("perl mip-mibp-code.pl $file > $outfile");
