# Supplementary material for: A new ensemble coevolution system for detecting HIV-1 protein coevolution
Source: Biol Direct. 2015 Jan 7;10:1. doi: 10.1186/s13062-014-0031-8 (PMC4332441; doi:10.1186/s13062-014-0031-8)
Supplement: Additional file 3: — Software. The Matlab toolbox and the manual of our ensemble coevolution system are provided. The sequence datasets are also available. [file 13062_2014_31_MOESM3_ESM.zip › EnsembleCoevolutionSystem/MIBP/-mip-mibp-result.txt]

18_27	1		22_43	4.25264816340533
27_35	1		13_22	3.91783465740391
18_35	1		13_43	3.90880146810181
17_35	0.999530304966957		22_37	3.87696423853577
17_27	0.999530304966957		37_43	3.86698787121186
17_18	0.999530304966957		22_46	3.86472463598088
18_48	0.999530304966957		43_46	3.85584621059619
35_48	0.999530304966957		22_32	3.85051961605672
27_48	0.999530304966957		32_43	3.84164956232899
13_18	0.999061357509565		22_47	3.79858075026417
13_35	0.999061357509565		43_47	3.78982763891955
13_27	0.999061357509565		19_22	3.75481313857626
17_48	0.999060745450039		19_43	3.74806270390237
13_17	0.998591933130657		22_27	3.74271174948594
13_48	0.998591933130657		22_35	3.74271174948594
18_21	0.998122032395753		22_48	3.74144966602975
21_35	0.998122032395753		17_22	3.74047740909452
21_27	0.998122032395753		35_43	3.73400577159658
18_22	0.997749633129171		27_43	3.73400577159658
22_27	0.997749633129171		43_48	3.73177667830872
22_35	0.997749633129171		17_43	3.73177667830872
22_48	0.997655458432906		22_38	3.72766058751768
21_48	0.997652878213484		38_43	3.71899954746544
17_21	0.997652878213484		14_43	3.71783895640255
17_22	0.997280585887805		14_22	3.71428357092785
35_7	22_13		36_7	23_13
27_7	43_13		28_7	44_13
17_7	35_2		18_7	36_2
48_7	27_2		49_7	28_2
18_7	32_2		19_7	33_2
21_5	17_2		22_5	18_2
22_5	14_2		23_5	15_2
13_5	48_2		14_5	49_2
_	47_2		1_	48_2
_	38_2		1_	39_2
_	46_2		1_	47_2
_	37_2		1_	38_2
_	13_2		1_	14_2
_	19_2		1_	20_2
_	_		1_	1_
_	_		1_	1_
_	_		1_	1_
_	_		1_	1_
_	_		1_	1_
_	_		1_	1_
_	_		1_	1_
_	_		1_	1_
_	_		1_	1_
_	_		1_	1_
_	_		1_	1_
_	_		1_	1_
_	_		1_	1_
_	_		1_	1_
_	_		1_	1_
_	_		1_	1_
_	_		1_	1_
_	_		1_	1_
_	_		1_	1_
_	_		1_	1_
_	_		1_	1_
_	_		1_	1_
_	_		1_	1_
_	_		1_	1_
_	_		1_	1_
_	_		1_	1_
