# Supplementary material for: A new ensemble coevolution system for detecting HIV-1 protein coevolution
Source: Biol Direct. 2015 Jan 7;10:1. doi: 10.1186/s13062-014-0031-8 (PMC4332441; doi:10.1186/s13062-014-0031-8)
Supplement: Additional file 3: — Software. The Matlab toolbox and the manual of our ensemble coevolution system are provided. The sequence datasets are also available. [file 13062_2014_31_MOESM3_ESM.zip › EnsembleCoevolutionSystem/MIBP/mip-mibp-code.pl]

# mip-mibp-code.pl - Copyright Hongyun Gao 2010 - Last Update: 04/25/11
#This program is free software; you can redistribute it and/or modify
# it for non-commercial use. 
#
# Please cite us if you use any of the code.
##########################################################################

if(@ARGV!=2){
    print STDERR "usage: inputfile outputfile\n";
    exit(1);
}

my ($inputfile, $outfile) = @ARGV;
#open the MSA file               
open(IN, $inputfile)||die;
#create a file that is used to write the results
open(OUT3, ">$outfile")||die;
@in = ();
@in = <IN>;
chomp @in;
close IN;


#put the original fasta into an array
@array = ();                  
for($i = 1; $i < @in; $i++){
	@temp = ();
	@temp = split(//, $in[$i]);
	push @array, [@temp];
}

#the size of the MSA
$seq_n = @in-1;             
$len = @temp;               

#Find out the columns that the gaps in the column is less than 25%, and put the orginal column number to the array "column_left". 
@colunm_left = ();         
$sign = 0;
@managed_array = ();
for($j = 0; $j < $len; $j++){
	$count = 0;
	for($i = 0; $i < $seq_n; $i++){
		if($array[$i][$j] eq "-"){
			$count++;
		}
	}
	if( ($count / $seq_n ) < 0.25){
	  for($i = 0; $i < $seq_n; $i++){
	  	$managed_array[$i][$sign] = $array[$i][$j];
	  }
	  $column_left[$sign] = $j;
	  $sign++;
	}
}

#create the ten overlapping classification array and corresponding the background distribution
@class_10_position = ();          
@count_10_fre = ();        
@back_count_10_fre = ();
@class_10_back_fre = qw(0.504 0.132 0.111 0.243 0.663 0.226 0.117 0.507 0.244 0.043);

#calculate elements in ten overlapping classification in every column  
for($j = 0; $j < $sign; $j++){	
	for($i = 0; $i < $seq_n; $i++){
		if($managed_array[$i][$j]=~m(N|Q|S|D|E|C|T|K|R|H|Y|W)){
			$class_10_position[0][$j]++;
		}
		if($managed_array[$i][$j]=~m(K|H|R)){
			$class_10_position[1][$j]++;
		}
		if($managed_array[$i][$j]=~m(D|E)){
			$class_10_position[2][$j]++;
		}
		if($managed_array[$i][$j]=~m(K|H|R|D|E)){
			$class_10_position[3][$j]++;
		}
		if($managed_array[$i][$j]=~m(A|G|C|T|I|V|L|K|H|F|Y|W|M)){
			$class_10_position[4][$j]++;
		}
		if($managed_array[$i][$j]=~m(I|V|L)){
			$class_10_position[5][$j]++;
		}
		if($managed_array[$i][$j]=~m(F|Y|W|H)){
			$class_10_position[6][$j]++;
		}
		if($managed_array[$i][$j]=~m(P|N|D|T|C|A|G|S|V)){
			$class_10_position[7][$j]++;
		}
		if($managed_array[$i][$j]=~m(A|S|G|C)){
			$class_10_position[8][$j]++;
		}
		if($managed_array[$i][$j]=~m(P)){
			$class_10_position[9][$j]++;
		}
	}
	
	#put the ten overlapping classification frequencies combined with background distribution into 0~1 
	$temp_back_count_sum = 0;
	for($k = 0; $k < 10; $k++){
		$count_10_fre[$k][$j] = ($class_10_position[$k][$j]+0)/$seq_n;
		$back_count_10_fre[$k][$j] = ($class_10_position[$k][$j]+0)/($seq_n * $class_10_back_fre[$k]); 
		$temp_back_count_sum += $back_count_10_fre[$k][$j];
	}
	for($k = 0; $k < 10; $k++){
		$back_count_10_fre[$k][$j] /= $temp_back_count_sum;
	}
}

#create the array to count acount of group-pairs in every column pair 
@pro_original_sorts = qw(478-- 0478- 0237- 023-- 46--- 478-- 01346 45--- 0134- 45--- 4---- 07--- 79--- 0---- 013-- 078-- 047-- 457-- 046-- 046--);
@pro_sorts = qw(A C D E F G H I K L M N P Q R S T V W Y);
@pro_10_sorts = ();
for($i = 0; $i < 20; $i++){
  @raw_info = ();
	@raw_info = split(//, $pro_original_sorts[$i]);
	push @pro_10_sorts, [@raw_info];
}

#calculate the MIP and MIBP score of every column-pair 
@entroy = ();
@mi = ();                                                                          
@b_mi = ();                                                                        
%sort_hash = ();                                                                   
%b_sort_hash = ();                                                             
for($j = 0; $j < $sign; $j++){
	for($l = $j + 1; $l < $sign; $l++){
		@temp_10_count = ();
		for($i = 0; $i < $seq_n; $i++){
			for($k = 0; $k < 20; $k++){
				if($managed_array[$i][$j] eq $pro_sorts[$k]){
					
					for($t = 0; $t < 20; $t++){
						if($managed_array[$i][$l] eq $pro_sorts[$t]){
							for($m = 0; $m < 5;$m++){
								for($n = 0; $n < 5;$n++){
									$temp_1 = $pro_10_sorts[$k][$m];
									$temp_2 = $pro_10_sorts[$t][$n];
									if($temp_1 ne "-" && $temp_2 ne "-"){
										$temp_10_count[$temp_1][$temp_2]++;
									}
								}
							}
						}
					}
				}
			}
		}
		
		for($a = 0; $a < 10; $a++){
			for($b = 0; $b < 10; $b++){
				if($temp_10_count[$a][$b]+0 != 0 && $count_10_fre[$a][$j] != 0 && $count_10_fre[$b][$l]!= 0){
					$entroy[$j][$l] += ($temp_10_count[$a][$b] / $seq_n) * log($temp_10_count[$a][$b] / $seq_n);
				  $mi[$j][$l] += ($temp_10_count[$a][$b] / $seq_n) * log(($temp_10_count[$a][$b] / $seq_n) / ($count_10_fre[$a][$j] * $count_10_fre[$b][$l]));
				  $b_mi[$j][$l] += ($temp_10_count[$a][$b] / $seq_n) * log(($temp_10_count[$a][$b] / $seq_n) / ($back_count_10_fre[$a][$j] * $back_count_10_fre[$b][$l]));
			  }
			}
		}
		if($entroy[$j][$l] != 0){
		   $b_mi[$j][$l] /= (-$entroy[$j][$l]); 
		   $mi[$j][$l] /= (-$entroy[$j][$l]); 
		  }
    print OUT3 $j+1, ",", $l+1, ",", $b_mi[$j][$l], "\n";
    $sort_hash{"$j"."_"."$l"} = $mi[$j][$l];                                                                 
	  $b_sort_hash{"$j"."_"."$l"} = $b_mi[$j][$l];                                                   
	}
}
