# Supplementary material for: A new ensemble coevolution system for detecting HIV-1 protein coevolution
Source: Biol Direct. 2015 Jan 7;10:1. doi: 10.1186/s13062-014-0031-8 (PMC4332441; doi:10.1186/s13062-014-0031-8)
Supplement: Additional file 3: — Software. The Matlab toolbox and the manual of our ensemble coevolution system are provided. The sequence datasets are also available. [file 13062_2014_31_MOESM3_ESM.zip › EnsembleCoevolutionSystem/MIBP/Readme.txt]

If you used this method, please cite the article: 

Gao H, Dou Y, Yang J, Wang J (2011) New methods to measure residues coevolu-
tion in proteins. BMC bioinformatics 12: 206.

The software availability: http://www.biomedcentral.com/1471-2105/12/206

Please download the software and install it according to the manual
