# Supplementary material for: A new ensemble coevolution system for detecting HIV-1 protein coevolution
Source: Biol Direct. 2015 Jan 7;10:1. doi: 10.1186/s13062-014-0031-8 (PMC4332441; doi:10.1186/s13062-014-0031-8)
Supplement: Additional file 3: — Software. The Matlab toolbox and the manual of our ensemble coevolution system are provided. The sequence datasets are also available. [file 13062_2014_31_MOESM3_ESM.zip › EnsembleCoevolutionSystem/Complementary/Complementary_CoevolutionComplementarityPearsonCoefficient.c]

# include "mex.h"
# include "math.h"
/*function [ APCMatrix,PCCMatrix ] = Complementary_CoevolutionComplementarityPearsonCoefficient( TrainData,ScoreMatrix ) 
 1. TrainData(Row*Col): an integer matrix has Row rows, and Col columns, each colum denotes one residue, and the integer from 1 to 20 (gap is 0), denotes the amino
    acids in "Table of standard amino acid abbreviations and properties" in website: http://en.wikipedia.org/wiki/Amino_acid
 2. ScoreMatrix: the score matrix for 20 amino acids.
 3. This method was proposed in paper: Inbal Halperin, et al. Correlated mutations: advances and limitations. A study on fusion proteins and on the cohesin-deckerin families, 2006 
*/
void mexFunction(int nlhs, mxArray *plhs[], int nrhs, const mxArray *prhs[])
{
  int p,q,n,m,N,Dim,CaseLength=0, Miss=20;
  double *Temp, *PCCMatrix,*APCMatrix,SampleSD1 = 0.0, SampleSD2 = 0.0;
  Dim = mxGetN( prhs[0] );  CaseLength = mxGetM( prhs[0] );
  /***********************************************************************/
  int MaxState = 20;  /* there are 20 amino acids here */
  
  /* complementary matrix from paper: Fabian Glaser et al. Residue frequencies and pairing preferences at protein-protein interfaces, Protein, 2001*/  
  /* amino acid list: ARNDCQEGHILKMFPSTWYVBZ*/
  double ComplementaryMatrix[20][20] = { {20.52,1.90,1.69,1.13,1.46,1.72,1.71,21.77,2.59,2.84,2.77,2.13,2.30,3.00,1.22,0.39,1.21,3.37,2.47,2.57},
{1.90,2.87,3.85,4.94,2.81,4.50,5.75,1.59,4.90,3.80,4.99,2.29,3.62,4.49,3.99,2.82,3.77,8.57,5.28,4.18},
{1.69,3.85,2.92,3.85,20.42,3.45,2.68,20.54,2.38,1.59,2.31,3.17,2.30,3.11,3.09,1.77,2.52,3.54,3.66,1.36},
{1.13,4.94,3.85,0.13,0.24,3.26,0.08,20.08,5.20,2.30,1.40,3.90,0.36,0.99,1.46,2.94,3.88,2.62,1.76,1.93},
{1.46,2.81,20.42,0.24,7.65,1.33,2.51,20.25,4.12,1.76,2.93,2.05,1.84,3.68,2.74,2.48,1.03,2.14,2.47,2.89},
{1.72,4.50,3.45,3.26,1.33,2.83,1.95,0.70,4.00,3.60,3.46,3.50,4.18,4.25,3.50,2.00,1.82,1.37,2.05,3.22},
{1.71,5.75,2.68,0.08,2.51,1.95,1.65,20.89,2.30,3.20,3.12,5.32,3.88,2.87,3.17,2.60,2.88,1.20,4.54,3.22},
{21.77,1.59,20.54,20.08,20.25,0.70,20.89,24.40,1.08,0.77,20.37,1.33,0.91,0.14,20.51,21.53,0.21,1.42,1.25,20.41},
{2.59,4.90,2.38,5.20,4.12,4.00,2.30,1.08,5.37,3.38,4.88,2.72,4.65,3.47,2.89,0.80,2.71,6.46,6.05,3.21},
{2.84,3.80,1.59,2.30,1.76,3.60,3.20,0.77,3.38,3.89,4.59,3.23,5.25,5.33,3.27,1.00,3.05,6.24,5.61,4.91},
{2.77,4.99,2.31,1.40,2.93,3.46,3.12,20.37,4.88,4.59,4.03,3.15,5.32,4.86,2.50,1.41,2.07,5.77,4.19,4.20},
{2.13,2.29,3.17,3.90,2.05,3.50,5.32,1.33,2.72,3.23,3.15,3.24,3.93,3.57,3.75,2.74,3.67,5.76,5.26,4.45},
{2.30,3.62,2.30,0.36,1.84,4.18,3.88,0.91,4.65,5.25,5.32,3.93,6.02,5.28,3.38,1.61,2.09,4.89,4.81,4.37},
{3.00,4.49,3.11,0.99,3.68,4.25,2.87,0.14,3.47,5.33,4.86,3.57,5.28,5.34,4.25,1.75,3.34,5.83,5.83,4.69},
{1.22,3.99,3.09,1.46,2.74,3.50,3.17,20.51,2.89,3.27,2.50,3.75,3.38,4.25,0.60,1.33,2.65,7.87,4.22,2.90},
{0.39,2.82,1.77,2.94,2.48,2.00,2.60,21.53,0.80,1.00,1.41,2.74,1.61,1.75,1.33,20.09,1.91,2.87,2.30,1.42},
{1.21,3.77,2.52,3.88,1.03,1.82,2.88,0.21,2.71,3.05,2.07,3.67,2.09,3.34,2.65,1.91,1.27,5.12,3.14,2.83},
{3.37,8.57,3.54,2.62,2.14,1.37,1.20,1.42,6.46,6.24,5.77,5.76,4.89,5.83,7.87,2.87,5.12,5.85,6.19,2.92},
{2.47,5.28,3.66,1.76,2.47,2.05,4.54,1.25,6.05,5.61,4.19,5.26,4.81,5.83,4.22,2.30,3.14,6.19,5.93,3.95},
{2.57,4.18,1.36,1.93,2.89,3.22,3.22,20.41,3.21,4.91,4.20,4.45,4.37,4.69,2.90,1.42,2.83,2.92,3.95,3.74} };
  
  /* TrainData */
  int **TrainData = mxCalloc( CaseLength, sizeof(int *) );
  for( p=0;p<CaseLength;p++ )
       TrainData[ p ] = mxCalloc( Dim, sizeof(int) );
  Temp = mxGetPr( prhs[ 0 ] );
  /* printf("\nTrainData is:\n"); */
  for( p=0;p<CaseLength;p++ ){
       for( q=0;q<Dim;q++ ){ /*reform AA from 1-20 to 0-19, gap is 20*/
            TrainData[ p ][ q ] = (int)Temp[ p+q*CaseLength ] - 1;
         /* printf("%d ",TrainData[ p ][ q ]);*/
       }
     /*  printf("\n"); */
  }

  /* ScoreMatrix */
  double ScoreMatrix[ MaxState ][ MaxState ],Local=0.0;
  Temp = mxGetPr( prhs[ 1 ] );
/* printf("\nScore matrix is:\n");*/
  for( p=0;p<MaxState;p++ ){
       for( q=0;q<MaxState;q++ ){
            ScoreMatrix[ p ][ q ] = Temp[ p+q*MaxState ];
            if( Local > Temp[ p+q*MaxState ])
                Local = Temp[ p+q*MaxState ];
       /*   printf("%f ",ScoreMatrix[ p ][ q ]); */
       }
       /*printf("\n");*/
  }
  /* keep all values in score matrix to be positive */
  if(Local<0){
     for( p=0;p<MaxState;p++ )
       for( q=0;q<MaxState;q++ )
            ScoreMatrix[ p ][ q ] += -Local;
  } 
  
  /* return the results */
  plhs[0] = mxCreateDoubleMatrix( Dim,Dim,mxREAL );
  PCCMatrix = mxGetPr( plhs[0] ); 
  for( p=0;p<Dim;p++ )
      for( q=0;q<Dim;q++ ){
           PCCMatrix[ p+q*Dim ] = -1.0;
      }

  /* calculate the mean Si, Sj values.*/
  double AverageMean[ Dim ],AverageSD[ Dim ],MeanValue=0.0, SDValue=0.0, Count=0.0;
  for( n=0;n<Dim;n++ ){
      MeanValue = 0.0; Count=0.0;
       for( p=0;p<CaseLength-1;p++ ) /* the mean part. */
           for( q=p+1;q<CaseLength;q++ )
              if( TrainData[p][n] < MaxState && TrainData[q][n] < MaxState ){
                  MeanValue += ScoreMatrix[ TrainData[p][n] ][ TrainData[q][n] ];
                  Count += 1.0;
                }
      /*printf("MeanValue:%.2f\n",MeanValue);*/
      MeanValue = MeanValue/Count;
      AverageMean[n] = MeanValue;  /* mean value of position n */
      SDValue = 0.0;
       for( p=0;p<CaseLength-1;p++ ) /* the derivation part. */
           for( q=p+1;q<CaseLength;q++ )
              if( TrainData[p][n] < MaxState && TrainData[q][n] < MaxState )
                  SDValue += (ScoreMatrix[TrainData[p][n]][TrainData[q][n]]-MeanValue)*(ScoreMatrix[TrainData[p][n]][TrainData[q][n]]-MeanValue);
                
      AverageSD[n] = sqrt( SDValue/(Count-1) ); /* derivation value of position n */
      /* printf("%.2f[%.2f,%.2f]\n",Count,AverageSD[n],AverageMean[n]);*/
  }
  
/***********************************************************************/
  /* the main part compute the coefficient.*/
  double MainValue, Len,Local1=0.0, Local2=0.0;
  Len = CaseLength*( CaseLength-1 )/2;
  /*printf("\nLen is %f\n",Len);*/
  for(n=0;n<Dim-1;n++)
     for(m=n+1;m<Dim;m++)
        /*printf("(%d,%d)\n",n,m);*/
      if( AverageSD[ n ] > 0.0 && AverageSD[ m ] > 0.0 ){
          MainValue = 0.0; SampleSD1 = 0.0; SampleSD2 = 0.0; Count = 0.0;      
          /* printf("\n\nMainValue1 is: %f , MeanValue: %f , %f \n", MainValue,MeanValue1,MeanValue2 );*/
          for(p=0;p<CaseLength-1;p++)
             for(q=p+1;q<CaseLength;q++)
               if( TrainData[p][n] < MaxState && TrainData[q][n] < MaxState && TrainData[p][m] < MaxState && TrainData[q][m] < MaxState ){ /* the second part. */
                  /*Local1 = ScoreMatrix[TrainData[p][n]][TrainData[q][n]];
                    Local2 = ScoreMatrix[TrainData[p][m]][TrainData[q][m]];            
                    MainValue += Local1*Local2 - (Local1*AverageMean[ m ] + Local2*AverageMean[ n ]) + AverageMean[n]*AverageMean[m];*/
                    MainValue += ComplementaryMatrix[TrainData[p][n]][TrainData[q][n]]*(ScoreMatrix[TrainData[p][n]][TrainData[q][n]]-AverageMean[ n ] )*(ScoreMatrix[TrainData[p][m]][TrainData[q][m]]-AverageMean[ m ] );
                    Count++;
                }
        
               /*MainValue = MainValue/Count ;   ( 1-2*( MainValue + MeanValue1*MeanValue2 )/Count;*/
               if (Count*AverageSD[ n ]*AverageSD[ m ]!=0){
                   MainValue /= (Count*AverageSD[ n ]*AverageSD[ m ]);
                  /*printf("MainValue3 is: %f\n", MainValue);*/
                  PCCMatrix[ n+m*Dim ] = MainValue;
                  PCCMatrix[ m+n*Dim ] = MainValue;
               }
          }
}
