# Supplementary material for: A new ensemble coevolution system for detecting HIV-1 protein coevolution
Source: Biol Direct. 2015 Jan 7;10:1. doi: 10.1186/s13062-014-0031-8 (PMC4332441; doi:10.1186/s13062-014-0031-8)
Supplement: Additional file 3: — Software. The Matlab toolbox and the manual of our ensemble coevolution system are provided. The sequence datasets are also available. [file 13062_2014_31_MOESM3_ESM.zip › EnsembleCoevolutionSystem/Spidermonkey/PrepareSpiderMonkeyData.m]

% function PrepareSpiderMonkeyData()


%% prepare nucleotide phylip format file for the Spidermonkey
%% prepare nucleotide phylip format file for the Spidermonkey
Dir = '/home/lowie/MatlabCode/Data/Gag_Sequence/FinalSequences/B_Protein/';
[ NTSeq,NTSeqTitle,NTSeqID ] = ExtractSequenceOut( [Dir 'Process_CA_B.fasta'] );

[ AASeq,AASeqTitle,AASeqID ] = ExtractSequenceOut( [Dir 'Process_CA_AA_NoGap.fasta'] );
Select = zeros( 1,length(AASeqID) );
for p = 1:length(AASeqID)
    for q = 1:length(NTSeqID)
        if isequal( NTSeqID{q}, AASeqID{p} ) == 1
            Select(p) = q; break;
        end
    end
end
notice = find(Select==0)

[a,b] = WriteSequence2Fasta( NTSeq( Select,: ), NTSeqID(Select), [Dir 'Process_CA_NT_NoGap.fasta'] );
ConvertFasta2Phylip( [Dir 'Process_CA_NT_NoGap.fasta'], [Dir 'Process_CA_NT_NoGap.phy'] );

d


%% remove out the gaps from alignments
NTDir = '/home/lowie/MatlabCode/Data/Gag_Sequence/FinalSequences/GagPR/NTSequence_Data/GagPR_';
TreatmentType = {'B_Naive','B_All'};
SelectedPositionCell = cell(1,2);
Cutoff = 0.01;
for p =1:2
        % /home/lowie/MatlabCode/Data/Gag_Sequence/LosAlamos/
        [ NTSeq,CSeqTitle,CSeqID ] = ExtractSequenceOut( [NTDir  TreatmentType{p} '_NT.fasta'] );
        AASeq = Nucleotide2AA( NTSeq );
        [Row,Col] = size( AASeq );
        SelectCol = ones(1,Col);
        for n = 1:Col
            if length(find(AASeq(:,n)=='-'))>0.8*Row,SelectCol(n)=0; end
        end
        SelectCol = setdiff( find(SelectCol==1),find(AASeq(1,:)=='*') );
        %WriteSequence2Fasta( AASeq(SelectRow,SelectCol),CSeqTitle(SelectRow),[Dir 'Subtype' Subtype{p} '_Gag_' TreatmentType{q} 'AA_Full.fasta'] )
        AllSequence = NTSeq( :,sort([ (SelectCol-1)*3+1 (SelectCol-1)*3+2 SelectCol*3 ]) );
        AllSequence = MaxmizeProbAmbinguousNucleotide( AllSequence,0.5 );
        %[g,o]=WriteSequence2Fasta( AllSequence,CSeqTitle,[NTDir TreatmentType{p} '_NTFull.fasta'] );
        %ConvertFasta2Phylip( [NTDir TreatmentType{p} '_NTFull.fasta'],[NTDir TreatmentType{p} '_NTFull.phy'] );
        
        %% prepare the varied positions
        AASeq = AASeq(:,SelectCol);
        [Row,Col] = size( AASeq );
        AAProb = AA2Prob( AASeq );
        SelectPosition = zeros( 1,Col );
        for q = 1:Col
            Pos = find( AAProb(1:20,q) > Cutoff );
            if length(Pos) > 1
               SelectPosition( q ) = 1;
            end
        end
        SelectPosition = find(SelectPosition==1)
        SelectedPositionCell{p} = SelectPosition;
        if 0
           [g,o]=WriteSequence2Fasta( AllSequence( :,sort([ (SelectPosition-1)*3+1 (SelectPosition-1)*3+2 SelectPosition*3 ]) ),CSeqTitle,[NTDir TreatmentType{p} '_NTFull_Spider.fasta'] );
           ConvertFasta2Phylip( [NTDir TreatmentType{p} '_NTFull_Spider.fasta'],[NTDir TreatmentType{p} '_NTFull_Spider.phy'] );
        end
end
fclose('all');

save('/home/lowie/MatlabCode/Data/Gag_Sequence/Coevolution/SpiderMonkey/GagPR_SelectedSites.mat','SelectedPositionCell');

d
