# Supplementary material for: A new ensemble coevolution system for detecting HIV-1 protein coevolution
Source: Biol Direct. 2015 Jan 7;10:1. doi: 10.1186/s13062-014-0031-8 (PMC4332441; doi:10.1186/s13062-014-0031-8)
Supplement: Additional file 3: — Software. The Matlab toolbox and the manual of our ensemble coevolution system are provided. The sequence datasets are also available. [file 13062_2014_31_MOESM3_ESM.zip › EnsembleCoevolutionSystem/Spidermonkey/Process_PR_AA_NoGap_Edge_support.csv]

2	10	0.00314322	0.00082917	0.00397239	0.00268174	0.000948342	0.00363008
2	12	0.000834942	0.00411477	0.00494971	0.000908976	0.00431578	0.00522475
2	13	0.00206862	0.00255714	0.00462576	0.00197803	0.00317211	0.00515013
2	14	0.040326	0.114381	0.154707	0.036534	0.130322	0.166856
2	15	0.00111744	0.00791297	0.0090304	0.00106905	0.00782642	0.00889547
2	16	0.0115819	0.0500145	0.0615964	0.00915785	0.051404	0.0605619
2	18	0.0760264	0.016365	0.0923914	0.0709343	0.0169274	0.0878617
2	19	0.00307544	0.0110716	0.0141471	0.00174659	0.0140927	0.0158393
2	20	0.0127503	0.000284229	0.0130345	0.0132584	0.00208662	0.015345
2	21	0.328555	0.381575	0.71013	0.35513	0.370928	0.726058
2	23	0.0685585	0.0144582	0.0830167	0.0664988	0.0106807	0.0771794
2	24	0.023945	0.0240152	0.0479602	0.0208336	0.0292988	0.0501324
2	30	0.0547552	0.0116652	0.0664204	0.0622351	0.0105945	0.0728296
2	32	0.0389506	0.0198642	0.0588148	0.0387367	0.0181969	0.0569336
2	33	0.0113715	0.00453552	0.015907	0.00818553	0.0036626	0.0118481
2	34	0.011981	0.0407864	0.0527674	0.012547	0.0386858	0.0512328
2	35	0.00147928	0.00242442	0.0039037	0.00113568	0.00256748	0.00370316
2	36	0.00147238	0.000308259	0.00178064	0.00184031	0.00059758	0.00243789
2	37	0.00178516	0.00914578	0.0109309	0.00174821	0.00865483	0.010403
2	41	0.0121234	0.0554474	0.0675709	0.0118429	0.0503304	0.0621733
2	43	0.00620514	0.00537866	0.0115838	0.0066888	0.0058829	0.0125717
2	45	0.175353	0.313169	0.488523	0.169712	0.302555	0.472267
2	46	0.00487064	0.000103293	0.00497393	0.00449716	0.000552175	0.00504934
2	48	0.00587554	0.00276466	0.0086402	0.0083225	0.00127856	0.00960107
2	53	0.0240562	0.00868008	0.0327363	0.0245659	0.00703299	0.0315989
2	54	0.00598299	0.000502895	0.00648588	0.00821071	0.000533703	0.00874441
2	55	0.150995	0.359004	0.51	0.167505	0.360239	0.527744
2	57	0.00249429	0.114131	0.116626	0.00298197	0.110104	0.113086
2	58	0.0206888	0.00910433	0.0297931	0.0237466	0.00864294	0.0323896
2	60	0.00311735	0.013794	0.0169113	0.00376951	0.0131604	0.0169299
2	61	0.00200247	0.0372206	0.0392231	0.00408077	0.0335318	0.0376126
2	62	0.0013868	0.00190392	0.00329071	0.00147421	0.00258806	0.00406227
2	63	0.00047391	0.00702484	0.00749874	0.000497084	0.00817765	0.00867473
2	64	0.00112478	0.00686423	0.007989	0.00145845	0.00692718	0.00838563
2	65	0.018304	0.0521685	0.0704725	0.0140456	0.0586196	0.0726651
2	66	0.0569944	0.00382146	0.0608158	0.0546135	0.0052962	0.0599097
2	67	0.0124768	0.0490486	0.0615254	0.0105942	0.0474789	0.0580731
2	69	0.0042087	0.00597214	0.0101808	0.00370412	0.00624802	0.00995214
2	70	0.00588149	0.0530631	0.0589445	0.004276	0.0561733	0.0604493
2	71	0.00381648	0.000679393	0.00449587	0.00408485	0.000653057	0.00473791
2	72	0.00119291	0.00189292	0.00308583	0.00120127	0.00161877	0.00282004
2	73	0.0212674	0.00638126	0.0276487	0.0209353	0.00457808	0.0255133
2	74	0.0102734	0.00167211	0.0119456	0.0125175	0.00150148	0.014019
2	75	0.0163324	0.0634235	0.0797559	0.01159	0.0697024	0.0812924
2	77	0.00130419	0.00399235	0.00529654	0.00114392	0.00398442	0.00512834
2	79	0.0278003	0.0647827	0.0925829	0.0229472	0.0660645	0.0890117
2	82	0.00189651	0.00130642	0.00320292	0.00196267	0.000426428	0.0023891
2	84	0.015461	0.00488219	0.0203431	0.0161676	0.00463691	0.0208045
2	88	0.0179711	0.00397903	0.0219501	0.0187548	0.00516478	0.0239195
2	89	0.018641	0.0523966	0.0710375	0.0214905	0.0498835	0.071374
2	90	0.0103172	0.00356081	0.013878	0.010066	0.0026538	0.0127198
2	92	0.0102225	0.0135699	0.0237925	0.0101118	0.0183061	0.0284179
2	93	0.00968473	0.0751873	0.084872	0.0102194	0.0736299	0.0838492
2	95	0.0741981	0.010648	0.0848461	0.0728728	0.00529021	0.078163
2	98	0.02164	0.0434706	0.0651106	0.0249165	0.0358378	0.0607543
10	12	3.4376e-005	0.00252992	0.00256429	5.92523e-005	0.00233432	0.00239357
10	13	0.00972734	0.271115	0.280843	0.0100875	0.304932	0.315019
10	14	0.000201599	0.00455194	0.00475354	0.000212839	0.00549037	0.00570321
10	15	0.0508909	0.93595	0.986841	0.0517618	0.934389	0.986151
10	16	0.00500101	0.120532	0.125533	0.00391875	0.122434	0.126353
10	18	0.038307	0.000674824	0.0389818	0.0318663	0.000875581	0.0327418
10	19	0.000714886	0.0208773	0.0215922	0.000495489	0.0226693	0.0231647
10	20	0.640881	0.00863325	0.649514	0.670533	0.0129569	0.68349
10	21	0.00047852	0.00309064	0.00356916	0.000833572	0.00279751	0.00363108
10	23	0.0195809	0.00346996	0.0230508	0.0180098	0.00495031	0.0229601
10	24	0.00245086	0.0121984	0.0146493	0.00254251	0.0145974	0.0171399
10	30	0.00198172	0.000479621	0.00246134	0.0038008	0.000535948	0.00433675
10	32	0.00593475	0.0031373	0.00907205	0.00653367	0.00400915	0.0105428
10	33	0.00165842	0.00127564	0.00293406	0.00139861	0.00135597	0.00275458
10	34	0.000128871	0.00784633	0.0079752	0.000288201	0.00676051	0.00704872
10	35	0.000455463	0.011884	0.0123395	0.000451365	0.0114732	0.0119246
10	36	0.0100906	0.0107972	0.0208878	0.0101979	0.0110848	0.0212826
10	37	0.000808312	0.0137743	0.0145826	0.000926043	0.0139408	0.0148668
10	41	1.25469e-005	0.00111789	0.00113044	2.30538e-005	0.000710807	0.000733861
10	43	0.000164926	0.000455384	0.00062031	0.00015988	0.00048721	0.00064709
10	45	0.000924406	0.00604472	0.00696912	0.0014073	0.00616963	0.00757693
10	46	0.00479248	0.000242204	0.00503469	0.00396114	0.000336743	0.00429789
10	48	0.000153744	6.87658e-005	0.00022251	0.000190041	0.000103574	0.000293615
10	53	0.020996	0.00419934	0.0251953	0.0244974	0.00481347	0.0293109
10	54	0.094999	0.0177465	0.112745	0.102532	0.0146706	0.117202
10	55	0.000249709	0.00138937	0.00163908	0.000413585	0.00144176	0.00185534
10	57	5.51859e-005	0.0132125	0.0132676	9.83784e-005	0.0122211	0.0123195
10	58	0.133464	0.0492242	0.182688	0.109691	0.0532998	0.162991
10	60	0.000133278	0.000824413	0.000957691	0.000140795	0.000926419	0.00106721
10	61	4.71246e-005	0.00279933	0.00284646	8.59679e-005	0.00268059	0.00276656
10	62	0.000213804	0.000622575	0.000836379	0.000204474	0.000761945	0.000966419
10	63	8.6837e-005	0.00660535	0.00669218	8.49999e-005	0.00843016	0.00851516
10	64	0.000560051	0.0122195	0.0127796	0.000719331	0.0124162	0.0131355
10	65	0.000280673	0.00397545	0.00425612	0.000299665	0.00369779	0.00399745
10	66	0.753088	0.0181545	0.771242	0.743539	0.01905	0.762589
10	67	0.000370621	0.00258489	0.00295551	0.000220101	0.00284065	0.00306075
10	69	0.000322299	0.00196412	0.00228642	0.000278561	0.00217286	0.00245142
10	70	0.000219972	0.0139147	0.0141347	0.000239636	0.0127344	0.012974
10	71	0.00483372	0.000343991	0.00517771	0.00494878	0.00056544	0.00551422
10	72	5.07894e-005	0.000675002	0.000725792	6.12986e-005	0.000627469	0.000688768
10	73	0.0781022	0.00125407	0.0793563	0.0626888	0.00529216	0.067981
10	74	0.0003624	0.000134399	0.000496798	0.000385454	0.00010775	0.000493204
10	75	0.000218898	0.00529952	0.00551842	0.000197528	0.00520021	0.00539774
10	77	5.31102e-005	0.000656728	0.000709838	6.19697e-005	0.000742479	0.000804449
10	79	0.00490423	0.0491951	0.0540993	0.00519272	0.0500274	0.0552201
10	82	0.000886735	5.36551e-005	0.00094039	0.000851221	0.000152023	0.00100324
10	84	0.00865684	0.000156842	0.00881368	0.0098863	0.0013183	0.0112046
10	88	0.0169788	0.0155353	0.0325141	0.0190423	0.00787424	0.0269165
10	89	0.000492227	0.00280752	0.00329975	0.000437962	0.00310004	0.00353801
10	90	0.0191553	0.00193144	0.0210868	0.0184575	0.00263535	0.0210928
10	92	0.00254524	0.00422393	0.00676917	0.00210834	0.00503684	0.00714518
10	93	0.0418609	0.952858	0.994718	0.045412	0.949796	0.995208
10	95	0.0137242	0.000761953	0.0144862	0.0135511	0.00087486	0.0144259
10	98	0.000452732	0.00174812	0.00220085	0.000476125	0.00204731	0.00252343
12	13	0.00731824	0.00124044	0.00855869	0.00697799	0.00131738	0.00829537
12	14	0.266575	0.0441081	0.310683	0.271226	0.050163	0.321389
12	15	0.00141656	0.00149409	0.00291065	0.0012881	0.00149313	0.00278122
12	16	0.00176853	0.00137602	0.00314455	0.00150617	0.00164888	0.00315505
12	18	0.00524341	9.82355e-005	0.00534165	0.00616382	0.000162889	0.00632671
12	19	0.00393081	0.0147218	0.0186526	0.0050366	0.0166975	0.0217341
12	20	0.0132878	9.22513e-007	0.0132887	0.0144744	4.51775e-005	0.0145196
12	21	0.0035238	0.00112968	0.00465347	0.00413248	0.000970746	0.00510323
12	23	0.00785225	0.000100731	0.00795298	0.00747876	9.84936e-005	0.00757726
12	24	0.00245447	0.000441821	0.0028963	0.0028083	0.000513089	0.00332139
12	30	0.067469	0.000145156	0.0676141	0.0654077	0.000305318	0.065713
12	32	0.00389373	0.000393675	0.0042874	0.00442214	0.000298314	0.00472045
12	33	0.0551955	0.00246885	0.0576644	0.0521051	0.00146713	0.0535722
12	34	0.0121992	0.00139695	0.0135962	0.0123743	0.00156533	0.0139396
12	35	0.0020761	0.00187942	0.00395551	0.00213614	0.00144891	0.00358505
12	36	0.00200636	0.000117921	0.00212428	0.00266333	8.83514e-005	0.00275168
12	37	0.00251399	0.000636012	0.00315001	0.00244617	0.000606142	0.00305231
12	41	0.00690584	0.00314418	0.01005	0.0072077	0.00449756	0.0117053
12	43	0.938761	0.0344938	0.973255	0.905595	0.0592909	0.964886
12	45	0.00249278	0.000320016	0.0028128	0.00261021	0.000285512	0.00289572
12	46	0.00160852	1.24712e-006	0.00160977	0.0016795	7.88436e-006	0.00168739
12	48	0.00147741	3.19751e-005	0.00150939	0.00156588	5.4251e-005	0.00162014
12	53	0.00311756	7.56561e-005	0.00319321	0.00292017	7.7415e-005	0.00299758
12	54	0.00164284	4.84664e-006	0.00164768	0.00188826	2.71494e-006	0.00189097
12	55	0.00274778	0.000576597	0.00332438	0.0030492	0.000521652	0.00357085
12	57	0.019216	0.0955286	0.114745	0.0145428	0.109921	0.124463
12	58	0.106177	0.00107918	0.107257	0.11856	0.00101729	0.119577
12	60	0.00506008	0.00140415	0.00646424	0.00487311	0.00206066	0.00693377
12	61	0.000784776	0.0014835	0.00226828	0.000864333	0.00133277	0.0021971
12	62	0.0450017	0.0535746	0.0985763	0.0391533	0.042393	0.0815463
12	63	0.189427	0.123033	0.312461	0.201537	0.129855	0.331392
12	64	0.00280559	0.00490363	0.00770922	0.00370195	0.00385132	0.00755327
12	65	0.00207239	0.0015723	0.00364469	0.00210658	0.00171576	0.00382234
12	66	0.0422404	3.58901e-005	0.0422763	0.0406104	0.000237677	0.0408481
12	67	0.00166538	0.00157454	0.00323992	0.00168185	0.00157596	0.00325782
12	69	0.000975537	0.000270454	0.00124599	0.000912323	0.000242692	0.00115502
12	70	0.000758308	0.00307473	0.00383304	0.000884714	0.0027966	0.00368131
12	71	0.0115375	0.000286765	0.0118242	0.0201129	0.000569117	0.020682
12	72	0.000961955	0.000213131	0.00117509	0.000892214	0.000214818	0.00110703
12	73	0.00708286	6.73339e-006	0.00708959	0.0066819	0.000103955	0.00678586
12	74	0.0128719	0.000114446	0.0129864	0.0155508	0.000389045	0.0159398
12	75	0.00236908	0.00232512	0.00469421	0.00179786	0.00287182	0.00466969
12	77	0.000660177	0.000631088	0.00129126	0.000678291	0.00082439	0.00150268
12	79	0.00465455	0.00166963	0.00632418	0.00308838	0.00212942	0.0052178
12	82	0.00112546	3.58806e-008	0.0011255	0.00127141	5.40384e-005	0.00132545
12	84	0.00465649	1.31963e-006	0.00465781	0.00524294	0.000117538	0.00536047
12	88	0.0709374	8.92252e-005	0.0710266	0.0678534	0.000248474	0.0681019
12	89	0.00247406	0.00114718	0.00362124	0.00280877	0.00125244	0.00406121
12	90	0.00173913	2.51778e-005	0.00176431	0.00244391	4.24546e-005	0.00248637
12	92	0.00605064	0.00204121	0.00809185	0.00874795	0.00237475	0.0111227
12	93	0.0014123	0.00106874	0.00248104	0.00124462	0.00110375	0.00234837
12	95	0.00787254	1.24807e-005	0.00788502	0.00751668	4.27728e-005	0.00755945
12	98	0.0034838	0.000771593	0.00425539	0.00322334	0.000862981	0.00408632
13	14	0.147593	0.333638	0.481231	0.171102	0.319443	0.490546
13	15	0.0307372	0.0168738	0.0476109	0.0266813	0.0181761	0.0448574
13	16	0.00336978	0.0133618	0.0167316	0.00328902	0.0135687	0.0168577
13	18	0.00988619	0.000390835	0.010277	0.00745467	0.000366495	0.00782116
13	19	0.000183648	0.0014261	0.00160975	0.000185831	0.00167713	0.00186296
13	20	0.133146	0.0057462	0.138892	0.140632	0.00102427	0.141657
13	21	0.0347167	0.0391391	0.0738558	0.0435804	0.0362645	0.0798449
13	23	0.0039027	0.000565423	0.00446812	0.00528668	0.000156105	0.00544278
13	24	0.0013673	0.0013553	0.0027226	0.00178283	0.00128007	0.0030629
13	30	0.0197134	0.000346583	0.02006	0.0217214	0.00041901	0.0221404
13	32	0.0194617	0.00315711	0.0226189	0.0194445	0.0029011	0.0223456
13	33	0.00142838	0.000267694	0.00169607	0.00173105	0.000240853	0.0019719
13	34	0.00104338	0.00200308	0.00304646	0.00102327	0.00211315	0.00313642
13	35	0.0023001	0.0106774	0.0129775	0.00319974	0.0036294	0.00682914
13	36	0.227762	0.046868	0.27463	0.223184	0.040336	0.26352
13	37	0.0292924	0.0708902	0.100183	0.0305895	0.0660035	0.0965929
13	41	0.12306	0.233692	0.356752	0.10522	0.244807	0.350028
13	43	0.000531348	0.000184486	0.000715834	0.00068836	0.000235638	0.000923998
13	45	0.00523718	0.00645176	0.0116889	0.00775726	0.00497483	0.0127321
13	46	0.00401128	6.91381e-005	0.00408042	0.00503952	0.000105174	0.00514469
13	48	0.00063618	3.88138e-005	0.000674994	0.000717512	5.695e-005	0.000774462
13	53	0.00396458	0.00116041	0.00512499	0.00609418	0.000533435	0.00662762
13	54	0.0020167	0.000166349	0.00218305	0.00311794	5.20639e-005	0.00317001
13	55	0.00121054	0.00109035	0.00230089	0.00172275	0.00108585	0.0028086
13	57	0.000248859	0.00442745	0.00467631	0.000199477	0.00479866	0.00499814
13	58	0.004266	0.00048056	0.00474656	0.00553763	0.00049887	0.0060365
13	60	0.0634767	0.0457747	0.109251	0.0570099	0.0596513	0.116661
13	61	0.000254152	0.00188716	0.00214131	0.000394522	0.00190166	0.00229618
13	62	0.306567	0.290235	0.596802	0.290444	0.321364	0.611808
13	63	0.000297328	0.00288667	0.003184	0.00027334	0.00350282	0.00377616
13	64	0.000756026	0.00167689	0.00243292	0.00088359	0.00187101	0.0027546
13	65	0.108217	0.191678	0.299895	0.112225	0.205233	0.317458
13	66	0.197352	0.00208817	0.19944	0.177611	0.00530162	0.182913
13	67	0.000706081	0.00243302	0.0031391	0.000895904	0.00192591	0.00282181
13	69	0.00272075	0.00243846	0.00515921	0.00238791	0.0026441	0.00503201
13	70	0.00622456	0.0382339	0.0444584	0.00508361	0.0454264	0.05051
13	71	0.0015815	8.516e-005	0.00166666	0.00197854	7.5106e-005	0.00205364
13	72	0.114893	0.0960717	0.210965	0.10071	0.118798	0.219508
13	73	0.00350717	5.58785e-005	0.00356305	0.00516006	9.74611e-005	0.00525752
13	74	0.00191784	4.6005e-005	0.00196385	0.0034248	5.82708e-005	0.00348307
13	75	0.00128478	0.00323404	0.00451882	0.00103484	0.00390735	0.00494218
13	77	0.00340846	0.0074487	0.0108572	0.00491148	0.00759322	0.0125047
13	79	0.00223489	0.00310269	0.00533757	0.00189049	0.0031972	0.0050877
13	82	0.000308822	3.68567e-005	0.000345679	0.000308119	3.79385e-005	0.000346057
13	84	0.00486759	1.81381e-005	0.00488573	0.00580779	0.000173851	0.00598165
13	88	0.0138373	0.000415881	0.0142531	0.0162607	0.00035269	0.0166134
13	89	0.0143423	0.0211586	0.0355009	0.0160556	0.0226907	0.0387464
13	90	0.00275839	0.00160979	0.00436819	0.00486496	0.000189328	0.00505429
13	92	0.000712664	0.000657137	0.0013698	0.000825941	0.000594896	0.00142084
13	93	0.00800089	0.00452068	0.0125216	0.00754453	0.00619592	0.0137404
13	95	0.00982054	2.71286e-005	0.00984767	0.0077191	4.62189e-005	0.00776532
13	98	0.00196186	0.00149252	0.00345437	0.00207913	0.00143272	0.00351184
14	15	0.0562234	0.0359471	0.0921705	0.0424092	0.0417885	0.0841977
14	16	0.00337279	0.00260121	0.005974	0.00228761	0.00277213	0.00505974
14	18	0.0135516	0.000330775	0.0138824	0.0121755	0.000337551	0.012513
14	19	0.00281362	0.00613829	0.00895191	0.00320356	0.00665253	0.0098561
14	20	0.0165226	4.17827e-006	0.0165268	0.0183237	7.8495e-005	0.0184022
14	21	0.0086595	0.00171996	0.0103795	0.00805472	0.00206625	0.010121
14	23	0.0107904	0.000252768	0.0110431	0.013407	0.000210482	0.0136175
14	24	0.00512672	0.00109249	0.00621921	0.0050988	0.00112268	0.00622148
14	30	0.0469166	0.00027777	0.0471943	0.0532387	0.000396189	0.0536349
14	32	0.0102803	0.000515054	0.0107953	0.00797454	0.000584028	0.00855856
14	33	0.00411692	0.000250259	0.00436718	0.00535195	0.000243922	0.00559587
14	34	0.00267271	0.00221552	0.00488823	0.00322678	0.00209405	0.00532083
14	35	0.00754125	0.00226848	0.00980973	0.00668294	0.0022044	0.00888735
14	36	0.000901527	3.54187e-005	0.000936946	0.000806929	5.90119e-005	0.000865941
14	37	0.261514	0.0336098	0.295124	0.230962	0.0509981	0.28196
14	41	0.056315	0.325386	0.381701	0.0491017	0.352636	0.401737
14	43	0.00139816	0.000224536	0.0016227	0.00185816	0.00021003	0.00206819
14	45	0.00385345	0.000666388	0.00451984	0.00438361	0.000597094	0.00498071
14	46	0.00165224	1.3804e-006	0.00165363	0.00181091	1.12003e-005	0.00182211
14	48	0.0026536	4.63826e-005	0.00269998	0.00242227	5.48009e-005	0.00247707
14	53	0.00448054	0.000162242	0.00464278	0.00503862	0.000140727	0.00517935
14	54	0.00292498	4.32238e-005	0.00296821	0.00367495	1.62904e-005	0.00369124
14	55	0.0485945	0.0166037	0.0651982	0.0488683	0.0141966	0.0630649
14	57	0.00149649	0.00469845	0.00619495	0.00088374	0.00493678	0.00582052
14	58	0.0128197	0.000371276	0.0131909	0.0151981	0.000599337	0.0157974
14	60	0.00156717	0.000663744	0.00223092	0.00162063	0.000866822	0.00248745
14	61	0.000996244	0.00236137	0.00335761	0.00123982	0.00221496	0.00345478
14	62	0.173445	0.20236	0.375805	0.170382	0.19557	0.365952
14	63	0.000648461	0.00276905	0.00341751	0.000552981	0.00297674	0.00352973
14	64	0.00121529	0.000919277	0.00213456	0.00117216	0.00112391	0.00229608
14	65	0.00251165	0.00257416	0.00508581	0.0032192	0.00273735	0.00595655
14	66	0.0766731	5.63943e-005	0.0767295	0.0700551	0.000441387	0.0704965
14	67	0.00268028	0.00192459	0.00460487	0.00271758	0.00197172	0.0046893
14	69	0.0412612	0.0195652	0.0608264	0.0460773	0.0197039	0.0657812
14	70	0.00119252	0.00343489	0.00462741	0.00106565	0.00420334	0.00526899
14	71	0.00369907	5.74088e-005	0.00375648	0.00487024	0.000109657	0.0049799
14	72	0.00053734	0.000371622	0.000908962	0.00068264	0.00037579	0.00105843
14	73	0.00375587	1.84886e-006	0.00375772	0.00401401	3.87994e-005	0.00405281
14	74	0.00772586	7.83893e-005	0.00780425	0.00890663	0.000104637	0.00901127
14	75	0.00414005	0.00360862	0.00774867	0.00296065	0.00423852	0.00719917
14	77	0.0490799	0.0279491	0.077029	0.0556424	0.0231621	0.0788045
14	79	0.00579966	0.00330323	0.00910289	0.00547493	0.00350041	0.00897534
14	82	0.000746683	9.93754e-006	0.000756621	0.000700487	2.11459e-005	0.000721633
14	84	0.00481663	4.66595e-006	0.00482129	0.00488723	5.58343e-005	0.00494306
14	88	0.447982	0.00606535	0.454047	0.466254	0.00304526	0.469299
14	89	0.00532609	0.00207157	0.00739766	0.00474435	0.00240083	0.00714518
14	90	0.0125058	0.00021418	0.01272	0.0141485	0.000192214	0.0143407
14	92	0.00217616	0.000592128	0.00276829	0.00259992	0.000563186	0.00316311
14	93	0.00235527	0.00765228	0.0100075	0.00323346	0.00684911	0.0100826
14	95	0.0129881	2.26339e-005	0.0130107	0.0142812	3.00759e-005	0.0143113
14	98	0.00622171	0.0016122	0.00783391	0.00660536	0.00147912	0.00808448
15	16	0.004196	0.00746111	0.0116571	0.00375137	0.00820436	0.0119557
15	18	0.0106183	0.000272444	0.0108908	0.0106817	0.000228322	0.01091
15	19	0.000682084	0.00148096	0.00216304	0.000756346	0.00140698	0.00216333
15	20	0.310763	7.58325e-005	0.310839	0.29173	0.00110485	0.292835
15	21	0.0078637	0.00132169	0.00918539	0.0077282	0.00115165	0.00887986
15	23	0.0105014	7.96389e-005	0.010581	0.00996033	0.000103092	0.0100634
15	24	0.0128163	0.00466231	0.0174786	0.0131395	0.00494339	0.0180829
15	30	0.0218731	0.000188982	0.0220621	0.0215256	0.000310206	0.0218358
15	32	0.0300793	0.00327542	0.0333547	0.0249918	0.00173078	0.0267226
15	33	0.00778525	7.44322e-005	0.00785968	0.0069977	0.000116558	0.00711425
15	34	0.0278928	0.00212324	0.0300161	0.02664	0.00234348	0.0289835
15	35	0.0373859	0.020391	0.0577769	0.0364404	0.0167989	0.0532393
15	36	0.051257	0.00245395	0.053711	0.0521401	0.00316808	0.0553082
15	37	0.000776734	0.000251792	0.00102853	0.00081171	0.000201099	0.00101281
15	41	0.000615229	0.000436041	0.00105127	0.000602186	0.000415282	0.00101747
15	43	0.00230549	0.000136723	0.00244221	0.0024015	0.000139619	0.00254112
15	45	0.097432	0.0608842	0.158316	0.109024	0.0433593	0.152384
15	46	0.00205341	4.00726e-005	0.00209348	0.00238633	5.31247e-005	0.00243946
15	48	0.00304158	8.64018e-005	0.00312799	0.00308717	3.33008e-005	0.00312047
15	53	0.00859329	0.000152124	0.00874542	0.00753457	0.00028859	0.00782316
15	54	0.0050242	4.05992e-005	0.0050648	0.00517743	0.000110532	0.00528796
15	55	0.00479438	0.000836115	0.00563049	0.0050178	0.000644318	0.00566212
15	57	0.0227451	0.0561564	0.0789016	0.0207685	0.0547598	0.0755283
15	58	0.0525417	0.000338778	0.0528805	0.0468101	0.00115529	0.0479654
15	60	0.00803632	0.00400718	0.0120435	0.00899235	0.00354285	0.0125352
15	61	0.0012934	0.00172538	0.00301878	0.00170423	0.00140175	0.00310598
15	62	0.00150119	0.000396564	0.00189775	0.00155868	0.000360946	0.00191962
15	63	0.000436774	0.00116223	0.00159901	0.000445591	0.00118943	0.00163502
15	64	0.00122021	0.00097734	0.00219755	0.00126842	0.000920687	0.00218911
15	65	0.0235361	0.0132763	0.0368123	0.0281185	0.0101749	0.0382934
15	66	0.0617585	0.00248243	0.0642409	0.0725643	0.00219569	0.07476
15	67	0.00305889	0.00144475	0.00450364	0.00324502	0.00127014	0.00451516
15	69	0.00354801	0.000965227	0.00451324	0.00321393	0.00107627	0.0042902
15	70	0.00449048	0.00719535	0.0116858	0.00408577	0.00732172	0.0114075
15	71	0.00332142	1.85875e-005	0.00334001	0.00315576	3.27362e-005	0.00318849
15	72	0.00160286	0.000289016	0.00189188	0.00190002	0.000237175	0.00213719
15	73	0.00639286	1.2126e-005	0.00640499	0.00741178	0.00021539	0.00762717
15	74	0.00779051	5.19892e-005	0.0078425	0.007583	3.69719e-005	0.00761997
15	75	0.00387195	0.00270427	0.00657622	0.0034759	0.00281399	0.00628989
15	77	0.000780097	0.000282459	0.00106256	0.000707894	0.000360828	0.00106872
15	79	0.0200861	0.0239674	0.0440535	0.0190847	0.0257642	0.0448489
15	82	0.00119276	0.000132357	0.00132512	0.00128312	0.000107662	0.00139078
15	84	0.00389811	1.02169e-006	0.00389913	0.00388485	6.97587e-005	0.00395461
15	88	0.0203016	0.00011276	0.0204143	0.0199456	0.000182822	0.0201284
15	89	0.00547008	0.00130368	0.00677376	0.00515274	0.00145046	0.0066032
15	90	0.0296921	0.00176322	0.0314554	0.0301397	0.00100487	0.0311445
15	92	0.00317411	0.0008022	0.00397631	0.00312093	0.000729572	0.0038505
15	93	0.000807238	0.0015171	0.00232434	0.000946407	0.00141413	0.00236054
15	95	0.00998478	2.81891e-005	0.010013	0.010699	3.09632e-005	0.0107299
15	98	0.00619269	0.00100218	0.00719487	0.00622873	0.000982236	0.00721096
16	18	0.0752113	0.00249433	0.0777056	0.0687176	0.00231069	0.0710283
16	19	0.00307957	0.00443562	0.0075152	0.00329159	0.00471434	0.00800593
16	20	0.122574	8.26593e-006	0.122582	0.115051	0.000865288	0.115916
16	21	0.0429995	0.011997	0.0549965	0.0501426	0.00996857	0.0601111
16	23	0.068007	0.00100857	0.0690155	0.0664208	0.00131799	0.0677388
16	24	0.028934	0.00675328	0.0356873	0.0300046	0.00649406	0.0364987
16	30	0.0526452	0.00307676	0.055722	0.0526786	0.00165851	0.0543371
16	32	0.0517444	0.00481031	0.0565547	0.0498685	0.00362846	0.0534969
16	33	0.00933696	0.000999226	0.0103362	0.00989166	0.000818945	0.0107106
16	34	0.0192889	0.014125	0.0334139	0.0217406	0.0125643	0.0343049
16	35	0.00186697	0.00122569	0.00309266	0.00176335	0.000793724	0.00255707
16	36	0.0118534	0.000292576	0.012146	0.0105083	0.000709719	0.011218
16	37	0.00123651	0.000210331	0.00144684	0.00129978	0.000353373	0.00165315
16	41	0.00158417	0.00146686	0.00305103	0.00148538	0.00143049	0.00291587
16	43	0.00836446	0.00161645	0.00998091	0.00995557	0.00112466	0.0110802
16	45	0.0240952	0.00418102	0.0282762	0.0268945	0.00292193	0.0298164
16	46	0.00532995	9.12557e-005	0.0054212	0.00545464	5.72538e-005	0.0055119
16	48	0.0150715	0.000134457	0.015206	0.0157623	0.00027269	0.016035
16	53	0.0271179	0.00122078	0.0283387	0.0280121	0.000970641	0.0289828
16	54	0.0631184	0.000755922	0.0638743	0.0710262	0.000439515	0.0714657
16	55	0.0265169	0.00589453	0.0324114	0.0308114	0.00515224	0.0359637
16	57	0.0126348	0.0404783	0.0531131	0.0126181	0.0378777	0.0504958
16	58	0.0239976	0.000844647	0.0248422	0.0251118	0.00109073	0.0262025
16	60	0.00612105	0.00302816	0.00914921	0.00609323	0.00275206	0.00884528
16	61	0.00766457	0.011301	0.0189656	0.00819934	0.0114046	0.0196039
16	62	0.00173919	0.000557721	0.00229691	0.00183489	0.000586173	0.00242106
16	63	0.0026678	0.00956748	0.0122353	0.00302007	0.00912114	0.0121412
16	64	0.00217761	0.00203589	0.0042135	0.00232139	0.00188055	0.00420194
16	65	0.0210175	0.0208241	0.0418416	0.0240781	0.0163346	0.0404127
16	66	0.0539224	0.00176693	0.0556893	0.0529956	0.000410071	0.0534057
16	67	0.0180493	0.0152763	0.0333256	0.0187837	0.0140261	0.0328098
16	69	0.00603736	0.00279567	0.00883304	0.00589006	0.00156255	0.00745261
16	70	0.00945918	0.0177531	0.0272123	0.00826062	0.0192847	0.0275453
16	71	0.0240591	0.0010826	0.0251417	0.0236924	0.000493317	0.0241857
16	72	0.00220922	0.000500176	0.0027094	0.00217407	0.000555018	0.00272909
16	73	0.0174305	0.000757473	0.018188	0.0176705	0.000337635	0.0180081
16	74	0.0135909	0.000288902	0.0138798	0.0156357	0.000201868	0.0158376
16	75	0.0246112	0.0222631	0.0468744	0.0211309	0.0232415	0.0443724
16	77	0.00170472	0.00154139	0.00324611	0.00191299	0.00127691	0.0031899
16	79	0.0368529	0.0214755	0.0583285	0.0370456	0.0205112	0.0575567
16	82	0.00304458	0.000120584	0.00316516	0.00330372	8.60131e-005	0.00338973
16	84	0.11285	0.00099769	0.113848	0.109945	0.00251172	0.112457
16	88	0.0169216	0.001832	0.0187536	0.0180447	0.000532672	0.0185774
16	89	0.0286958	0.0162937	0.0449895	0.0315221	0.0133676	0.0448898
16	90	0.0687593	0.00828608	0.0770454	0.0730539	0.00174426	0.0747981
16	92	0.191256	0.021879	0.213135	0.19489	0.0204033	0.215293
16	93	0.00522521	0.00276092	0.00798614	0.00442473	0.00323124	0.00765597
16	95	0.0660513	0.000185797	0.0662371	0.0670036	0.000480076	0.0674837
16	98	0.0440297	0.00909548	0.0531252	0.0404871	0.0106046	0.0510918
18	19	0.00073351	0.0215525	0.022286	0.000365194	0.0194412	0.0198064
18	20	0.0797853	0.0524599	0.132245	0.0775087	0.0474704	0.124979
18	21	0.014232	0.0692274	0.0834594	0.0164524	0.0710736	0.087526
18	23	0.0535998	0.054753	0.108353	0.0501633	0.0464531	0.0966165
18	24	0.00687519	0.0447735	0.0516487	0.00767711	0.0548143	0.0624914
18	30	0.0617101	0.0435108	0.105221	0.051404	0.0482145	0.0996186
18	32	0.0242597	0.0539212	0.0781809	0.0178185	0.0485971	0.0664157
18	33	0.00217026	0.00921985	0.0113901	0.00219859	0.00714005	0.00933864
18	34	0.00385303	0.0568716	0.0607247	0.00443812	0.0549398	0.0593779
18	35	0.000270291	0.0037637	0.00403399	0.000255683	0.00436811	0.0046238
18	36	0.000466682	0.00441669	0.00488337	0.000757702	0.00304478	0.00380248
18	37	0.00016043	0.00717065	0.00733108	0.000215192	0.00916203	0.00937722
18	41	9.7526e-005	0.00622102	0.00631854	0.00013668	0.00637251	0.00650919
18	43	0.00147202	0.0127796	0.0142516	0.0016002	0.0119863	0.0135865
18	45	0.00640859	0.0298335	0.0362421	0.00707692	0.0288124	0.0358893
18	46	0.00167563	0.00755007	0.0092257	0.00232999	0.00442501	0.006755
18	48	0.00126729	0.003393	0.0046603	0.00176921	0.00217158	0.00394079
18	53	0.0125628	0.0171542	0.029717	0.0102581	0.0188648	0.0291229
18	54	0.0022696	0.00189487	0.00416447	0.00201893	0.00179037	0.0038093
18	55	0.00307772	0.0393361	0.0424138	0.0070298	0.0363247	0.0433545
18	57	0.000113402	0.0214691	0.0215825	0.000218948	0.0199423	0.0201612
18	58	0.0116057	0.0265729	0.0381786	0.0106216	0.0248486	0.0354702
18	60	0.000604321	0.0226518	0.0232561	0.00109472	0.0227516	0.0238463
18	61	0.000703717	0.0415347	0.0422384	0.0012129	0.0437372	0.0449501
18	62	0.000352156	0.0280876	0.0284398	0.000478293	0.0276021	0.0280803
18	63	7.90683e-005	0.00919945	0.00927852	9.13011e-005	0.0111677	0.011259
18	64	0.0012209	0.0640706	0.0652915	0.00152831	0.0658823	0.0674106
18	65	0.00383595	0.0851855	0.0890214	0.00520386	0.0848766	0.0900804
18	66	0.168895	0.244189	0.413083	0.147426	0.234058	0.381484
18	67	0.0030311	0.0767332	0.0797643	0.00362775	0.0686919	0.0723197
18	69	0.000767008	0.0115003	0.0122673	0.00114764	0.0106647	0.0118123
18	70	0.00283332	0.0701106	0.072944	0.00136092	0.0732265	0.0745874
18	71	0.00072582	0.00146027	0.00218609	0.00092791	0.00199422	0.00292213
18	72	0.000377541	0.0152302	0.0156078	0.000525648	0.017298	0.0178236
18	73	0.0499087	0.177677	0.227586	0.0458266	0.165118	0.210944
18	74	0.00192613	0.00516686	0.00709299	0.00310677	0.00554744	0.00865421
18	75	0.0053513	0.100476	0.105827	0.00412627	0.0931359	0.0972621
18	77	0.00429224	0.60034	0.604632	0.0071139	0.557366	0.56448
18	79	0.0109009	0.0902398	0.101141	0.00866648	0.0930013	0.101668
18	82	0.000350124	0.00196022	0.00231035	0.000401242	0.000976909	0.00137815
18	84	0.278152	0.531366	0.809518	0.343578	0.470127	0.813705
18	88	0.00633433	0.0178671	0.0242014	0.00678945	0.0164938	0.0232833
18	89	0.00925846	0.0839973	0.0932558	0.00853406	0.0789989	0.087533
18	90	0.0143898	0.029362	0.0437519	0.00639182	0.037646	0.0440378
18	92	0.00318052	0.0475934	0.0507739	0.00264898	0.0609704	0.0636194
18	93	0.000139643	0.0245902	0.0247298	0.000239734	0.0245014	0.0247411
18	95	0.217449	0.45773	0.675178	0.272702	0.366403	0.639104
18	98	0.00803184	0.0629433	0.0709752	0.0100033	0.0557749	0.0657782
19	20	0.00494435	1.16093e-006	0.00494551	0.00511402	3.05208e-005	0.00514454
19	21	0.009498	0.00253994	0.0120379	0.013846	0.00191627	0.0157623
19	23	0.0215601	0.000269009	0.0218291	0.0212195	0.000219161	0.0214387
19	24	0.00837703	0.00130006	0.00967709	0.00876865	0.00104491	0.00981357
19	30	0.0203602	0.000333014	0.0206932	0.0167181	0.000292936	0.017011
19	32	0.0121856	0.000530215	0.0127159	0.0143213	0.000588184	0.0149095
19	33	0.00362793	0.000180809	0.00380874	0.00356767	0.000166926	0.0037346
19	34	0.00612053	0.00299791	0.00911845	0.00613218	0.00275067	0.00888286
19	35	0.00174851	0.000321232	0.00206974	0.00185936	0.000260276	0.00211964
19	36	0.0144402	0.000334876	0.014775	0.0152376	0.0003317	0.0155693
19	37	0.00233097	0.00155816	0.00388913	0.00273209	0.00058203	0.00331412
19	41	0.00115532	0.000517275	0.00167259	0.00119522	0.000457867	0.00165308
19	43	0.775079	0.145852	0.920931	0.777487	0.141712	0.919199
19	45	0.00779857	0.000529231	0.0083278	0.00834734	0.000557348	0.00890469
19	46	0.00235687	1.13871e-005	0.00236825	0.00227285	7.50435e-006	0.00228036
19	48	0.00429445	2.85502e-005	0.004323	0.00474916	5.31191e-005	0.00480227
19	53	0.0736462	0.00247023	0.0761164	0.0873536	0.00172273	0.0890764
19	54	0.00306276	7.9198e-006	0.00307068	0.0038636	4.1917e-006	0.0038678
19	55	0.00755145	0.00116014	0.00871158	0.00883559	0.000986441	0.00982203
19	57	0.00319292	0.00771252	0.0109054	0.00324789	0.00895223	0.0122001
19	58	0.0095457	0.000124574	0.00967028	0.00834526	0.000166255	0.00851151
19	60	0.00583535	0.00204696	0.00788231	0.0069677	0.00183363	0.00880133
19	61	0.00189442	0.00292441	0.00481883	0.00254333	0.00244567	0.004989
19	62	0.00372144	0.000437513	0.00415896	0.00410328	0.000473633	0.00457691
19	63	0.0110548	0.0294071	0.0404619	0.0136372	0.026215	0.0398521
19	64	0.0635231	0.0456789	0.109202	0.0742293	0.040464	0.114693
19	65	0.00660836	0.00402798	0.0106363	0.00661201	0.00385929	0.0104713
19	66	0.0152771	0.000369624	0.0156468	0.0155195	4.86272e-005	0.0155681
19	67	0.00494136	0.00312161	0.00806297	0.00531469	0.00301472	0.00832941
19	69	0.00195002	0.000504745	0.00245476	0.00241352	0.000384103	0.00279762
19	70	0.00287352	0.0041745	0.00704802	0.00253521	0.00499678	0.00753199
19	71	0.00280607	3.40661e-005	0.00284014	0.0027485	2.381e-005	0.00277231
19	72	0.00124606	0.000190734	0.0014368	0.00101329	0.000199355	0.00121264
19	73	0.00688954	0.000418633	0.00730817	0.00689775	2.87742e-005	0.00692652
19	74	0.00440243	4.58683e-005	0.00444829	0.0052737	2.05289e-005	0.00529423
19	75	0.00588929	0.00487845	0.0107677	0.00567104	0.00542963	0.0111007
19	77	0.00207579	0.00215833	0.00423412	0.00252535	0.00190088	0.00442623
19	79	0.0109862	0.00398545	0.0149717	0.0103052	0.0042479	0.0145531
19	82	0.00673322	0.000485325	0.00721855	0.00828221	0.000249565	0.00853178
19	84	0.0156126	1.18748e-005	0.0156244	0.0157956	0.000140234	0.0159359
19	88	0.00607615	0.000425601	0.00650175	0.00626093	7.97802e-005	0.00634071
19	89	0.112113	0.0239005	0.136013	0.104223	0.0282907	0.132514
19	90	0.0117593	0.000106752	0.0118661	0.0114495	9.87529e-005	0.0115483
19	92	0.47191	0.115353	0.587263	0.471866	0.113579	0.585446
19	93	0.00135741	0.00109743	0.00245484	0.00161804	0.000869459	0.00248749
19	95	0.0194316	5.249e-005	0.0194841	0.0218764	4.92691e-005	0.0219256
19	98	0.0116386	0.00241513	0.0140537	0.0107989	0.00221853	0.0130175
20	21	0.00279043	0.014129	0.0169194	0.00175424	0.0134549	0.0152091
20	23	0.0116923	0.00253168	0.0142239	0.00535116	0.00259695	0.00794811
20	24	0.00031089	0.00834158	0.00865247	0.000697377	0.00981466	0.010512
20	30	0.0398623	0.00307458	0.0429369	0.0231012	0.00504467	0.0281459
20	32	0.00313459	0.00722896	0.0103636	0.00200755	0.0072286	0.00923616
20	33	0.00728671	0.00513778	0.0124245	0.00106497	0.00319768	0.00426265
20	34	0.000143212	0.0139763	0.0141195	0.000430769	0.0144143	0.0148451
20	35	0.00148319	0.077555	0.0790382	0.000776924	0.0787232	0.0795001
20	36	0.000267908	0.00736172	0.00762963	0.00096013	0.00173632	0.00269645
20	37	3.70756e-007	0.00152465	0.00152502	3.87528e-006	0.00158741	0.00159129
20	41	0	0.00180907	0.00180907	5.74123e-006	0.00162878	0.00163452
20	43	5.68793e-006	0.00171466	0.00172035	0.000125876	0.00181055	0.00193643
20	45	0.000197204	0.0978707	0.0980679	0.00735973	0.0886093	0.095969
20	46	6.02305e-005	0.00225741	0.00231764	0.000698029	0.00188531	0.00258334
20	48	0.0037232	0.894597	0.898321	0.00216285	0.873351	0.875514
20	53	0.000683005	0.00204735	0.00273035	0.000600988	0.00223482	0.00283581
20	54	0.0247546	0.740101	0.764856	0.00925165	0.809721	0.818973
20	55	0.00248428	0.00588576	0.00837005	0.00083915	0.00646534	0.00730449
20	57	6.89527e-007	0.0776146	0.0776153	0.000102933	0.0720908	0.0721938
20	58	0.109469	0.117851	0.22732	0.082465	0.117273	0.199738
20	60	1.47692e-005	0.00512747	0.00514224	3.55109e-005	0.0054287	0.00546422
20	61	1.49288e-005	0.00749633	0.00751126	9.03644e-005	0.00808957	0.00817993
20	62	3.21453e-007	0.00505121	0.00505153	3.80289e-005	0.00602997	0.006068
20	63	2.41374e-005	0.00445263	0.00447677	1.02295e-005	0.00535	0.00536023
20	64	1.20237e-006	0.003328	0.00332921	9.50782e-006	0.00366789	0.00367739
20	65	0.00057905	0.0156543	0.0162333	0.000602399	0.0153673	0.0159697
20	66	0.0355646	0.0170181	0.0525828	0.0212557	0.0180403	0.039296
20	67	0.000559267	0.012682	0.0132413	0.000327958	0.0118919	0.0122198
20	69	3.94866e-005	0.00702271	0.0070622	0.000159655	0.00665454	0.0068142
20	70	0.000337372	0.0163489	0.0166863	0.000113571	0.015622	0.0157355
20	71	0.0449026	0.596003	0.640906	0.0295617	0.622021	0.651583
20	72	7.83633e-007	0.00443544	0.00443623	8.49912e-005	0.0050987	0.00518369
20	73	0.590629	0.115854	0.706483	0.628378	0.0816503	0.710028
20	74	4.22571e-006	0.0035159	0.00352013	0.000238897	0.00263429	0.00287318
20	75	0.00237815	0.0171827	0.0195609	0.000319985	0.0182698	0.0185897
20	77	2.60031e-007	0.00514138	0.00514164	2.50113e-005	0.0051526	0.00517761
20	79	0.000167001	0.0158569	0.0160239	0.000888001	0.016723	0.017611
20	82	2.28438e-005	0.0114217	0.0114446	0.000142899	0.00205001	0.00219291
20	84	0.820906	0.173291	0.994197	0.901081	0.094401	0.995482
20	88	0.0182669	0.0209176	0.0391845	0.0161883	0.0230465	0.0392349
20	89	0.000758737	0.014419	0.0151777	0.0010522	0.0141102	0.0151624
20	90	0.122569	0.157675	0.280244	0.100517	0.1859	0.286417
20	92	0.00153142	0.00910055	0.010632	0.000485729	0.00985623	0.010342
20	93	5.30075e-006	0.0757704	0.0757757	0.00031919	0.0734484	0.0737675
20	95	0.00545745	0.00181244	0.00726989	0.00845535	0.000924104	0.00937945
20	98	0.000448218	0.00703414	0.00748236	0.000846481	0.00883211	0.00967859
21	23	0.0654284	0.00991778	0.0753462	0.0673114	0.00986097	0.0771724
21	24	0.0198264	0.025817	0.0456435	0.0213878	0.0289221	0.0503099
21	30	0.0574355	0.012905	0.0703404	0.062855	0.0104067	0.0732618
21	32	0.0407108	0.0242586	0.0649694	0.0396741	0.01668	0.0563541
21	33	0.0101719	0.00310183	0.0132737	0.00851264	0.00324183	0.0117545
21	34	0.0117527	0.0379722	0.0497249	0.0134211	0.0376561	0.0510772
21	35	0.00157278	0.00194744	0.00352022	0.00122023	0.00263277	0.00385299
21	36	0.00162848	0.000969257	0.00259774	0.00192353	0.000534862	0.00245839
21	37	0.00222983	0.00541397	0.00764379	0.00177159	0.00770406	0.00947565
21	41	0.00109632	0.0047359	0.00583223	0.000947071	0.00415341	0.00510048
21	43	0.00802274	0.00518619	0.0132089	0.00705382	0.00566639	0.0127202
21	45	0.1727	0.305256	0.477956	0.168553	0.291853	0.460406
21	46	0.00469607	0.000276994	0.00497306	0.0046046	0.000447415	0.00505201
21	48	0.0109151	0.000564214	0.0114793	0.00911422	0.00127236	0.0103866
21	53	0.0199367	0.0072151	0.0271518	0.0255486	0.0064685	0.0320171
21	54	0.00777818	0.00015064	0.00792882	0.00836964	0.000560682	0.00893032
21	55	0.177425	0.345573	0.522998	0.172795	0.341598	0.514393
21	57	0.00285985	0.103897	0.106757	0.00316119	0.107835	0.110996
21	58	0.0278547	0.00972437	0.0375791	0.0247101	0.00812154	0.0328316
21	60	0.00343106	0.0139287	0.0173598	0.0039934	0.0127442	0.0167376
21	61	0.00368988	0.0315239	0.0352138	0.00452473	0.0328898	0.0374145
21	62	0.00166897	0.0023449	0.00401387	0.00162301	0.00236021	0.00398322
21	63	0.000748306	0.00635545	0.00710375	0.000573813	0.00788171	0.00845552
21	64	0.00159378	0.00569426	0.00728804	0.0015299	0.00662289	0.0081528
21	65	0.01221	0.0571535	0.0693635	0.0149119	0.0549535	0.0698654
21	66	0.0475343	0.00666264	0.054197	0.0547613	0.00479178	0.059553
21	67	0.012416	0.0465885	0.0590045	0.0113794	0.0462331	0.0576125
21	69	0.00462099	0.00567516	0.0102961	0.0039649	0.00596229	0.00992719
21	70	0.00512754	0.056719	0.0618465	0.00462409	0.0549201	0.0595442
21	71	0.00402802	0.000502796	0.00453082	0.0042045	0.000667957	0.00487246
21	72	0.00130731	0.00178905	0.00309637	0.00128212	0.00162359	0.00290571
21	73	0.0199914	0.00142781	0.0214192	0.0205693	0.00426143	0.0248307
21	74	0.0121954	0.00130574	0.0135011	0.0131643	0.00134754	0.0145119
21	75	0.0191907	0.0586525	0.0778432	0.0123585	0.0684184	0.080777
21	77	0.00130272	0.00409753	0.00540025	0.00121548	0.00401327	0.00522875
21	79	0.0265905	0.0629984	0.0895889	0.0240276	0.0643804	0.088408
21	82	0.00254538	0.000256097	0.00280148	0.00210382	0.000367307	0.00247113
21	84	0.0167166	0.00395809	0.0206747	0.0163422	0.00410789	0.02045
21	88	0.0175175	0.00550232	0.0230198	0.0190006	0.00452995	0.0235305
21	89	0.0232425	0.0464941	0.0697366	0.0219539	0.0487295	0.0706834
21	90	0.0119995	0.000319115	0.0123186	0.0100699	0.00259849	0.0126683
21	92	0.00994598	0.0164795	0.0264255	0.0106964	0.0171666	0.0278631
21	93	0.00118355	0.00654192	0.00772547	0.000997682	0.00720203	0.00819971
21	95	0.0668089	0.00290567	0.0697146	0.0722506	0.00484454	0.0770951
21	98	0.0261261	0.0341719	0.060298	0.0257608	0.035437	0.0611979
23	24	0.00553283	0.04475	0.0502829	0.00474263	0.0508012	0.0555439
23	30	0.222795	0.188217	0.411011	0.248717	0.185006	0.433723
23	32	0.0143959	0.0536043	0.0680002	0.0111288	0.036936	0.0480648
23	33	0.0507967	0.298186	0.348982	0.0404032	0.26922	0.309623
23	34	0.00225523	0.0498693	0.0521245	0.00231569	0.0520238	0.0543395
23	35	0.00025356	0.0417361	0.0419896	0.000466066	0.0279442	0.0284102
23	36	0.000195381	0.00167224	0.00186762	0.000143238	0.00199275	0.00213599
23	37	8.16054e-005	0.00240798	0.00248959	7.88914e-005	0.00255703	0.00263593
23	41	3.30574e-005	0.0074938	0.00752686	6.11765e-005	0.00666474	0.00672592
23	43	0.00610149	0.110302	0.116404	0.00588063	0.128777	0.134658
23	45	0.00325711	0.025129	0.0283861	0.00331503	0.0276852	0.0310002
23	46	0.000505773	0.00261287	0.00311864	0.000664321	0.00198706	0.00265139
23	48	0.000572908	0.00177609	0.002349	0.000985667	0.00256218	0.00354785
23	53	0.114927	0.575462	0.69039	0.1706	0.49701	0.66761
23	54	0.0519703	0.402579	0.45455	0.086758	0.320809	0.407567
23	55	0.00825202	0.0246465	0.0328985	0.00474268	0.0334564	0.0381991
23	57	5.18329e-005	0.0219547	0.0220065	9.35062e-005	0.0199804	0.0200739
23	58	0.0114732	0.0126146	0.0240878	0.00574182	0.0192522	0.024994
23	60	0.000352551	0.0193894	0.019742	0.000546094	0.0206141	0.0211602
23	61	0.000175666	0.0435659	0.0437416	0.000455814	0.0436157	0.0440715
23	62	7.64832e-005	0.00434827	0.00442475	0.000133432	0.0042012	0.00433463
23	63	3.16686e-005	0.012265	0.0122967	4.29515e-005	0.0108737	0.0109166
23	64	8.49612e-005	0.0109844	0.0110694	0.00016223	0.0119829	0.0121451
23	65	0.00365796	0.0853934	0.0890514	0.0029498	0.0819424	0.0848922
23	66	0.0335238	0.0318521	0.0653759	0.027267	0.0209784	0.0482454
23	67	0.00321732	0.079096	0.0823133	0.00179059	0.0666326	0.0684232
23	69	0.00599505	0.184461	0.190456	0.009695	0.178972	0.188667
23	70	0.00130852	0.0793029	0.0806114	0.000692147	0.0722013	0.0728935
23	71	0.0143563	0.1721	0.186456	0.0206785	0.135679	0.156358
23	72	0.000170897	0.0176341	0.017805	0.000481921	0.0169307	0.0174126
23	73	0.218522	0.367767	0.586288	0.213169	0.33163	0.544798
23	74	0.000716475	0.00390104	0.00461751	0.00164602	0.00324594	0.00489196
23	75	0.00190228	0.0981248	0.100027	0.00245951	0.089599	0.0920585
23	77	0.000196735	0.00746677	0.00766351	0.000131235	0.00751187	0.0076431
23	79	0.00385104	0.10018	0.104031	0.00564147	0.0886708	0.0943122
23	82	0.000156437	0.00272391	0.00288034	0.000249276	0.00175337	0.00200265
23	84	0.00576681	0.0169239	0.0226907	0.00732073	0.0208581	0.0281788
23	88	0.0296823	0.0108502	0.0405325	0.0257651	0.0199163	0.0456814
23	89	0.0022377	0.0866744	0.0889121	0.00489921	0.0756879	0.0805871
23	90	0.00161292	0.020423	0.0220359	0.00229494	0.0108393	0.0131343
23	92	0.00180435	0.0313606	0.0331649	0.00182019	0.032764	0.0345842
23	93	9.06587e-005	0.00978076	0.00987142	8.18221e-005	0.00965613	0.00973796
23	95	0.384454	0.355656	0.74011	0.399543	0.311448	0.710991
23	98	0.00613349	0.0488651	0.0549986	0.00563106	0.0510065	0.0566375
24	30	0.0395627	0.0076504	0.0472131	0.0473913	0.00506816	0.0524594
24	32	0.511837	0.340658	0.852494	0.444261	0.426412	0.870673
24	33	0.00691296	0.00140249	0.00831544	0.00567737	0.00191488	0.00759225
24	34	0.00773753	0.0242991	0.0320366	0.00881699	0.0230365	0.0318535
24	35	0.00109402	0.00164165	0.00273567	0.000838316	0.00158295	0.00242126
24	36	0.00194753	0.00035341	0.00230094	0.0014103	0.000339838	0.00175014
24	37	0.000587025	0.000934899	0.00152192	0.000615924	0.000888859	0.00150478
24	41	0.000298597	0.0032307	0.00352929	0.000407708	0.00280975	0.00321745
24	43	0.00454621	0.00290486	0.00745107	0.00480138	0.00323202	0.0080334
24	45	0.316091	0.281614	0.597705	0.321305	0.295055	0.61636
24	46	0.0505365	0.00395917	0.0544957	0.051421	0.00334969	0.0547707
24	48	0.00576226	0.000993214	0.00675548	0.00572623	0.000687149	0.00641338
24	53	0.0222531	0.001852	0.0241051	0.0218515	0.00337139	0.0252228
24	54	0.00562491	0.000380016	0.00600493	0.0070287	0.000222213	0.00725092
24	55	0.0157068	0.00942097	0.0251278	0.0151701	0.0111082	0.0262783
24	57	0.000633634	0.0121871	0.0128207	0.000600226	0.0125804	0.0131807
24	58	0.0169418	0.00259925	0.0195411	0.0173729	0.00370597	0.0210789
24	60	0.00196759	0.00681567	0.00878325	0.0025569	0.00654692	0.00910381
24	61	0.0024622	0.0213919	0.0238541	0.00267346	0.0211389	0.0238124
24	62	0.000880363	0.00111006	0.00199042	0.000942055	0.00144696	0.00238901
24	63	0.000234227	0.00571542	0.00594965	0.00032544	0.00515101	0.00547645
24	64	0.00479927	0.0285092	0.0333085	0.00650365	0.0286235	0.0351272
24	65	0.00876872	0.0319683	0.040737	0.010545	0.035163	0.045708
24	66	0.0516787	0.00260668	0.0542854	0.0512958	0.00192066	0.0532164
24	67	0.0089227	0.0264769	0.0353996	0.00741625	0.0285545	0.0359708
24	69	0.00239221	0.00311452	0.00550673	0.00252338	0.00358965	0.00611303
24	70	0.00391938	0.0331241	0.0370435	0.00301715	0.0351084	0.0381256
24	71	0.00252954	0.000318664	0.0028482	0.00299077	0.000328553	0.00331932
24	72	0.00653555	0.0152154	0.0217509	0.0055047	0.00833562	0.0138403
24	73	0.0145584	0.00205662	0.016615	0.0157408	0.0016541	0.0173949
24	74	0.0071618	0.00073389	0.00789569	0.00897307	0.000679523	0.0096526
24	75	0.0144546	0.0364261	0.0508807	0.00853831	0.042779	0.0513173
24	77	0.000546241	0.00291085	0.0034571	0.000801021	0.00267967	0.00348069
24	79	0.01657	0.0409755	0.0575455	0.0170567	0.039406	0.0564626
24	82	0.1555	0.844422	0.999922	0.12552	0.874421	0.999941
24	84	0.00959616	0.00288972	0.0124859	0.0116234	0.00161524	0.0132387
24	88	0.010652	0.00256913	0.0132211	0.0134937	0.0020432	0.0155369
24	89	0.0155945	0.0247033	0.0402978	0.0155658	0.0302052	0.045771
24	90	0.07884	0.015002	0.093842	0.0991519	0.0140078	0.11316
24	92	0.00621505	0.0116773	0.0178924	0.00777519	0.0099589	0.0177341
24	93	0.000542437	0.00387697	0.00441941	0.000449228	0.00432736	0.00477659
24	95	0.0404926	0.00230016	0.0427927	0.0551935	0.00177101	0.0569645
24	98	0.0214257	0.0194858	0.0409116	0.0190681	0.0210036	0.0400717
30	32	0.0129648	0.0359828	0.0489476	0.0100265	0.0402783	0.0503048
30	33	0.00239755	0.00591436	0.0083119	0.00146484	0.00651275	0.0079776
30	34	0.00186848	0.0459166	0.0477851	0.00283947	0.0456347	0.0484742
30	35	0.000342677	0.265082	0.265425	0.000539829	0.265506	0.266046
30	36	0.000441194	0.00109659	0.00153778	0.000351093	0.00127328	0.00162437
30	37	0.000170581	0.0021463	0.00231688	0.000134533	0.00300162	0.00313615
30	41	0.00024181	0.00512843	0.00537024	0.000143236	0.00603202	0.00617526
30	43	0.00156045	0.122662	0.124223	0.00278287	0.112998	0.115781
30	45	0.0033065	0.0226902	0.0259967	0.00431912	0.0256011	0.0299202
30	46	0.00110803	0.000694856	0.00180289	0.00108668	0.00260877	0.00369545
30	48	0.00170575	0.00321144	0.00491718	0.00139225	0.00224525	0.0036375
30	53	0.00331281	0.0152004	0.0185133	0.00647916	0.0217561	0.0282353
30	54	0.0242558	0.246112	0.270368	0.0102239	0.318527	0.328751
30	55	0.00383099	0.0232035	0.0270345	0.00425388	0.0300553	0.0343092
30	57	0.000186366	0.0167707	0.016957	0.000166711	0.0163357	0.0165024
30	58	0.00937679	0.0192661	0.0286429	0.00810727	0.0258475	0.0339548
30	60	0.00042319	0.0167856	0.0172088	0.00063132	0.0197437	0.0203751
30	61	0.000493782	0.0350878	0.0355815	0.000741739	0.0390834	0.0398251
30	62	0.00017378	0.0039241	0.00409788	0.000189052	0.00495855	0.00514761
30	63	0.000263016	0.0338656	0.0341286	0.000180921	0.038592	0.038773
30	64	0.000255465	0.00877489	0.00903036	0.000246231	0.00947657	0.0097228
30	65	0.00305111	0.0577984	0.0608495	0.00326433	0.0680082	0.0712725
30	66	0.212462	0.403553	0.616014	0.177672	0.447465	0.625137
30	67	0.00245201	0.0534915	0.0559435	0.00222062	0.0565011	0.0587217
30	69	0.000866496	0.0108154	0.0116819	0.000650002	0.0102155	0.0108655
30	70	0.00200647	0.0573861	0.0593925	0.000865627	0.059116	0.0599816
30	71	0.000845548	0.0741604	0.0750059	0.00210496	0.0776341	0.0797391
30	72	0.0113065	0.139699	0.151006	0.00145475	0.137175	0.13863
30	73	0.00784617	0.020478	0.0283242	0.00757462	0.0245308	0.0321054
30	74	0.00286205	0.0199982	0.0228602	0.00358933	0.0349765	0.0385659
30	75	0.00412238	0.0753566	0.079479	0.00261712	0.076157	0.0787741
30	77	0.000235479	0.00620845	0.00644393	0.000179378	0.00635656	0.00653594
30	79	0.00957957	0.0723482	0.0819278	0.0060604	0.0749956	0.081056
30	82	0.000877591	0.00174132	0.00261891	0.000309083	0.00139851	0.00170759
30	84	0.205991	0.562685	0.768676	0.248234	0.558223	0.806458
30	88	0.141593	0.838411	0.980004	0.1412	0.837083	0.978283
30	89	0.0036449	0.0674727	0.0711176	0.00546988	0.0670395	0.0725094
30	90	0.0034147	0.0112658	0.0146805	0.00283165	0.0123749	0.0152065
30	92	0.0010898	0.0272596	0.0283494	0.00157427	0.0359745	0.0375488
30	93	0.000182401	0.0172759	0.0174583	0.000234901	0.0173011	0.017536
30	95	0.247337	0.380992	0.628329	0.317162	0.329326	0.646488
30	98	0.0154857	0.0667484	0.0822341	0.00755511	0.0724851	0.0800403
32	33	0.00442529	0.00761198	0.0120373	0.00360815	0.00361302	0.00722118
32	34	0.00469822	0.0390507	0.0437489	0.00498061	0.0395682	0.0445488
32	35	0.000483335	0.00306086	0.00354419	0.00045057	0.00262788	0.00307845
32	36	0.00202435	0.00535667	0.00738102	0.00238239	0.00523085	0.00761324
32	37	0.000548058	0.00755138	0.00809944	0.000754855	0.00643923	0.00719409
32	41	0.000279543	0.0043748	0.00465434	0.000219209	0.004296	0.00451521
32	43	0.00293411	0.00690528	0.00983939	0.0025851	0.00590049	0.00848559
32	45	0.00510811	0.0173784	0.0224865	0.00814734	0.0146172	0.0227645
32	46	0.0106109	0.00462553	0.0152365	0.0126819	0.00597255	0.0186544
32	48	0.00191747	0.00153828	0.00345575	0.00297716	0.00130539	0.00428255
32	53	0.176097	0.277765	0.453863	0.197359	0.211603	0.408962
32	54	0.00353864	0.00185666	0.0053953	0.00376263	0.000556002	0.00431863
32	55	0.00935555	0.0193039	0.0286595	0.00850415	0.02051	0.0290142
32	57	0.000277048	0.0177846	0.0180617	0.000335534	0.0158537	0.0161892
32	58	0.0114814	0.0101535	0.0216349	0.0118628	0.00843648	0.0202993
32	60	0.00107013	0.0114289	0.012499	0.00142736	0.0129694	0.0143967
32	61	0.00103109	0.0330884	0.0341195	0.00142455	0.0337539	0.0351785
32	62	0.00269287	0.0141573	0.0168501	0.00175768	0.0147918	0.0165495
32	63	0.000177834	0.00881963	0.00899746	0.000166019	0.00834823	0.00851425
32	64	0.00041587	0.00691289	0.00732876	0.00054712	0.00668761	0.00723473
32	65	0.00751151	0.0617329	0.0692444	0.00593947	0.0564033	0.0623427
32	66	0.630515	0.151221	0.781735	0.64107	0.129281	0.770351
32	67	0.00686644	0.0558105	0.062677	0.00429383	0.0478272	0.0521211
32	69	0.00121819	0.00769512	0.00891331	0.00144482	0.00624059	0.00768541
32	70	0.00248129	0.0516336	0.0541149	0.00164423	0.0558098	0.0574541
32	71	0.00135987	0.000514673	0.00187454	0.0017115	0.000715001	0.00242651
32	72	0.000463834	0.00158823	0.00205206	0.000647754	0.0020318	0.00267955
32	73	0.0116937	0.0136202	0.0253139	0.0113527	0.00501741	0.0163701
32	74	0.00344669	0.00199066	0.00543735	0.00542447	0.0015002	0.00692467
32	75	0.00733064	0.0633467	0.0706774	0.00467302	0.0700291	0.0747022
32	77	0.000313474	0.00364162	0.0039551	0.00042249	0.00410135	0.00452384
32	79	0.0159874	0.064056	0.0800434	0.0100679	0.0645782	0.0746461
32	82	0.0126878	0.0067011	0.0193889	0.0128865	0.00473065	0.0176172
32	84	0.0161163	0.0107589	0.0268752	0.0149733	0.00631056	0.0212839
32	88	0.00813385	0.00600661	0.0141405	0.00926825	0.00469111	0.0139594
32	89	0.00997554	0.0630854	0.0730609	0.00953821	0.0500375	0.0595757
32	90	0.00438162	0.00490751	0.00928913	0.00508876	0.00276733	0.00785609
32	92	0.00352976	0.0206083	0.0241381	0.0045084	0.0179065	0.0224149
32	93	0.000461299	0.0079219	0.00838319	0.000406156	0.00775071	0.00815686
32	95	0.0518719	0.0072493	0.0591212	0.0507317	0.0054417	0.0561734
32	98	0.010796	0.0426065	0.0534025	0.010822	0.0355703	0.0463922
33	34	0.0308536	0.155828	0.186682	0.0289111	0.1466	0.175511
33	35	0.0760788	0.188402	0.264481	0.0569843	0.161092	0.218076
33	36	0.0234807	0.0584557	0.0819364	0.0246886	0.0433844	0.068073
33	37	0.00509774	0.0312055	0.0363033	0.00425722	0.0211321	0.0253893
33	41	8.10935e-005	0.00132004	0.00140113	7.87825e-005	0.00123914	0.00131792
33	43	0.00553675	0.0124516	0.0179883	0.00658472	0.0111804	0.0177651
33	45	0.00120283	0.00278435	0.00398718	0.00177337	0.00281033	0.0045837
33	46	0.000737319	0.00278103	0.00351835	0.000733152	0.000200077	0.000933229
33	48	0.000748458	0.000159507	0.000907965	0.000753185	0.000267509	0.00102069
33	53	0.0437853	0.0178404	0.0616257	0.0495254	0.0152958	0.0648211
33	54	0.00464496	0.00139707	0.00604203	0.00535683	0.000222272	0.0055791
33	55	0.00137761	0.00502774	0.00640535	0.00186746	0.00436941	0.00623688
33	57	0.000185289	0.0160851	0.0162704	0.000154503	0.0151756	0.0153301
33	58	0.767016	0.189252	0.956269	0.862025	0.101541	0.963566
33	60	0.000602437	0.00941206	0.0100145	0.00067929	0.00846304	0.00914233
33	61	0.000266644	0.0069819	0.00724854	0.000383828	0.00693342	0.00731724
33	62	0.000172975	0.000472602	0.000645577	0.000149302	0.000607149	0.000756451
33	63	0.000134843	0.00438307	0.00451791	0.000124428	0.00437712	0.00450155
33	64	0.000555474	0.00577583	0.00633131	0.00059057	0.00579237	0.00638294
33	65	0.00168277	0.0122142	0.013897	0.00131587	0.0125212	0.0138371
33	66	0.0084689	0.0012591	0.00972799	0.004903	0.000499761	0.00540276
33	67	0.00111261	0.0108229	0.0119356	0.000898277	0.00849824	0.00939651
33	69	0.133854	0.200938	0.334792	0.119846	0.25367	0.373516
33	70	0.000352507	0.0149491	0.0153016	0.000418516	0.0136605	0.014079
33	71	0.00348309	0.000464717	0.00394781	0.00302091	0.000553246	0.00357416
33	72	0.000550571	0.00137422	0.00192479	0.000549139	0.00159895	0.00214809
33	73	0.0887135	0.0500702	0.138784	0.0634817	0.0239215	0.0874032
33	74	0.0157515	0.0013608	0.0171123	0.0177295	0.00127223	0.0190017
33	75	0.00120739	0.0148378	0.0160451	0.00100178	0.0158729	0.0168747
33	77	0.000150725	0.00194474	0.00209547	0.000124931	0.00240511	0.00253004
33	79	0.0026366	0.0131434	0.01578	0.00214686	0.0142324	0.0163793
33	82	0.000341709	0.000612948	0.000954656	0.000255947	0.000487401	0.000743348
33	84	0.227577	0.0336073	0.261184	0.247787	0.0208688	0.268656
33	88	0.00861275	0.00767813	0.0162909	0.0075032	0.0096874	0.0171906
33	89	0.00202214	0.0109296	0.0129517	0.0019004	0.0102287	0.0121291
33	90	0.00354626	0.00327718	0.00682344	0.00213599	0.00147852	0.00361451
33	92	0.0117975	0.013465	0.0252625	0.0128871	0.0087825	0.0216696
33	93	0.000199432	0.00608299	0.00628242	0.000246526	0.00567405	0.00592057
33	95	0.00651934	0.000213376	0.00673272	0.0072037	0.000500678	0.00770438
33	98	0.101952	0.342342	0.444294	0.104247	0.33677	0.441017
34	35	0.00181083	0.000802981	0.00261382	0.00162378	0.00109127	0.00271505
34	36	0.00183528	0.000320643	0.00215592	0.00229816	0.000440554	0.00273872
34	37	0.00147326	0.000503183	0.00197644	0.00143638	0.00047282	0.0019092
34	41	0.00132248	0.002069	0.00339148	0.00122505	0.001869	0.00309404
34	43	0.00838886	0.00176749	0.0101563	0.00796425	0.00184941	0.00981366
34	45	0.0185965	0.00481267	0.0234092	0.0219624	0.00422727	0.0261897
34	46	0.00640172	0.00104244	0.00744416	0.0064045	0.000170153	0.00657466
34	48	0.0140209	0.00105008	0.015071	0.0123588	0.00043628	0.0127951
34	53	0.0199948	0.000857081	0.0208519	0.0228958	0.00151144	0.0244072
34	54	0.00731302	3.58731e-005	0.00734889	0.00807504	9.64116e-005	0.00817145
34	55	0.0244	0.00621663	0.0306167	0.023262	0.00694945	0.0302115
34	57	0.00191541	0.00633052	0.00824593	0.00152613	0.00753314	0.00905928
34	58	0.771696	0.0923054	0.864001	0.787027	0.0853795	0.872407
34	60	0.0042505	0.00476637	0.00901687	0.00453446	0.00457329	0.00910775
34	61	0.00557232	0.0137102	0.0192826	0.00604108	0.0141996	0.0202406
34	62	0.00201683	0.000660334	0.00267717	0.00185218	0.000854344	0.00270652
34	63	0.000886264	0.0037701	0.00465637	0.000891909	0.0038048	0.00469671
34	64	0.00212843	0.00241319	0.00454162	0.00217603	0.00258842	0.00476445
34	65	0.0178024	0.0204376	0.03824	0.0171686	0.0233604	0.040529
34	66	0.039849	0.00079895	0.040648	0.0432342	0.000860416	0.0440946
34	67	0.0148111	0.0169795	0.0317907	0.0135383	0.0188362	0.0323745
34	69	0.00719289	0.00159739	0.00879028	0.0061268	0.00263244	0.00875924
34	70	0.00691744	0.0244342	0.0313516	0.00605998	0.0251445	0.0312045
34	71	0.00452056	5.00777e-005	0.00457064	0.00398835	0.000176999	0.00416535
34	72	0.00249557	0.000509522	0.00300509	0.00187389	0.000696953	0.00257085
34	73	0.0390264	0.0199945	0.0590209	0.041361	0.00561871	0.0469797
34	74	0.0142538	6.77239e-005	0.0143216	0.0140419	0.000331638	0.0143735
34	75	0.01881	0.0247714	0.0435814	0.0150151	0.0301805	0.0451956
34	77	0.00224563	0.00589471	0.00814034	0.00218432	0.00689904	0.00908336
34	79	0.0314192	0.0226348	0.0540539	0.0278424	0.0263405	0.054183
34	82	0.00635692	0.00220041	0.00855733	0.00487209	0.00155067	0.00642277
34	84	0.0110797	0.00115706	0.0122367	0.0117549	0.000897654	0.0126526
34	88	0.0154139	0.000311528	0.0157254	0.0163803	0.000937156	0.0173175
34	89	0.0234178	0.0186274	0.0420452	0.0241165	0.0187922	0.0429087
34	90	0.00957276	0.000965202	0.010538	0.0109137	0.000502566	0.0114163
34	92	0.0113684	0.00466133	0.0160297	0.0109425	0.00553729	0.0164798
34	93	0.00119483	0.00331247	0.0045073	0.0010731	0.00355935	0.00463245
34	95	0.0558319	0.00034375	0.0561757	0.0554813	0.000944741	0.056426
34	98	0.0303546	0.0140122	0.0443668	0.029403	0.0134243	0.0428274
35	36	0.0948802	0.0060055	0.100886	0.0816598	0.00625809	0.0879179
35	37	0.540131	0.447648	0.987779	0.609067	0.379452	0.988519
35	41	0.0109652	0.00660565	0.0175708	0.00491571	0.00532224	0.010238
35	43	0.037831	0.00349584	0.0413268	0.0364685	0.00449022	0.0409587
35	45	0.0119238	0.00271392	0.0146378	0.0106214	0.00260072	0.0132221
35	46	0.000542009	9.22075e-006	0.00055123	0.000506946	7.00232e-006	0.000513949
35	48	0.000861958	4.01837e-005	0.000902142	0.000751122	6.28258e-005	0.000813948
35	53	0.00229482	0.000224265	0.00251908	0.00199323	0.000114103	0.00210734
35	54	0.00225038	9.64013e-006	0.00226002	0.0022576	8.29809e-006	0.0022659
35	55	0.00137492	0.000767163	0.00214208	0.00133403	0.000670322	0.00200435
35	57	0.000699246	0.0231318	0.023831	0.000673808	0.0216488	0.0223226
35	58	0.00308577	0.000106534	0.0031923	0.00281222	0.000219427	0.00303164
35	60	0.00159781	0.00209057	0.00368838	0.00170206	0.0024969	0.00419895
35	61	0.000259501	0.00179091	0.00205041	0.00038726	0.00164664	0.0020339
35	62	0.00097103	0.00107093	0.00204196	0.00107359	0.00113128	0.00220486
35	63	0.00429876	0.0820966	0.0863954	0.00215629	0.0828303	0.0849866
35	64	0.00189644	0.00351596	0.0054124	0.00191193	0.00306216	0.0049741
35	65	0.00100966	0.00233042	0.00334008	0.000996553	0.00202048	0.00301703
35	66	0.0252771	7.60096e-005	0.0253531	0.0256652	0.000195886	0.0258611
35	67	0.00129602	0.00152194	0.00281796	0.000767536	0.00139493	0.00216247
35	69	0.00209762	0.00126345	0.00336107	0.00140806	0.00150951	0.00291757
35	70	0.000651773	0.0032759	0.00392768	0.000375776	0.00322342	0.0035992
35	71	0.0272631	0.000441037	0.0277041	0.0292063	0.000475225	0.0296815
35	72	0.000229995	0.00037871	0.000608705	0.000395619	0.000327872	0.000723491
35	73	0.0335076	8.87431e-006	0.0335165	0.0282966	0.000413091	0.0287097
35	74	0.0131714	0.000160379	0.0133318	0.0136403	0.000274245	0.0139146
35	75	0.00138283	0.00270977	0.0040926	0.000929307	0.00306995	0.00399926
35	77	0.000189224	0.000549297	0.000738521	0.000232117	0.000459924	0.000692041
35	79	0.00155301	0.00249984	0.00405285	0.00169537	0.00247845	0.00417382
35	82	0.000292653	1.75575e-005	0.000310211	0.000286841	2.07185e-005	0.00030756
35	84	0.0139425	2.95829e-005	0.0139721	0.0147581	0.000150699	0.0149088
35	88	0.430848	0.00327519	0.434123	0.437559	0.00162956	0.439189
35	89	0.00132707	0.00210695	0.00343402	0.00148956	0.00161436	0.00310392
35	90	0.0254385	0.0100565	0.0354951	0.0300102	0.00157555	0.0315857
35	92	0.00315299	0.000598126	0.00375112	0.00230864	0.000572596	0.00288124
35	93	0.00916305	0.0292631	0.0384262	0.00975053	0.0280337	0.0377842
35	95	0.0321697	0.000274975	0.0324447	0.0349196	0.000300398	0.03522
35	98	0.00356642	0.00110923	0.00467564	0.00237747	0.00110152	0.00347899
36	37	0.042918	0.109583	0.152501	0.0398407	0.14339	0.18323
36	41	4.73068e-005	0.00140469	0.00145199	4.00972e-005	0.00135424	0.00139433
36	43	0.000155253	0.000628999	0.000784252	0.000256334	0.000664276	0.000920611
36	45	0.00507359	0.0741214	0.079195	0.00460433	0.0717745	0.0763789
36	46	0.00248523	8.86301e-005	0.00257386	0.00199237	0.000129548	0.00212192
36	48	7.71818e-005	6.45135e-005	0.000141695	0.000121743	9.31643e-005	0.000214907
36	53	0.776756	0.0351095	0.811865	0.795375	0.0324463	0.827821
36	54	0.000476494	0.000491694	0.000968188	0.000276953	4.28273e-005	0.00031978
36	55	0.000209589	0.000910905	0.00112049	0.000321337	0.000969175	0.00129051
36	57	0.000289984	0.0128246	0.0131146	0.000342426	0.0127081	0.0130506
36	58	0.00601273	0.000310804	0.00632353	0.00333195	0.000875717	0.00420767
36	60	0.00031453	0.0041463	0.00446083	0.000439155	0.0036031	0.00404226
36	61	0.000136999	0.0151566	0.0152936	0.000269911	0.0148147	0.0150846
36	62	0.000190287	0.00531614	0.00550642	0.000289135	0.00533078	0.00561991
36	63	4.04121e-005	0.00254234	0.00258276	5.67318e-005	0.00229213	0.00234886
36	64	0.00274744	0.129445	0.132192	0.00397269	0.132911	0.136884
36	65	0.000126633	0.00226551	0.00239214	0.000232272	0.0025206	0.00275287
36	66	0.0362067	0.0016646	0.0378713	0.0175895	0.00298608	0.0205756
36	67	0.00116169	0.00666244	0.00782412	0.000801056	0.00661897	0.00742003
36	69	0.0011843	0.0026546	0.00383891	0.000987913	0.00277737	0.00376528
36	70	0.000201391	0.00818146	0.00838285	0.000178733	0.00899738	0.00917611
36	71	0.000136711	5.08702e-005	0.000187581	0.000113517	3.25573e-005	0.000146074
36	72	0.000121799	0.00182019	0.00194199	0.00018694	0.00187864	0.00206558
36	73	0.911443	0.0279169	0.93936	0.932657	0.00597887	0.938636
36	74	0.00253442	0.000447635	0.00298205	0.00422773	0.000417186	0.00464492
36	75	0.000219582	0.00321598	0.00343556	0.000207408	0.00374937	0.00395678
36	77	0.000108728	0.000517253	0.000625981	0.000118973	0.000596891	0.000715864
36	79	0.000221003	0.00331676	0.00353776	0.000349665	0.00295721	0.00330687
36	82	0.000278818	0.000170388	0.000449206	0.000393191	0.000110265	0.000503455
36	84	0.00503668	0.00143075	0.00646743	0.00419046	0.000865406	0.00505587
36	88	0.00276228	0.00749654	0.0102588	0.00604929	0.00424144	0.0102907
36	89	0.0025434	0.0174837	0.0200272	0.00263173	0.0174336	0.0200653
36	90	0.0415817	0.011633	0.0532147	0.0438416	0.00829021	0.0521318
36	92	0.000283882	0.00123008	0.00151396	0.000566082	0.000948975	0.00151506
36	93	0.000170179	0.0030721	0.00324228	0.000219444	0.00325579	0.00347523
36	95	0.00379582	0.000327135	0.00412295	0.00305622	0.000489908	0.00354613
36	98	0.000558577	0.00138925	0.00194783	0.000417625	0.00138225	0.00179987
37	41	0.0140812	0.240061	0.254143	0.018378	0.23709	0.255469
37	43	0.00118598	0.000248149	0.00143413	0.00114924	0.000345126	0.00149437
37	45	0.0221242	0.00253109	0.0246553	0.0199932	0.00367982	0.023673
37	46	0.00182397	3.60706e-006	0.00182758	0.00210583	2.43171e-005	0.00213015
37	48	0.000186911	1.3043e-005	0.000199954	0.000324988	2.52097e-005	0.000350198
37	53	0.00252276	6.14214e-005	0.00258418	0.00229755	0.000127271	0.00242483
37	54	0.000810388	4.83951e-006	0.000815228	0.0008938	5.9991e-006	0.000899799
37	55	0.00350001	0.000900854	0.00440087	0.00326969	0.000869121	0.00413881
37	57	0.00240214	0.0837397	0.0861419	0.00352304	0.0801709	0.0836939
37	58	0.0109712	0.000223469	0.0111947	0.00818103	0.000526464	0.0087075
37	60	0.308399	0.338826	0.647225	0.357115	0.312544	0.669659
37	61	0.00034338	0.00563079	0.00597417	0.000897192	0.00504094	0.00593813
37	62	0.00263839	0.00382396	0.00646236	0.00257484	0.00451912	0.00709396
37	63	0.00170979	0.0342877	0.0359975	0.002459	0.040835	0.043294
37	64	0.0345874	0.197155	0.231743	0.0604539	0.176122	0.236576
37	65	0.00072494	0.00429298	0.00501792	0.00183706	0.00402008	0.00585714
37	66	0.0975388	5.30796e-005	0.0975918	0.092435	0.000332451	0.0927675
37	67	0.00472231	0.00700158	0.0117239	0.00574819	0.00882357	0.0145718
37	69	0.00431115	0.00287243	0.00718358	0.00191856	0.00336444	0.00528301
37	70	0.00239284	0.0361309	0.0385238	0.00346714	0.0367491	0.0402163
37	71	0.00257576	0.000149994	0.00272575	0.00757629	0.000184821	0.00776111
37	72	0.000183875	0.000461357	0.000645232	0.000233202	0.000460148	0.00069335
37	73	0.00156838	6.34325e-007	0.00156901	0.0015733	2.13391e-005	0.00159464
37	74	0.000792295	1.046e-005	0.000802755	0.00062713	1.51981e-005	0.000642328
37	75	0.000866916	0.00177147	0.00263839	0.000511567	0.00210232	0.00261388
37	77	0.594994	0.243382	0.838376	0.546424	0.289612	0.836036
37	79	0.000473432	0.00144481	0.00191824	0.00075008	0.00149898	0.00224906
37	82	0.000215442	1.55475e-005	0.00023099	0.000170803	2.12079e-005	0.000192011
37	84	0.0100886	3.36697e-005	0.0101222	0.0118122	0.000167782	0.01198
37	88	0.00388096	0.000222298	0.00410325	0.00415366	0.00037455	0.00452821
37	89	0.000532559	0.00113992	0.00167248	0.000746281	0.00100835	0.00175463
37	90	0.00121951	9.7937e-006	0.00122931	0.00144307	4.76049e-005	0.00149067
37	92	0.000612789	0.000253925	0.000866714	0.000758487	0.000306213	0.0010647
37	93	0.0919558	0.0367596	0.128715	0.0869865	0.042448	0.129434
37	95	0.0112491	4.85232e-005	0.0112977	0.0133057	0.000101794	0.0134075
37	98	0.00849609	0.00389144	0.0123875	0.00500035	0.00454598	0.00954632
41	43	0.0581941	0.00412539	0.0623195	0.0518775	0.00403118	0.0559086
41	45	0.00273201	0.000227106	0.00295911	0.00257486	0.000253103	0.00282797
41	46	0.00214563	2.74157e-006	0.00214838	0.00214363	1.89793e-005	0.00216261
41	48	0.00204474	1.30585e-005	0.0020578	0.00133197	2.20554e-005	0.00135403
41	53	0.0146011	0.000129633	0.0147307	0.0129119	0.000251389	0.0131633
41	54	0.00267234	9.4985e-007	0.00267329	0.00200258	6.24836e-006	0.00200882
41	55	0.0126804	0.00511368	0.0177941	0.0117708	0.00480321	0.016574
41	57	0.00169733	0.00445255	0.00614988	0.00132726	0.00407722	0.00540448
41	58	0.00291555	3.14172e-005	0.00294696	0.00254991	5.35824e-005	0.00260349
41	60	0.00607354	0.0119723	0.0180459	0.00577196	0.00895308	0.014725
41	61	0.00837562	0.0154297	0.0238053	0.00922314	0.0122514	0.0214745
41	62	0.68559	0.271705	0.957295	0.714081	0.239763	0.953843
41	63	0.000264957	0.00160126	0.00186622	0.000244223	0.00110004	0.00134426
41	64	0.000930044	0.00063136	0.0015614	0.000671865	0.00069034	0.00136221
41	65	0.0113307	0.00667185	0.0180026	0.0105352	0.0063012	0.0168364
41	66	0.00588294	1.61005e-006	0.00588455	0.00525295	1.90944e-005	0.00527204
41	67	0.00118167	0.00166788	0.00284955	0.00136604	0.00131692	0.00268297
41	69	0.000628492	0.000190772	0.000819264	0.000639169	0.000214666	0.000853835
41	70	0.0153105	0.0179375	0.033248	0.00919561	0.0227077	0.0319033
41	71	0.0926039	0.00127141	0.0938753	0.0623754	0.00139989	0.0637753
41	72	0.00165848	0.000400951	0.00205943	0.00144163	0.000360294	0.00180193
41	73	0.00203901	6.0496e-007	0.00203961	0.00194092	3.02542e-005	0.00197118
41	74	0.00656591	3.33029e-005	0.00659921	0.0049429	3.06144e-005	0.00497352
41	75	0.00234531	0.00177497	0.00412028	0.00183063	0.00238598	0.0042166
41	77	0.0219443	0.00456095	0.0265053	0.0189896	0.00522804	0.0242177
41	79	0.00335648	0.00168876	0.00504524	0.00318666	0.00172328	0.00490994
41	82	0.00137376	1.34571e-005	0.00138722	0.000894589	2.11214e-005	0.00091571
41	84	0.00235846	2.23101e-006	0.00236069	0.00254394	2.68532e-005	0.00257079
41	88	0.0494092	0.00024553	0.0496548	0.0441011	0.000831167	0.0449322
41	89	0.0149803	0.00692685	0.0219071	0.0125688	0.00747606	0.0200448
41	90	0.00151908	4.43172e-006	0.00152351	0.00136669	1.94027e-005	0.00138609
41	92	0.0161378	0.00524598	0.0213837	0.0155433	0.00600479	0.0215481
41	93	0.0128795	0.0585347	0.0714141	0.0120666	0.0556235	0.0676901
41	95	0.0056435	1.40113e-005	0.00565751	0.00621225	2.06306e-005	0.00623288
41	98	0.00314583	0.000999892	0.00414572	0.00338538	0.0007744	0.00415978
43	45	0.00301847	0.00267833	0.00569681	0.00298873	0.00229588	0.00528461
43	46	0.00336785	0.000144758	0.00351261	0.00372475	0.000187387	0.00391214
43	48	0.00136331	0.000100371	0.00146369	0.001089	0.000217575	0.00130658
43	53	0.00294478	0.000635098	0.00357988	0.00367666	0.000842871	0.00451953
43	54	0.0224843	0.000592935	0.0230773	0.0293914	0.000617112	0.0300085
43	55	0.0779003	0.113381	0.191281	0.0841455	0.114063	0.198208
43	57	0.000470808	0.0113591	0.01183	0.000322578	0.0118521	0.0121746
43	58	0.00255863	0.000999682	0.00355831	0.00316937	0.000809642	0.00397901
43	60	0.000528682	0.00218439	0.00271308	0.000451453	0.00265936	0.00311081
43	61	0.000448038	0.00704878	0.00749682	0.000512438	0.00684815	0.00736059
43	62	0.00478195	0.0214866	0.0262685	0.00645128	0.0210881	0.0275394
43	63	9.76459e-005	0.00375695	0.0038546	0.000100565	0.00378631	0.00388688
43	64	0.000492373	0.00429294	0.00478531	0.000533695	0.00396044	0.00449413
43	65	0.00207921	0.0123971	0.0144763	0.00215289	0.0115673	0.0137202
43	66	0.0107828	0.000131322	0.0109141	0.00906364	0.000245725	0.00930936
43	67	0.00227454	0.00760956	0.00988409	0.00152492	0.00958361	0.0111085
43	69	0.000549492	0.00110375	0.00165324	0.000522653	0.00133943	0.00186209
43	70	0.000817525	0.0123119	0.0131294	0.000643457	0.012791	0.0134345
43	71	0.571764	0.0334366	0.605201	0.538029	0.0250448	0.563074
43	72	0.000317032	0.000679968	0.000997001	0.000303095	0.00076066	0.00106376
43	73	0.00348151	6.25428e-005	0.00354406	0.00319103	0.000239698	0.00343072
43	74	0.0191027	0.000841889	0.0199445	0.0211921	0.000813511	0.0220056
43	75	0.00236082	0.0132868	0.0156476	0.00170577	0.0149392	0.0166449
43	77	0.00430006	0.0120377	0.0163378	0.00321055	0.0164923	0.0197028
43	79	0.00410227	0.0105053	0.0146076	0.00341299	0.0129702	0.0163832
43	82	0.00109449	0.00070582	0.00180031	0.00100989	0.000462327	0.00147221
43	84	0.276172	0.000743956	0.276916	0.24625	0.00564062	0.251891
43	88	0.0103352	0.000170717	0.0105059	0.0105393	0.000313077	0.0108524
43	89	0.00321944	0.00762926	0.0108487	0.00305563	0.00837857	0.0114342
43	90	0.00112554	5.53671e-005	0.0011809	0.00143161	0.000135795	0.0015674
43	92	0.282867	0.0722681	0.355135	0.297503	0.0615295	0.359033
43	93	0.000218151	0.00382234	0.00404049	0.000163871	0.00436713	0.004531
43	95	0.163108	0.00437971	0.167488	0.164371	0.00541748	0.169788
43	98	0.00444087	0.00488172	0.00932259	0.00366324	0.00575698	0.00942021
45	46	0.00153893	0.000121679	0.00166061	0.00146625	0.000180338	0.00164659
45	48	0.00196506	0.000485715	0.00245078	0.00275437	0.000604593	0.00335896
45	53	0.00601061	0.00291464	0.00892525	0.00881764	0.00262722	0.0114449
45	54	0.0384952	0.014643	0.0531382	0.0432694	0.00251577	0.0457852
45	55	0.102337	0.144492	0.246829	0.122005	0.137872	0.259878
45	57	0.0213617	0.556325	0.577687	0.0128369	0.564679	0.577516
45	58	0.00858916	0.00208998	0.0106791	0.0085169	0.00280923	0.0113261
45	60	0.000913643	0.00718438	0.00809803	0.00122532	0.0059682	0.00719353
45	61	0.000818111	0.0187706	0.0195887	0.00133829	0.0184446	0.0197829
45	62	0.000483439	0.00117779	0.00166123	0.000455256	0.00131606	0.00177131
45	63	0.000158543	0.00407007	0.00422861	0.000166971	0.00487659	0.00504356
45	64	0.0029175	0.0186662	0.0215837	0.00389293	0.0185902	0.0224831
45	65	0.00706141	0.0284775	0.0355389	0.00512617	0.0308682	0.0359943
45	66	0.0208855	0.00059856	0.0214841	0.0208946	0.00179872	0.0226933
45	67	0.00428196	0.02657	0.0308519	0.00390744	0.0258693	0.0297768
45	69	0.00165614	0.00238902	0.00404516	0.00122735	0.0033104	0.00453775
45	70	0.0019023	0.0330979	0.0350002	0.00148554	0.0316426	0.0331282
45	71	0.00126119	0.000152068	0.00141326	0.0013943	0.000232706	0.001627
45	72	0.000315886	0.000930216	0.0012461	0.000351136	0.000987769	0.00133891
45	73	0.224972	0.0113101	0.236282	0.203787	0.0141685	0.217956
45	74	0.0037821	0.000345774	0.00412788	0.00430598	0.000633476	0.00493946
45	75	0.00594987	0.037846	0.0437959	0.00399285	0.0396928	0.0436857
45	77	0.000355742	0.00287682	0.00323257	0.000387039	0.00237558	0.00276262
45	79	0.00830379	0.0322737	0.0405775	0.00862763	0.0351477	0.0437753
45	82	0.0061724	0.00389098	0.0100634	0.00627462	0.00227844	0.00855306
45	84	0.00571418	7.3011e-005	0.00578719	0.00607317	0.00110993	0.0071831
45	88	0.00619013	0.00142321	0.00761334	0.00685244	0.00187151	0.00872395
45	89	0.00941042	0.0277452	0.0371557	0.00807963	0.0267184	0.034798
45	90	0.0523399	0.000860319	0.0532002	0.0514996	0.00539868	0.0568982
45	92	0.003736	0.0083048	0.0120408	0.00364217	0.00930216	0.0129443
45	93	0.00169225	0.0083646	0.0100569	0.00143908	0.00917768	0.0106168
45	95	0.0292208	0.000307598	0.0295284	0.0295107	0.00164592	0.0311566
45	98	0.0106639	0.0180867	0.0287506	0.00901904	0.0199527	0.0289717
46	48	2.71236e-005	8.67243e-005	0.000113848	2.86795e-005	0.000142512	0.000171191
46	53	0.828925	0.162669	0.991593	0.852124	0.138445	0.990569
46	54	0.0124644	0.0165338	0.0289982	0.031422	0.00892004	0.040342
46	55	0.000179046	0.0646279	0.0648069	0.00330496	0.0569598	0.0602647
46	57	7.17633e-006	0.0250848	0.025092	5.19989e-005	0.0243286	0.0243806
46	58	0.0408308	0.0508097	0.0916405	0.0186666	0.0652242	0.0838908
46	60	4.78468e-005	0.00131523	0.00136308	4.7208e-005	0.00169245	0.00173966
46	61	7.04702e-005	0.0207805	0.0208509	0.000157647	0.0191309	0.0192886
46	62	0.00013094	0.0173163	0.0174473	0.000195398	0.0176094	0.0178048
46	63	6.95325e-006	0.0040338	0.00404075	7.39134e-006	0.00397758	0.00398497
46	64	3.47397e-006	0.00372782	0.00373129	2.00943e-005	0.0041376	0.0041577
46	65	5.81045e-006	0.00616949	0.0061753	0.000177048	0.00630752	0.00648457
46	66	0.0422747	0.0403512	0.0826259	0.0467813	0.0425653	0.0893466
46	67	7.42636e-005	0.00471195	0.00478621	6.08512e-005	0.00479665	0.0048575
46	69	0.000110058	0.00285422	0.00296428	5.09507e-005	0.00253284	0.00258379
46	70	3.9034e-005	0.00835	0.00838903	3.5558e-005	0.00775575	0.0077913
46	71	1.77187e-005	0.000104211	0.00012193	3.97585e-005	7.92584e-005	0.000119017
46	72	0.000165195	0.00156094	0.00172614	4.54845e-005	0.00152825	0.00157374
46	73	0.00338417	0.000104767	0.00348894	0.000715919	0.000531726	0.00124765
46	74	0.00031739	0.00270468	0.00302207	0.000884721	0.00147933	0.00236405
46	75	2.41169e-005	0.00847888	0.008503	8.97115e-005	0.00869158	0.00878129
46	77	9.51178e-005	0.0173226	0.0174177	0.000163123	0.0182752	0.0184384
46	79	0.000134416	0.00650269	0.00663711	0.000226198	0.00736694	0.00759314
46	82	4.90892e-005	0.00149937	0.00154846	0.000705338	0.0014415	0.00214684
46	84	0.162758	0.0209603	0.183719	0.132799	0.0370363	0.169836
46	88	0.0203152	0.0519375	0.0722528	0.0148649	0.0638171	0.078682
46	89	0.00244695	0.00561035	0.00805729	0.000243723	0.00578078	0.00602451
46	90	0.825193	0.116487	0.94168	0.844973	0.102047	0.94702
46	92	9.29252e-005	0.00184827	0.0019412	9.23544e-005	0.0019923	0.00208466
46	93	1.44307e-005	0.0018165	0.00183093	9.27317e-006	0.00175966	0.00176894
46	95	0.00773853	0.0104879	0.0182264	0.00627823	0.00379386	0.0100721
46	98	0.000214331	0.00407888	0.00429321	0.000193657	0.00349302	0.00368668
48	53	0.000986331	0.000666682	0.00165301	0.000926335	0.000740604	0.00166694
48	54	0.0239888	0.0259245	0.0499132	0.0361792	0.0149746	0.0511538
48	55	0.00130817	0.0046036	0.00591177	0.000676641	0.00478566	0.0054623
48	57	3.11851e-005	0.00626764	0.00629882	3.2968e-005	0.00612847	0.00616144
48	58	0.00124536	0.000228423	0.00147378	0.000793757	0.000639696	0.00143345
48	60	0.00248563	0.0409199	0.0434055	0.000949985	0.0372648	0.0382148
48	61	5.23842e-005	0.0127923	0.0128447	0.000145278	0.0109386	0.0110839
48	62	0.000285725	0.0127932	0.013079	0.00037529	0.0163937	0.0167689
48	63	8.44514e-006	0.0439073	0.0439157	0.000202729	0.0455116	0.0457143
48	64	1.89048e-005	0.00971911	0.00973801	5.95486e-005	0.00912677	0.00918632
48	65	0.000194868	0.0150378	0.0152327	0.000518545	0.0175799	0.0180985
48	66	0.00205386	0.000185169	0.00223903	0.00211147	0.000200302	0.00231178
48	67	0.00023482	0.0119795	0.0122143	0.000319331	0.0115066	0.0118259
48	69	6.53557e-005	0.0129658	0.0130312	0.000753316	0.0160443	0.0167976
48	70	6.88773e-005	0.0190931	0.019162	0.00016105	0.0192198	0.0193809
48	71	0.0712949	0.11258	0.183874	0.0823751	0.0998001	0.182175
48	72	0.000225164	0.5855	0.585726	0.00306878	0.594886	0.597955
48	73	0.000474443	2.03187e-005	0.000494761	0.0005918	8.40644e-005	0.000675865
48	74	0.94444	0.0555338	0.999974	0.956327	0.0436532	0.99998
48	75	0.000186463	0.0198718	0.0200583	0.000370486	0.022704	0.0230745
48	77	0.000172483	0.00261615	0.00278863	0.000197913	0.0032297	0.00342761
48	79	0.00137391	0.0195023	0.0208762	0.000754395	0.0199626	0.020717
48	82	0.00392183	7.98493e-005	0.00400168	0.000953817	0.00146448	0.0024183
48	84	0.0115767	7.2465e-005	0.0116492	0.00518222	0.000594725	0.00577695
48	88	0.00121149	0.000378936	0.00159043	0.000962703	0.000297406	0.00126011
48	89	0.000237898	0.0148126	0.0150505	0.000706588	0.0134722	0.0141788
48	90	0.000556388	1.569e-005	0.000572078	0.000281036	6.05579e-005	0.000341593
48	92	0.000143148	0.00317539	0.00331854	0.000351618	0.00290264	0.00325426
48	93	1.40457e-005	0.00292169	0.00293573	2.43349e-005	0.00298109	0.00300543
48	95	0.00369376	0.000150714	0.00384447	0.0022721	0.000178732	0.00245083
48	98	0.00195674	0.0109783	0.0129351	0.00084269	0.0103599	0.0112025
53	54	0.161176	0.0222286	0.183405	0.187355	0.0205915	0.207947
53	55	0.00229866	0.0117499	0.0140485	0.00309146	0.0124863	0.0155778
53	57	2.77764e-005	0.0109126	0.0109403	7.06682e-005	0.00972741	0.00979808
53	58	0.00335266	0.00319963	0.0065523	0.00416116	0.00409357	0.00825474
53	60	0.00377352	0.0291974	0.0329709	0.00636653	0.0333516	0.0397182
53	61	0.00150028	0.274813	0.276313	0.00555215	0.271296	0.276848
53	62	0.000326472	0.00379445	0.00412093	0.000356774	0.00511979	0.00547657
53	63	2.41417e-005	0.00528217	0.00530631	4.42073e-005	0.00589889	0.0059431
53	64	8.87011e-005	0.00375955	0.00384826	0.000116698	0.00428244	0.00439914
53	65	0.00388939	0.0300946	0.033984	0.00201141	0.0336439	0.0356553
53	66	0.295251	0.0907906	0.386041	0.350304	0.0790388	0.429342
53	67	0.000711105	0.0302432	0.0309544	0.00126711	0.025934	0.0272011
53	69	0.00412099	0.035702	0.039823	0.00359025	0.0355151	0.0391054
53	70	0.000420374	0.0330296	0.03345	0.000464002	0.0331906	0.0336546
53	71	0.00215974	0.011227	0.0133867	0.00281429	0.00384019	0.00665448
53	72	0.000171092	0.00126026	0.00143135	0.000126202	0.00128585	0.00141205
53	73	0.0559078	0.027707	0.0836149	0.0639003	0.0384559	0.102356
53	74	0.0286479	0.040001	0.0686488	0.0292468	0.0232834	0.0525302
53	75	0.00154002	0.0375978	0.0391378	0.00154671	0.0402967	0.0418434
53	77	8.0126e-005	0.00222765	0.00230778	0.000110578	0.00271836	0.00282894
53	79	0.00199596	0.0405737	0.0425697	0.00348204	0.0377538	0.0412358
53	82	0.0339799	0.0258473	0.0598272	0.032085	0.010388	0.042473
53	84	0.00285221	0.00371809	0.00657031	0.00424226	0.00314773	0.00738999
53	88	0.0527304	0.0939924	0.146723	0.0789862	0.0701255	0.149112
53	89	0.00366829	0.0299789	0.0336472	0.00363972	0.0295904	0.0332301
53	90	0.0224547	0.0167926	0.0392473	0.0285348	0.0276698	0.0562046
53	92	0.00106343	0.011857	0.0129204	0.00143669	0.0119335	0.0133702
53	93	5.20956e-005	0.00496393	0.00501602	7.23382e-005	0.00504258	0.00511491
53	95	0.020406	0.00418102	0.024587	0.0264794	0.00243197	0.0289114
53	98	0.00519775	0.0181837	0.0233814	0.00355932	0.0190588	0.0226181
54	55	0.000129028	0.00365937	0.0037884	0.000211864	0.00404434	0.00425621
54	57	4.78775e-006	0.0398803	0.0398851	2.87915e-005	0.0373517	0.0373805
54	58	0.000362159	0.000880725	0.00124288	0.000303191	0.000996488	0.00129968
54	60	2.22703e-005	0.0022331	0.00225537	1.7973e-005	0.00262913	0.00264711
54	61	0.000501902	0.0280812	0.0285831	0.000129082	0.0283717	0.0285008
54	62	0.00269221	0.160967	0.16366	0.00141043	0.158434	0.159844
54	63	9.25674e-007	0.00381677	0.0038177	1.46635e-006	0.00425572	0.00425718
54	64	0.0056616	0.226108	0.231769	0.0020445	0.237835	0.23988
54	65	0.000647023	0.0091073	0.00975432	0.000220718	0.0106598	0.0108805
54	66	0.00332671	0.00055378	0.00388049	0.00143284	0.00050351	0.00193635
54	67	0.000717425	0.0607697	0.0614871	0.00086294	0.0596502	0.0605132
54	69	0.0001881	0.0193152	0.0195033	0.00031769	0.0246757	0.0249934
54	70	1.29662e-005	0.0113778	0.0113907	2.19355e-005	0.0117705	0.0117924
54	71	0.0856723	0.152378	0.23805	0.0691606	0.172692	0.241853
54	72	4.71131e-006	0.00123453	0.00123924	1.38488e-005	0.00144814	0.00146199
54	73	0.0131472	0.00241476	0.015562	0.00787531	0.0057244	0.0135997
54	74	0.0264689	0.834585	0.861054	0.0441976	0.855107	0.899305
54	75	0.000535844	0.0119935	0.0125293	0.000118821	0.013229	0.0133478
54	77	1.07991e-005	0.00224394	0.00225474	1.72688e-005	0.00295481	0.00297208
54	79	0.000683146	0.0108068	0.0114899	0.000186825	0.0116464	0.0118333
54	82	0.0665745	0.933316	0.99989	0.0225227	0.977427	0.999949
54	84	0.0358566	0.00503087	0.0408874	0.0419871	0.00869839	0.0506855
54	88	0.230496	0.0248886	0.255384	0.264221	0.0127072	0.276928
54	89	0.00103913	0.00882455	0.00986367	0.00030334	0.0094753	0.00977864
54	90	0.00342476	0.000579557	0.00400431	0.00242472	0.00125084	0.00367556
54	92	0.000306191	0.00551271	0.0058189	0.000273619	0.00557569	0.00584931
54	93	1.52457e-005	0.00871671	0.00873195	2.13959e-005	0.00968424	0.00970564
54	95	0.0145769	0.00354533	0.0181222	0.00768959	0.00521116	0.0129008
54	98	0.000404048	0.00484506	0.00524911	0.000275281	0.00607278	0.00634806
55	57	0.00247971	0.0490521	0.0515318	0.00172796	0.0521611	0.053889
55	58	0.00952246	0.0038866	0.0134091	0.012276	0.00378527	0.0160613
55	60	0.00212009	0.00511954	0.00723963	0.0021355	0.00720775	0.00934325
55	61	0.00180424	0.0228527	0.0246569	0.00243103	0.0204074	0.0228385
55	62	0.210027	0.0963513	0.306378	0.185178	0.120861	0.306038
55	63	0.000296471	0.00580366	0.00610014	0.000322029	0.00527678	0.0055988
55	64	0.000644626	0.003714	0.00435862	0.000845603	0.00396032	0.00480592
55	65	0.00528322	0.0367214	0.0420046	0.00804867	0.0339484	0.0419971
55	66	0.0205751	0.00135271	0.0219278	0.0264281	0.0018245	0.0282526
55	67	0.00758852	0.0235053	0.0310939	0.0059085	0.027642	0.0335505
55	69	0.00189223	0.00261447	0.0045067	0.0021607	0.00336045	0.00552115
55	70	0.00304778	0.0313384	0.0343862	0.0025807	0.0343933	0.036974
55	71	0.0018726	0.000212037	0.00208464	0.00206474	0.000256689	0.00232143
55	72	0.000616431	0.00094187	0.0015583	0.000715149	0.00100801	0.00172316
55	73	0.007529	0.00215966	0.00968866	0.0100553	0.0018071	0.0118624
55	74	0.0056832	0.00018015	0.00586335	0.00640854	0.000522025	0.00693057
55	75	0.00721656	0.0388518	0.0460684	0.00665959	0.042563	0.0492225
55	77	0.00539231	0.0132061	0.0185985	0.00447901	0.0140442	0.0185232
55	79	0.0131551	0.0346884	0.0478435	0.0128085	0.0389382	0.0517467
55	82	0.00113866	0.00111411	0.00225277	0.00113448	0.000198044	0.00133253
55	84	0.18634	0.00747013	0.19381	0.189589	0.0211737	0.210762
55	88	0.00749246	0.00250688	0.00999935	0.00907004	0.00168682	0.0107569
55	89	0.0113206	0.0275893	0.0389099	0.0115639	0.0284492	0.0400131
55	90	0.00382215	0.00106009	0.00488224	0.00489239	0.00107828	0.00597067
55	92	0.00451613	0.00944705	0.0139632	0.00519867	0.0082773	0.013476
55	93	0.000581107	0.00441158	0.00499268	0.000541334	0.0046733	0.00521464
55	95	0.0318828	0.00263678	0.0345196	0.0352528	0.00189777	0.0371505
55	98	0.0127706	0.02215	0.0349207	0.0140285	0.020425	0.0344535
57	58	0.0479823	6.04444e-005	0.0480427	0.0443461	0.000327181	0.0446733
57	60	0.132046	0.00913355	0.141179	0.139008	0.00812506	0.147133
57	61	0.00942621	0.00655247	0.0159787	0.0108185	0.00521999	0.0160385
57	62	0.00177384	0.000128566	0.0019024	0.00195129	0.000133396	0.00208469
57	63	0.00742697	0.00644199	0.013869	0.00738721	0.00676274	0.01415
57	64	0.00409745	0.000874326	0.00497178	0.00440954	0.000734957	0.0051445
57	65	0.00800605	0.0018061	0.00981215	0.00796632	0.00190636	0.00987269
57	66	0.0166143	1.00511e-005	0.0166243	0.0156973	2.87747e-005	0.0157261
57	67	0.00650919	0.00207064	0.00857983	0.00655551	0.00182079	0.00837631
57	69	0.00302983	0.000304959	0.00333479	0.00310246	0.000251286	0.00335374
57	70	0.0117177	0.00969799	0.0214157	0.010974	0.00972195	0.020696
57	71	0.029572	2.72489e-005	0.0295993	0.0274741	8.53133e-005	0.0275594
57	72	0.00193527	0.00016345	0.00209872	0.00189575	0.000164403	0.00206015
57	73	0.00825519	1.36885e-006	0.00825656	0.0081046	3.29025e-005	0.0081375
57	74	0.00646135	4.30203e-006	0.00646565	0.00650376	1.58116e-005	0.00651957
57	75	0.00772437	0.00312247	0.0108468	0.00728631	0.00326922	0.0105555
57	77	0.00276744	0.000460095	0.00322754	0.00286354	0.000456125	0.00331967
57	79	0.0129287	0.00276181	0.0156905	0.0122752	0.00243209	0.0147072
57	82	0.012331	0.000118459	0.0124494	0.0112219	8.14174e-005	0.0113033
57	84	0.0126264	0	0.0126264	0.0119655	5.4076e-005	0.0120196
57	88	0.0279342	0.000284561	0.0282188	0.0278391	0.000256368	0.0280955
57	89	0.0114695	0.00154646	0.013016	0.0103875	0.00151319	0.0119007
57	90	0.0393238	8.44898e-006	0.0393323	0.0367946	0.000116307	0.0369109
57	92	0.0212445	0.00112864	0.0223732	0.0199195	0.00137205	0.0212916
57	93	0.00152504	0.00063621	0.00216125	0.0018363	0.000551766	0.00238807
57	95	0.0197011	1.83302e-005	0.0197195	0.0202081	3.31855e-005	0.0202412
57	98	0.0135979	0.000976135	0.014574	0.0129044	0.00105464	0.013959
58	60	0.000856051	0.0197458	0.0206018	0.00195833	0.0180731	0.0200314
58	61	0.000122076	0.016078	0.0162001	0.000398326	0.0160551	0.0164534
58	62	7.86892e-005	0.00107672	0.0011554	9.66265e-005	0.00142332	0.00151995
58	63	2.24208e-005	0.00461401	0.00463643	3.48802e-005	0.00564733	0.00568221
58	64	6.25914e-005	0.00390162	0.00396421	0.000110105	0.00443374	0.00454384
58	65	0.00184107	0.0331354	0.0349764	0.00249102	0.0308173	0.0333084
58	66	0.017033	0.00504168	0.0220746	0.0160973	0.00331759	0.0194149
58	67	0.000846285	0.0242451	0.0250914	0.00144044	0.0237759	0.0252163
58	69	0.0672092	0.580684	0.647893	0.0452141	0.618938	0.664152
58	70	0.00018331	0.032005	0.0321883	0.000534923	0.0299385	0.0304734
58	71	0.00129495	0.000357948	0.0016529	0.00167933	0.000639074	0.0023184
58	72	2.04319e-005	0.00242545	0.00244588	7.03777e-005	0.00101655	0.00108692
58	73	0.465228	0.283018	0.748246	0.54328	0.289036	0.832315
58	74	0.000589829	0.00100853	0.00159836	0.00130561	0.000948622	0.00225423
58	75	0.00211538	0.0346548	0.0367702	0.00171252	0.0365341	0.0382467
58	77	0.000884902	0.0647357	0.0656206	0.00238955	0.0714642	0.0738538
58	79	0.00395313	0.0350498	0.0390029	0.0043878	0.0337693	0.0381571
58	82	0.0271502	0.0643078	0.0914581	0.021475	0.0442816	0.0657566
58	84	0.00363721	0.00474588	0.0083831	0.00458933	0.00324599	0.00783533
58	88	0.0258271	0.0676052	0.0934323	0.0392047	0.0647939	0.103999
58	89	0.00370624	0.0276412	0.0313475	0.00434087	0.0281704	0.0325113
58	90	0.331628	0.193748	0.525376	0.407953	0.171475	0.579428
58	92	0.00205246	0.0108052	0.0128577	0.00143982	0.011842	0.0132818
58	93	0.000136994	0.00413003	0.00426702	0.000117883	0.00449326	0.00461115
58	95	0.0182168	0.0023751	0.0205919	0.0239412	0.00301711	0.0269583
58	98	0.0033118	0.017035	0.0203468	0.00446184	0.0177327	0.0221946
60	61	0.0339119	0.280525	0.314437	0.043165	0.270784	0.313949
60	62	0.00316419	0.00304598	0.00621018	0.00309949	0.00401774	0.00711723
60	63	0.000250289	0.00177109	0.00202138	0.000284767	0.0023107	0.00259546
60	64	0.000353222	0.00207867	0.00243189	0.000530325	0.00173879	0.00226911
60	65	0.00418676	0.0066306	0.0108174	0.00497494	0.00610309	0.011078
60	66	0.013676	0.000159317	0.0138353	0.0161223	0.000148646	0.0162709
60	67	0.00428565	0.00402169	0.00830734	0.00387785	0.00459045	0.00846831
60	69	0.0054864	0.0035258	0.0090122	0.00523435	0.00281832	0.00805267
60	70	0.00177675	0.00818205	0.0099588	0.00162759	0.00773134	0.00935892
60	71	0.00382375	0.000125222	0.00394897	0.00440523	0.000214125	0.00461936
60	72	0.000874344	0.000522734	0.00139708	0.000948776	0.00055585	0.00150463
60	73	0.0111122	5.24113e-006	0.0111175	0.0109399	0.000395022	0.0113349
60	74	0.0478909	0.000406496	0.0482974	0.0455047	0.000741825	0.0462465
60	75	0.00535562	0.00722058	0.0125762	0.0041699	0.00893067	0.0131006
60	77	0.00256836	0.0147273	0.0172957	0.00290072	0.0192061	0.0221068
60	79	0.0093043	0.00558971	0.014894	0.00814966	0.00744619	0.0155959
60	82	0.00457878	0.00054202	0.0051208	0.00394876	0.000985205	0.00493397
60	84	0.00547883	8.93407e-007	0.00547972	0.00600897	0.000129758	0.00613873
60	88	0.0118612	0.00101808	0.0128793	0.0122229	0.00163568	0.0138585
60	89	0.14782	0.0885574	0.236378	0.144474	0.0965106	0.240984
60	90	0.912017	0.00327637	0.915293	0.899729	0.0152349	0.914963
60	92	0.0027133	0.0014899	0.0042032	0.00307475	0.00170958	0.00478433
60	93	0.00157585	0.00473691	0.00631276	0.00150747	0.00509691	0.00660437
60	95	0.0225922	4.23607e-005	0.0226345	0.0224374	0.000112484	0.0225499
60	98	0.0106002	0.00293244	0.0135326	0.00868657	0.00344881	0.0121354
61	62	0.00350844	0.000562993	0.00407144	0.00327997	0.000747012	0.00402698
61	63	0.00123233	0.00131723	0.00254956	0.0010778	0.00197416	0.00305196
61	64	0.036422	0.0130542	0.0494763	0.0361521	0.015018	0.0511701
61	65	0.0149842	0.00801501	0.0229992	0.0156157	0.00853386	0.0241496
61	66	0.0332223	1.02331e-005	0.0332325	0.0330516	0.000167781	0.0332194
61	67	0.0147296	0.00509339	0.019823	0.0122056	0.00689964	0.0191052
61	69	0.00437624	0.00042911	0.00480535	0.00386977	0.000748137	0.00461791
61	70	0.00689867	0.00809512	0.0149938	0.00580214	0.00994491	0.0157471
61	71	0.0130242	0.000267212	0.0132914	0.0124997	0.000267714	0.0127674
61	72	0.00188967	0.000267781	0.00215745	0.00163432	0.000312492	0.00194682
61	73	0.1244	1.25021e-005	0.124412	0.12982	0.000953564	0.130774
61	74	0.112082	0.000829992	0.112912	0.109427	0.00116327	0.110591
61	75	0.0162167	0.00949663	0.0257134	0.0140122	0.0116271	0.0256393
61	77	0.0653026	0.0237108	0.0890133	0.0588264	0.0336298	0.0924562
61	79	0.0276935	0.00737565	0.0350691	0.0247478	0.0098909	0.0346387
61	82	0.0931148	0.000201955	0.0933168	0.0870434	0.000628384	0.0876718
61	84	0.0080868	1.03849e-005	0.00809718	0.00884434	9.66164e-005	0.00894096
61	88	0.118275	0.00312661	0.121402	0.128126	0.00343715	0.131563
61	89	0.0210702	0.00486351	0.0259337	0.0200927	0.0065629	0.0266556
61	90	0.0302247	5.48293e-005	0.0302796	0.0312458	0.000368053	0.0316138
61	92	0.00951725	0.00150131	0.0110186	0.00971861	0.00187029	0.0115889
61	93	0.00239225	0.00346751	0.00585976	0.00239416	0.00360451	0.00599867
61	95	0.0419055	4.14098e-005	0.0419469	0.0436543	0.000136885	0.0437912
61	98	0.0256052	0.00438677	0.029992	0.0261804	0.00452328	0.0307037
62	63	0.000222608	0.00247573	0.00269834	0.000245219	0.00214074	0.00238596
62	64	0.0128278	0.0197812	0.032609	0.0165854	0.0177299	0.0343153
62	65	0.00343803	0.00969427	0.0131323	0.00375285	0.00965682	0.0134097
62	66	0.243524	0.0016245	0.245149	0.239155	0.00125712	0.240412
62	67	0.00319888	0.00423654	0.00743543	0.00317644	0.00431417	0.0074906
62	69	0.00115668	0.00124155	0.00239823	0.0012169	0.00106476	0.00228165
62	70	0.000755634	0.00743413	0.00818977	0.00067994	0.00730541	0.00798535
62	71	0.399052	0.016278	0.41533	0.378468	0.0183661	0.396834
62	72	0.00183088	0.000721237	0.00255212	0.0024682	0.000771967	0.00324017
62	73	0.0157787	3.12499e-005	0.0158099	0.0155758	0.000191474	0.0157673
62	74	0.00202035	4.71013e-005	0.00206745	0.00294274	6.00456e-005	0.00300278
62	75	0.00110121	0.00310235	0.00420356	0.000787476	0.00306698	0.00385445
62	77	0.0175991	0.0119712	0.0295702	0.0148277	0.0134822	0.0283099
62	79	0.00160357	0.00191428	0.00351786	0.00143595	0.0023709	0.00380685
62	82	0.000993255	2.60394e-005	0.00101929	0.00138135	3.27013e-005	0.00141405
62	84	0.0157011	7.9398e-006	0.0157091	0.0159313	0.000314114	0.0162454
62	88	0.00373621	0.000115222	0.00385143	0.00386913	0.000170277	0.0040394
62	89	0.00580051	0.0107304	0.0165309	0.00732828	0.010878	0.0182062
62	90	0.00641572	0.000135337	0.00655105	0.00820844	0.000110765	0.0083192
62	92	0.00152973	0.00137395	0.00290368	0.0016505	0.00146907	0.00311957
62	93	0.000150021	0.000993435	0.00114346	0.000175686	0.000916607	0.00109229
62	95	0.0380887	0.000161511	0.0382502	0.0363831	0.000254066	0.0366372
62	98	0.00146418	0.00104922	0.0025134	0.0015128	0.00121401	0.00272681
63	64	0.62296	0.237722	0.860682	0.618155	0.25083	0.868985
63	65	0.0117681	0.00376412	0.0155322	0.0122554	0.00380308	0.0160585
63	66	0.0444926	0.000164752	0.0446574	0.0451195	4.45146e-005	0.0451641
63	67	0.350516	0.0376953	0.388211	0.318834	0.0505531	0.369388
63	69	0.0226535	0.00299232	0.0256459	0.0259391	0.00231363	0.0282527
63	70	0.0020283	0.0020536	0.00408191	0.00217285	0.00216272	0.00433558
63	71	0.00361466	1.79949e-005	0.00363266	0.00387703	2.00968e-005	0.00389713
63	72	0.00181245	0.000205777	0.00201822	0.00207746	0.000210704	0.00228817
63	73	0.0048172	1.08498e-005	0.00482805	0.00502527	1.27528e-005	0.00503803
63	74	0.296556	0.000112923	0.296669	0.301385	0.000195609	0.30158
63	75	0.00346678	0.00155474	0.00502152	0.00368253	0.00172559	0.00540812
63	77	0.00270238	0.000566013	0.0032684	0.00264227	0.000652182	0.00329445
63	79	0.0060498	0.00126953	0.00731933	0.00607518	0.00124725	0.00732243
63	82	0.00219939	2.43593e-005	0.00222374	0.00200954	1.39874e-005	0.00202352
63	84	0.0271157	3.21814e-006	0.0271189	0.0280319	8.56025e-005	0.0281175
63	88	0.00808398	1.55767e-005	0.00809955	0.00840571	1.86131e-005	0.00842432
63	89	0.0254443	0.00304306	0.0284873	0.0249064	0.00332541	0.0282318
63	90	0.00326236	1.52445e-005	0.00327761	0.00400651	2.51187e-005	0.00403163
63	92	0.0221738	0.00230036	0.0244742	0.0207381	0.00206722	0.0228053
63	93	0.0043509	0.00271691	0.00706781	0.00370926	0.00281128	0.00652053
63	95	0.0116277	1.00289e-005	0.0116377	0.01134	1.06039e-005	0.0113506
63	98	0.00654813	0.000502429	0.00705056	0.00616521	0.000539186	0.00670439
64	65	0.0205499	0.0186404	0.0391903	0.0208304	0.0192055	0.0400358
64	66	0.0379193	6.9096e-005	0.0379884	0.0393296	0.000221812	0.0395514
64	67	0.0119209	0.00882858	0.0207495	0.0107964	0.00908145	0.0198779
64	69	0.00179484	0.000411035	0.00220587	0.0017282	0.000589504	0.00231771
64	70	0.00125453	0.00369419	0.00494873	0.00100974	0.00379051	0.00480026
64	71	0.00458885	3.04784e-005	0.00461933	0.00402252	7.10418e-005	0.00409356
64	72	0.00224708	0.000860562	0.00310764	0.0020386	0.000887619	0.00292622
64	73	0.329052	5.42322e-005	0.329107	0.322003	0.0014463	0.323449
64	74	0.09525	0.00088033	0.0961303	0.092262	0.00119335	0.0934553
64	75	0.003124	0.00304009	0.00616409	0.0025121	0.00389658	0.00640868
64	77	0.0116629	0.00550976	0.0171726	0.0125126	0.00545964	0.0179722
64	79	0.00458535	0.0030912	0.00767655	0.00454105	0.00300861	0.00754966
64	82	0.00241792	2.50573e-005	0.00244298	0.00220442	2.95409e-005	0.00223396
64	84	0.00461546	1.37685e-006	0.00461684	0.0048031	3.33098e-005	0.00483641
64	88	0.00280926	4.00603e-005	0.00284932	0.00329505	6.54331e-005	0.00336048
64	89	0.00410826	0.00162278	0.00573104	0.00407757	0.00199756	0.00607513
64	90	0.177753	0.00024876	0.178001	0.179545	0.000988619	0.180534
64	92	0.00693001	0.00204357	0.00897358	0.00689608	0.00232743	0.00922352
64	93	0.00143921	0.00249888	0.00393809	0.00140798	0.00247701	0.00388499
64	95	0.0786481	0.00023477	0.0788829	0.0864876	0.000328463	0.0868161
64	98	0.0740134	0.0233069	0.0973204	0.0614639	0.0293406	0.0908045
65	66	0.0662784	0.000219108	0.0664975	0.0631509	0.00112517	0.0642761
65	67	0.0220727	0.0208695	0.0429422	0.0198406	0.0207282	0.0405688
65	69	0.00727701	0.00269211	0.00996912	0.0062758	0.0024542	0.00873
65	70	0.136609	0.352269	0.488878	0.115981	0.376482	0.492463
65	71	0.00583699	0.00010324	0.00594023	0.00553223	0.000185772	0.005718
65	72	0.0163535	0.00505508	0.0214086	0.0154973	0.00589759	0.0213949
65	73	0.0233333	0.0018152	0.0251485	0.0238171	0.00108887	0.024906
65	74	0.0176768	0.000329332	0.0180061	0.0190404	0.000461413	0.0195018
65	75	0.0288921	0.0272426	0.0561347	0.022328	0.0325206	0.0548486
65	77	0.00760149	0.00766932	0.0152708	0.00710559	0.00797493	0.0150805
65	79	0.0365113	0.0318253	0.0683366	0.0408569	0.0287399	0.0695967
65	82	0.00365329	0.000230868	0.00388415	0.00371822	0.000136481	0.0038547
65	84	0.0164363	9.44433e-005	0.0165307	0.0166382	0.00103897	0.0176772
65	88	0.02071	0.00186408	0.0225741	0.0231567	0.00117052	0.0243272
65	89	0.0354979	0.020038	0.0555358	0.034108	0.020676	0.0547841
65	90	0.0107618	0.00124454	0.0120064	0.0118457	0.000577458	0.0124231
65	92	0.0172375	0.00586234	0.0230998	0.0164985	0.00655171	0.0230502
65	93	0.00149519	0.0032926	0.0047878	0.00133162	0.00377127	0.00510289
65	95	0.0846174	0.000272262	0.0848897	0.0868109	0.00128429	0.0880952
65	98	0.0427452	0.0131717	0.0559169	0.0437152	0.0152282	0.0589434
66	67	0.000559255	0.056834	0.0573933	0.000745505	0.053311	0.0540565
66	69	0.000399013	0.00697732	0.00737633	0.00018995	0.0081341	0.00832405
66	70	0.000795702	0.0605385	0.0613342	0.000265991	0.0567325	0.0569985
66	71	0.000291744	0.00204212	0.00233386	0.000202566	0.00194265	0.00214522
66	72	0.00464683	0.131129	0.135776	0.00208066	0.137678	0.139759
66	73	0.0182518	0.0985744	0.116826	0.0269819	0.079468	0.10645
66	74	0.0107688	0.0289714	0.0397402	0.0128778	0.0180094	0.0308872
66	75	0.00231591	0.0774549	0.0797708	0.000797951	0.0723928	0.0731908
66	77	5.65149e-005	0.0149006	0.0149572	0.000125598	0.0146693	0.0147949
66	79	0.00304565	0.0717516	0.0747972	0.00230892	0.0708229	0.0731318
66	82	0.000260478	0.0016851	0.00194558	4.03417e-005	0.000798315	0.000838656
66	84	0.171778	0.102929	0.274708	0.171299	0.112872	0.284171
66	88	0.0244592	0.0216745	0.0461337	0.0294504	0.024739	0.0541894
66	89	0.00253392	0.0630719	0.0656058	0.00242253	0.0606676	0.0630901
66	90	0.00268463	0.0096046	0.0122892	0.0050146	0.0190373	0.0240519
66	92	0.000181987	0.0291454	0.0293274	0.000629075	0.031353	0.031982
66	93	9.89264e-005	0.0414057	0.0415046	0.000527117	0.0410172	0.0415443
66	95	0.30922	0.265356	0.574576	0.348638	0.250277	0.598915
66	98	0.00156655	0.0377305	0.039297	0.00277731	0.039696	0.0424733
67	69	0.497831	0.49693	0.994761	0.577532	0.417044	0.994575
67	70	0.00905895	0.0198693	0.0289282	0.00702832	0.0214743	0.0285026
67	71	0.0043495	0.000126614	0.00447611	0.00411763	0.000123892	0.00424152
67	72	0.00131044	0.000620192	0.00193063	0.00147807	0.000631067	0.00210914
67	73	0.0202443	0.00221859	0.0224629	0.0178593	0.000629362	0.0184887
67	74	0.0133632	0.000372619	0.0137358	0.0140974	0.000218355	0.0143158
67	75	0.0191741	0.022576	0.0417502	0.015393	0.025519	0.0409119
67	77	0.00155536	0.00143364	0.002989	0.00144021	0.0013786	0.00281881
67	79	0.0372945	0.0229329	0.0602273	0.0328285	0.0230031	0.0558315
67	82	0.0152937	0.000578669	0.0158724	0.0128064	0.000317129	0.0131236
67	84	0.014398	7.16478e-005	0.0144696	0.0146339	0.000734095	0.015368
67	88	0.0185877	0.000958256	0.0195459	0.0204593	0.000752942	0.0212122
67	89	0.0271329	0.0185417	0.0456746	0.0285231	0.0161781	0.0447012
67	90	0.00864235	0.00157417	0.0102165	0.00897064	0.000407106	0.00937774
67	92	0.0112653	0.0065191	0.0177844	0.0132387	0.00479091	0.0180296
67	93	0.0025079	0.0127551	0.015263	0.00209566	0.0128319	0.0149275
67	95	0.0729029	0.00157528	0.0744781	0.0696677	0.000797242	0.070465
67	98	0.0337545	0.0147571	0.0485116	0.0348009	0.0120101	0.046811
69	70	0.00129005	0.00758575	0.0088758	0.000821162	0.00779252	0.00861368
69	71	0.0443142	0.00333906	0.0476533	0.0509019	0.00287276	0.0537747
69	72	0.00552482	0.00208063	0.00760545	0.00275617	0.00208151	0.00483767
69	73	0.141626	0.00313321	0.144759	0.132353	0.00429075	0.136644
69	74	0.0138797	0.00333361	0.0172133	0.0176439	0.000907437	0.0185513
69	75	0.0442258	0.112928	0.157154	0.0287159	0.117184	0.1459
69	77	0.0135272	0.0171389	0.030666	0.012299	0.0167854	0.0290844
69	79	0.00339603	0.00732536	0.0107214	0.00385938	0.0072989	0.0111583
69	82	0.00345513	0.000487275	0.0039424	0.0034659	0.000247373	0.00371327
69	84	0.00273666	0.000373141	0.0031098	0.00262422	9.23758e-005	0.0027166
69	88	0.00350424	0.000348367	0.00385261	0.00322596	0.000195265	0.00342122
69	89	0.00343448	0.00556382	0.0089983	0.00345524	0.0054782	0.00893344
69	90	0.00643269	0.000184597	0.00661729	0.00605529	0.000310436	0.00636573
69	92	0.001608	0.00188971	0.00349771	0.00179841	0.0017907	0.00358911
69	93	0.00159515	0.0063008	0.00789596	0.00123615	0.00670669	0.00794283
69	95	0.0137213	9.17273e-005	0.013813	0.0127713	0.000153906	0.0129252
69	98	0.00301842	0.00370776	0.00672619	0.00403661	0.00377714	0.00781375
70	71	0.00715717	3.48729e-005	0.00719204	0.00701074	4.08222e-005	0.00705156
70	72	0.0099183	0.001349	0.0112673	0.0105005	0.00106265	0.0115631
70	73	0.025253	0.000217341	0.0254704	0.0227401	0.000232807	0.0229729
70	74	0.0181401	0.000121604	0.0182617	0.0204151	9.71624e-005	0.0205122
70	75	0.0266068	0.01192	0.0385268	0.0239196	0.0119672	0.0358868
70	77	0.00525375	0.00108527	0.00633902	0.00512782	0.00105776	0.00618559
70	79	0.0460843	0.0103084	0.0563927	0.042208	0.0101067	0.0523147
70	82	0.00542126	3.11583e-005	0.00545242	0.00501036	4.38824e-005	0.00505425
70	84	0.0155996	4.75261e-005	0.0156471	0.0160393	0.000136605	0.0161759
70	88	0.0226657	0.000539421	0.0232051	0.0230055	0.000315843	0.0233213
70	89	0.0368275	0.00836273	0.0451902	0.0357258	0.00692853	0.0426543
70	90	0.0126059	4.6246e-005	0.0126522	0.0122407	0.000147388	0.0123881
70	92	0.0169918	0.00199666	0.0189885	0.0170827	0.0019362	0.0190189
70	93	0.00209859	0.00161423	0.00371282	0.0025308	0.00137134	0.00390215
70	95	0.0762345	0.000106539	0.076341	0.0744231	0.000202759	0.0746259
70	98	0.0404095	0.005964	0.0463735	0.0447157	0.00510017	0.0498158
71	72	0.000157211	0.00555076	0.00570797	0.000209453	0.00662552	0.00683497
71	73	0.00594672	0.000332674	0.00627939	0.00775469	0.00120078	0.00895548
71	74	0.00165079	0.000579622	0.00223041	0.00295166	0.000925849	0.00387751
71	75	8.89954e-005	0.00652618	0.00661517	0.000130298	0.00730226	0.00743256
71	77	0.00641094	0.628506	0.634917	0.00653539	0.587049	0.593585
71	79	0.00022869	0.00610131	0.00633	0.000304492	0.00625819	0.00656268
71	82	0.000141958	0.000369844	0.000511801	0.000164928	0.000253061	0.000417989
71	84	0.000676729	3.63135e-005	0.000713042	0.00160649	0.000821857	0.00242835
71	88	0.707779	0.208026	0.915805	0.705253	0.213758	0.919012
71	89	0.000207126	0.00404176	0.00424888	0.000336077	0.00457126	0.00490734
71	90	0.0811376	0.0496619	0.130799	0.0788229	0.055315	0.134138
71	92	0.00358959	0.0244056	0.0279952	0.00402631	0.0205925	0.0246188
71	93	0.000850243	0.027894	0.0287442	0.000715676	0.0271688	0.0278845
71	95	0.00262746	0.00121999	0.00384746	0.00441799	0.00162692	0.00604491
71	98	0.000329604	0.00350966	0.00383927	0.000858109	0.00384787	0.00470598
72	73	0.0016675	0.000960381	0.00262788	0.00182428	7.00041e-005	0.00189428
72	74	0.238534	0.00217662	0.240711	0.205225	0.0011179	0.206343
72	75	0.000899208	0.00323047	0.00412968	0.000667504	0.00333036	0.00399786
72	77	0.000395717	0.000542116	0.000937833	0.000423163	0.000677761	0.00110092
72	79	0.0206352	0.0375232	0.0581584	0.0189614	0.0399084	0.0588698
72	82	0.0035388	9.22892e-005	0.00363109	0.00352011	0.000113226	0.00363333
72	84	0.0190733	0.00763388	0.0267072	0.0206361	0.000335277	0.0209714
72	88	0.0079344	8.8955e-005	0.00802336	0.00847078	6.86644e-005	0.00853944
72	89	0.000883189	0.00186085	0.00274404	0.00102939	0.00188138	0.00291077
72	90	0.000674975	1.14518e-005	0.000686427	0.000751237	3.87757e-005	0.000790013
72	92	0.00046808	0.00051639	0.00098447	0.000563372	0.000398503	0.000961875
72	93	0.000229765	0.00160209	0.00183186	0.000189318	0.00143476	0.00162407
72	95	0.629329	0.00233186	0.631661	0.649077	0.000898621	0.649975
72	98	0.00115212	0.00113767	0.00228979	0.00125055	0.0011383	0.00238885
73	74	4.63782e-005	0.000907788	0.000954166	0.000360443	0.000769225	0.00112967
73	75	0.00235592	0.0282941	0.03065	0.000726338	0.0268887	0.027615
73	77	0.000244057	0.114995	0.115239	0.000669014	0.117853	0.118522
73	79	0.00196837	0.0253361	0.0273045	0.00205828	0.0265004	0.0285587
73	82	2.01536e-006	0.00075292	0.000754936	4.23248e-005	0.000342994	0.000385319
73	84	0.00832347	0.0105301	0.0188535	0.00832668	0.00789425	0.0162209
73	88	0.00217992	0.00250344	0.00468336	0.0019115	0.00318978	0.00510129
73	89	0.000300344	0.0252917	0.025592	0.00207169	0.0228176	0.0248893
73	90	0.312049	0.620917	0.932967	0.396424	0.53862	0.935044
73	92	9.17337e-005	0.00695595	0.00704769	0.000619207	0.00852098	0.00914019
73	93	0.00103075	0.0845645	0.0855953	0.00154983	0.081769	0.0833188
73	95	0.260621	0.040021	0.300642	0.253605	0.055222	0.308827
73	98	0.00705065	0.0161755	0.0232262	0.00264649	0.0154436	0.0180901
74	75	0.000897715	0.0208923	0.0217901	0.000327003	0.023876	0.024203
74	77	2.07718e-005	0.00172855	0.00174933	2.04182e-005	0.00193569	0.00195611
74	79	0.000707733	0.0190927	0.0198004	0.000685854	0.02129	0.0219759
74	82	0.00319806	0.00315842	0.00635648	0.00154876	0.00145167	0.00300044
74	84	0.905843	0.013114	0.918957	0.900777	0.0178566	0.918634
74	88	0.0553328	0.0971098	0.152443	0.0522726	0.0912739	0.143546
74	89	0.000366047	0.0134034	0.0137694	0.000684087	0.015218	0.0159021
74	90	0.000470292	9.73807e-005	0.000567673	0.000426844	0.000226539	0.000653383
74	92	0.00159775	0.0103364	0.0119341	0.00149791	0.0122894	0.0137873
74	93	2.74563e-005	0.00575466	0.00578211	1.81236e-005	0.00641175	0.00642987
74	95	0.00376808	0.000200395	0.00396847	0.00346057	0.000452339	0.00391291
74	98	0.000938771	0.00876861	0.00970739	0.000619984	0.0103857	0.0110057
75	77	0.00281541	0.00235503	0.00517043	0.0029037	0.00163786	0.00454156
75	79	0.0515702	0.0281983	0.0797685	0.0508429	0.0261501	0.076993
75	82	0.00422029	0.000476423	0.00469672	0.00512774	0.000100939	0.00522868
75	84	0.0196847	8.80314e-005	0.0197727	0.019521	0.000735406	0.0202564
75	88	0.0269706	0.00105166	0.0280223	0.0288527	0.000883669	0.0297364
75	89	0.0448239	0.0187631	0.063587	0.044704	0.0177672	0.0624712
75	90	0.0125041	0.000504354	0.0130085	0.0140049	0.000508623	0.0145136
75	92	0.0183161	0.00694158	0.0252577	0.0202925	0.00515091	0.0254434
75	93	0.00133596	0.00455388	0.00588984	0.0021327	0.00329854	0.00543124
75	95	0.0929259	0.000307188	0.0932331	0.0945947	0.000933127	0.0955278
75	98	0.0519259	0.0182252	0.0701511	0.0551315	0.0131454	0.0682768
77	79	0.00315307	0.00192073	0.00507381	0.0028053	0.00220654	0.00501184
77	82	0.00182732	9.09955e-005	0.00191832	0.0019864	4.37433e-005	0.00203014
77	84	0.00481398	1.27515e-006	0.00481526	0.00460133	5.56573e-005	0.00465699
77	88	0.00560213	5.98182e-005	0.00566195	0.00423482	0.000120938	0.00435576
77	89	0.0023489	0.0015255	0.0038744	0.00261171	0.00161464	0.00422635
77	90	0.0143991	4.23072e-005	0.0144414	0.0155699	7.3902e-005	0.0156438
77	92	0.00123488	0.000430073	0.00166495	0.00145616	0.000415422	0.00187158
77	93	0.00799506	0.211321	0.219316	0.0102703	0.210961	0.221231
77	95	0.0371878	0.000151308	0.0373391	0.0385926	0.000214671	0.0388073
77	98	0.00271444	0.00101049	0.00372494	0.00277125	0.00102827	0.00379952
79	82	0.0820428	0.00951943	0.0915623	0.0858125	0.00481598	0.0906285
79	84	0.0158622	0.00163329	0.0174955	0.0180461	0.00219401	0.0202401
79	88	0.023675	0.00210386	0.0257789	0.0259626	0.00223289	0.0281955
79	89	0.0442454	0.0316571	0.0759024	0.0408031	0.0326443	0.0734473
79	90	0.0112929	0.00079433	0.0120872	0.0127083	0.00148238	0.0141907
79	92	0.0183641	0.0106433	0.0290074	0.0182875	0.010589	0.0288765
79	93	0.00142344	0.00614069	0.00756414	0.00158699	0.00578894	0.00737593
79	95	0.0901221	0.00502875	0.0951508	0.0936125	0.00225345	0.095866
79	98	0.0477422	0.0280297	0.0757718	0.0499514	0.0248619	0.0748132
82	84	0.00223155	0.00147869	0.00371024	0.00165992	7.90711e-005	0.00173899
82	88	0.000861575	0.000682116	0.00154369	0.000477509	0.000605193	0.0010827
82	89	0.00384612	0.0419074	0.0457535	0.0042126	0.0457289	0.0499415
82	90	0.0381231	0.0127757	0.0508988	0.0468173	0.0029531	0.0497704
82	92	8.96968e-005	0.000616494	0.000706191	0.000129412	0.000639591	0.000769003
82	93	0.000152296	0.00292401	0.0030763	4.55002e-005	0.00297959	0.00302509
82	95	0.00215068	7.27118e-005	0.00222339	0.00114646	5.96646e-005	0.00120612
82	98	0.000491779	0.00211211	0.00260389	0.000281677	0.00192517	0.00220684
84	88	0.0260209	0.00263729	0.0286582	0.0159798	0.0109174	0.0268972
84	89	0.000427286	0.016181	0.0166083	0.00200344	0.0159998	0.0180032
84	90	0.179622	0.471356	0.650979	0.161572	0.540148	0.70172
84	92	0.0171764	0.900547	0.917723	0.0303799	0.897499	0.927879
84	93	5.72159e-005	0.102984	0.103041	0.00146988	0.100633	0.102103
84	95	0.0924985	0.0356612	0.12816	0.152242	0.0310092	0.183251
84	98	0.00250433	0.0104035	0.0129078	0.0015571	0.00955181	0.0111089
88	89	0.00339617	0.0180602	0.0214564	0.00229337	0.0216797	0.023973
88	90	0.212878	0.0706429	0.283521	0.246088	0.0696559	0.315743
88	92	0.000411786	0.00663449	0.00704628	0.00081797	0.00736486	0.00818283
88	93	1.45311e-005	0.00348758	0.00350211	3.30172e-005	0.00317555	0.00320857
88	95	0.0102746	0.0354167	0.0456913	0.0268648	0.0287735	0.0556383
88	98	0.113106	0.533046	0.646152	0.0734199	0.591576	0.664996
89	90	0.0098402	0.00195265	0.0117929	0.0104558	0.0011976	0.0116534
89	92	0.266365	0.295509	0.561874	0.288916	0.25731	0.546226
89	93	0.00750073	0.0314914	0.0389922	0.00629691	0.0329858	0.0392827
89	95	0.0795527	0.00670506	0.0862578	0.080749	0.00239288	0.0831419
89	98	0.0315153	0.0238027	0.0553179	0.0356633	0.0219035	0.0575668
90	92	0.00569281	0.00514034	0.0108331	0.00123033	0.00638958	0.0076199
90	93	0.000106301	0.00732025	0.00742655	0.000194677	0.00882452	0.0090192
90	95	0.0145093	0.00768058	0.0221898	0.0352008	0.010603	0.0458038
90	98	0.000399616	0.00722425	0.00762387	0.0010483	0.00653825	0.00758655
92	93	0.000247949	0.00244298	0.00269093	0.000282317	0.00276611	0.00304842
92	95	0.0289267	0.000198476	0.0291252	0.0354363	0.000524264	0.0359606
92	98	0.0133476	0.00795908	0.0213066	0.0118838	0.00936546	0.0212492
93	95	0.0225001	0.000117666	0.0226177	0.023289	0.000223965	0.023513
93	98	0.00665918	0.000633891	0.00729307	0.00575109	0.000722889	0.00647398
95	98	0.00602686	0.0505263	0.0565532	0.002706	0.0556261	0.0583321
