# Supplementary material for: A new ensemble coevolution system for detecting HIV-1 protein coevolution
Source: Biol Direct. 2015 Jan 7;10:1. doi: 10.1186/s13062-014-0031-8 (PMC4332441; doi:10.1186/s13062-014-0031-8)
Supplement: Additional file 3: — Software. The Matlab toolbox and the manual of our ensemble coevolution system are provided. The sequence datasets are also available. [file 13062_2014_31_MOESM3_ESM.zip › EnsembleCoevolutionSystem/Spidermonkey/Process_PR_AA_NoGap_BGM.dot]

digraph G{
ratio = "fill"; size = "8,11"; margin = "0,0"; page = "8,11";
 node [shape=box]; 10; 15; 93; 12; 43; 20; 84; 24; 82; 30; 88; 33; 58; 35; 37; 41; 62; 46; 53; 48; 74; 54; 67; 69; 
15 -> 10 [label = "0.05(0.05)/0.94(0.93)"]
93 -> 10 [label = "0.04(0.05)/0.95(0.95)"]
12 -> 43 [label = "0.94(0.91)/0.03(0.06)"]
20 -> 84 [label = "0.82(0.90)/0.17(0.09)"]
82 -> 24 [label = "0.16(0.13)/0.84(0.87)"]
88 -> 30 [label = "0.14(0.14)/0.84(0.84)"]
33 -> 58 [label = "0.77(0.86)/0.19(0.10)"]
35 -> 37 [label = "0.54(0.61)/0.45(0.38)"]
41 -> 62 [label = "0.69(0.71)/0.27(0.24)"]
46 -> 53 [label = "0.83(0.85)/0.16(0.14)"]
48 -> 74 [label = "0.94(0.96)/0.06(0.04)"]
82 -> 54 [label = "0.07(0.02)/0.93(0.98)"]
67 -> 69 [label = "0.50(0.58)/0.50(0.42)"]

}
