# Supplementary material for: A new ensemble coevolution system for detecting HIV-1 protein coevolution
Source: Biol Direct. 2015 Jan 7;10:1. doi: 10.1186/s13062-014-0031-8 (PMC4332441; doi:10.1186/s13062-014-0031-8)
Supplement: Additional file 3: — Software. The Matlab toolbox and the manual of our ensemble coevolution system are provided. The sequence datasets are also available. [file 13062_2014_31_MOESM3_ESM.zip › EnsembleCoevolutionSystem/ZRES/sort_matrix_descend.m]

function [ sorted_mat ] = sort_matrix_descend( mat )
% This function sorts a symmetric matrix in descending order converting all 
% the NaN to zero before the sorting. Then the matrix subscripts of each 
% matrix value are identified and written as two adjacent columns (first 
% rows then cols) next to the sorted values column.

% [rank,ind]=sort(nantozero(mat(1:end)),'descend');
% s=size(mat);
% [sub_row,sub_col]=ind2sub(s,ind);
% 
% % The original linear indices of the matrix are no longer needed.
% % sorted_mat=[rank' ind' sub_row' sub_col'];
% 
% sorted_mat=[rank' sub_row' sub_col'];
% 
% % Since the matrix is symmetric save every other result.
% sorted_mat=sorted_mat(2:2:end,:);

% Modified from the original above on 03/26/12 to make compatible with
% sort_matrix_descend_2. By default the code below uses an order of 1 in
% the triu function: this means the diagonal is not included in the
% sorting.

order = 1;
mat = nantozero(mat);
mat = triu(mat,order);
[rank,ind]=sort(mat(:),'descend');
s=size(mat);
[sub_row,sub_col]=ind2sub(s,ind);

% The original linear indices of the matrix are no longer needed.

sorted_mat=[rank sub_row sub_col];

end

function [ nantozero_matrix ] = nantozero( matrix )
% NANTOZERO: converts all the NaN in a vector or matrix to zero.
nantozero_matrix=matrix;
nan_matrix=isnan(matrix);
nan_matrix_index= nan_matrix==1;
nantozero_matrix(nan_matrix_index)=0;
end
