# Supplementary material for: A new ensemble coevolution system for detecting HIV-1 protein coevolution
Source: Biol Direct. 2015 Jan 7;10:1. doi: 10.1186/s13062-014-0031-8 (PMC4332441; doi:10.1186/s13062-014-0031-8)
Supplement: Additional file 3: — Software. The Matlab toolbox and the manual of our ensemble coevolution system are provided. The sequence datasets are also available. [file 13062_2014_31_MOESM3_ESM.zip › EnsembleCoevolutionSystem/NBZPX2/MutualInformation.m]

% MutualInformation: returns mutual information (in bits) of the 'X' and 'Y'
% by Will Dwinnell
%
% I = MutualInformation(X,Y);
%
% I  = calculated mutual information (in bits)
% X  = variable(s) to be analyzed (column vector)
% Y  = variable to be analyzed (column vector)
%
% Note: Multiple variables may be handled jointly as columns in matrix 'X'.
% Note: Requires the 'Entropy' and 'JointEntropy' functions.
%
% Last modified: Nov-12-2006

function I = MutualInformation(X,Y)

if (size(X,2) > 1)  % More than one predictor?
    % Axiom of information theory
    I = JointEntropy(X) + Entropy(Y) - JointEntropy([X Y]);
else
    % Axiom of information theory
    I = Entropy(X) + Entropy(Y) - JointEntropy([X Y]);
end


% God bless Claude Shannon.

% EOF
