# Supplementary material for: A new ensemble coevolution system for detecting HIV-1 protein coevolution
Source: Biol Direct. 2015 Jan 7;10:1. doi: 10.1186/s13062-014-0031-8 (PMC4332441; doi:10.1186/s13062-014-0031-8)
Supplement: Additional file 3: — Software. The Matlab toolbox and the manual of our ensemble coevolution system are provided. The sequence datasets are also available. [file 13062_2014_31_MOESM3_ESM.zip › EnsembleCoevolutionSystem/Interdependency/S1_Process_PR_AA_NoGap.fasta]

Xi	Xj	H(Xi)	SumMI(Xi)	H(Xj)	SumMI(Xj)	MI(Xi,Xj)	R(Xi,Xj)
10	13	0.125925	0.0263121	0.134349	0.0301928	0.00238577	122.496
10	36	0.125925	0.0263121	0.15761	0.0683827	0.00234391	83.9939
10	62	0.125925	0.0263121	0.186163	0.0858693	0.0032997	117.462
10	63	0.125925	0.0263121	0.509741	0.212371	0.00820834	360.35
10	69	0.125925	0.0263121	0.133345	0.0102174	0.00137492	108.395
10	93	0.125925	0.0263121	0.225004	0.272897	0.00869942	139.629
12	14	0.260096	0.0472964	0.122966	0.0158879	0.0115847	990.194
12	19	0.260096	0.0472964	0.191966	0.0343633	0.0264601	2681.26
12	41	0.260096	0.0472964	0.199919	0.0409805	0.00191081	186.127
12	63	0.260096	0.0472964	0.509741	0.212371	0.0010725	82.8577
12	93	0.260096	0.0472964	0.225004	0.272897	0.00626824	188.152
13	64	0.134349	0.0301928	0.21967	0.0842251	0.00531069	231.896
13	89	0.134349	0.0301928	0.0287955	0.00117029	0.00117029	25.0837
13	93	0.134349	0.0301928	0.225004	0.272897	0.021326	359.811
14	37	0.122966	0.0158879	0.426125	0.0555323	0.00309588	375.449
14	72	0.122966	0.0158879	0.250735	0.135729	0.00120732	41.5064
15	16	0.162906	0.0454918	0.0779979	0.0246574	0.003465	108.091
15	19	0.162906	0.0454918	0.191966	0.0343633	0.00376044	248.852
15	20	0.162906	0.0454918	0.0547563	0.0157466	0.00234889	59.1508
15	36	0.162906	0.0454918	0.15761	0.0683827	0.00779417	298.683
15	63	0.162906	0.0454918	0.509741	0.212371	0.00428081	220.504
15	77	0.162906	0.0454918	0.217565	0.194013	0.0238425	593.652
16	20	0.0779979	0.0246574	0.0547563	0.0157466	0.00169354	31.0936
16	39	0.0779979	0.0246574	0.0629507	0.00723045	0.00548405	146.576
16	62	0.0779979	0.0246574	0.186163	0.0858693	0.00494498	111.676
16	63	0.0779979	0.0246574	0.509741	0.212371	0.00753491	211.706
16	72	0.0779979	0.0246574	0.250735	0.135729	0.0015349	32.0091
18	71	0.0360066	0.00172395	0.157471	0.137626	0.00172395	12.1667
19	70	0.191966	0.0343633	0.0848859	0.0137585	0.0026483	153.883
19	72	0.191966	0.0343633	0.250735	0.135729	0.00149447	70.2197
20	36	0.0547563	0.0157466	0.15761	0.0683827	0.00557139	98.8355
20	41	0.0547563	0.0157466	0.199919	0.0409805	0.00358919	119.497
20	62	0.0547563	0.0157466	0.186163	0.0858693	0.00254355	44.0551
33	41	0.0489514	0.0112145	0.199919	0.0409805	0.00228328	73.9468
33	63	0.0489514	0.0112145	0.509741	0.212371	0.00166529	31.6102
33	64	0.0489514	0.0112145	0.21967	0.0842251	0.00726595	141.268
35	36	0.211313	0.0917844	0.15761	0.0683827	0.00512912	179.851
35	37	0.211313	0.0917844	0.426125	0.0555323	0.00871498	845.55
35	57	0.211313	0.0917844	0.129415	0.0244881	0.00557825	222.603
35	60	0.211313	0.0917844	0.0969581	0.0401035	0.00478944	127.128
35	63	0.211313	0.0917844	0.509741	0.212371	0.0260598	1436.47
35	71	0.211313	0.0917844	0.157471	0.137626	0.00513974	125.718
35	72	0.211313	0.0917844	0.250735	0.135729	0.010078	387.711
35	82	0.211313	0.0917844	0.0272337	0.00307396	0.00307396	32.3437
35	93	0.211313	0.0917844	0.225004	0.272897	0.0232212	503.005
36	37	0.15761	0.0683827	0.426125	0.0555323	0.00570156	502.852
36	45	0.15761	0.0683827	0.0303996	0.00330091	0.00330091	38.302
36	62	0.15761	0.0683827	0.186163	0.0858693	0.00862347	277.739
36	64	0.15761	0.0683827	0.21967	0.0842251	0.00131993	50.4273
36	72	0.15761	0.0683827	0.250735	0.135729	0.00251334	81.529
36	77	0.15761	0.0683827	0.217565	0.194013	0.0260849	574.239
37	41	0.426125	0.0555323	0.199919	0.0409805	0.0188241	2651.51
37	43	0.426125	0.0555323	0.034567	0.00142077	0.00142077	63.1544
37	60	0.426125	0.0555323	0.0969581	0.0401035	0.0065738	474.935
37	62	0.426125	0.0555323	0.186163	0.0858693	0.00140512	126.6
37	63	0.426125	0.0555323	0.509741	0.212371	0.00389801	431.556
37	67	0.426125	0.0555323	0.0608111	0.00557555	0.00233005	167.891
37	71	0.426125	0.0555323	0.157471	0.137626	0.00356799	201.708
39	60	0.0629507	0.00723045	0.0969581	0.0401035	0.0017464	39.0426
41	60	0.199919	0.0409805	0.0969581	0.0401035	0.0041414	169.352
41	61	0.199919	0.0409805	0.0733498	0.0138843	0.00139137	63.9186
41	63	0.199919	0.0409805	0.509741	0.212371	0.0056677	357.15
41	70	0.199919	0.0409805	0.0848859	0.0137585	0.00317268	168.666
57	60	0.129415	0.0244881	0.0969581	0.0401035	0.00602433	201.585
57	61	0.129415	0.0244881	0.0733498	0.0138843	0.00169523	72.4589
57	71	0.129415	0.0244881	0.157471	0.137626	0.0041573	89.3047
57	93	0.129415	0.0244881	0.225004	0.272897	0.00703298	116.628
60	61	0.0969581	0.0401035	0.0733498	0.0138843	0.00959798	218.982
60	64	0.0969581	0.0401035	0.21967	0.0842251	0.00576564	168.625
60	67	0.0969581	0.0401035	0.0608111	0.00557555	0.00146446	32.7794
61	65	0.0733498	0.0138843	0.0633218	0.00713049	0.00119969	46.0377
62	63	0.186163	0.0858693	0.509741	0.212371	0.0263867	1325.57
62	64	0.186163	0.0858693	0.21967	0.0842251	0.00285114	114.683
62	68	0.186163	0.0858693	0.0116125	0.0055125	0.00155707	6.41165
62	71	0.186163	0.0858693	0.157471	0.137626	0.00558797	124.107
62	74	0.186163	0.0858693	0.00919866	0.00173182	0.00173182	5.89531
62	93	0.186163	0.0858693	0.225004	0.272897	0.0269377	525.641
63	64	0.509741	0.212371	0.21967	0.0842251	0.0473027	2766.35
63	65	0.509741	0.212371	0.0633218	0.00713049	0.0039761	98.6993
63	70	0.509741	0.212371	0.0848859	0.0137585	0.0059828	191.057
63	71	0.509741	0.212371	0.157471	0.137626	0.0111888	411.691
63	72	0.509741	0.212371	0.250735	0.135729	0.0173213	967.592
63	77	0.509741	0.212371	0.217565	0.194013	0.0101161	428.16
63	93	0.509741	0.212371	0.225004	0.272897	0.031709	1157.38
64	69	0.21967	0.0842251	0.133345	0.0102174	0.00333645	175.224
64	71	0.21967	0.0842251	0.157471	0.137626	0.00221244	58.0941
64	93	0.21967	0.0842251	0.225004	0.272897	0.00886017	203.335
65	70	0.0633218	0.00713049	0.0848859	0.0137585	0.00195471	87.2678
67	69	0.0608111	0.00557555	0.133345	0.0102174	0.00178104	158.225
68	71	0.0116125	0.0055125	0.157471	0.137626	0.00256594	5.70773
68	93	0.0116125	0.0055125	0.225004	0.272897	0.00138949	2.26878
69	93	0.133345	0.0102174	0.225004	0.272897	0.00372503	66.7954
71	72	0.157471	0.137626	0.250735	0.135729	0.0289445	700.485
71	77	0.157471	0.137626	0.217565	0.194013	0.0279826	486.98
71	93	0.157471	0.137626	0.225004	0.272897	0.0445548	647.026
72	77	0.250735	0.135729	0.217565	0.194013	0.044725	1220.28
72	93	0.250735	0.135729	0.225004	0.272897	0.0279105	634.261
77	93	0.217565	0.194013	0.225004	0.272897	0.0612621	1065.57
