# Supplementary material for: A new ensemble coevolution system for detecting HIV-1 protein coevolution
Source: Biol Direct. 2015 Jan 7;10:1. doi: 10.1186/s13062-014-0031-8 (PMC4332441; doi:10.1186/s13062-014-0031-8)
Supplement: Additional file 3: — Software. The Matlab toolbox and the manual of our ensemble coevolution system are provided. The sequence datasets are also available. [file 13062_2014_31_MOESM3_ESM.zip › EnsembleCoevolutionSystem/Interdependency/Readme.txt]

If you used this method, please cite the article: 

Tillier ER, Lui TW (2003) Using multiple interdependency to separate functional
from phylogenetic correlations in protein alignments. Bioinformatics 19: 750–755.

The software availability: http://www.uhnresearch.ca/labs/tillier/depend2/dependency.html

------------------------------------------------------------------------------------------
Step 1: download the software and install it according to the manual.

Step 2: the following command line was used in our study:

cd /home/lowie/Software/dependency_2.1

./dependency /home/lowie/MatlabCode/Data/Gag_Sequence/FinalSequences/B_Protein/Process_PR_AA_NoGap.fasta 2.58 5 2.58 5 . 1 1
