# Supplementary material for: A new ensemble coevolution system for detecting HIV-1 protein coevolution
Source: Biol Direct. 2015 Jan 7;10:1. doi: 10.1186/s13062-014-0031-8 (PMC4332441; doi:10.1186/s13062-014-0031-8)
Supplement: Additional file 3: — Software. The Matlab toolbox and the manual of our ensemble coevolution system are provided. The sequence datasets are also available. [file 13062_2014_31_MOESM3_ESM.zip › EnsembleCoevolutionSystem/MI/ComputeMutualInformationMatrix.c]

# include "mex.h"
# include "math.h"
/*function MIMatrix = ComputeMutualInformationMatrix( TrainData )*/
/*function [ RowVector,ColVector,MIVector ] = ComputeMutualInformationMatrix( TrainData )*/

/* this function produces a matrix that saves mutual information I(x;y) for all pairs of variables. */
/* a). TrainData_{CaseLength,Dimension}, is the training set that each row is a sample, Dimension is the number of variables.*/
/* b). Miss = -1 means that the missing data is -1 */
/* c). the discrete value of variable has to be ordered by 0,1,2,3, withou the missing state like 0 2 3 4 where -1 is missing.*/
void mexFunction(int nlhs, mxArray *plhs[], int nrhs, const mxArray *prhs[])
{ 
  int i,j,p,q,n,m,N,Dim,MaxState,Len=0,CaseLength,Miss=-1,Num;
  double *Temp,*RowVector,*ColVector,*MIVector,*MIMatrix;
  CaseLength = mxGetM( prhs[0] ); Dim = mxGetN( prhs[0] );
  
  /***********************************************************************/
  /* TrainData */
  int **TrainData = mxCalloc( CaseLength, sizeof(int *) );
  for( p=0;p<CaseLength;p++ )
       TrainData[ p ] = mxCalloc( Dim, sizeof(int) );
  Temp = mxGetPr( prhs[ 0 ] );
  for( p=0;p<CaseLength;p++ )
       for( q=0;q<Dim;q++ )
            TrainData[p][q] = (int)Temp[ p+q*CaseLength ];
  
  /************************************************************************/
  /* output */
  if( nlhs==1 ){
      plhs[0]  = mxCreateDoubleMatrix( Dim,Dim,mxREAL );
      MIMatrix = mxGetPr( plhs[0] );
      for(p=0;p<Dim;p++)
          for(q=0;q<Dim;q++)
               MIMatrix[ p + q*Dim ] = 0.0;
  }else if( nlhs==3 ){
      Len = (Dim-1)*Dim/2;
      plhs[0]  = mxCreateDoubleMatrix( 1,Len,mxREAL );
      plhs[1]  = mxCreateDoubleMatrix( 1,Len,mxREAL );
      plhs[2]  = mxCreateDoubleMatrix( 1,Len,mxREAL );
      RowVector= mxGetPr( plhs[0] );
      ColVector= mxGetPr( plhs[1] );
      MIVector = mxGetPr( plhs[2] );  
      for( p=0;p<Len;p++ ){
           RowVector[ p ] = 0.0; ColVector[ p ] = 0.0; MIVector[ p ]  = 0.0;
      }
  }
  
  /***********************************************************************/
  /* the range of all variables for TrainData; */
  MaxState = 0; /* maximum length of the states of variables */
  int StatusPool[ 50 ];
  for( p=0;p<50; p++ ) StatusPool[ p ] = 0;
  n = 0;
  for( p=0;p<Dim;p++ ){  /* find the maximum number of status */
       for( q=0;q<CaseLength;q++ )
            if( TrainData[ q ][ p ] != Miss ){
                m = 0;
                while( m < n ){
                   if( StatusPool[ m ] == TrainData[ q ][ p ] ) break;
                   m++;
                }
                if( n == 0 || m == n ){ /* if current TrainData[ q ][ X[ p ] not in the status pool*/
                    StatusPool[ n ] = TrainData[ q ][ p ];
                    n++;
                }
            }
       if( MaxState < n ) MaxState = n;
  }
  /*
   printf("\nMaxState is %d\n",MaxState ); 
  for( i=0;i<MaxState;i++ ){
       printf("%d ",StatusPool[i]);
  }  
  printf("\n");
  
 printf("\nOld data:\n");
  for( i=0;i<CaseLength;i++ ){
       for( j=0;j<Dim;j++ ){
            printf("%d ",TrainData[i][j]);
       }
     printf("\n");
  }  
  */
  
 /*************reorder the original data****************************************/
 for( n=0;n<CaseLength;n++ )
     for( p=0;p<Dim;p++ )
         if( TrainData[n][p] != Miss )
             for( i=0;i<MaxState;i++ )
                 if (TrainData[n][p]==StatusPool[i]){
                    /* printf("\n%d\n",q);*/
                     TrainData[n][p]=i;
                     break;
                 }
 /*
 printf("\nNew data:\n");
  for( i=0;i<CaseLength;i++ ){
       for( j=0;j<Dim;j++ ){
            printf("%d ",TrainData[i][j]);
       }
     printf("\n");
  }  
  */
 /***********************************************************************/
  /* compute P(X) for each variable */
  double CountVar[Dim][MaxState];
  for( p=0;p<Dim;p++){
       for( q=0;q<MaxState;q++ ) CountVar[p][q] = 0.0;
  }
  for( p=0;p<Dim;p++ ){
       *Temp = 0.0;
       for( q=0;q<CaseLength;q++ )
            if( TrainData[ q ][ p ] != Miss ){
                CountVar[ p ][ TrainData[ q ][ p ] ] += 1.0;
                *Temp += 1.0;
            }
      /* printf("\ntotal value : %.0f\n",*Temp); */
       if( *Temp>0.0 )
           for( q=0;q<MaxState;q++ )
                if( CountVar[ p ][ q ]>0.0 )
                    CountVar[ p ][ q ] = log10( CountVar[ p ][ q ]/(*Temp) );
  }
  
  /*
  printf("\nThe P(X) counting matrix:\n"); 
  for( p=0;p<Dim;p++ ){                 
       for( q=0;q<MaxState;q++ )
             printf("%.1f ", CountVar[ p ][ q ] );
       printf("\n");
  }
   */
   
  /*
  printf("\nThe length of variables is:\n");
  for( p=0;p<Dim;p++ ) printf("%d ",VarRangeLength[ p ] );
  printf("\nThe variable range is:\n");
  for( p=0;p<Dim;p++ ){
      for(q=0;q<VarRangeLength[p];q++)
          printf("%d ",VarRange[p][q] );
      printf("\n");
  }
  printf("\nThe P(X) probability is:\n");
  for( p=0;p<Dim;p++ ){
      for(q=0;q<VarRangeLength[p];q++)
          printf("%f ",CountVar[p][q] );
      printf("\n");
  }  
  printf("\nWe have to verify the MIMatrix again\n");
  for(p=0;p<Dim;p++){
      for(q=0;q<Dim;q++)
          printf("%f ", MIMatrix[p+q*Dim] );
      printf("\n");
  }
  */
  
  /***********************************************************************/
  /* compute P(X,Y) for the mutual information. */
  double LocalFreq[ MaxState ][ MaxState ];
  /* printf("\nThe value of N is:\n"); */
  for( p=0;p<Dim;p++ ) /* Row */
       for( q=p+1;q<Dim;q++ ){ /* Col */
            /* clear up the "LocalFreq" matrix */
            for( n=0;n<MaxState;n++ )
                 for( m=0;m<MaxState;m++ )
                      LocalFreq[n][m] = 0.0;
            N = (2*Dim-p-1)*p/2 + q-p; /* MI position in a vector */
             
            Num = 0;
            for( n=0;n<CaseLength;n++ )
                if( TrainData[n][p] != Miss && TrainData[n][q] != Miss ){
                    LocalFreq[ TrainData[n][p] ][ TrainData[n][q] ] ++;
                    Num++;
                 }
  /*        
  printf("\nThe LocalFreq counting matrix:\n"); 
  for( i=0;i<MaxState;i++ ){                 
       for( j=0;j<MaxState;j++ )
             printf("%.1f  ", LocalFreq[ i ][ j ] );
       printf("\n");
  }            
    */     
            if( Num > 0 ){
                *Temp = 0.0;
                for( n=0;n<MaxState;n++ )
                     for( m=0;m<MaxState;m++ )
                        if( LocalFreq[ n ][ m ] != 0 ){
                            *Temp += ( log10(LocalFreq[n][m]/Num) - CountVar[p][n] - CountVar[q][m] )*LocalFreq[n][m]/Num;
                         /*   printf("[Num,n,m]=[%d,%d,%d]:%.2f (%.2f,%.2f,%.2f)   %.2f\n",Num,n,m,*Temp,LocalFreq[n][m],CountVar[p][n],CountVar[p][m], LocalFreq[n][m]*Num - CountVar[p][n]*CountVar[q][m]);*/
                           
                        }
                if( nlhs == 1 ){
                    MIMatrix[ p+q*Dim ] = *Temp;
                }else if( nlhs == 3 ){
                    RowVector[N] = p+1;
                    ColVector[N] = q+1;
                    MIVector[N]  = *Temp;
                }
            }
     }
  if( nlhs==1 )
      for( p=0;p<Dim-1;p++ )
          for( q=p+1;q<Dim;q++ )
               MIMatrix[q+p*Dim] = MIMatrix[p+q*Dim];
}
