# Supplementary material for: A new ensemble coevolution system for detecting HIV-1 protein coevolution
Source: Biol Direct. 2015 Jan 7;10:1. doi: 10.1186/s13062-014-0031-8 (PMC4332441; doi:10.1186/s13062-014-0031-8)
Supplement: Additional file 3: — Software. The Matlab toolbox and the manual of our ensemble coevolution system are provided. The sequence datasets are also available. [file 13062_2014_31_MOESM3_ESM.zip › EnsembleCoevolutionSystem/PhysicoMI/PhysicoMI_CoevolutionPhysicoChemicalCorrectedMI.c]

# include "mex.h"
# include "math.h"
/*function MIMatrix = PhysicoMI_CoevolutionPhysicoChemicalCorrectedMI( TrainData,ScoreMatrix ) 
 1. TrainData(Row*Col): an integer matrix has Row rows, and Col columns, each colum denotes one residue, and the integer from 1 to 20 (gap is 0), denotes the amino
    acids in "Table of standard amino acid abbreviations and properties" in website: http://en.wikipedia.org/wiki/Amino_acid
 2. ScoreMatrix: the score matrix for 20 amino acids.
*/
void mexFunction(int nlhs, mxArray *plhs[], int nrhs, const mxArray *prhs[])
{
  int p,q,n,m,i,j,N,Dim,CaseLength,LocalMaxState;
  double *Temp,WeigthTemp,EntropyTemp, *MIMatrix;
  Dim = mxGetN( prhs[0] );  CaseLength = mxGetM( prhs[0] );
  
  /***********************************************************************/
  int MaxState = 20;  /* there are 20 amino acids here */
  /* TrainData */
  int **TrainData = mxCalloc( CaseLength, sizeof(int *) );
  for( p=0;p<CaseLength;p++ )
       TrainData[ p ] = mxCalloc( Dim, sizeof(int) );
  Temp = mxGetPr( prhs[ 0 ] );
  /* printf("\nTrainData is:\n"); */
  for( p=0;p<CaseLength;p++ ){
       for( q=0;q<Dim;q++ ){ /*reform AA from 1-20 to 0-19, gap is 20*/
            TrainData[ p ][ q ] = (int) Temp[ p+q*CaseLength ] - 1;
        /*  printf("%d ",TrainData[ p ][ q ]);*/
       }
     /*  printf("\n"); */
  }

  
  /* ScoreMatrix */
  double ScoreMatrix[ MaxState ][ MaxState ],Local=0.0;
  Temp = mxGetPr( prhs[ 1 ] );
/* printf("\nScore matrix is:\n");*/
  for( p=0;p<MaxState;p++ ){
       for( q=0;q<MaxState;q++ ){
            ScoreMatrix[ p ][ q ] = Temp[ p+q*MaxState ];
            if( Local > Temp[ p+q*MaxState ] )
                Local = Temp[ p+q*MaxState ];
         /* printf("%f ",ScoreMatrix[ p ][ q ]); */
       }
     /*  printf("\n");*/
  }

  
  /* keep all values in score matrix to be positive */
  if( Local < 0 ){
     for( p=0;p<MaxState;p++ )
       for( q=0;q<MaxState;q++ )
            ScoreMatrix[ p ][ q ] += -Local;
  }
  
  /* return the results */
  plhs[0] = mxCreateDoubleMatrix( Dim,Dim,mxREAL );
  MIMatrix = mxGetPr( plhs[0] );
  for( p=0;p<Dim;p++ )
       for( q=0;q<Dim;q++ ) MIMatrix[ p+q*Dim ] = 0.0;

  
  /***********************************************************************/
  /* the range of all variables for TrainData; */
  LocalMaxState = 0; /* maximum length of the states of variables */
  int StatusPool[ 50 ];
  for( p=0;p<50; p++ ) StatusPool[ p ] = 0;
  n = 0;
  for( p=0;p<Dim;p++ ){  /* find the maximum number of status */
       for( q=0;q<CaseLength;q++ )
            if( TrainData[ q ][ p ] < MaxState ){
                m = 0;
                while( m < n ){
                   if( StatusPool[ m ] == TrainData[ q ][ p ] ) break;
                   m++;
                }
                if( n == 0 || m == n ){ /* if current TrainData[ q ][ X[ p ] not in the status pool*/
                    StatusPool[ n ] = TrainData[ q ][ p ];
                    n++;
                }
            }
       if( LocalMaxState < n ) LocalMaxState = n;
  }

 /*************reorder the original data****************************************/
 for( n=0;n<CaseLength;n++ )
     for( p=0;p<Dim;p++ )
         if( TrainData[n][p] < MaxState )
             for( i=0;i<LocalMaxState;i++ )
                 if (TrainData[n][p]==StatusPool[i]){
                    /* printf("\n%d\n",q);*/
                     TrainData[n][p]=i;
                     break;
                 }
  
  
  /****************************calculate the marginal probability.********************************************/
  /* calculate the marginal probability.*/
  double CountVar[Dim][MaxState], Marginal[Dim][MaxState];
  for( p=0;p<Dim;p++ )
       for( q=0;q<MaxState;q++ ){
            CountVar[p][q] = 0.0;
            Marginal[p][q] = 0.0;
  }
  /* printf("\nMaxState is %d\n\n\n\n",MaxState); */
  for( p=0;p<Dim;p++ )
       for( q=0;q<CaseLength;q++ )
            if( TrainData[ q ][ p ] < MaxState && TrainData[ q ][ p ] >=0 ){
                CountVar[ p ][ TrainData[ q ][ p ] ] += 1.0;
                /* printf("%f ",ScoreMatrix[ p ][ q ]); */
            }
  /*
  printf("\nThe frequency table is:\n");
  for( n=0;n<Dim;n++ ){
       for(m=0;m<MaxState;m++)
          printf("%f ",CountVar[n][m] );
        printf("\n");
  }  
  */

   for( p=0;p<Dim;p++ ){
        for (n=0;n<MaxState;n++)
           if ( CountVar[p][n]>0.0 ){
              Local = 0.0;
              for( m=0;m<MaxState;m++ )
                  if ( n != m && CountVar[p][m] > 0.0 ){
                     Local += CountVar[p][m]*ScoreMatrix[n][m];
                     /*printf("%d[%d,%d]%.2f\n",p,n,m,Local);*/
                  }
              if( Local>0.0 ){
                   Marginal[p][n] = log10( CountVar[p][n]+Local/sqrt(CaseLength) ) - log10( sqrt(CaseLength)+CaseLength ) ;
                 /*  printf("%f ",Marginal[p][n]); */
              }
           }
          /*printf("\n"); */
   }
  /*
  printf("\nThe Marginal probability is:\n");
  for( n=0;n<Dim;n++ ){
       for(m=0;m<MaxState;m++)
          printf("%.2f ",Marginal[n][m] );
        printf("\n");
  }
   */
  

  /******************************the joint probability for MI and entropy****************************/
  double LocalFreq[ MaxState ][ MaxState ],Num;
  for( p=0;p<Dim;p++ ) /* Row */
       for( q=p+1;q<Dim;q++ ){ /* Col */
            /* clear up the "LocalFreq" matrix */
            Num = 0.0;
            for( n=0;n<MaxState;n++ )
                 for( m=0;m<MaxState;m++ )
                      LocalFreq[n][m] = 0;

            /*
            printf("The contigency matrix of %d is:\n",q+1);
            for( n=0;n<MaxState;n++ ){
                 for(m=0;m<MaxState;m++)
                     printf("%d ",LocalFreq[n][m] );
                 printf("\n");
            }
            */
            for( n=0;n<CaseLength;n++ )
                 if( TrainData[ n ][ p ] < MaxState && TrainData[ n ][ q ] < MaxState ){
                     Num ++;
                     LocalFreq[ TrainData[n][p] ][ TrainData[n][q] ] ++;
                 }
            if( Num > 0.0 ){
                WeigthTemp = 0.0; EntropyTemp = 0.0;
                for( n=0;n<MaxState;n++ ){
                     for( m=0;m<MaxState;m++ )
                        if( LocalFreq[ n ][ m ] > 0.0 ){
                            Local = 0.0;
                            for( i=0;i<MaxState;i++ )
                                 for( j=0;j<MaxState;j++ )
                                      if( LocalFreq[ i ][ j ] > 0.0 && ( i != n || j != m) ){
                                          Local += LocalFreq[ i ][ j ]*ScoreMatrix[ n ][ i ]*ScoreMatrix[ m ][ j ];
                                      }
                           /* printf("%.2f ",Local); */
                            Local = ( LocalFreq[n][m]+Local/sqrt(CaseLength) ) / ( CaseLength+sqrt(CaseLength) );
                            WeigthTemp  += Local*( log10(Local) - Marginal[p][n] - Marginal[q][m] );
                            EntropyTemp += Local*log10( Local );
                        }
                }
              /*  printf("\n[%.2f,%.2f]\n",WeigthTemp,EntropyTemp);/EntropyTemp;*/
                if ( EntropyTemp!=0.0 ) {
                     MIMatrix[ p+q*Dim ] = WeigthTemp; /*/EntropyTemp*/
                     MIMatrix[ q+p*Dim ] = MIMatrix[ p+q*Dim ];
                }
            }            
     }
  
mxFree(TrainData);

}
