# Supplementary material for: A new ensemble coevolution system for detecting HIV-1 protein coevolution
Source: Biol Direct. 2015 Jan 7;10:1. doi: 10.1186/s13062-014-0031-8 (PMC4332441; doi:10.1186/s13062-014-0031-8)
Supplement: Additional file 3: — Software. The Matlab toolbox and the manual of our ensemble coevolution system are provided. The sequence datasets are also available. [file 13062_2014_31_MOESM3_ESM.zip › EnsembleCoevolutionSystem/RCW/RCW_Coevolution.c]

# include "mex.h"
# include "math.h"
/*function MIMatrix = RCW_Coevolution( TrainData )*/
/*function [ ASCMatrix, AdjustMIMatrix ] = AverageProductCorrelation( TrainData )*/
/*function [ ASCMatrix, AdjustMIMatrix, MIMatrix ] = AverageProductCorrelation( TrainData )*/
/*  
 TrainData(Row*Col): an integer matrix has Row rows, and Col columns, each column
 denotes one residue, and the integer from 1 to 20 (gap and others are 21), denotes the amino
 acids in "Table of standard amino acid abbreviations and properties" 
 in website: http://en.wikipedia.org/wiki/Amino_acid
 reference: Gouveia-Oliveira R, Pedersen AG.Finding coevolving amino acid residues using row and column weighting of mutual information and multi-dimensional amino acid representation.Algorithms Mol Biol. 2007
*/

void mexFunction(int nlhs, mxArray *plhs[], int nrhs, const mxArray *prhs[])
{
  int p,q,n,m,Dim,Len=0,CaseLength;
  double *Temp, *MIMatrix, Num, TotalMI = 0.0;
  Dim = mxGetN( prhs[0] ); CaseLength = mxGetM( prhs[0] ); 
  
  /***********************************************************************/
  int MaxState = 20;  /* there are 20 amino acids here */
  /* TrainData */
  int **TrainData = mxCalloc( CaseLength, sizeof(int *) );
  for( p=0;p<CaseLength;p++ )
       TrainData[ p ] = mxCalloc( Dim, sizeof(int) );
  Temp = mxGetPr( prhs[ 0 ] );
  for( p=0;p<CaseLength;p++ ){
       for( q=0;q<Dim;q++ ){ /*reform AA from 1-20 to 0-19, gap is 20 */
            TrainData[ p ][ q ] = (int)Temp[ p+q*CaseLength ] - 1; 
        /*  printf("%d ", TrainData[ p ][ q ] );*/
       }
     /*  printf("\n");*/
  }
  
  /* return the results */
  plhs[0] = mxCreateDoubleMatrix( Dim,Dim,mxREAL );
  MIMatrix = mxGetPr( plhs[0] );
  for( p=0;p<Dim;p++ )
      for( q=0;q<Dim;q++ )
           MIMatrix[ p+q*Dim ] = -1000.0;
  
  /* the pairwise MI. */
  Len = (Dim-1)*Dim/2;
/*  double MIVector[ Len ];
  for( p=0;p<Len;p++ ) MIVector[ p ] = 0.0; */
  
  /* probability at each position */
  double CountVar[ Dim ][ MaxState ];
  for( p=0;p<Dim;p++ )
       for( q=0;q<MaxState;q++ )
            CountVar[ p ][ q ] = 0.0;
  for( p=0;p<CaseLength;p++ )
       for( q=0;q<Dim;q++ )
            if( TrainData[ p ][ q ] < 20.0 )
                CountVar[ q ][ TrainData[ p ][ q ] ] ++;
  /*
  printf("\nThe frequency at each position is:\n");
  for( p=0;p<Dim;p++ ){
       for( q=0;q<MaxState;q++ )
            printf("%.0f ", CountVar[ p ][ q ] );
       printf("\n");
  }
  */
  for( p=0;p<Dim;p++ ){
  /*for( p=7;p<73;p++ ){*/
       Num = 0.0;
       for( q=0;q<MaxState;q++ ) Num += CountVar[p][q];       
       for( q=0;q<MaxState;q++ )
          if( CountVar[p][q] > 0.0 ){
             /* printf("\n %.0f, Num: %.0f\n",CountVar[p][q],Num);*/
              CountVar[p][q] = log10( CountVar[p][q]/CaseLength ); 
          }
  }
/*  printf("\nThe frequency at each position is:\n");
  for( p=0;p<Dim;p++ ){
       for( q=0;q<MaxState;q++ )
            printf("%.3f ", CountVar[ p ][ q ] );
       printf("\n");
  }
*/  
  /***********************************************************************/
  /* compute P(X,Y) matrix for the mutual information. */
  double LocalFreq[ MaxState ][ MaxState ],Count = 0.0;
  /* printf("\nThe value of N is:\n"); */
  for( p=0;p<Dim;p++ ) /* Row */
       for( q=p+1;q<Dim;q++ ){ /* Col */
            /* clear up the "LocalFreq" matrix */
            for( n=0;n<MaxState;n++ )
                 for( m=0;m<MaxState;m++ )
                      LocalFreq[ n ][ m ] = 0.0;
            /* printf("%d ",N); */
            Num = 0.0;
            for( n=0;n<CaseLength;n++ )
                if( TrainData[n][p] <MaxState && TrainData[n][q] <MaxState ){
                    LocalFreq[ TrainData[n][p] ][ TrainData[n][q] ] ++;
                    Num++;
                 }
            if( Num > 0.0 ){
                *Temp = 0.0;
                for( n=0;n<MaxState;n++ )
                     for( m=0;m<MaxState;m++ )
                          if( LocalFreq[ n ][ m ] >0.0 )
                              *Temp += ( log10(LocalFreq[n][m]/CaseLength) - CountVar[p][n] - CountVar[q][m] )*LocalFreq[n][m]/CaseLength;
                MIMatrix[ p+q*Dim ] = *Temp;
                MIMatrix[ q+p*Dim ] = *Temp;
                TotalMI += *Temp;
                Count ++;
             }
      }
  
 if(Count>0.0) TotalMI /= Count;
  
  /***********************************************************************/
  /* the temporal average MI at each position. */
  double AverageMI[ Dim ];
  /*  printf("\nMIVector is:\n");*/
  for( p=0;p<Dim;p++ ){ /* Row */
       AverageMI[ p ] = 0.0; Num = 0.0;
       for( q=0;q<Dim;q++ ){ /* Col */
           if (MIMatrix[ p+q*Dim ] >= 0.0){
               AverageMI[ p ] += MIMatrix[ p+q*Dim ];
               Num++;
            /*  printf("%.3f ", MIVector[N] ); */
           }
       }
       if(Num>0.0) AverageMI[ p ] /= Num;
     /*  printf("\n"); */
  }
  
  
  /*
  printf("\nThe average MI is:\n");
  for( p=0;p<Dim;p++ )
       printf("%.4f ", AverageMI[ p ] );
  printf("\n\nThe ASC matrix is:\n");
  for( p=0;p<Dim;p++ ){
       for( q=0;q<Dim;q++ )
            printf("%.3f ", APCMatrix[ p+q*Dim ] );
       printf("\n");
  }  
  */

  /***********************************************************************/
  /* ( a,b ) = MI(a,b) - MI(a,_x)*MI( b,_x )/_MI */
  for( p=0;p<Dim;p++ ) /* Row */
       for( q=p+1;q<Dim;q++ ) /* Col */
            if(MIMatrix[ p+q*Dim ] >0.0){
            *Temp = MIMatrix[ p+q*Dim ]/(AverageMI[ p ]+AverageMI[ q ]-2*MIMatrix[ p+q*Dim ]/(Dim-1) ); /**/
            MIMatrix[ p+q*Dim ] = *Temp;
            MIMatrix[ q+p*Dim ] = *Temp;
       }
  
  
}
