# Supplementary material for: A new ensemble coevolution system for detecting HIV-1 protein coevolution
Source: Biol Direct. 2015 Jan 7;10:1. doi: 10.1186/s13062-014-0031-8 (PMC4332441; doi:10.1186/s13062-014-0031-8)
Supplement: Additional file 3: — Software. The Matlab toolbox and the manual of our ensemble coevolution system are provided. The sequence datasets are also available. [file 13062_2014_31_MOESM3_ESM.zip › EnsembleCoevolutionSystem/PCC/PCC_CoevolutionPearsonCorrelationCoefficient.c]

# include "mex.h"
# include "math.h"
/*function [APCMatrix,PCCMatrix] = PCC_CoevolutionPearsonCorrelationCoefficient( TrainData,ScoreMatrix ) 
 1. TrainData(Row*Col): an integer matrix has Row rows, and Col columns, each colum denotes one residue, and the integer from 1 to 20 (gap is 0), denotes the amino
    acids in "Table of standard amino acid abbreviations and properties" in website: http://en.wikipedia.org/wiki/Amino_acid
 2. ScoreMatrix: the score matrix for 20 amino acids.
 3. PCCMatrix: the matrix of Pearson correlation coeffficient.
*/
void mexFunction(int nlhs, mxArray *plhs[], int nrhs, const mxArray *prhs[])
{
  int p,q,n,m,N,Dim,CaseLength=0, Miss=20;
  double *Temp, *PCCMatrix,*APCMatrix,SampleSD1 = 0.0, SampleSD2 = 0.0;
  Dim = mxGetN( prhs[0] );  CaseLength = mxGetM( prhs[0] );
  
  /***********************************************************************/
  int MaxState = 20;  /* there are 20 amino acids here */
  /* TrainData */
  int **TrainData = mxCalloc( CaseLength, sizeof(int *) );
  for( p=0;p<CaseLength;p++ )
       TrainData[ p ] = mxCalloc( Dim, sizeof(int) );
  Temp = mxGetPr( prhs[ 0 ] );
  /* printf("\nTrainData is:\n"); */
  for( p=0;p<CaseLength;p++ ){
       for( q=0;q<Dim;q++ ){ /*reform AA from 1-20 to 0-19, gap is 20*/
            TrainData[ p ][ q ] = (int)Temp[ p+q*CaseLength ] - 1;
         /* printf("%d ",TrainData[ p ][ q ]);*/
       }
     /*  printf("\n"); */
  }

  /* ScoreMatrix */
  double ScoreMatrix[ MaxState ][ MaxState ],Local=0.0;
  Temp = mxGetPr( prhs[ 1 ] );
/* printf("\nScore matrix is:\n");*/
  for( p=0;p<MaxState;p++ ){
       for( q=0;q<MaxState;q++ ){
            ScoreMatrix[ p ][ q ] = Temp[ p+q*MaxState ];
            if( Local > Temp[ p+q*MaxState ])
                Local = Temp[ p+q*MaxState ];
       /*   printf("%f ",ScoreMatrix[ p ][ q ]); */
       }
       /*printf("\n");*/
  }
  /* keep all values in score matrix to be positive */
  if(Local<0){
     for( p=0;p<MaxState;p++ )
       for( q=0;q<MaxState;q++ )
            ScoreMatrix[ p ][ q ] += -Local;
  } 
  
  
  /* return the results */
  plhs[0] = mxCreateDoubleMatrix( Dim,Dim,mxREAL );
  plhs[1] = mxCreateDoubleMatrix( Dim,Dim,mxREAL );
  APCMatrix = mxGetPr( plhs[0] );  PCCMatrix = mxGetPr( plhs[1] );
  for( p=0;p<Dim;p++ )
      for( q=0;q<Dim;q++ ){
           APCMatrix[ p+q*Dim ] = -1.0;
           PCCMatrix[ p+q*Dim ] = -1.0;
      }


  /* calculate the mean Si, Sj values.*/
  double AverageMean[ Dim ],AverageSD[ Dim ],MeanValue=0.0, SDValue=0.0, Count=0.0;
  for( n=0;n<Dim;n++ ){
      MeanValue = 0.0; Count=0.0;
       for( p=0;p<CaseLength-1;p++ ) /* the mean part. */
           for( q=p+1;q<CaseLength;q++ )
              if( TrainData[p][n] < MaxState && TrainData[q][n] < MaxState ){
                  MeanValue += ScoreMatrix[ TrainData[p][n] ][ TrainData[q][n] ];
                  Count += 1.0;
                }
      /*printf("MeanValue:%.2f\n",MeanValue);*/
      MeanValue = MeanValue/Count;
      AverageMean[n] = MeanValue;  /* mean value of position n */
      SDValue = 0.0;
       for( p=0;p<CaseLength-1;p++ ) /* the derivation part. */
           for( q=p+1;q<CaseLength;q++ )
              if( TrainData[p][n] < MaxState && TrainData[q][n] < MaxState )
                  SDValue += (ScoreMatrix[TrainData[p][n]][TrainData[q][n]]-MeanValue)*(ScoreMatrix[TrainData[p][n]][TrainData[q][n]]-MeanValue);
                
      AverageSD[n] = sqrt( SDValue/(Count-1) ); /* derivation value of position n */
      /* printf("%.2f[%.2f,%.2f]\n",Count,AverageSD[n],AverageMean[n]);*/
  }
  

/***********************************************************************/
  /* the main part compute the coefficient.*/
  /* (  Si(kl) - Si )*( Sj(kl) - Sj ) = Si(kl)*Sj(kl) - ( Si(kl)*Sj + Sj(kl)*Si  )  + Si * Sj */
  double MainValue, Len,Local1=0.0, Local2=0.0;
  Len = CaseLength*( CaseLength-1 )/2;
  /*printf("\nLen is %f\n",Len);*/
  for(n=0;n<Dim-1;n++)
     for(m=n+1;m<Dim;m++)
        /*printf("(%d,%d)\n",n,m);*/
      if( AverageSD[ n ] > 0.0 && AverageSD[ m ] > 0.0 ){
          MainValue = 0.0; SampleSD1 = 0.0; SampleSD2 = 0.0; Count = 0.0;      
          /* printf("\n\nMainValue1 is: %f , MeanValue: %f , %f \n", MainValue,MeanValue1,MeanValue2 );*/
          for(p=0;p<CaseLength-1;p++)
             for(q=p+1;q<CaseLength;q++)
               if( TrainData[p][n] < MaxState && TrainData[q][n] < MaxState && TrainData[p][m] < MaxState && TrainData[q][m] < MaxState ){ /* the second part. */
                 /*  Local1 = ScoreMatrix[TrainData[p][n]][TrainData[q][n]];
                   Local2 = ScoreMatrix[TrainData[p][m]][TrainData[q][m]];            
                   MainValue += Local1*Local2 - (Local1*AverageMean[ m ] + Local2*AverageMean[ n ]) + AverageMean[n]*AverageMean[m];*/
                   MainValue += (ScoreMatrix[TrainData[p][n]][TrainData[q][n]]-AverageMean[ n ] )*(ScoreMatrix[TrainData[p][m]][TrainData[q][m]]-AverageMean[ m ] );
                   Count++;
                }
        
               /*MainValue = MainValue/Count ;   ( 1-2*( MainValue + MeanValue1*MeanValue2 )/Count;*/
               MainValue /= (Count*AverageSD[ n ]*AverageSD[ m ]);
               /* printf("MainValue3 is: %f\n", MainValue);*/
               PCCMatrix[ n+m*Dim ] = MainValue;
               PCCMatrix[ m+n*Dim ] = MainValue;
          }
    
  
    /**************compute the average pearson's coefficient *************/
    double AveragePCC[ Dim ];
    SampleSD1=0.0;Local1=0.0;
    for( p=0;p<Dim;p++ ){
         AveragePCC[ p ] = 0.0; Count = 0.0;
         for( q=0;q<Dim;q++ )
            if( PCCMatrix[ p+q*Dim ] >= 0.0 ){
                AveragePCC[ p ] += PCCMatrix[ p+q*Dim ];
                SampleSD1 += PCCMatrix[ p+q*Dim ];
                Count ++; Local1++;
             }
         AveragePCC[ p ] /= Count;
    }
    SampleSD1 /= Local1;
    
    /**************compute pearson's APC ***************************/
    for( p=0;p<Dim-1;p++ )
        for( q=p+1;q<Dim;q++ )
             if (PCCMatrix[ p+q*Dim ] >= 0.0 && SampleSD1 > 0.0 ){
                 /*(1):  ( AveragePCC[p]*AveragePCC[q] )/SampleSD1; bad */
                 /*(2):  PCCMatrix[ p+q*Dim ]- ( AveragePCC[p]*AveragePCC[q] )/SampleSD1; best */
                 /*(3):  AveragePCC[p] + AveragePCC[q] - SampleSD1; bad */
                 /*(3):  PCCMatrix[ p+q*Dim ]- (AveragePCC[p] + AveragePCC[q]-SampleSD1); */
                 APCMatrix[ p+q*Dim ] = PCCMatrix[ p+q*Dim ]- (AveragePCC[p] + AveragePCC[q]-SampleSD1);
                 APCMatrix[ q+p*Dim ] = APCMatrix[ p+q*Dim ];
             }  
  
}
