# Supplementary material for: A new ensemble coevolution system for detecting HIV-1 protein coevolution
Source: Biol Direct. 2015 Jan 7;10:1. doi: 10.1186/s13062-014-0031-8 (PMC4332441; doi:10.1186/s13062-014-0031-8)
Supplement: Additional file 3: — Software. The Matlab toolbox and the manual of our ensemble coevolution system are provided. The sequence datasets are also available. [file 13062_2014_31_MOESM3_ESM.zip › EnsembleCoevolutionSystem/ASC/ASC_CoevolutionAverageSumCorrelation.c]

# include "mex.h"
# include "math.h"
/*function ASCMatrix = ASC_CoeovlutionAverageSumCorrelation( TrainData )*/
/*function [ ASCMatrix, AdjustMIMatrix ] = AverageProductCorrelation( TrainData )*/
/*function [ ASCMatrix, AdjustMIMatrix, MIMatrix ] = AverageProductCorrelation( TrainData )*/
/*  
 TrainData(Row*Col): an integer matrix has Row rows, and Col columns, each column
 denotes one residue, and the integer from 1 to 20 (gap and others are 21), denotes the amino
 acids in "Table of standard amino acid abbreviations and properties" 
 in website: http://en.wikipedia.org/wiki/Amino_acid
 reference: S.D.Dunn, L.M.Wahl, G.B.Gloor, mutual information without the influence of phylogeny or entropy dramatically improves residue contact precition. Bioinformatics,2007
*/

void mexFunction(int nlhs, mxArray *plhs[], int nrhs, const mxArray *prhs[])
{
  int p,q,n,m,Dim,Len=0,CaseLength;
  double *Temp, *MIMatrix, *AdjustMIMatrix, *APCMatrix, Num,TotalMI = 0.0, Local;
  Dim = mxGetN( prhs[0] ); CaseLength = mxGetM( prhs[0] ); 
  
  /***********************************************************************/
  int MaxState = 20;  /* there are 20 amino acids here */
  /* TrainData */
  int **TrainData = mxCalloc( CaseLength, sizeof(int *) );
  for( p=0;p<CaseLength;p++ )
       TrainData[ p ] = mxCalloc( Dim, sizeof(int) );
  Temp = mxGetPr( prhs[ 0 ] );
  for( p=0;p<CaseLength;p++ ){
       for( q=0;q<Dim;q++ ){ /*reform AA from 1-20 to 0-19, gap is >= 20 */
            TrainData[ p ][ q ] = (int)Temp[ p+q*CaseLength ] - 1; 
        /*  printf("%d ", TrainData[ p ][ q ] );*/
       }
     /*  printf("\n");*/
  }
  
  /* return the results */
  plhs[0] = mxCreateDoubleMatrix( Dim,Dim,mxREAL );
  APCMatrix = mxGetPr( plhs[0] );
  for( p=0;p<Dim;p++ )
      for( q=0;q<Dim;q++ )
           APCMatrix[ p+q*Dim ] = -1000.0;
  
  /* probability at each position */
  double CountVar[ Dim ][ MaxState ], Count =0.0;
  for( p=0;p<Dim;p++ )
       for( q=0;q<MaxState;q++ )
            CountVar[ p ][ q ] = 0.0;
  for( p=0;p<CaseLength;p++ )
       for( q=0;q<Dim;q++ )
            if( TrainData[ p ][ q ] < MaxState )
                CountVar[ q ][ TrainData[ p ][ q ] ] ++;
  
 /* printf("\nThe frequency at each position is:\n");
  for( p=0;p<Dim;p++ ){
       for( q=0;q<MaxState;q++ )
            printf("%.0f ", CountVar[ p ][ q ] );
       printf("\n");
  }
  */
  
  for( p=0;p<Dim;p++ ){
  /*for( p=7;p<73;p++ ){*/
     /*  Num = 0.0;
       for( q=0;q<MaxState;q++ ) Num += CountVar[p][q];    */   
       for( q=0;q<MaxState;q++ )
          if( CountVar[p][q] > 0.0 ){
             /* printf("\n %.0f, Num: %.0f\n",CountVar[p][q],Num);*/
              CountVar[p][q] = log10( CountVar[p][q]/CaseLength ); 
          }
  }
/*  printf("\nThe frequency at each position is:\n");
  for( p=0;p<Dim;p++ ){
       for( q=0;q<MaxState;q++ )
            printf("%.3f ", CountVar[ p ][ q ] );
       printf("\n");
  }
  */
  /***********************************************************************/
  /* compute P(X,Y) matrix for the mutual information. */
  double LocalFreq[ MaxState ][ MaxState ];
  for( p=0;p<MaxState;p++ )
       for( q=0;q<MaxState;q++ )
            LocalFreq[ p ][ q ] = 0.0;
  /* printf("\nThe value of N is:\n"); */
  Count = 0.0;
  for( p=0;p<Dim;p++ ) /* Row */
   /* for( p=14;p<15;p++ ) /* Row */
       for( q=p+1;q<Dim;q++ ){ /* Col */
       /* for( q=15;q<16;q++ ){ /* Col */
            /* clear up the "LocalFreq" matrix */
            for( n=0;n<MaxState;n++ )
                 for( m=0;m<MaxState;m++ )
                      LocalFreq[ n ][ m ] = 0.0;
            /* printf("%d ",N); */
            Num = 0.0;
            for( n=0;n<CaseLength;n++ )
                if( TrainData[n][p] <MaxState && TrainData[n][q] <MaxState ){
                    LocalFreq[ TrainData[n][p] ][ TrainData[n][q] ] ++;
                    Num++;
                 }
           /*   printf("\nThe frequency at each position is:\n");
            for( n=0;n<MaxState;n++ ){
               for( m=0;m<MaxState;m++ )
                    printf("%.3f ", LocalFreq[ n ][ m ] );
               printf("\n");
            }*/
            
            if( Num > 0.0 ){
                *Temp = 0.0;
                for( n=0;n<MaxState;n++ )
                     for( m=0;m<MaxState;m++ )
                          if( LocalFreq[ n ][ m ] > 0.0 ){
                              Local = ( log10(LocalFreq[n][m]/CaseLength) - CountVar[p][n] - CountVar[q][m] )*LocalFreq[n][m]/CaseLength;
                              *Temp += Local;
                            /*  printf("%.3f,%.3f,%.3f,%.3f\n",LocalFreq[ n ][ m ],CountVar[p][n],CountVar[q][m], Local );*/
                              
                          }
                APCMatrix[ p+q*Dim ] = *Temp;
                APCMatrix[ q+p*Dim ] = *Temp;
                TotalMI += *Temp;
                Count ++;
              /*  printf("%.3f\n",*Temp); */
             }
      }
  
  if(Count>0.0) TotalMI /= Count;
  
  /*
  printf("\nThe APCMatrix:\n");
  for( p=0;p<10;p++ ){
       for( q=0;q<10;q++ )
            printf("%.3f ", APCMatrix[ p+q*Dim ] );
       printf("\n");
  }
  */
  
  /***********************************************************************/
  /* the temporal average MI at each position. */
  double AverageMI[ Dim ];
  /*  printf("\nMIVector is:\n");*/
  for( p=0;p<Dim;p++ ){ /* Row */
       AverageMI[ p ] = 0.0; Num = 0.0;
       for( q=0;q<Dim;q++ ){ /* Col */
           if( APCMatrix[ p+q*Dim ] > 0.0 ){
               AverageMI[ p ] += APCMatrix[ p+q*Dim ];
               Num++;
            /*  printf("%.3f ", MIVector[N] ); */
           }
       }
     if(Num>0.0) AverageMI[ p ] /= Num;
    /* printf("%.3f\n",AverageMI[ p ]);  */
  }
  
  
  /*
  printf("\nThe average MI is:\n");
  for( p=0;p<Dim;p++ )
       printf("%.4f ", AverageMI[ p ] );
  printf("\n\nThe ASC matrix is:\n");
  for( p=0;p<Dim;p++ ){
       for( q=0;q<Dim;q++ )
            printf("%.3f ", APCMatrix[ p+q*Dim ] );
       printf("\n");
  }  
  */

  /***********************************************************************/
  /* APC( a,b ) = MI(a,b) - MI(a,_x)*MI( b,_x )/_MI */
  for( p=0;p<Dim;p++ ) /* Row */
       for( q=p+1;q<Dim;q++ ) /* Col */
            if(APCMatrix[ p+q*Dim ] > 0.0 ){
             /**Temp = APCMatrix[ p+q*Dim ] - AverageMI[ p ]*AverageMI[ q ]/TotalMI; /*- AverageMI[ p ]*AverageMI[ q ]/TotalMI*/
             *Temp = APCMatrix[ p+q*Dim ] - (AverageMI[ p ]+AverageMI[ q ]-TotalMI); /*- AverageMI[ p ]*AverageMI[ q ]/TotalMI*/
            APCMatrix[ p+q*Dim ] = *Temp;
            APCMatrix[ q+p*Dim ] = *Temp;
       }
  
  
}
