# Supplementary material for: A new ensemble coevolution system for detecting HIV-1 protein coevolution
Source: Biol Direct. 2015 Jan 7;10:1. doi: 10.1186/s13062-014-0031-8 (PMC4332441; doi:10.1186/s13062-014-0031-8)
Supplement: Additional file 3: — Software. The Matlab toolbox and the manual of our ensemble coevolution system are provided. The sequence datasets are also available. [file 13062_2014_31_MOESM3_ESM.zip › EnsembleCoevolutionSystem/NCPS/NCPS_Coevolution.c]

# include "mex.h"
# include "math.h"
/*function [ aMIcMatrix, eMIcMatrix, MIcMatrix,NCPSMatrix  ] = NCPS_Coevolution( TrainData,SubstituionMatrix ) */
/*  
 1. TrainData(Row*Col): an integer matrix has Row rows, and Col columns, each colum denotes one residue, and the integer from 1 to 20 (gap is 0), denotes the amino
    acids in "Table of standard amino acid abbreviations and properties" in website: http://en.wikipedia.org/wiki/Amino_acid
 2. NCPSMatrix; the normalized coevolutionary pattern similarity.
 3. eMIcMatrix: entropy MI correlation matrix.
 4. aMIcMatrix: final adjust MI correlation matrix (the final result of the algorithm).
    reference: Byung-Chul Lee and DongSup Kim. A new method for revealing correlated mutations under the structural and functional contraints in proteins Bioinformatics,2009
*/
void mexFunction(int nlhs, mxArray *plhs[], int nrhs, const mxArray *prhs[])
{
  int p,q,n,m,N,Dim,Len=0,CaseLength, Miss=-1;
  double *Temp, *MIcMatrix, *aMIcMatrix, *eMIcMatrix, *NCPSMatrix,Num;
  double TotalCPS = 0.0, MaxMIc = -1000.0 , MaxeMIc = -1000.0 ;
  Dim = mxGetN( prhs[0] );  CaseLength = mxGetM( prhs[0] ); 
  
  /***********************************************************************/
  int MaxState = 20;  /* there are 20 amino acids here */
  /* TrainData */
  int **TrainData = mxCalloc( CaseLength, sizeof(int *) );
  for( p=0;p<CaseLength;p++ )
       TrainData[ p ] = mxCalloc( Dim, sizeof(int) );
  Temp = mxGetPr( prhs[ 0 ] );
  for( p=0;p<CaseLength;p++ ){
       for( q=0;q<Dim;q++ ){ /*reform AA from 1-20 to 0-19, gap is -1*/
            TrainData[ p ][ q ] = (int)Temp[ p+q*CaseLength ] - 1; 
        /*  printf("%d ", TrainData[ p ][ q ] );*/
       }
       /*  printf("\n");*/
  }
  
  /* probability at each position */
  double CountVar[ Dim ][ MaxState ];
  for( p=0;p<Dim;p++ )
       for( q=0;q<MaxState;q++ )
            CountVar[ p ][ q ] = 0.0;
  for( p=0;p<CaseLength;p++ )
       for( q=0;q<Dim;q++ )
            if( TrainData[ p ][ q ] < MaxState )
                CountVar[ q ][ TrainData[ p ][ q ] ] ++;
  double Entropy[Dim];
/*  printf("\nEntropy is:\n");
  for( p=0;p<Dim;p++ ){
       Entropy[ p ] = 0.0;
       for( q=0;q<MaxState;q++ )
            if( CountVar[p][q] != 0 )
                Entropy[p] -= log10( CountVar[p][q]/CaseLength )*CountVar[p][q]/CaseLength;
  }
  /* printf("\n"); */
  
  /*
  printf("\nThe frequency at each position is:\n");
  for( p=0;p<Dim;p++ ){
       for( q=0;q<MaxState;q++ )
            printf("%.0f ", CountVar[ p ][ q ] );
       printf("\n");
  }
  */
  for( p=0;p<Dim;p++ ){
       *Temp = 0.0;
       for( q=0;q<MaxState;q++ ) *Temp += CountVar[p][q];
       if( *Temp==0.0 ) continue;
       Entropy[ p ] = 0.0;
       for( q=0;q<MaxState;q++ )
            if( CountVar[p][q] > 0 ){
                Entropy[p] -= log10( CountVar[p][q]/(*Temp) )*CountVar[p][q]/(*Temp);
                CountVar[p][q] = log10( CountVar[p][q]/(*Temp) );
            }
  }
  
  /*
  printf("\nThe frequency at each position is:\n");
  for( p=0;p<Dim;p++ ){
       for( q=0;q<MaxState;q++ )
            printf("%.3f ", CountVar[ p ][ q ] );
       printf("\n");
  }
  printf("\nThe entropy at each position is:\n");
  for( q=0;q<Dim;q++ )
     printf("%.3f ", Entropy[ q ] );
  printf("\n");       
  

  
  /* return the results */
  plhs[ 0 ] = mxCreateDoubleMatrix( Dim,Dim,mxREAL );
  aMIcMatrix= mxGetPr( plhs[0] );  
  plhs[ 1 ] = mxCreateDoubleMatrix( Dim,Dim,mxREAL );
  eMIcMatrix= mxGetPr( plhs[1] );
  plhs[ 2 ] = mxCreateDoubleMatrix( Dim,Dim,mxREAL );
  MIcMatrix = mxGetPr( plhs[2] );
  plhs[ 3 ] = mxCreateDoubleMatrix( Dim,Dim,mxREAL );
  NCPSMatrix= mxGetPr( plhs[3] );
  
  for( p=0;p<Dim;p++ )
       for( q=0;q<Dim;q++ ){
          aMIcMatrix[ p+q*Dim ] = 0.0;
          eMIcMatrix[ p+q*Dim ] = 0.0;
          MIcMatrix[ p+q*Dim ]  = 0.0;
          NCPSMatrix[ p+q*Dim ] = 0.0;
       }
  
  /***********************************************************************/
  /* compute P(X,Y) matrix for the mutual information. */
  double LocalFreq[ MaxState ][ MaxState ];
  /* printf("\nThe value of N is:\n"); */
  for( p=0;p<Dim;p++ ) /* Row */
       for( q=p+1;q<Dim;q++ ){ /* Col */
            MIcMatrix[ p+q*Dim ] = 0.0;
            /* clear up the "LocalFreq" matrix */
            for( n=0;n<MaxState;n++ )
                 for( m=0;m<MaxState;m++ )
                      LocalFreq[n][m] = 0.0;
            N = (2*Dim-p-1)*p/2 + q-p-1; /* MI position in a vector */
            /* printf("%d ",N); */
            Num = 0.0;
            for( n=0;n<CaseLength;n++ )
                 if( TrainData[n][p] < MaxState && TrainData[n][q] < MaxState ){
                     LocalFreq[ TrainData[n][p] ][ TrainData[n][q] ] ++;
                     Num++;
                 }
            if( Num > 0.0 ){
                *Temp = 0.0;
                for( n=0;n<MaxState;n++ )
                     for( m=0;m<MaxState;m++ )
                          if( LocalFreq[ n ][ m ] > 0.0 )
                              *Temp += ( log10( LocalFreq[n][m]/Num ) - CountVar[p][n] - CountVar[q][m] )*LocalFreq[n][m]/Num;
                MIcMatrix[ p+q*Dim ] = *Temp;
            }
            MIcMatrix[ q+p*Dim ] = MIcMatrix[ p+q*Dim ];
            TotalCPS += MIcMatrix[ q+p*Dim ];
      }

  TotalCPS /= Dim*( Dim-1 )/2;
  TotalCPS = sqrt( TotalCPS );
  
  /*
  printf("\nTotalCPS:%.2f\n",TotalCPS );
  printf("\nThe frequency at each position is:\n");
  for( p=0;p<Dim;p++ ){
       for( q=p+1;q<Dim;q++ )
            printf("%.3f ", MIcMatrix[ p+q*Dim ] );
       printf("\n");
  }
  
  /***********************************************************************/
  /* compute CPS matrix. */
  /*  printf("\nCPSMatrix is:\n"); */
  for( p=0;p<Dim;p++ ){ /* Row */
       for( q=p+1;q<Dim;q++ ){ /* Col */
            *Temp = 0.0;
            for( n=0;n<Dim;n++ )
                 if( n!=p && n!= q )
                     *Temp += MIcMatrix[ p+n*Dim ]*MIcMatrix[ q+n*Dim ];
            if ( (Dim-2)*TotalCPS <= 0.0 ) continue;
            NCPSMatrix[ p+q*Dim ] = *Temp/( (Dim-2)*TotalCPS );
            NCPSMatrix[ q+p*Dim ] = NCPSMatrix[ p+q*Dim ];
            /* printf("%.3f ", MIVector[N] ); */
       }
     /*  printf("\n"); */
  }
  
  /***********************************************************************/
  /* compute the MIc(i,j) matrix */
  /* printf("\nMIc matrix is:\n"); */
  for( p=0;p<Dim;p++ ) /* Row */
       for( q=p+1;q<Dim;q++ ){ /* Col */
            *Temp = MIcMatrix[ p+q*Dim ] - NCPSMatrix[ p+q*Dim ];
            MIcMatrix[ p+q*Dim ] = *Temp;
            MIcMatrix[ q+p*Dim ] = *Temp;
            if( MaxMIc < *Temp ) MaxMIc = *Temp;
            
            *Temp = *Temp*Entropy[ p ]*Entropy[ q ]*(1-Entropy[ p ])*(1-Entropy[ q ]);
            eMIcMatrix[ p+q*Dim ] = *Temp;
            eMIcMatrix[ q+p*Dim ] = *Temp;
            if( MaxeMIc < *Temp ) MaxeMIc = *Temp;
       }
  
  /***********************************************************************/
  /* final adjust aMIc matrix */
  for( p=0;p<Dim-1;p++ )
       for( q=p+1;q<Dim;q++ ){
            *Temp = ( MIcMatrix[p+q*Dim]/MaxMIc + eMIcMatrix[p+q*Dim]/MaxeMIc )/2;
            aMIcMatrix[ p+q*Dim ] = *Temp;
            aMIcMatrix[ q+p*Dim ] = *Temp;
       }
}
