# Supplementary material for: A new ensemble coevolution system for detecting HIV-1 protein coevolution
Source: Biol Direct. 2015 Jan 7;10:1. doi: 10.1186/s13062-014-0031-8 (PMC4332441; doi:10.1186/s13062-014-0031-8)
Supplement: Additional file 3: — Software. The Matlab toolbox and the manual of our ensemble coevolution system are provided. The sequence datasets are also available. [file 13062_2014_31_MOESM3_ESM.zip › EnsembleCoevolutionSystem/PSICOV/Readme.txt]

If you used this method, please cite the article: 

Jones DT, Buchan DW, Cozzetto D, Pontil M (2012) Psicov: precise structural
contact prediction using sparse inverse covariance estimation on large multiple se-
quence alignments. Bioinformatics 28: 184–190.

Software availability: http://bioinfadmin.cs.ucl.ac.uk/downloads/PSICOV/

------------------------------------------------------


Step 1: download and install the software according to its manual.

Step 2: prepare the input files of PSICOV by opening the matlab file PSICOV_PrepareInput.m in the fold of PSICOV

Step 3: use the Linux command line to run the software.


cd /home/lowie/MatlabCode/Coevolution/PSICOV

./psicov -a -d 0.03 /home/lowie/EnsembleCoevolutionSystem/PSICOV/PR_psicov.selex > /home/lowie/EnsembleCoevolutionSystem/PSICOV/PR_psicov.matrix
