# Supplementary material for: A new ensemble coevolution system for detecting HIV-1 protein coevolution
Source: Biol Direct. 2015 Jan 7;10:1. doi: 10.1186/s13062-014-0031-8 (PMC4332441; doi:10.1186/s13062-014-0031-8)
Supplement: Additional file 3: — Software. The Matlab toolbox and the manual of our ensemble coevolution system are provided. The sequence datasets are also available. [file 13062_2014_31_MOESM3_ESM.zip › EnsembleCoevolutionSystem/PSICOV/Process_PR_AA_NoGap_psicov.matrix]

*** WARNING - not enough sequence variation - or change MINEFSEQS at your own risk! ***

19 64 0 8 0.835650
19 63 0 8 0.514218
51 73 0 8 0.479517
11 31 0 8 0.477664
11 47 0 8 0.473704
31 47 0 8 0.470626
37 51 0 8 0.469927
18 31 0 8 0.457632
18 47 0 8 0.453780
39 47 0 8 0.438645
11 18 0 8 0.398939
50 67 0 8 0.391569
12 50 0 8 0.358241
37 57 0 8 0.355091
13 64 0 8 0.350930
12 67 0 8 0.334694
18 39 0 8 0.317883
11 39 0 8 0.316151
31 39 0 8 0.303583
13 41 0 8 0.288824
12 69 0 8 0.287759
50 69 0 8 0.287727
14 50 0 8 0.286030
77 93 0 8 0.279757
25 31 0 8 0.279104
60 67 0 8 0.278283
25 47 0 8 0.274888
7 31 0 8 0.268425
20 31 0 8 0.264675
7 47 0 8 0.263761
72 77 0 8 0.262471
20 47 0 8 0.260469
10 66 0 8 0.251586
41 64 0 8 0.218466
35 75 0 8 0.215089
60 69 0 8 0.209033
20 25 0 8 0.204784
7 25 0 8 0.203071
7 18 0 8 0.196481
12 60 0 8 0.196192
37 60 0 8 0.195710
50 60 0 8 0.195320
41 63 0 8 0.188122
37 67 0 8 0.175160
19 62 0 8 0.173129
63 73 0 8 0.172134
13 71 0 8 0.169352
41 66 0 8 0.168429
16 23 0 8 0.167731
57 82 0 8 0.167435
7 20 0 8 0.166806
37 83 0 8 0.165427
57 80 0 8 0.162347
57 81 0 8 0.162345
35 72 0 8 0.160740
35 63 0 8 0.158753
71 93 0 8 0.156726
51 90 0 8 0.151925
15 36 0 8 0.151834
64 69 0 8 0.151831
15 66 0 8 0.149458
64 75 0 8 0.148365
71 79 0 8 0.139105
25 39 0 8 0.136996
73 78 0 8 0.134950
35 79 0 8 0.132296
36 62 0 8 0.130901
7 39 0 8 0.126241
14 23 0 8 0.123010
20 39 0 8 0.119481
72 79 0 8 0.117679
72 93 0 8 0.116953
50 75 0 8 0.116707
41 71 0 8 0.116263
14 67 0 8 0.111343
36 65 0 8 0.108988
2 59 0 8 0.108798
34 56 0 8 0.105013
73 90 0 8 0.104020
45 56 0 8 0.103745
34 59 0 8 0.103367
1 56 0 8 0.103329
2 56 0 8 0.102193
20 79 0 8 0.102032
45 59 0 8 0.101893
1 59 0 8 0.101794
25 79 0 8 0.101432
70 78 0 8 0.097524
23 66 0 8 0.097134
37 63 0 8 0.095750
7 79 0 8 0.095461
69 75 0 8 0.094371
63 86 0 8 0.094227
1 34 0 8 0.094178
25 83 0 8 0.093875
20 83 0 8 0.093468
2 34 0 8 0.092873
67 75 0 8 0.091910
70 76 0 8 0.090800
14 60 0 8 0.090258
63 83 0 8 0.088582
71 77 0 8 0.087942
7 83 0 8 0.087895
62 74 0 8 0.087798
34 45 0 8 0.087562
75 85 0 8 0.087275
69 93 0 8 0.086860
63 85 0 8 0.086805
63 84 0 8 0.086684
2 45 0 8 0.086288
57 63 0 8 0.085704
75 84 0 8 0.084977
23 56 0 8 0.084140
63 71 0 8 0.084102
70 79 0 8 0.082498
23 59 0 8 0.082287
57 83 0 8 0.082086
15 77 0 8 0.081871
36 77 0 8 0.081635
57 73 0 8 0.081346
1 45 0 8 0.080277
63 80 0 8 0.079999
63 81 0 8 0.079999
35 71 0 8 0.079243
38 68 0 8 0.078317
71 86 0 8 0.077151
64 85 0 8 0.077120
71 84 0 8 0.076833
77 84 0 8 0.076130
71 85 0 8 0.075971
50 84 0 8 0.075602
23 34 0 8 0.075257
64 86 0 8 0.075221
77 85 0 8 0.074909
50 85 0 8 0.074547
36 61 0 8 0.074377
1 23 0 8 0.073557
16 56 0 8 0.073236
64 84 0 8 0.073136
63 82 0 8 0.072662
63 93 0 8 0.072124
37 78 0 8 0.071956
57 79 0 8 0.071501
2 23 0 8 0.071370
22 58 0 8 0.070967
85 93 0 8 0.070817
16 59 0 8 0.070692
41 84 0 8 0.070558
69 84 0 8 0.069563
41 85 0 8 0.068590
69 85 0 8 0.068232
84 93 0 8 0.068190
37 81 0 8 0.068176
37 80 0 8 0.068176
67 84 0 8 0.067085
16 45 0 8 0.066560
16 34 0 8 0.066459
37 76 0 8 0.064899
15 41 0 8 0.064774
67 85 0 8 0.064738
13 59 0 8 0.064022
23 45 0 8 0.063622
37 74 0 8 0.062983
90 98 0 8 0.062838
37 47 0 8 0.062519
90 97 0 8 0.062417
90 95 0 8 0.062322
13 56 0 8 0.061564
60 75 0 8 0.061526
58 65 0 8 0.061450
14 69 0 8 0.061271
72 84 0 8 0.060531
37 82 0 8 0.059848
23 70 0 8 0.059617
72 85 0 8 0.059123
35 70 0 8 0.058962
62 78 0 8 0.058656
13 86 0 8 0.058446
16 70 0 8 0.058046
25 56 0 8 0.057606
75 93 0 8 0.057451
25 59 0 8 0.057424
41 86 0 8 0.057277
10 15 0 8 0.057119
92 99 0 8 0.056795
19 70 0 8 0.056579
70 92 0 8 0.056556
35 93 0 8 0.056500
72 83 0 8 0.056307
20 56 0 8 0.056126
2 16 0 8 0.055876
20 59 0 8 0.055831
1 16 0 8 0.055742
60 85 0 8 0.055632
60 84 0 8 0.055604
73 87 0 8 0.055444
73 88 0 8 0.055379
63 90 0 8 0.055070
12 85 0 8 0.054767
12 75 0 8 0.054626
23 92 0 8 0.054591
57 70 0 8 0.054548
73 89 0 8 0.054437
14 56 0 8 0.054360
14 59 0 8 0.053752
90 99 0 8 0.053122
37 89 0 8 0.052966
16 92 0 8 0.052945
62 76 0 8 0.052837
34 96 0 8 0.052719
37 88 0 8 0.052484
25 34 0 8 0.052337
35 77 0 8 0.052075
7 56 0 8 0.051975
7 59 0 8 0.051818
59 70 0 8 0.051808
57 75 0 8 0.051785
91 98 0 8 0.051317
71 96 0 8 0.051245
56 96 0 8 0.051112
59 96 0 8 0.051096
91 97 0 8 0.051060
12 84 0 8 0.051005
56 70 0 8 0.050779
20 34 0 8 0.050649
71 83 0 8 0.050222
37 87 0 8 0.049892
14 45 0 8 0.049449
13 34 0 8 0.049344
45 70 0 8 0.049321
50 93 0 8 0.049253
19 56 0 8 0.048720
37 71 0 8 0.048496
14 34 0 8 0.048345
14 75 0 8 0.048314
25 45 0 8 0.048309
13 63 0 8 0.048152
19 59 0 8 0.048099
33 42 0 8 0.048072
51 88 0 8 0.047910
37 75 0 8 0.047867
73 99 0 8 0.047806
34 70 0 8 0.047749
58 66 0 8 0.047664
45 96 0 8 0.047448
19 34 0 8 0.047081
51 89 0 8 0.046913
56 92 0 8 0.046859
59 92 0 8 0.046697
7 34 0 8 0.046309
2 70 0 8 0.045900
51 87 0 8 0.045794
51 63 0 8 0.045542
1 96 0 8 0.045513
19 45 0 8 0.045365
13 45 0 8 0.045295
14 84 0 8 0.045173
2 96 0 8 0.045149
13 89 0 8 0.045108
71 88 0 8 0.044960
7 45 0 8 0.044833
52 68 0 8 0.044745
20 45 0 8 0.044730
11 25 0 8 0.044630
77 83 0 8 0.044398
1 70 0 8 0.044267
17 38 0 8 0.043900
91 99 0 8 0.043748
34 92 0 8 0.043725
41 89 0 8 0.043578
64 77 0 8 0.043566
35 60 0 8 0.043522
70 96 0 8 0.043409
94 99 0 8 0.043401
14 85 0 8 0.043260
16 66 0 8 0.042915
14 70 0 8 0.042800
63 87 0 8 0.042337
35 56 0 8 0.042212
45 92 0 8 0.042150
13 85 0 8 0.042021
35 59 0 8 0.041952
41 87 0 8 0.041911
71 92 0 8 0.041717
71 89 0 8 0.041637
13 84 0 8 0.041385
69 77 0 8 0.041363
14 72 0 8 0.041351
1 92 0 8 0.041349
50 77 0 8 0.041008
2 92 0 8 0.040712
14 92 0 8 0.040399
37 72 0 8 0.040311
13 88 0 8 0.040200
71 87 0 8 0.040083
10 36 0 8 0.039762
63 88 0 8 0.039726
6 40 0 8 0.039630
63 89 0 8 0.039385
23 96 0 8 0.039120
51 94 0 8 0.038932
13 96 0 8 0.038821
51 91 0 8 0.038741
79 96 0 8 0.038732
51 98 0 8 0.038463
67 93 0 8 0.038280
51 95 0 8 0.037886
51 97 0 8 0.037877
16 96 0 8 0.037848
22 65 0 8 0.037571
22 66 0 8 0.037563
13 23 0 8 0.037348
18 25 0 8 0.037341
64 71 0 8 0.037199
92 98 0 8 0.036759
92 97 0 8 0.036472
24 43 0 8 0.036372
34 57 0 8 0.036282
41 88 0 8 0.035918
57 76 0 8 0.035824
57 78 0 8 0.035819
90 96 0 8 0.035802
93 98 0 8 0.035795
7 23 0 8 0.035777
57 96 0 8 0.035766
59 79 0 8 0.035574
56 79 0 8 0.035546
64 93 0 8 0.035434
35 76 0 8 0.035286
21 46 0 8 0.035236
79 92 0 8 0.035209
35 74 0 8 0.035072
21 55 0 8 0.034892
45 57 0 8 0.034846
11 79 0 8 0.034615
18 79 0 8 0.034560
20 72 0 8 0.034540
77 90 0 8 0.034076
39 79 0 8 0.034033
13 87 0 8 0.033432
57 72 0 8 0.033409
45 79 0 8 0.033328
12 93 0 8 0.032762
91 96 0 8 0.032578
67 77 0 8 0.032478
37 79 0 8 0.032463
35 45 0 8 0.032449
57 74 0 8 0.032448
34 79 0 8 0.032393
35 83 0 8 0.032108
35 92 0 8 0.031921
16 57 0 8 0.031886
35 78 0 8 0.031815
49 55 0 8 0.031655
37 62 0 8 0.031399
36 58 0 8 0.031298
13 92 0 8 0.031287
64 87 0 8 0.031259
15 71 0 8 0.030382
73 91 0 8 0.030363
43 49 0 8 0.030321
93 99 0 8 0.030277
73 94 0 8 0.030221
73 98 0 8 0.030147
11 20 0 8 0.029865
73 95 0 8 0.029748
73 97 0 8 0.029703
1 25 0 8 0.029302
2 25 0 8 0.029201
25 96 0 8 0.028832
19 79 0 8 0.028700
51 99 0 8 0.028294
37 96 0 8 0.028212
17 58 0 8 0.028137
7 16 0 8 0.028123
43 55 0 8 0.027962
15 93 0 8 0.027956
4 9 0 8 0.027665
2 57 0 8 0.027662
2 79 0 8 0.027661
1 57 0 8 0.027568
31 79 0 8 0.027552
1 79 0 8 0.027537
57 92 0 8 0.027413
37 90 0 8 0.027385
22 30 0 8 0.027323
64 88 0 8 0.027311
23 57 0 8 0.027165
43 61 0 8 0.027065
20 96 0 8 0.027062
4 27 0 8 0.027046
4 29 0 8 0.027007
4 28 0 8 0.026986
2 14 0 8 0.026974
35 96 0 8 0.026823
4 32 0 8 0.026780
3 9 0 8 0.026672
3 8 0 8 0.026590
5 29 0 8 0.026521
5 28 0 8 0.026475
5 27 0 8 0.026455
33 68 0 8 0.026375
1 14 0 8 0.026375
30 43 0 8 0.026359
4 26 0 8 0.026343
25 70 0 8 0.026276
4 44 0 8 0.026272
5 32 0 8 0.026264
1 20 0 8 0.026251
20 70 0 8 0.026231
6 29 0 8 0.026081
63 72 0 8 0.026046
6 28 0 8 0.026035
6 27 0 8 0.026015
3 29 0 8 0.025992
3 28 0 8 0.025962
25 71 0 8 0.025961
3 27 0 8 0.025951
2 20 0 8 0.025936
4 53 0 8 0.025916
5 26 0 8 0.025902
6 32 0 8 0.025832
4 30 0 8 0.025802
5 44 0 8 0.025785
3 32 0 8 0.025720
60 77 0 8 0.025530
5 30 0 8 0.025525
4 24 0 8 0.025520
5 53 0 8 0.025494
9 29 0 8 0.025470
6 26 0 8 0.025445
9 28 0 8 0.025419
4 42 0 8 0.025411
25 92 0 8 0.025410
5 42 0 8 0.025400
9 27 0 8 0.025396
6 44 0 8 0.025353
3 26 0 8 0.025340
38 49 0 8 0.025333
60 93 0 8 0.025301
8 29 0 8 0.025266
8 28 0 8 0.025222
8 27 0 8 0.025196
5 24 0 8 0.025192
3 44 0 8 0.025189
9 32 0 8 0.025178
14 96 0 8 0.025137
12 77 0 8 0.025137
4 54 0 8 0.025109
6 30 0 8 0.025094
3 30 0 8 0.025066
4 40 0 8 0.025042
6 53 0 8 0.025029
8 32 0 8 0.024985
4 21 0 8 0.024940
5 54 0 8 0.024927
6 42 0 8 0.024920
5 21 0 8 0.024916
3 21 0 8 0.024908
7 70 0 8 0.024871
6 21 0 8 0.024869
3 24 0 8 0.024863
3 53 0 8 0.024846
6 24 0 8 0.024821
9 26 0 8 0.024814
3 42 0 8 0.024790
16 25 0 8 0.024778
5 40 0 8 0.024767
19 96 0 8 0.024680
8 26 0 8 0.024665
9 44 0 8 0.024636
8 21 0 8 0.024623
9 21 0 8 0.024619
5 17 0 8 0.024615
3 17 0 8 0.024597
8 24 0 8 0.024574
9 24 0 8 0.024570
6 17 0 8 0.024565
4 17 0 8 0.024552
20 92 0 8 0.024526
9 30 0 8 0.024523
8 30 0 8 0.024445
27 32 0 8 0.024438
8 44 0 8 0.024420
6 54 0 8 0.024419
26 32 0 8 0.024407
8 17 0 8 0.024329
1 13 0 8 0.024326
9 17 0 8 0.024322
84 89 0 8 0.024303
9 53 0 8 0.024288
9 42 0 8 0.024248
47 79 0 8 0.024245
3 40 0 8 0.024239
3 54 0 8 0.024211
4 46 0 8 0.024196
41 83 0 8 0.024194
5 46 0 8 0.024182
5 48 0 8 0.024137
4 48 0 8 0.024137
3 22 0 8 0.024119
5 22 0 8 0.024111
4 22 0 8 0.024092
8 42 0 8 0.024080
8 53 0 8 0.024076
6 22 0 8 0.024071
13 70 0 8 0.024061
29 44 0 8 0.023975
28 44 0 8 0.023970
2 13 0 8 0.023910
30 44 0 8 0.023850
38 55 0 8 0.023847
32 44 0 8 0.023828
3 46 0 8 0.023824
8 40 0 8 0.023822
9 40 0 8 0.023819
8 22 0 8 0.023815
24 29 0 8 0.023814
9 22 0 8 0.023806
6 46 0 8 0.023804
7 96 0 8 0.023804
27 44 0 8 0.023800
6 48 0 8 0.023786
26 44 0 8 0.023785
62 83 0 8 0.023781
3 48 0 8 0.023779
9 54 0 8 0.023699
17 24 0 8 0.023690
17 27 0 8 0.023685
17 29 0 8 0.023673
4 52 0 8 0.023671
17 28 0 8 0.023669
17 26 0 8 0.023641
29 53 0 8 0.023637
17 32 0 8 0.023621
28 53 0 8 0.023621
29 42 0 8 0.023620
28 42 0 8 0.023596
5 52 0 8 0.023590
3 52 0 8 0.023583
8 54 0 8 0.023556
24 32 0 8 0.023548
17 30 0 8 0.023535
6 52 0 8 0.023533
8 46 0 8 0.023516
9 46 0 8 0.023512
30 53 0 8 0.023503
5 49 0 8 0.023501
27 42 0 8 0.023496
3 49 0 8 0.023489
81 86 0 8 0.023482
80 86 0 8 0.023482
8 48 0 8 0.023474
9 48 0 8 0.023472
32 53 0 8 0.023469
32 42 0 8 0.023455
4 49 0 8 0.023447
6 49 0 8 0.023443
26 42 0 8 0.023430
27 53 0 8 0.023406
16 79 0 8 0.023394
26 53 0 8 0.023394
21 27 0 8 0.023372
35 57 0 8 0.023368
21 29 0 8 0.023368
5 55 0 8 0.023365
21 28 0 8 0.023362
87 94 0 8 0.023360
3 55 0 8 0.023350
21 26 0 8 0.023338
21 32 0 8 0.023312
6 55 0 8 0.023302
4 55 0 8 0.023300
8 52 0 8 0.023274
9 52 0 8 0.023270
21 30 0 8 0.023249
30 42 0 8 0.023220
8 49 0 8 0.023183
9 49 0 8 0.023179
24 30 0 8 0.023167
5 38 0 8 0.023157
3 38 0 8 0.023134
6 38 0 8 0.023104
29 54 0 8 0.023083
4 38 0 8 0.023080
28 54 0 8 0.023064
13 35 0 8 0.023048
8 55 0 8 0.023047
9 55 0 8 0.023041
21 33 0 8 0.023028
24 44 0 8 0.023010
29 40 0 8 0.022962
28 40 0 8 0.022960
17 44 0 8 0.022914
17 40 0 8 0.022903
32 54 0 8 0.022902
17 22 0 8 0.022887
30 54 0 8 0.022887
27 54 0 8 0.022865
27 40 0 8 0.022859
8 38 0 8 0.022844
9 38 0 8 0.022840
32 40 0 8 0.022817
26 54 0 8 0.022809
26 40 0 8 0.022802
30 40 0 8 0.022790
42 53 0 8 0.022737
22 27 0 8 0.022683
22 29 0 8 0.022678
24 53 0 8 0.022678
22 28 0 8 0.022674
23 35 0 8 0.022666
5 43 0 8 0.022642
17 42 0 8 0.022640
22 32 0 8 0.022625
77 99 0 8 0.022624
24 42 0 8 0.022616
23 79 0 8 0.022610
5 33 0 8 0.022607
3 43 0 8 0.022598
11 83 0 8 0.022584
17 54 0 8 0.022584
17 53 0 8 0.022584
21 40 0 8 0.022576
6 43 0 8 0.022571
21 44 0 8 0.022566
17 46 0 8 0.022564
6 33 0 8 0.022533
17 48 0 8 0.022529
3 33 0 8 0.022527
44 53 0 8 0.022521
24 40 0 8 0.022493
1 7 0 8 0.022468
88 98 0 8 0.022450
4 43 0 8 0.022444
29 46 0 8 0.022395
28 46 0 8 0.022379
17 52 0 8 0.022341
8 43 0 8 0.022331
2 7 0 8 0.022328
4 33 0 8 0.022325
9 43 0 8 0.022319
21 42 0 8 0.022319
8 33 0 8 0.022308
9 33 0 8 0.022296
29 48 0 8 0.022287
28 48 0 8 0.022280
71 90 0 8 0.022273
27 46 0 8 0.022265
32 46 0 8 0.022264
46 53 0 8 0.022253
21 54 0 8 0.022238
17 49 0 8 0.022229
21 53 0 8 0.022218
26 46 0 8 0.022203
21 48 0 8 0.022200
24 46 0 8 0.022177
32 48 0 8 0.022172
27 48 0 8 0.022167
24 54 0 8 0.022160
30 48 0 8 0.022143
26 48 0 8 0.022137
30 46 0 8 0.022125
24 48 0 8 0.022121
42 54 0 8 0.022095
17 55 0 8 0.022068
21 52 0 8 0.021999
20 71 0 8 0.021996
44 54 0 8 0.021989
40 53 0 8 0.021939
24 52 0 8 0.021916
21 49 0 8 0.021898
22 40 0 8 0.021887
22 44 0 8 0.021877
24 49 0 8 0.021822
83 96 0 8 0.021763
25 72 0 8 0.021761
30 52 0 8 0.021752
26 52 0 8 0.021751
48 53 0 8 0.021750
28 52 0 8 0.021736
29 52 0 8 0.021731
27 52 0 8 0.021717
88 97 0 8 0.021694
24 55 0 8 0.021682
88 95 0 8 0.021667
32 52 0 8 0.021664
26 49 0 8 0.021662
30 49 0 8 0.021651
28 49 0 8 0.021645
29 49 0 8 0.021640
27 49 0 8 0.021627
22 42 0 8 0.021626
5 58 0 8 0.021603
3 58 0 8 0.021598
32 49 0 8 0.021574
46 54 0 8 0.021570
21 38 0 8 0.021568
22 46 0 8 0.021561
22 54 0 8 0.021548
6 58 0 8 0.021547
4 58 0 8 0.021535
22 53 0 8 0.021525
26 55 0 8 0.021522
30 55 0 8 0.021519
22 48 0 8 0.021512
28 55 0 8 0.021509
29 55 0 8 0.021505
24 38 0 8 0.021496
27 55 0 8 0.021492
19 92 0 8 0.021441
5 68 0 8 0.021439
32 55 0 8 0.021438
3 68 0 8 0.021417
33 44 0 8 0.021408
18 83 0 8 0.021377
6 68 0 8 0.021374
26 38 0 8 0.021344
40 54 0 8 0.021341
4 68 0 8 0.021339
30 38 0 8 0.021339
28 38 0 8 0.021329
33 40 0 8 0.021327
29 38 0 8 0.021324
27 38 0 8 0.021315
22 52 0 8 0.021294
8 58 0 8 0.021276
9 58 0 8 0.021265
32 38 0 8 0.021260
42 48 0 8 0.021228
22 49 0 8 0.021206
17 43 0 8 0.021188
40 46 0 8 0.021167
17 33 0 8 0.021133
38 43 0 8 0.021132
48 54 0 8 0.021131
89 98 0 8 0.021115
40 48 0 8 0.021109
8 68 0 8 0.021107
83 92 0 8 0.021104
9 68 0 8 0.021100
89 97 0 8 0.021084
22 55 0 8 0.021073
21 43 0 8 0.021059
33 53 0 8 0.021052
89 95 0 8 0.021037
24 33 0 8 0.021001
33 54 0 8 0.020981
33 46 0 8 0.020908
33 48 0 8 0.020894
40 52 0 8 0.020893
22 38 0 8 0.020877
26 33 0 8 0.020866
26 43 0 8 0.020865
27 33 0 8 0.020858
28 33 0 8 0.020856
28 43 0 8 0.020854
29 43 0 8 0.020850
27 43 0 8 0.020849
40 49 0 8 0.020801
32 43 0 8 0.020789
44 52 0 8 0.020784
63 99 0 8 0.020779
33 52 0 8 0.020769
38 44 0 8 0.020735
43 53 0 8 0.020712
46 52 0 8 0.020702
44 49 0 8 0.020694
43 54 0 8 0.020686
42 52 0 8 0.020679
10 33 0 8 0.020668
40 55 0 8 0.020665
87 98 0 8 0.020655
87 97 0 8 0.020645
87 95 0 8 0.020619
43 48 0 8 0.020617
33 49 0 8 0.020615
88 94 0 8 0.020589
42 49 0 8 0.020580
63 97 0 8 0.020571
44 55 0 8 0.020561
49 54 0 8 0.020487
46 55 0 8 0.020460
42 55 0 8 0.020448
43 52 0 8 0.020434
38 46 0 8 0.020400
38 54 0 8 0.020382
22 33 0 8 0.020377
22 43 0 8 0.020365
38 53 0 8 0.020359
33 55 0 8 0.020354
38 48 0 8 0.020340
48 55 0 8 0.020337
7 92 0 8 0.020264
62 93 0 8 0.020250
16 35 0 8 0.020139
38 52 0 8 0.020108
33 38 0 8 0.020064
17 68 0 8 0.020018
17 61 0 8 0.019931
21 58 0 8 0.019924
89 94 0 8 0.019919
24 58 0 8 0.019859
64 89 0 8 0.019813
21 68 0 8 0.019736
14 93 0 8 0.019695
26 58 0 8 0.019678
28 58 0 8 0.019663
29 58 0 8 0.019659
30 58 0 8 0.019654
24 68 0 8 0.019653
27 58 0 8 0.019647
32 58 0 8 0.019588
26 68 0 8 0.019474
30 68 0 8 0.019463
28 68 0 8 0.019463
29 68 0 8 0.019460
27 68 0 8 0.019449
32 68 0 8 0.019390
10 17 0 8 0.019105
22 68 0 8 0.018993
33 43 0 8 0.018901
71 76 0 8 0.018785
40 58 0 8 0.018776
13 90 0 8 0.018697
44 58 0 8 0.018670
41 51 0 8 0.018627
71 78 0 8 0.018575
88 99 0 8 0.018564
40 68 0 8 0.018551
42 58 0 8 0.018551
46 58 0 8 0.018544
72 78 0 8 0.018459
44 68 0 8 0.018454
48 58 0 8 0.018432
17 65 0 8 0.018403
5 61 0 8 0.018380
33 58 0 8 0.018380
46 68 0 8 0.018318
42 68 0 8 0.018309
3 61 0 8 0.018306
53 58 0 8 0.018298
6 61 0 8 0.018287
52 58 0 8 0.018259
63 98 0 8 0.018237
48 68 0 8 0.018215
54 68 0 8 0.018209
39 83 0 8 0.018160
37 92 0 8 0.018108
43 58 0 8 0.018101
53 68 0 8 0.018076
49 58 0 8 0.018071
8 61 0 8 0.018038
4 61 0 8 0.018020
9 61 0 8 0.018015
38 58 0 8 0.017955
5 65 0 8 0.017871
50 72 0 8 0.017864
49 68 0 8 0.017861
55 68 0 8 0.017832
3 65 0 8 0.017780
6 65 0 8 0.017771
63 91 0 8 0.017758
43 68 0 8 0.017744
3 10 0 8 0.017589
8 65 0 8 0.017527
63 95 0 8 0.017509
9 65 0 8 0.017493
4 65 0 8 0.017463
10 40 0 8 0.017408
77 98 0 8 0.017323
10 27 0 8 0.017310
36 49 0 8 0.017305
89 99 0 8 0.017281
10 29 0 8 0.017210
21 65 0 8 0.017206
10 28 0 8 0.017197
14 77 0 8 0.017196
5 66 0 8 0.017169
10 32 0 8 0.017157
10 26 0 8 0.017123
10 24 0 8 0.017062
10 21 0 8 0.017004
87 99 0 8 0.016980
57 86 0 8 0.016859
10 42 0 8 0.016806
10 30 0 8 0.016796
77 94 0 8 0.016781
77 97 0 8 0.016719
10 43 0 8 0.016652
40 65 0 8 0.016628
21 61 0 8 0.016611
24 61 0 8 0.016584
35 94 0 8 0.016481
32 65 0 8 0.016457
70 93 0 8 0.016435
27 61 0 8 0.016428
28 61 0 8 0.016419
10 38 0 8 0.016418
29 61 0 8 0.016415
26 61 0 8 0.016411
10 44 0 8 0.016406
32 61 0 8 0.016349
63 94 0 8 0.016344
7 71 0 8 0.016300
30 61 0 8 0.016293
41 77 0 8 0.016285
62 68 0 8 0.016254
58 68 0 8 0.016194
52 66 0 8 0.016035
10 53 0 8 0.016030
24 65 0 8 0.016019
31 83 0 8 0.015945
27 65 0 8 0.015868
26 65 0 8 0.015866
29 65 0 8 0.015849
28 65 0 8 0.015849
22 61 0 8 0.015774
10 54 0 8 0.015760
30 65 0 8 0.015747
46 61 0 8 0.015743
10 22 0 8 0.015628
73 92 0 8 0.015549
10 48 0 8 0.015511
40 61 0 8 0.015472
10 46 0 8 0.015452
10 52 0 8 0.015445
44 61 0 8 0.015439
35 95 0 8 0.015269
10 49 0 8 0.015203
77 91 0 8 0.015197
42 61 0 8 0.015151
54 61 0 8 0.015136
3 66 0 8 0.015113
6 66 0 8 0.015092
53 61 0 8 0.015062
48 61 0 8 0.015048
61 68 0 8 0.015031
77 95 0 8 0.015006
4 66 0 8 0.015002
52 61 0 8 0.014955
41 90 0 8 0.014950
44 65 0 8 0.014853
10 55 0 8 0.014818
36 55 0 8 0.014816
60 72 0 8 0.014814
8 66 0 8 0.014792
9 66 0 8 0.014749
33 65 0 8 0.014665
49 61 0 8 0.014648
42 65 0 8 0.014568
55 61 0 8 0.014544
54 65 0 8 0.014527
46 65 0 8 0.014504
53 65 0 8 0.014467
48 65 0 8 0.014449
52 65 0 8 0.014383
10 65 0 8 0.014349
38 61 0 8 0.014346
17 66 0 8 0.014324
36 48 0 8 0.014323
5 10 0 8 0.014258
35 91 0 8 0.014168
43 65 0 8 0.014096
13 73 0 8 0.014066
49 65 0 8 0.014061
10 58 0 8 0.013906
55 65 0 8 0.013901
38 65 0 8 0.013790
36 44 0 8 0.013787
15 24 0 8 0.013726
36 42 0 8 0.013694
72 96 0 8 0.013646
36 52 0 8 0.013574
35 97 0 8 0.013503
4 10 0 8 0.013471
33 61 0 8 0.013436
36 53 0 8 0.013352
36 46 0 8 0.013321
7 72 0 8 0.013185
10 68 0 8 0.013174
21 66 0 8 0.013124
36 54 0 8 0.013095
24 66 0 8 0.012989
10 61 0 8 0.012898
72 92 0 8 0.012861
26 66 0 8 0.012783
35 98 0 8 0.012771
30 66 0 8 0.012770
28 66 0 8 0.012741
29 66 0 8 0.012741
27 66 0 8 0.012734
47 83 0 8 0.012666
32 66 0 8 0.012665
1 19 0 8 0.012633
15 27 0 8 0.012620
64 72 0 8 0.012543
15 26 0 8 0.012508
15 29 0 8 0.012499
15 28 0 8 0.012490
15 32 0 8 0.012477
20 36 0 8 0.012389
15 21 0 8 0.012309
66 99 0 8 0.012217
15 30 0 8 0.012126
36 43 0 8 0.011939
72 99 0 8 0.011742
10 62 0 8 0.011708
40 66 0 8 0.011659
2 19 0 8 0.011573
15 55 0 8 0.011566
1 8 0 8 0.011538
44 66 0 8 0.011519
1 9 0 8 0.011496
15 44 0 8 0.011491
84 90 0 8 0.011489
15 54 0 8 0.011411
46 66 0 8 0.011361
42 66 0 8 0.011348
85 90 0 8 0.011327
13 93 0 8 0.011295
15 40 0 8 0.011275
70 83 0 8 0.011227
54 66 0 8 0.011216
15 62 0 8 0.011204
48 66 0 8 0.011175
17 36 0 8 0.011079
53 66 0 8 0.011057
15 48 0 8 0.011048
34 40 0 8 0.011037
15 53 0 8 0.011021
15 46 0 8 0.011016
33 66 0 8 0.010881
15 22 0 8 0.010874
49 66 0 8 0.010817
55 66 0 8 0.010771
15 38 0 8 0.010770
15 42 0 8 0.010746
38 66 0 8 0.010741
41 99 0 8 0.010646
45 55 0 8 0.010640
43 66 0 8 0.010598
15 33 0 8 0.010500
15 52 0 8 0.010494
15 43 0 8 0.010364
19 93 0 8 0.010248
15 49 0 8 0.010065
74 81 0 8 0.010059
74 80 0 8 0.010059
76 81 0 8 0.010048
1 6 0 8 0.009992
15 65 0 8 0.009937
74 79 0 8 0.009888
39 71 0 8 0.009846
45 54 0 8 0.009722
2 8 0 8 0.009652
16 62 0 8 0.009641
45 53 0 8 0.009636
2 9 0 8 0.009611
80 85 0 8 0.009591
45 52 0 8 0.009464
37 77 0 8 0.009424
70 75 0 8 0.009319
15 61 0 8 0.009246
76 82 0 8 0.009233
41 79 0 8 0.009204
35 73 0 8 0.009185
5 36 0 8 0.009157
74 82 0 8 0.009147
4 36 0 8 0.009097
22 36 0 8 0.009072
6 36 0 8 0.008990
62 92 0 8 0.008954
3 36 0 8 0.008922
34 68 0 8 0.008836
8 36 0 8 0.008779
9 36 0 8 0.008723
82 89 0 8 0.008674
36 68 0 8 0.008526
57 93 0 8 0.008474
34 44 0 8 0.008420
86 94 0 8 0.008322
19 82 0 8 0.008189
2 21 0 8 0.008177
34 42 0 8 0.008114
34 46 0 8 0.008096
21 36 0 8 0.008067
34 54 0 8 0.008022
81 88 0 8 0.008015
80 88 0 8 0.008015
30 36 0 8 0.008001
34 48 0 8 0.007987
81 89 0 8 0.007972
80 89 0 8 0.007972
34 53 0 8 0.007935
34 52 0 8 0.007758
57 77 0 8 0.007753
61 66 0 8 0.007743
1 17 0 8 0.007692
34 49 0 8 0.007660
2 17 0 8 0.007645
81 87 0 8 0.007599
80 87 0 8 0.007599
1 21 0 8 0.007556
34 55 0 8 0.007514
41 72 0 8 0.007508
82 88 0 8 0.007453
19 83 0 8 0.007411
83 93 0 8 0.007404
13 79 0 8 0.007400
1 24 0 8 0.007383
2 24 0 8 0.007352
67 72 0 8 0.007300
59 68 0 8 0.007269
56 68 0 8 0.007217
1 27 0 8 0.007193
1 26 0 8 0.007191
1 28 0 8 0.007179
1 29 0 8 0.007177
2 27 0 8 0.007166
2 26 0 8 0.007166
2 28 0 8 0.007150
2 29 0 8 0.007147
1 30 0 8 0.007138
2 30 0 8 0.007112
24 36 0 8 0.007105
45 58 0 8 0.007095
27 36 0 8 0.007092
1 32 0 8 0.007089
2 32 0 8 0.007061
63 77 0 8 0.007052
34 43 0 8 0.007052
26 36 0 8 0.007027
29 36 0 8 0.007007
28 36 0 8 0.007005
82 87 0 8 0.006827
4 15 0 8 0.006803
15 58 0 8 0.006780
45 68 0 8 0.006691
37 69 0 8 0.006633
36 41 0 8 0.006580
1 22 0 8 0.006573
2 22 0 8 0.006550
1 35 0 8 0.006467
2 35 0 8 0.006139
2 46 0 8 0.006117
5 15 0 8 0.006087
2 33 0 8 0.006030
23 29 0 8 0.005986
23 28 0 8 0.005985
23 30 0 8 0.005955
23 32 0 8 0.005907
1 40 0 8 0.005906
6 15 0 8 0.005900
15 68 0 8 0.005885
2 40 0 8 0.005878
1 44 0 8 0.005806
2 44 0 8 0.005787
3 15 0 8 0.005761
8 15 0 8 0.005727
41 65 0 8 0.005671
9 15 0 8 0.005639
45 61 0 8 0.005632
14 79 0 8 0.005540
1 46 0 8 0.005496
1 42 0 8 0.005494
2 42 0 8 0.005463
62 75 0 8 0.005449
1 54 0 8 0.005391
1 48 0 8 0.005372
2 54 0 8 0.005372
86 91 0 8 0.005358
5 51 0 8 0.005352
2 48 0 8 0.005341
1 53 0 8 0.005276
34 58 0 8 0.005274
2 53 0 8 0.005262
18 72 0 8 0.005259
11 72 0 8 0.005249
3 51 0 8 0.005221
37 93 0 8 0.005205
6 51 0 8 0.005126
1 52 0 8 0.005112
2 52 0 8 0.005097
1 49 0 8 0.005025
86 98 0 8 0.005024
2 49 0 8 0.004993
86 97 0 8 0.004939
88 96 0 8 0.004931
1 55 0 8 0.004892
2 55 0 8 0.004872
1 33 0 8 0.004863
8 51 0 8 0.004854
1 38 0 8 0.004767
9 51 0 8 0.004757
23 40 0 8 0.004747
2 38 0 8 0.004733
86 95 0 8 0.004724
4 51 0 8 0.004664
23 44 0 8 0.004649
1 43 0 8 0.004621
89 96 0 8 0.004581
2 43 0 8 0.004542
56 61 0 8 0.004478
14 25 0 8 0.004454
19 81 0 8 0.004426
19 80 0 8 0.004426
20 57 0 8 0.004376
25 57 0 8 0.004367
23 42 0 8 0.004340
12 72 0 8 0.004323
23 46 0 8 0.004314
14 57 0 8 0.004306
23 54 0 8 0.004229
16 21 0 8 0.004182
23 48 0 8 0.004167
87 96 0 8 0.004152
37 85 0 8 0.004137
23 53 0 8 0.004132
15 96 0 8 0.004042
16 24 0 8 0.004010
13 57 0 8 0.004007
41 73 0 8 0.003992
16 27 0 8 0.003963
16 26 0 8 0.003924
16 28 0 8 0.003914
16 29 0 8 0.003913
23 52 0 8 0.003874
23 49 0 8 0.003861
59 83 0 8 0.003831
16 32 0 8 0.003830
16 30 0 8 0.003786
63 69 0 8 0.003770
23 55 0 8 0.003729
56 83 0 8 0.003707
87 92 0 8 0.003690
64 90 0 8 0.003646
56 65 0 8 0.003613
23 38 0 8 0.003611
12 43 0 8 0.003608
59 65 0 8 0.003581
23 33 0 8 0.003491
19 57 0 8 0.003483
2 58 0 8 0.003468
86 99 0 8 0.003386
78 86 0 8 0.003385
17 51 0 8 0.003364
23 43 0 8 0.003223
62 82 0 8 0.003177
16 48 0 8 0.003163
41 49 0 8 0.002997
45 65 0 8 0.002952
16 22 0 8 0.002877
11 71 0 8 0.002815
12 33 0 8 0.002774
73 86 0 8 0.002735
16 40 0 8 0.002602
16 44 0 8 0.002585
1 58 0 8 0.002554
18 43 0 8 0.002525
37 84 0 8 0.002518
21 51 0 8 0.002334
12 21 0 8 0.002331
18 71 0 8 0.002310
75 81 0 8 0.002275
75 80 0 8 0.002275
10 99 0 8 0.002248
16 42 0 8 0.002179
77 88 0 8 0.002176
24 51 0 8 0.002149
37 70 0 8 0.002144
16 53 0 8 0.002055
16 54 0 8 0.002042
34 65 0 8 0.002040
16 46 0 8 0.002037
26 51 0 8 0.002028
1 68 0 8 0.002023
2 68 0 8 0.001996
27 51 0 8 0.001973
10 77 0 8 0.001969
32 51 0 8 0.001925
28 51 0 8 0.001918
30 51 0 8 0.001916
39 72 0 8 0.001827
36 66 0 8 0.001812
12 83 0 8 0.001799
29 51 0 8 0.001797
41 61 0 8 0.001780
37 59 0 8 0.001753
16 52 0 8 0.001731
34 61 0 8 0.001722
16 49 0 8 0.001653
16 43 0 8 0.001506
75 82 0 8 0.001443
62 71 0 8 0.001361
41 46 0 8 0.001353
16 55 0 8 0.001313
22 51 0 8 0.001310
16 38 0 8 0.001188
23 99 0 8 0.001107
70 77 0 8 0.001092
23 58 0 8 0.001081
45 83 0 8 0.001017
74 86 0 8 0.000978
12 27 0 8 0.000972
12 29 0 8 0.000850
14 20 0 8 0.000850
12 28 0 8 0.000843
76 86 0 8 0.000832
15 95 0 8 0.000830
41 48 0 8 0.000826
12 26 0 8 0.000802
12 38 0 8 0.000791
23 68 0 8 0.000791
12 24 0 8 0.000770
12 32 0 8 0.000756
12 68 0 8 0.000690
34 83 0 8 0.000681
19 99 0 8 0.000663
12 17 0 8 0.000613
12 40 0 8 0.000552
12 49 0 8 0.000499
37 56 0 8 0.000472
77 87 0 8 0.000369
41 54 0 8 0.000362
12 30 0 8 0.000347
16 33 0 8 0.000345
40 51 0 8 0.000327
35 85 0 8 0.000308
15 97 0 8 0.000301
44 51 0 8 0.000298
51 86 0 8 0.000263
37 73 0 8 0.000229
41 58 0 8 0.000225
41 53 0 8 0.000215
19 72 0 8 0.000214
13 94 0 8 0.000183
73 84 0 8 0.000119
73 85 0 8 0.000086
15 98 0 8 0.000062
41 55 0 8 -0.000009
4 69 0 8 -0.000018
46 51 0 8 -0.000068
51 58 0 8 -0.000075
16 65 0 8 -0.000086
42 51 0 8 -0.000140
84 91 0 8 -0.000147
85 95 0 8 -0.000148
85 91 0 8 -0.000226
33 51 0 8 -0.000282
13 25 0 8 -0.000382
62 72 0 8 -0.000401
41 52 0 8 -0.000437
16 68 0 8 -0.000441
12 22 0 8 -0.000446
43 51 0 8 -0.000528
12 44 0 8 -0.000537
84 98 0 8 -0.000556
70 80 0 8 -0.000597
70 81 0 8 -0.000597
84 97 0 8 -0.000623
85 98 0 8 -0.000636
16 58 0 8 -0.000703
85 97 0 8 -0.000711
1 61 0 8 -0.000750
11 17 0 8 -0.000762
56 71 0 8 -0.000818
84 95 0 8 -0.000827
2 61 0 8 -0.000855
38 51 0 8 -0.000897
59 71 0 8 -0.000900
50 55 0 8 -0.000924
3 69 0 8 -0.000964
81 91 0 8 -0.000970
80 91 0 8 -0.000970
72 90 0 8 -0.000986
51 96 0 8 -0.000994
11 21 0 8 -0.000999
73 96 0 8 -0.001071
12 53 0 8 -0.001125
39 52 0 8 -0.001134
14 91 0 8 -0.001158
18 24 0 8 -0.001162
59 66 0 8 -0.001166
84 99 0 8 -0.001167
56 66 0 8 -0.001189
81 98 0 8 -0.001235
80 98 0 8 -0.001235
11 24 0 8 -0.001236
81 97 0 8 -0.001243
80 97 0 8 -0.001243
70 82 0 8 -0.001245
84 94 0 8 -0.001261
22 99 0 8 -0.001263
81 95 0 8 -0.001267
80 95 0 8 -0.001267
81 94 0 8 -0.001324
80 94 0 8 -0.001324
85 99 0 8 -0.001327
12 54 0 8 -0.001335
85 94 0 8 -0.001350
18 27 0 8 -0.001395
18 26 0 8 -0.001398
60 68 0 8 -0.001401
18 28 0 8 -0.001417
18 29 0 8 -0.001420
12 42 0 8 -0.001456
11 26 0 8 -0.001481
11 27 0 8 -0.001512
35 99 0 8 -0.001520
11 28 0 8 -0.001523
11 29 0 8 -0.001526
18 32 0 8 -0.001527
18 30 0 8 -0.001529
11 30 0 8 -0.001562
81 90 0 8 -0.001586
80 90 0 8 -0.001586
12 52 0 8 -0.001597
33 62 0 8 -0.001617
81 99 0 8 -0.001621
80 99 0 8 -0.001621
12 48 0 8 -0.001625
11 32 0 8 -0.001627
35 84 0 8 -0.001631
12 46 0 8 -0.001670
36 71 0 8 -0.001671
14 35 0 8 -0.001735
51 68 0 8 -0.001746
1 65 0 8 -0.001750
45 66 0 8 -0.001819
2 65 0 8 -0.001947
82 91 0 8 -0.001953
39 44 0 8 -0.001960
24 94 0 8 -0.001975
5 50 0 8 -0.001980
56 72 0 8 -0.001996
17 62 0 8 -0.002010
16 99 0 8 -0.002053
16 61 0 8 -0.002079
78 94 0 8 -0.002083
11 22 0 8 -0.002089
6 50 0 8 -0.002122
52 95 0 8 -0.002123
16 72 0 8 -0.002129
82 98 0 8 -0.002164
82 97 0 8 -0.002183
82 90 0 8 -0.002186
82 95 0 8 -0.002213
3 50 0 8 -0.002263
12 19 0 8 -0.002265
82 94 0 8 -0.002300
18 52 0 8 -0.002313
39 46 0 8 -0.002356
23 61 0 8 -0.002360
10 93 0 8 -0.002360
62 99 0 8 -0.002438
8 50 0 8 -0.002456
39 48 0 8 -0.002473
9 50 0 8 -0.002484
39 54 0 8 -0.002500
12 58 0 8 -0.002524
13 97 0 8 -0.002537
5 91 0 8 -0.002545
4 50 0 8 -0.002552
59 72 0 8 -0.002575
12 55 0 8 -0.002605
39 53 0 8 -0.002626
6 91 0 8 -0.002639
3 91 0 8 -0.002657
3 62 0 8 -0.002680
8 91 0 8 -0.002685
5 98 0 8 -0.002719
62 96 0 8 -0.002746
23 83 0 8 -0.002763
71 82 0 8 -0.002765
6 98 0 8 -0.002814
9 91 0 8 -0.002815
30 94 0 8 -0.002816
15 91 0 8 -0.002826
3 98 0 8 -0.002826
5 94 0 8 -0.002831
5 97 0 8 -0.002835
5 95 0 8 -0.002843
18 38 0 8 -0.002852
5 62 0 8 -0.002853
39 49 0 8 -0.002862
8 98 0 8 -0.002863
8 62 0 8 -0.002880
15 70 0 8 -0.002916
20 35 0 8 -0.002920
4 91 0 8 -0.002929
6 62 0 8 -0.002929
6 97 0 8 -0.002930
6 94 0 8 -0.002930
6 95 0 8 -0.002940
3 94 0 8 -0.002948
3 97 0 8 -0.002949
3 95 0 8 -0.002954
18 40 0 8 -0.002962
8 94 0 8 -0.002969
9 62 0 8 -0.002976
8 97 0 8 -0.002977
82 99 0 8 -0.002983
8 95 0 8 -0.002985
9 98 0 8 -0.002992
73 81 0 8 -0.002997
73 80 0 8 -0.002997
13 20 0 8 -0.003021
18 55 0 8 -0.003032
14 98 0 8 -0.003035
39 55 0 8 -0.003050
11 40 0 8 -0.003072
4 98 0 8 -0.003091
58 99 0 8 -0.003094
9 94 0 8 -0.003099
9 97 0 8 -0.003107
9 95 0 8 -0.003115
18 44 0 8 -0.003124
70 99 0 8 -0.003148
3 76 0 8 -0.003162
4 76 0 8 -0.003175
4 97 0 8 -0.003210
3 74 0 8 -0.003213
6 76 0 8 -0.003216
5 76 0 8 -0.003229
4 74 0 8 -0.003229
4 95 0 8 -0.003231
4 94 0 8 -0.003233
11 44 0 8 -0.003264
6 74 0 8 -0.003266
5 74 0 8 -0.003276
43 94 0 8 -0.003382
15 82 0 8 -0.003388
76 91 0 8 -0.003433
17 89 0 8 -0.003439
57 71 0 8 -0.003447
5 69 0 8 -0.003468
21 91 0 8 -0.003468
10 81 0 8 -0.003487
10 80 0 8 -0.003487
74 91 0 8 -0.003491
18 42 0 8 -0.003496
27 91 0 8 -0.003505
9 76 0 8 -0.003513
68 95 0 8 -0.003516
8 76 0 8 -0.003523
18 46 0 8 -0.003528
26 91 0 8 -0.003532
28 91 0 8 -0.003541
9 74 0 8 -0.003551
32 91 0 8 -0.003557
8 74 0 8 -0.003561
29 91 0 8 -0.003564
33 76 0 8 -0.003571
11 42 0 8 -0.003580
76 95 0 8 -0.003585
11 46 0 8 -0.003587
17 91 0 8 -0.003603
50 58 0 8 -0.003603
10 41 0 8 -0.003621
74 95 0 8 -0.003621
57 88 0 8 -0.003628
3 89 0 8 -0.003634
76 98 0 8 -0.003638
13 91 0 8 -0.003660
2 10 0 8 -0.003661
6 69 0 8 -0.003666
21 98 0 8 -0.003667
18 48 0 8 -0.003674
74 98 0 8 -0.003676
76 97 0 8 -0.003684
24 91 0 8 -0.003686
18 54 0 8 -0.003689
9 99 0 8 -0.003691
4 62 0 8 -0.003692
30 91 0 8 -0.003693
27 98 0 8 -0.003712
74 97 0 8 -0.003721
26 98 0 8 -0.003735
3 78 0 8 -0.003747
28 98 0 8 -0.003748
24 50 0 8 -0.003753
23 65 0 8 -0.003755
11 48 0 8 -0.003761
4 78 0 8 -0.003761
21 94 0 8 -0.003763
32 98 0 8 -0.003763
17 98 0 8 -0.003764
29 98 0 8 -0.003771
71 91 0 8 -0.003773
21 95 0 8 -0.003781
21 97 0 8 -0.003781
2 83 0 8 -0.003787
76 94 0 8 -0.003789
27 94 0 8 -0.003801
6 78 0 8 -0.003801
11 54 0 8 -0.003811
3 86 0 8 -0.003811
5 78 0 8 -0.003812
18 53 0 8 -0.003812
5 86 0 8 -0.003820
27 95 0 8 -0.003827
27 97 0 8 -0.003828
26 94 0 8 -0.003830
4 86 0 8 -0.003835
74 94 0 8 -0.003838
28 94 0 8 -0.003838
11 33 0 8 -0.003843
32 94 0 8 -0.003852
26 95 0 8 -0.003852
26 97 0 8 -0.003854
29 94 0 8 -0.003861
28 95 0 8 -0.003862
28 97 0 8 -0.003864
6 86 0 8 -0.003865
32 95 0 8 -0.003878
32 97 0 8 -0.003879
29 95 0 8 -0.003887
29 97 0 8 -0.003888
24 98 0 8 -0.003889
17 97 0 8 -0.003892
30 98 0 8 -0.003895
8 69 0 8 -0.003901
73 82 0 8 -0.003901
17 95 0 8 -0.003906
17 94 0 8 -0.003910
1 10 0 8 -0.003927
33 86 0 8 -0.003944
37 95 0 8 -0.003947
9 69 0 8 -0.003968
11 53 0 8 -0.003972
43 62 0 8 -0.003976
44 91 0 8 -0.003983
24 95 0 8 -0.004003
24 97 0 8 -0.004008
30 97 0 8 -0.004013
40 91 0 8 -0.004015
30 95 0 8 -0.004019
37 50 0 8 -0.004057
34 66 0 8 -0.004067
18 49 0 8 -0.004071
31 72 0 8 -0.004074
78 87 0 8 -0.004076
78 91 0 8 -0.004082
9 78 0 8 -0.004088
4 89 0 8 -0.004098
8 78 0 8 -0.004098
7 57 0 8 -0.004109
9 86 0 8 -0.004130
8 86 0 8 -0.004131
42 91 0 8 -0.004135
46 91 0 8 -0.004147
11 49 0 8 -0.004151
53 91 0 8 -0.004164
54 91 0 8 -0.004174
13 95 0 8 -0.004184
22 91 0 8 -0.004192
44 98 0 8 -0.004206
48 91 0 8 -0.004207
50 68 0 8 -0.004212
78 95 0 8 -0.004224
40 98 0 8 -0.004232
11 52 0 8 -0.004232
38 97 0 8 -0.004241
1 83 0 8 -0.004264
8 82 0 8 -0.004275
11 38 0 8 -0.004277
18 33 0 8 -0.004282
78 98 0 8 -0.004283
9 82 0 8 -0.004283
44 94 0 8 -0.004283
38 95 0 8 -0.004284
44 95 0 8 -0.004317
40 94 0 8 -0.004318
44 97 0 8 -0.004322
16 83 0 8 -0.004330
78 97 0 8 -0.004331
40 95 0 8 -0.004347
42 98 0 8 -0.004353
40 97 0 8 -0.004353
46 98 0 8 -0.004361
11 55 0 8 -0.004372
33 74 0 8 -0.004379
22 98 0 8 -0.004385
77 92 0 8 -0.004386
5 99 0 8 -0.004388
49 91 0 8 -0.004391
53 98 0 8 -0.004393
54 98 0 8 -0.004395
11 43 0 8 -0.004414
43 97 0 8 -0.004422
55 91 0 8 -0.004423
48 98 0 8 -0.004426
42 94 0 8 -0.004435
17 76 0 8 -0.004439
46 94 0 8 -0.004450
22 94 0 8 -0.004458
14 97 0 8 -0.004458
53 94 0 8 -0.004466
6 99 0 8 -0.004467
42 97 0 8 -0.004472
17 50 0 8 -0.004473
42 95 0 8 -0.004475
46 95 0 8 -0.004476
41 68 0 8 -0.004478
46 97 0 8 -0.004478
22 62 0 8 -0.004480
54 94 0 8 -0.004481
52 91 0 8 -0.004500
8 99 0 8 -0.004500
17 74 0 8 -0.004501
53 95 0 8 -0.004503
54 95 0 8 -0.004508
53 97 0 8 -0.004510
22 97 0 8 -0.004513
54 97 0 8 -0.004513
48 94 0 8 -0.004519
88 93 0 8 -0.004520
22 95 0 8 -0.004521
10 67 0 8 -0.004521
13 98 0 8 -0.004528
21 76 0 8 -0.004529
48 95 0 8 -0.004542
3 99 0 8 -0.004543
48 97 0 8 -0.004544
21 74 0 8 -0.004569
24 76 0 8 -0.004576
17 87 0 8 -0.004584
24 74 0 8 -0.004604
49 98 0 8 -0.004612
57 65 0 8 -0.004631
55 98 0 8 -0.004635
39 68 0 8 -0.004687
46 62 0 8 -0.004694
5 89 0 8 -0.004699
49 94 0 8 -0.004700
62 73 0 8 -0.004710
4 82 0 8 -0.004723
52 98 0 8 -0.004725
27 76 0 8 -0.004730
49 95 0 8 -0.004732
49 97 0 8 -0.004734
29 76 0 8 -0.004734
55 94 0 8 -0.004739
51 61 0 8 -0.004742
6 89 0 8 -0.004742
27 74 0 8 -0.004753
5 88 0 8 -0.004756
55 97 0 8 -0.004756
29 74 0 8 -0.004760
55 95 0 8 -0.004760
3 88 0 8 -0.004761
26 76 0 8 -0.004770
4 88 0 8 -0.004777
28 76 0 8 -0.004779
32 76 0 8 -0.004785
6 88 0 8 -0.004790
26 74 0 8 -0.004797
52 94 0 8 -0.004802
76 89 0 8 -0.004805
28 74 0 8 -0.004805
32 74 0 8 -0.004809
72 94 0 8 -0.004820
71 98 0 8 -0.004835
52 97 0 8 -0.004846
33 78 0 8 -0.004847
4 99 0 8 -0.004852
19 91 0 8 -0.004856
36 92 0 8 -0.004861
8 89 0 8 -0.004867
14 95 0 8 -0.004868
35 87 0 8 -0.004870
30 76 0 8 -0.004902
8 88 0 8 -0.004921
21 69 0 8 -0.004936
30 74 0 8 -0.004940
17 86 0 8 -0.004941
9 89 0 8 -0.004941
74 89 0 8 -0.004943
21 50 0 8 -0.004953
71 97 0 8 -0.004967
72 87 0 8 -0.004967
79 93 0 8 -0.004978
9 88 0 8 -0.004988
76 88 0 8 -0.005009
58 97 0 8 -0.005021
21 86 0 8 -0.005024
24 86 0 8 -0.005026
43 91 0 8 -0.005032
38 91 0 8 -0.005043
17 78 0 8 -0.005047
12 62 0 8 -0.005047
61 87 0 8 -0.005052
10 96 0 8 -0.005062
57 89 0 8 -0.005080
62 95 0 8 -0.005084
74 88 0 8 -0.005088
22 76 0 8 -0.005094
3 81 0 8 -0.005107
3 80 0 8 -0.005107
46 74 0 8 -0.005121
21 78 0 8 -0.005132
5 81 0 8 -0.005134
5 80 0 8 -0.005134
22 74 0 8 -0.005156
15 63 0 8 -0.005159
30 86 0 8 -0.005169
87 93 0 8 -0.005170
30 88 0 8 -0.005172
24 78 0 8 -0.005193
43 98 0 8 -0.005202
19 78 0 8 -0.005209
3 82 0 8 -0.005217
32 86 0 8 -0.005226
37 97 0 8 -0.005228
5 82 0 8 -0.005236
27 86 0 8 -0.005241
43 86 0 8 -0.005243
4 81 0 8 -0.005246
4 80 0 8 -0.005246
26 86 0 8 -0.005251
29 86 0 8 -0.005255
28 86 0 8 -0.005257
6 80 0 8 -0.005258
6 81 0 8 -0.005258
38 98 0 8 -0.005262
26 62 0 8 -0.005281
57 87 0 8 -0.005282
25 35 0 8 -0.005291
27 99 0 8 -0.005301
26 50 0 8 -0.005304
70 94 0 8 -0.005308
21 99 0 8 -0.005310
26 99 0 8 -0.005322
71 95 0 8 -0.005330
27 78 0 8 -0.005332
29 78 0 8 -0.005336
55 62 0 8 -0.005341
28 99 0 8 -0.005353
32 99 0 8 -0.005355
6 82 0 8 -0.005361
43 95 0 8 -0.005361
27 50 0 8 -0.005363
5 87 0 8 -0.005365
28 50 0 8 -0.005366
29 99 0 8 -0.005367
48 78 0 8 -0.005374
26 78 0 8 -0.005374
76 87 0 8 -0.005380
38 94 0 8 -0.005382
28 78 0 8 -0.005383
32 78 0 8 -0.005387
29 50 0 8 -0.005388
43 76 0 8 -0.005394
26 82 0 8 -0.005395
3 87 0 8 -0.005396
6 87 0 8 -0.005404
30 69 0 8 -0.005449
62 97 0 8 -0.005452
4 87 0 8 -0.005455
37 94 0 8 -0.005461
65 99 0 8 -0.005468
5 67 0 8 -0.005469
38 87 0 8 -0.005485
74 87 0 8 -0.005494
33 41 0 8 -0.005496
43 74 0 8 -0.005498
10 16 0 8 -0.005498
40 76 0 8 -0.005512
30 99 0 8 -0.005515
32 50 0 8 -0.005517
30 78 0 8 -0.005518
24 99 0 8 -0.005518
8 87 0 8 -0.005527
4 39 0 8 -0.005529
40 74 0 8 -0.005533
8 81 0 8 -0.005535
8 80 0 8 -0.005535
9 81 0 8 -0.005537
9 80 0 8 -0.005537
44 76 0 8 -0.005538
12 92 0 8 -0.005539
22 50 0 8 -0.005544
30 62 0 8 -0.005549
44 74 0 8 -0.005552
30 50 0 8 -0.005553
9 87 0 8 -0.005593
22 86 0 8 -0.005594
71 80 0 8 -0.005602
71 81 0 8 -0.005602
34 71 0 8 -0.005618
6 67 0 8 -0.005639
33 91 0 8 -0.005645
42 76 0 8 -0.005656
62 98 0 8 -0.005663
35 90 0 8 -0.005664
39 58 0 8 -0.005667
42 74 0 8 -0.005669
71 94 0 8 -0.005677
22 78 0 8 -0.005711
21 89 0 8 -0.005716
52 76 0 8 -0.005718
52 74 0 8 -0.005734
24 62 0 8 -0.005747
54 76 0 8 -0.005752
58 91 0 8 -0.005762
21 88 0 8 -0.005767
44 99 0 8 -0.005769
54 74 0 8 -0.005774
33 98 0 8 -0.005782
62 94 0 8 -0.005804
17 99 0 8 -0.005813
40 86 0 8 -0.005827
40 99 0 8 -0.005827
29 89 0 8 -0.005832
45 99 0 8 -0.005841
3 67 0 8 -0.005842
53 76 0 8 -0.005845
27 62 0 8 -0.005848
78 89 0 8 -0.005853
53 74 0 8 -0.005856
27 89 0 8 -0.005865
68 91 0 8 -0.005871
28 89 0 8 -0.005883
26 89 0 8 -0.005891
24 89 0 8 -0.005895
33 97 0 8 -0.005901
33 95 0 8 -0.005910
29 88 0 8 -0.005913
48 76 0 8 -0.005919
44 86 0 8 -0.005934
21 62 0 8 -0.005936
48 74 0 8 -0.005936
33 81 0 8 -0.005938
33 80 0 8 -0.005938
53 99 0 8 -0.005947
42 99 0 8 -0.005951
29 62 0 8 -0.005954
27 88 0 8 -0.005955
70 91 0 8 -0.005955
32 89 0 8 -0.005956
8 67 0 8 -0.005959
26 88 0 8 -0.005963
24 88 0 8 -0.005963
28 88 0 8 -0.005965
32 62 0 8 -0.005965
55 76 0 8 -0.005966
46 86 0 8 -0.005967
28 62 0 8 -0.005968
58 98 0 8 -0.005975
45 72 0 8 -0.005985
17 80 0 8 -0.005987
17 81 0 8 -0.005987
55 74 0 8 -0.005989
33 94 0 8 -0.005993
49 76 0 8 -0.005997
54 99 0 8 -0.005998
49 87 0 8 -0.005998
46 99 0 8 -0.006000
9 67 0 8 -0.006003
58 94 0 8 -0.006026
49 74 0 8 -0.006027
78 88 0 8 -0.006034
46 76 0 8 -0.006035
18 68 0 8 -0.006035
32 88 0 8 -0.006040
30 89 0 8 -0.006042
42 86 0 8 -0.006043
54 86 0 8 -0.006043
48 86 0 8 -0.006047
77 89 0 8 -0.006051
19 97 0 8 -0.006072
17 88 0 8 -0.006081
83 89 0 8 -0.006093
17 60 0 8 -0.006094
48 99 0 8 -0.006095
43 78 0 8 -0.006096
5 60 0 8 -0.006097
68 98 0 8 -0.006101
19 95 0 8 -0.006106
58 95 0 8 -0.006113
3 12 0 8 -0.006118
55 86 0 8 -0.006121
40 78 0 8 -0.006129
72 91 0 8 -0.006129
38 76 0 8 -0.006134
7 14 0 8 -0.006148
83 88 0 8 -0.006149
44 78 0 8 -0.006151
14 19 0 8 -0.006155
38 74 0 8 -0.006168
13 82 0 8 -0.006178
49 86 0 8 -0.006189
38 62 0 8 -0.006193
53 86 0 8 -0.006197
68 94 0 8 -0.006210
10 86 0 8 -0.006227
52 86 0 8 -0.006237
49 99 0 8 -0.006241
68 97 0 8 -0.006246
21 81 0 8 -0.006247
21 80 0 8 -0.006247
54 62 0 8 -0.006264
42 78 0 8 -0.006266
17 82 0 8 -0.006273
51 65 0 8 -0.006276
4 67 0 8 -0.006278
6 60 0 8 -0.006294
24 81 0 8 -0.006294
24 80 0 8 -0.006294
3 11 0 8 -0.006295
55 99 0 8 -0.006304
37 91 0 8 -0.006320
52 78 0 8 -0.006334
36 99 0 8 -0.006336
14 99 0 8 -0.006345
70 95 0 8 -0.006346
52 99 0 8 -0.006347
24 69 0 8 -0.006350
22 89 0 8 -0.006350
5 11 0 8 -0.006355
21 82 0 8 -0.006373
54 78 0 8 -0.006375
60 65 0 8 -0.006383
21 87 0 8 -0.006387
22 88 0 8 -0.006389
24 82 0 8 -0.006404
40 89 0 8 -0.006408
26 69 0 8 -0.006431
27 69 0 8 -0.006432
38 86 0 8 -0.006437
6 11 0 8 -0.006437
53 78 0 8 -0.006462
44 89 0 8 -0.006463
40 88 0 8 -0.006480
33 82 0 8 -0.006482
28 69 0 8 -0.006494
28 80 0 8 -0.006497
28 81 0 8 -0.006497
19 98 0 8 -0.006505
29 69 0 8 -0.006507
12 65 0 8 -0.006507
29 87 0 8 -0.006512
15 94 0 8 -0.006515
3 60 0 8 -0.006515
27 81 0 8 -0.006546
27 80 0 8 -0.006546
27 87 0 8 -0.006549
30 80 0 8 -0.006555
30 81 0 8 -0.006555
8 60 0 8 -0.006556
19 25 0 8 -0.006560
26 87 0 8 -0.006563
28 87 0 8 -0.006564
44 88 0 8 -0.006565
32 80 0 8 -0.006567
32 81 0 8 -0.006567
43 82 0 8 -0.006567
29 81 0 8 -0.006568
29 80 0 8 -0.006568
55 78 0 8 -0.006579
24 87 0 8 -0.006587
28 82 0 8 -0.006587
46 89 0 8 -0.006593
42 89 0 8 -0.006596
36 94 0 8 -0.006614
9 60 0 8 -0.006616
32 69 0 8 -0.006617
27 82 0 8 -0.006624
48 89 0 8 -0.006630
46 88 0 8 -0.006634
70 97 0 8 -0.006634
32 87 0 8 -0.006635
49 78 0 8 -0.006637
46 78 0 8 -0.006643
42 88 0 8 -0.006650
32 82 0 8 -0.006651
29 82 0 8 -0.006652
54 89 0 8 -0.006657
48 88 0 8 -0.006686
53 89 0 8 -0.006691
30 87 0 8 -0.006695
30 82 0 8 -0.006696
17 69 0 8 -0.006727
54 88 0 8 -0.006736
72 88 0 8 -0.006740
26 81 0 8 -0.006742
26 80 0 8 -0.006742
70 98 0 8 -0.006746
52 89 0 8 -0.006749
10 82 0 8 -0.006767
38 78 0 8 -0.006770
5 39 0 8 -0.006773
33 69 0 8 -0.006774
49 89 0 8 -0.006778
62 91 0 8 -0.006781
3 39 0 8 -0.006782
53 88 0 8 -0.006797
49 88 0 8 -0.006825
52 88 0 8 -0.006833
22 69 0 8 -0.006853
43 80 0 8 -0.006860
43 81 0 8 -0.006860
37 98 0 8 -0.006861
22 80 0 8 -0.006866
22 81 0 8 -0.006866
4 11 0 8 -0.006867
6 39 0 8 -0.006878
77 82 0 8 -0.006890
11 58 0 8 -0.006898
34 72 0 8 -0.006902
38 99 0 8 -0.006909
40 50 0 8 -0.006915
61 91 0 8 -0.006941
18 58 0 8 -0.006944
33 89 0 8 -0.006951
44 62 0 8 -0.006960
55 89 0 8 -0.006960
43 88 0 8 -0.006964
55 88 0 8 -0.006981
22 87 0 8 -0.006984
61 86 0 8 -0.006999
61 98 0 8 -0.007039
44 50 0 8 -0.007061
22 82 0 8 -0.007063
40 81 0 8 -0.007075
40 80 0 8 -0.007075
3 18 0 8 -0.007078
40 87 0 8 -0.007087
61 82 0 8 -0.007096
5 18 0 8 -0.007120
40 62 0 8 -0.007140
58 76 0 8 -0.007150
44 87 0 8 -0.007152
40 82 0 8 -0.007178
18 61 0 8 -0.007186
61 97 0 8 -0.007194
50 61 0 8 -0.007203
58 74 0 8 -0.007208
6 18 0 8 -0.007208
38 88 0 8 -0.007209
38 89 0 8 -0.007210
61 95 0 8 -0.007216
65 74 0 8 -0.007217
52 62 0 8 -0.007222
43 89 0 8 -0.007237
44 80 0 8 -0.007237
44 81 0 8 -0.007237
46 81 0 8 -0.007253
46 80 0 8 -0.007253
46 87 0 8 -0.007257
42 87 0 8 -0.007258
17 67 0 8 -0.007261
42 81 0 8 -0.007262
42 80 0 8 -0.007262
8 39 0 8 -0.007264
4 60 0 8 -0.007267
58 86 0 8 -0.007274
68 86 0 8 -0.007277
65 78 0 8 -0.007278
13 24 0 8 -0.007284
48 81 0 8 -0.007285
48 80 0 8 -0.007285
33 88 0 8 -0.007292
68 76 0 8 -0.007292
65 93 0 8 -0.007298
44 82 0 8 -0.007311
48 87 0 8 -0.007316
9 39 0 8 -0.007330
68 74 0 8 -0.007334
54 87 0 8 -0.007343
57 68 0 8 -0.007345
61 94 0 8 -0.007363
72 98 0 8 -0.007368
54 81 0 8 -0.007370
54 80 0 8 -0.007370
53 87 0 8 -0.007381
53 62 0 8 -0.007382
42 82 0 8 -0.007387
48 82 0 8 -0.007407
59 99 0 8 -0.007407
43 99 0 8 -0.007417
46 82 0 8 -0.007419
72 97 0 8 -0.007420
13 81 0 8 -0.007421
13 80 0 8 -0.007421
55 81 0 8 -0.007423
55 80 0 8 -0.007423
42 50 0 8 -0.007424
52 87 0 8 -0.007429
36 45 0 8 -0.007431
49 81 0 8 -0.007452
49 80 0 8 -0.007452
42 69 0 8 -0.007454
54 82 0 8 -0.007474
45 71 0 8 -0.007494
53 80 0 8 -0.007499
53 81 0 8 -0.007499
31 40 0 8 -0.007501
1 66 0 8 -0.007513
56 99 0 8 -0.007518
43 50 0 8 -0.007525
61 76 0 8 -0.007538
25 30 0 8 -0.007544
52 80 0 8 -0.007552
52 81 0 8 -0.007552
65 91 0 8 -0.007572
53 82 0 8 -0.007572
55 82 0 8 -0.007584
38 81 0 8 -0.007587
38 80 0 8 -0.007587
49 82 0 8 -0.007589
48 69 0 8 -0.007597
8 18 0 8 -0.007614
50 65 0 8 -0.007628
55 87 0 8 -0.007636
72 82 0 8 -0.007636
52 82 0 8 -0.007641
65 82 0 8 -0.007654
62 79 0 8 -0.007663
25 32 0 8 -0.007667
13 26 0 8 -0.007668
2 66 0 8 -0.007671
9 18 0 8 -0.007675
65 86 0 8 -0.007688
61 74 0 8 -0.007724
4 18 0 8 -0.007725
31 44 0 8 -0.007741
11 68 0 8 -0.007741
62 80 0 8 -0.007785
62 81 0 8 -0.007785
38 82 0 8 -0.007800
5 12 0 8 -0.007805
58 78 0 8 -0.007806
43 87 0 8 -0.007849
48 62 0 8 -0.007879
68 99 0 8 -0.007881
58 88 0 8 -0.007895
58 89 0 8 -0.007920
44 69 0 8 -0.007947
42 62 0 8 -0.007949
68 78 0 8 -0.007961
38 69 0 8 -0.007992
40 69 0 8 -0.007999
5 90 0 8 -0.008041
31 46 0 8 -0.008046
49 69 0 8 -0.008054
6 12 0 8 -0.008057
31 42 0 8 -0.008060
47 72 0 8 -0.008076
68 88 0 8 -0.008088
65 76 0 8 -0.008089
3 90 0 8 -0.008097
14 94 0 8 -0.008120
6 90 0 8 -0.008125
68 89 0 8 -0.008127
38 50 0 8 -0.008127
33 99 0 8 -0.008140
36 74 0 8 -0.008146
45 91 0 8 -0.008168
13 32 0 8 -0.008217
26 60 0 8 -0.008243
8 90 0 8 -0.008247
31 48 0 8 -0.008248
36 98 0 8 -0.008257
45 94 0 8 -0.008258
33 87 0 8 -0.008268
13 30 0 8 -0.008277
4 90 0 8 -0.008308
31 54 0 8 -0.008310
75 86 0 8 -0.008315
79 99 0 8 -0.008320
13 21 0 8 -0.008320
36 87 0 8 -0.008333
9 90 0 8 -0.008354
61 78 0 8 -0.008367
12 61 0 8 -0.008369
39 61 0 8 -0.008370
49 62 0 8 -0.008397
34 99 0 8 -0.008408
13 19 0 8 -0.008462
30 39 0 8 -0.008473
4 12 0 8 -0.008487
45 95 0 8 -0.008496
31 53 0 8 -0.008519
53 69 0 8 -0.008522
54 69 0 8 -0.008526
36 95 0 8 -0.008539
58 87 0 8 -0.008543
21 67 0 8 -0.008581
56 91 0 8 -0.008583
13 27 0 8 -0.008583
68 80 0 8 -0.008588
68 81 0 8 -0.008588
59 91 0 8 -0.008621
58 80 0 8 -0.008636
58 81 0 8 -0.008636
13 29 0 8 -0.008637
45 97 0 8 -0.008638
65 98 0 8 -0.008647
31 43 0 8 -0.008652
70 86 0 8 -0.008655
46 69 0 8 -0.008655
33 50 0 8 -0.008657
15 99 0 8 -0.008661
36 97 0 8 -0.008662
45 98 0 8 -0.008668
31 49 0 8 -0.008670
13 28 0 8 -0.008678
20 33 0 8 -0.008686
65 80 0 8 -0.008708
65 81 0 8 -0.008708
31 38 0 8 -0.008718
52 69 0 8 -0.008724
24 67 0 8 -0.008725
31 52 0 8 -0.008750
36 76 0 8 -0.008765
65 95 0 8 -0.008780
65 97 0 8 -0.008807
41 96 0 8 -0.008817
68 87 0 8 -0.008840
61 89 0 8 -0.008844
33 60 0 8 -0.008853
51 92 0 8 -0.008855
31 55 0 8 -0.008856
65 94 0 8 -0.008877
74 93 0 8 -0.008887
26 67 0 8 -0.008903
56 98 0 8 -0.008909
56 94 0 8 -0.008913
68 82 0 8 -0.008918
59 94 0 8 -0.008932
27 67 0 8 -0.008936
58 82 0 8 -0.008937
61 81 0 8 -0.008943
61 80 0 8 -0.008943
59 98 0 8 -0.008943
28 67 0 8 -0.008957
60 99 0 8 -0.008978
29 67 0 8 -0.008981
36 91 0 8 -0.008984
61 88 0 8 -0.008995
56 95 0 8 -0.009002
21 60 0 8 -0.009022
59 95 0 8 -0.009032
56 97 0 8 -0.009036
38 60 0 8 -0.009053
24 60 0 8 -0.009057
59 97 0 8 -0.009069
32 67 0 8 -0.009107
74 90 0 8 -0.009111
27 60 0 8 -0.009123
76 90 0 8 -0.009125
20 26 0 8 -0.009156
20 27 0 8 -0.009157
33 39 0 8 -0.009161
20 28 0 8 -0.009177
28 60 0 8 -0.009178
20 29 0 8 -0.009184
29 60 0 8 -0.009198
22 67 0 8 -0.009203
20 30 0 8 -0.009203
10 89 0 8 -0.009206
25 40 0 8 -0.009208
30 67 0 8 -0.009219
4 41 0 8 -0.009221
60 71 0 8 -0.009239
15 87 0 8 -0.009245
10 23 0 8 -0.009257
20 32 0 8 -0.009289
81 93 0 8 -0.009297
80 93 0 8 -0.009297
32 60 0 8 -0.009304
16 94 0 8 -0.009349
55 69 0 8 -0.009363
58 69 0 8 -0.009370
21 90 0 8 -0.009388
10 51 0 8 -0.009409
19 76 0 8 -0.009412
17 90 0 8 -0.009416
25 44 0 8 -0.009427
36 86 0 8 -0.009462
65 88 0 8 -0.009476
10 92 0 8 -0.009568
27 90 0 8 -0.009586
21 39 0 8 -0.009589
26 90 0 8 -0.009590
62 86 0 8 -0.009608
28 90 0 8 -0.009614
29 90 0 8 -0.009616
65 89 0 8 -0.009635
24 90 0 8 -0.009642
30 60 0 8 -0.009648
32 90 0 8 -0.009658
25 33 0 8 -0.009664
36 82 0 8 -0.009669
10 76 0 8 -0.009680
10 63 0 8 -0.009696
22 60 0 8 -0.009699
30 90 0 8 -0.009716
75 91 0 8 -0.009725
25 46 0 8 -0.009728
76 93 0 8 -0.009738
25 42 0 8 -0.009743
24 39 0 8 -0.009744
10 87 0 8 -0.009751
14 66 0 8 -0.009755
65 87 0 8 -0.009786
73 79 0 8 -0.009795
31 71 0 8 -0.009809
3 31 0 8 -0.009814
17 39 0 8 -0.009821
10 91 0 8 -0.009831
2 99 0 8 -0.009837
34 91 0 8 -0.009849
10 69 0 8 -0.009850
82 92 0 8 -0.009851
36 78 0 8 -0.009861
33 67 0 8 -0.009867
78 90 0 8 -0.009869
13 22 0 8 -0.009880
10 94 0 8 -0.009892
5 31 0 8 -0.009905
25 48 0 8 -0.009906
1 99 0 8 -0.009932
75 95 0 8 -0.009944
25 54 0 8 -0.009945
34 94 0 8 -0.009951
13 40 0 8 -0.009955
34 95 0 8 -0.009963
6 31 0 8 -0.009991
16 95 0 8 -0.009997
34 97 0 8 -0.009998
62 77 0 8 -0.010005
75 98 0 8 -0.010046
72 95 0 8 -0.010067
36 81 0 8 -0.010068
36 80 0 8 -0.010069
61 99 0 8 -0.010072
75 97 0 8 -0.010079
75 94 0 8 -0.010089
27 39 0 8 -0.010098
26 39 0 8 -0.010117
43 69 0 8 -0.010131
22 90 0 8 -0.010139
10 74 0 8 -0.010141
28 39 0 8 -0.010141
11 61 0 8 -0.010147
25 53 0 8 -0.010150
29 39 0 8 -0.010156
36 51 0 8 -0.010176
19 74 0 8 -0.010209
22 39 0 8 -0.010213
32 39 0 8 -0.010239
25 43 0 8 -0.010248
25 52 0 8 -0.010293
1 72 0 8 -0.010293
60 83 0 8 -0.010294
14 21 0 8 -0.010295
73 93 0 8 -0.010297
40 90 0 8 -0.010306
43 60 0 8 -0.010307
25 49 0 8 -0.010317
86 96 0 8 -0.010323
10 98 0 8 -0.010328
34 98 0 8 -0.010335
47 54 0 8 -0.010353
44 90 0 8 -0.010358
25 38 0 8 -0.010364
4 31 0 8 -0.010388
16 97 0 8 -0.010392
66 95 0 8 -0.010407
25 55 0 8 -0.010421
48 60 0 8 -0.010424
12 99 0 8 -0.010449
5 56 0 8 -0.010456
5 41 0 8 -0.010462
15 78 0 8 -0.010465
8 31 0 8 -0.010469
5 59 0 8 -0.010486
3 56 0 8 -0.010494
46 90 0 8 -0.010505
42 90 0 8 -0.010509
3 59 0 8 -0.010519
9 31 0 8 -0.010523
7 17 0 8 -0.010535
47 53 0 8 -0.010576
13 44 0 8 -0.010588
48 90 0 8 -0.010591
6 56 0 8 -0.010596
40 67 0 8 -0.010597
54 90 0 8 -0.010600
83 99 0 8 -0.010620
16 98 0 8 -0.010625
6 59 0 8 -0.010625
82 96 0 8 -0.010630
14 24 0 8 -0.010632
53 90 0 8 -0.010652
44 60 0 8 -0.010674
4 56 0 8 -0.010679
12 79 0 8 -0.010679
44 67 0 8 -0.010687
10 78 0 8 -0.010691
4 59 0 8 -0.010702
39 65 0 8 -0.010712
40 60 0 8 -0.010714
13 55 0 8 -0.010720
6 41 0 8 -0.010783
49 90 0 8 -0.010799
47 52 0 8 -0.010800
81 92 0 8 -0.010837
80 92 0 8 -0.010837
46 60 0 8 -0.010842
35 89 0 8 -0.010847
55 90 0 8 -0.010847
8 41 0 8 -0.010848
20 40 0 8 -0.010849
52 90 0 8 -0.010850
14 26 0 8 -0.010852
13 54 0 8 -0.010861
14 27 0 8 -0.010881
8 56 0 8 -0.010884
10 73 0 8 -0.010888
9 56 0 8 -0.010894
14 28 0 8 -0.010898
14 29 0 8 -0.010905
8 59 0 8 -0.010906
47 55 0 8 -0.010906
14 30 0 8 -0.010906
55 60 0 8 -0.010908
9 59 0 8 -0.010916
16 91 0 8 -0.010937
15 74 0 8 -0.010937
83 91 0 8 -0.010947
3 41 0 8 -0.010969
86 92 0 8 -0.010989
14 32 0 8 -0.011006
9 41 0 8 -0.011017
23 91 0 8 -0.011022
20 44 0 8 -0.011032
43 90 0 8 -0.011063
7 21 0 8 -0.011069
81 96 0 8 -0.011079
80 96 0 8 -0.011079
1 91 0 8 -0.011081
62 69 0 8 -0.011102
23 94 0 8 -0.011134
72 89 0 8 -0.011158
1 71 0 8 -0.011190
46 67 0 8 -0.011191
42 67 0 8 -0.011193
36 93 0 8 -0.011221
15 81 0 8 -0.011226
15 80 0 8 -0.011226
60 91 0 8 -0.011227
54 67 0 8 -0.011237
53 60 0 8 -0.011263
54 60 0 8 -0.011264
83 95 0 8 -0.011268
38 90 0 8 -0.011276
75 99 0 8 -0.011281
83 94 0 8 -0.011295
2 91 0 8 -0.011315
60 94 0 8 -0.011319
42 60 0 8 -0.011322
53 67 0 8 -0.011351
13 53 0 8 -0.011367
7 24 0 8 -0.011374
35 55 0 8 -0.011381
23 95 0 8 -0.011383
13 42 0 8 -0.011392
48 67 0 8 -0.011397
35 88 0 8 -0.011398
79 91 0 8 -0.011414
20 42 0 8 -0.011417
1 94 0 8 -0.011428
2 94 0 8 -0.011430
11 65 0 8 -0.011435
2 36 0 8 -0.011441
35 42 0 8 -0.011442
13 46 0 8 -0.011444
20 46 0 8 -0.011451
66 86 0 8 -0.011471
1 98 0 8 -0.011483
52 67 0 8 -0.011484
52 60 0 8 -0.011496
3 47 0 8 -0.011505
33 90 0 8 -0.011520
1 36 0 8 -0.011524
23 97 0 8 -0.011529
86 93 0 8 -0.011541
83 97 0 8 -0.011541
23 98 0 8 -0.011547
2 72 0 8 -0.011555
1 95 0 8 -0.011563
13 48 0 8 -0.011589
5 47 0 8 -0.011595
72 80 0 8 -0.011598
72 81 0 8 -0.011598
20 54 0 8 -0.011612
31 58 0 8 -0.011612
1 97 0 8 -0.011612
20 48 0 8 -0.011617
13 52 0 8 -0.011622
77 86 0 8 -0.011629
78 93 0 8 -0.011629
83 98 0 8 -0.011633
3 45 0 8 -0.011637
5 45 0 8 -0.011647
51 84 0 8 -0.011662
2 95 0 8 -0.011684
6 47 0 8 -0.011692
79 94 0 8 -0.011702
14 22 0 8 -0.011712
2 98 0 8 -0.011734
35 40 0 8 -0.011739
7 26 0 8 -0.011743
79 95 0 8 -0.011744
7 30 0 8 -0.011749
20 53 0 8 -0.011763
25 93 0 8 -0.011772
7 27 0 8 -0.011775
4 45 0 8 -0.011778
7 28 0 8 -0.011784
6 45 0 8 -0.011788
7 29 0 8 -0.011793
55 67 0 8 -0.011819
60 95 0 8 -0.011819
50 64 0 8 -0.011822
51 85 0 8 -0.011828
2 97 0 8 -0.011832
59 89 0 8 -0.011834
45 89 0 8 -0.011859
49 67 0 8 -0.011869
59 88 0 8 -0.011901
33 64 0 8 -0.011905
56 89 0 8 -0.011907
2 71 0 8 -0.011909
7 32 0 8 -0.011912
51 71 0 8 -0.011927
20 52 0 8 -0.011945
13 43 0 8 -0.011958
57 90 0 8 -0.011972
45 88 0 8 -0.011987
17 56 0 8 -0.011988
79 97 0 8 -0.011995
19 94 0 8 -0.012001
56 88 0 8 -0.012002
17 59 0 8 -0.012012
8 45 0 8 -0.012025
14 52 0 8 -0.012025
59 86 0 8 -0.012027
49 60 0 8 -0.012030
9 45 0 8 -0.012036
20 49 0 8 -0.012038
13 49 0 8 -0.012046
38 67 0 8 -0.012062
15 76 0 8 -0.012068
15 86 0 8 -0.012076
56 86 0 8 -0.012078
79 98 0 8 -0.012079
4 47 0 8 -0.012090
60 97 0 8 -0.012106
62 84 0 8 -0.012126
20 38 0 8 -0.012126
61 67 0 8 -0.012131
60 98 0 8 -0.012177
8 47 0 8 -0.012189
22 41 0 8 -0.012201
20 55 0 8 -0.012210
9 47 0 8 -0.012244
10 70 0 8 -0.012265
66 88 0 8 -0.012278
59 82 0 8 -0.012280
58 90 0 8 -0.012287
7 22 0 8 -0.012289
43 67 0 8 -0.012317
18 65 0 8 -0.012357
14 82 0 8 -0.012358
59 87 0 8 -0.012369
66 81 0 8 -0.012380
66 80 0 8 -0.012380
45 86 0 8 -0.012391
36 96 0 8 -0.012403
56 82 0 8 -0.012408
19 35 0 8 -0.012418
13 99 0 8 -0.012427
56 87 0 8 -0.012441
35 52 0 8 -0.012444
45 87 0 8 -0.012450
20 43 0 8 -0.012467
31 68 0 8 -0.012492
35 44 0 8 -0.012492
59 81 0 8 -0.012495
59 80 0 8 -0.012495
50 94 0 8 -0.012536
45 82 0 8 -0.012543
70 89 0 8 -0.012547
68 90 0 8 -0.012550
20 65 0 8 -0.012557
15 90 0 8 -0.012558
75 89 0 8 -0.012570
17 41 0 8 -0.012573
35 54 0 8 -0.012581
21 56 0 8 -0.012582
60 66 0 8 -0.012584
21 59 0 8 -0.012597
14 40 0 8 -0.012604
24 56 0 8 -0.012608
56 81 0 8 -0.012609
56 80 0 8 -0.012609
24 59 0 8 -0.012625
15 73 0 8 -0.012644
14 55 0 8 -0.012650
5 34 0 8 -0.012654
36 50 0 8 -0.012654
3 34 0 8 -0.012669
66 89 0 8 -0.012673
13 38 0 8 -0.012679
35 48 0 8 -0.012691
74 85 0 8 -0.012697
66 91 0 8 -0.012701
36 69 0 8 -0.012703
74 84 0 8 -0.012743
14 43 0 8 -0.012753
56 74 0 8 -0.012785
18 36 0 8 -0.012796
6 34 0 8 -0.012798
66 82 0 8 -0.012817
14 44 0 8 -0.012818
21 45 0 8 -0.012823
35 43 0 8 -0.012836
75 88 0 8 -0.012844
4 34 0 8 -0.012847
26 56 0 8 -0.012847
17 31 0 8 -0.012851
41 62 0 8 -0.012855
56 76 0 8 -0.012856
26 59 0 8 -0.012864
10 60 0 8 -0.012872
27 56 0 8 -0.012896
13 33 0 8 -0.012901
15 83 0 8 -0.012905
27 59 0 8 -0.012911
28 56 0 8 -0.012918
29 56 0 8 -0.012925
20 99 0 8 -0.012927
76 85 0 8 -0.012928
28 59 0 8 -0.012934
29 59 0 8 -0.012941
59 74 0 8 -0.012949
30 56 0 8 -0.012954
30 59 0 8 -0.012966
32 56 0 8 -0.012966
76 84 0 8 -0.012974
32 59 0 8 -0.012981
66 98 0 8 -0.012990
12 91 0 8 -0.013015
59 76 0 8 -0.013015
77 96 0 8 -0.013053
70 87 0 8 -0.013071
8 34 0 8 -0.013081
9 34 0 8 -0.013092
17 45 0 8 -0.013101
21 31 0 8 -0.013123
12 94 0 8 -0.013124
21 41 0 8 -0.013143
75 87 0 8 -0.013144
22 56 0 8 -0.013159
14 42 0 8 -0.013162
66 94 0 8 -0.013172
25 58 0 8 -0.013174
45 81 0 8 -0.013176
45 80 0 8 -0.013176
66 97 0 8 -0.013178
22 59 0 8 -0.013186
70 88 0 8 -0.013196
35 46 0 8 -0.013224
14 46 0 8 -0.013229
45 74 0 8 -0.013232
10 83 0 8 -0.013267
45 76 0 8 -0.013289
35 53 0 8 -0.013312
7 13 0 8 -0.013347
30 41 0 8 -0.013359
24 31 0 8 -0.013393
14 54 0 8 -0.013399
14 48 0 8 -0.013400
36 88 0 8 -0.013409
33 56 0 8 -0.013413
35 49 0 8 -0.013429
61 90 0 8 -0.013450
33 59 0 8 -0.013450
66 87 0 8 -0.013460
27 41 0 8 -0.013466
12 95 0 8 -0.013470
56 78 0 8 -0.013476
58 67 0 8 -0.013487
34 89 0 8 -0.013508
34 88 0 8 -0.013550
24 41 0 8 -0.013569
14 53 0 8 -0.013570
26 41 0 8 -0.013601
7 40 0 8 -0.013612
30 45 0 8 -0.013631
59 78 0 8 -0.013635
29 41 0 8 -0.013649
28 41 0 8 -0.013665
36 89 0 8 -0.013705
32 41 0 8 -0.013725
34 82 0 8 -0.013742
14 33 0 8 -0.013749
12 98 0 8 -0.013752
74 83 0 8 -0.013752
47 58 0 8 -0.013764
34 86 0 8 -0.013765
62 87 0 8 -0.013792
57 84 0 8 -0.013795
14 49 0 8 -0.013806
36 57 0 8 -0.013808
24 45 0 8 -0.013815
26 31 0 8 -0.013845
7 44 0 8 -0.013862
78 85 0 8 -0.013890
78 84 0 8 -0.013911
62 88 0 8 -0.013919
45 78 0 8 -0.013932
14 38 0 8 -0.013944
34 81 0 8 -0.013953
34 80 0 8 -0.013953
25 68 0 8 -0.013955
76 83 0 8 -0.013959
37 45 0 8 -0.013969
43 56 0 8 -0.014004
43 59 0 8 -0.014017
16 71 0 8 -0.014040
26 45 0 8 -0.014056
34 87 0 8 -0.014071
47 71 0 8 -0.014073
7 33 0 8 -0.014095
27 45 0 8 -0.014105
44 56 0 8 -0.014123
40 59 0 8 -0.014129
50 91 0 8 -0.014130
40 56 0 8 -0.014130
28 45 0 8 -0.014131
44 59 0 8 -0.014131
15 88 0 8 -0.014138
29 45 0 8 -0.014138
72 86 0 8 -0.014148
32 45 0 8 -0.014177
62 89 0 8 -0.014178
7 46 0 8 -0.014181
23 36 0 8 -0.014185
7 42 0 8 -0.014207
36 85 0 8 -0.014218
39 95 0 8 -0.014272
46 56 0 8 -0.014282
17 34 0 8 -0.014284
57 85 0 8 -0.014288
46 59 0 8 -0.014296
14 89 0 8 -0.014323
57 99 0 8 -0.014333
20 58 0 8 -0.014334
42 56 0 8 -0.014339
42 59 0 8 -0.014342
69 91 0 8 -0.014365
22 45 0 8 -0.014374
35 50 0 8 -0.014380
79 86 0 8 -0.014387
7 48 0 8 -0.014389
7 54 0 8 -0.014442
78 83 0 8 -0.014444
54 59 0 8 -0.014450
19 24 0 8 -0.014454
12 97 0 8 -0.014456
62 70 0 8 -0.014481
20 61 0 8 -0.014481
48 56 0 8 -0.014484
69 99 0 8 -0.014488
48 59 0 8 -0.014488
22 31 0 8 -0.014501
69 94 0 8 -0.014510
50 66 0 8 -0.014519
10 72 0 8 -0.014543
50 98 0 8 -0.014555
12 36 0 8 -0.014555
33 45 0 8 -0.014556
52 59 0 8 -0.014579
50 95 0 8 -0.014583
36 83 0 8 -0.014585
53 59 0 8 -0.014595
17 47 0 8 -0.014640
7 53 0 8 -0.014670
50 97 0 8 -0.014671
7 43 0 8 -0.014677
31 61 0 8 -0.014679
47 68 0 8 -0.014683
19 33 0 8 -0.014689
34 74 0 8 -0.014693
49 56 0 8 -0.014732
49 59 0 8 -0.014735
12 96 0 8 -0.014737
45 93 0 8 -0.014744
15 89 0 8 -0.014751
64 73 0 8 -0.014771
34 76 0 8 -0.014779
38 56 0 8 -0.014795
7 52 0 8 -0.014803
57 94 0 8 -0.014804
38 59 0 8 -0.014805
69 95 0 8 -0.014826
7 49 0 8 -0.014828
57 91 0 8 -0.014830
7 38 0 8 -0.014835
12 87 0 8 -0.014878
51 66 0 8 -0.014898
65 90 0 8 -0.014902
21 34 0 8 -0.014904
36 84 0 8 -0.014918
7 55 0 8 -0.014946
12 86 0 8 -0.014954
24 34 0 8 -0.014956
69 97 0 8 -0.014972
21 47 0 8 -0.014977
50 99 0 8 -0.014997
69 98 0 8 -0.015016
1 89 0 8 -0.015033
41 94 0 8 -0.015046
60 87 0 8 -0.015150
1 88 0 8 -0.015164
15 23 0 8 -0.015168
15 45 0 8 -0.015179
61 69 0 8 -0.015190
10 50 0 8 -0.015191
2 89 0 8 -0.015198
26 34 0 8 -0.015209
25 99 0 8 -0.015216
57 95 0 8 -0.015221
18 95 0 8 -0.015248
24 47 0 8 -0.015252
40 45 0 8 -0.015253
27 34 0 8 -0.015258
7 35 0 8 -0.015262
13 58 0 8 -0.015274
2 88 0 8 -0.015278
82 93 0 8 -0.015279
39 92 0 8 -0.015281
28 34 0 8 -0.015284
29 34 0 8 -0.015291
16 82 0 8 -0.015291
67 91 0 8 -0.015304
15 51 0 8 -0.015362
57 66 0 8 -0.015381
20 37 0 8 -0.015383
34 78 0 8 -0.015426
69 86 0 8 -0.015434
16 89 0 8 -0.015456
23 89 0 8 -0.015479
39 94 0 8 -0.015489
66 76 0 8 -0.015510
23 82 0 8 -0.015528
22 34 0 8 -0.015543
1 87 0 8 -0.015564
66 74 0 8 -0.015564
16 39 0 8 -0.015566
25 82 0 8 -0.015579
2 86 0 8 -0.015581
19 30 0 8 -0.015600
60 89 0 8 -0.015609
15 67 0 8 -0.015641
79 89 0 8 -0.015666
39 66 0 8 -0.015687
57 97 0 8 -0.015724
26 47 0 8 -0.015729
71 99 0 8 -0.015735
2 87 0 8 -0.015744
5 85 0 8 -0.015746
5 84 0 8 -0.015750
23 81 0 8 -0.015753
23 80 0 8 -0.015753
1 86 0 8 -0.015755
27 47 0 8 -0.015763
20 91 0 8 -0.015768
1 82 0 8 -0.015778
28 47 0 8 -0.015779
29 47 0 8 -0.015798
20 68 0 8 -0.015802
83 90 0 8 -0.015818
57 98 0 8 -0.015818
16 81 0 8 -0.015828
16 80 0 8 -0.015828
6 85 0 8 -0.015838
6 84 0 8 -0.015843
35 68 0 8 -0.015849
3 84 0 8 -0.015857
3 85 0 8 -0.015859
19 27 0 8 -0.015859
16 87 0 8 -0.015870
19 26 0 8 -0.015908
32 47 0 8 -0.015908
2 82 0 8 -0.015911
19 28 0 8 -0.015947
64 80 0 8 -0.015948
64 81 0 8 -0.015949
38 45 0 8 -0.015951
19 29 0 8 -0.015963
67 98 0 8 -0.015963
1 15 0 8 -0.015965
23 87 0 8 -0.015966
14 68 0 8 -0.015986
41 91 0 8 -0.015994
31 65 0 8 -0.016002
30 47 0 8 -0.016010
20 94 0 8 -0.016017
67 95 0 8 -0.016022
2 15 0 8 -0.016034
70 90 0 8 -0.016038
67 99 0 8 -0.016042
15 84 0 8 -0.016050
4 84 0 8 -0.016074
19 32 0 8 -0.016075
4 85 0 8 -0.016082
67 87 0 8 -0.016088
16 88 0 8 -0.016109
67 97 0 8 -0.016112
36 67 0 8 -0.016115
8 85 0 8 -0.016132
3 92 0 8 -0.016134
8 84 0 8 -0.016137
2 81 0 8 -0.016142
2 80 0 8 -0.016142
20 95 0 8 -0.016143
9 85 0 8 -0.016154
25 37 0 8 -0.016155
9 84 0 8 -0.016158
1 81 0 8 -0.016170
1 80 0 8 -0.016170
23 88 0 8 -0.016188
3 96 0 8 -0.016202
4 92 0 8 -0.016203
25 91 0 8 -0.016204
6 92 0 8 -0.016218
67 94 0 8 -0.016219
5 92 0 8 -0.016229
13 51 0 8 -0.016248
4 96 0 8 -0.016274
39 91 0 8 -0.016284
6 96 0 8 -0.016295
5 96 0 8 -0.016304
45 51 0 8 -0.016308
3 23 0 8 -0.016334
25 61 0 8 -0.016352
74 96 0 8 -0.016353
3 16 0 8 -0.016357
15 69 0 8 -0.016358
5 23 0 8 -0.016365
41 98 0 8 -0.016372
66 78 0 8 -0.016373
62 85 0 8 -0.016380
22 47 0 8 -0.016380
23 71 0 8 -0.016384
16 36 0 8 -0.016403
19 38 0 8 -0.016409
19 88 0 8 -0.016420
13 65 0 8 -0.016424
20 97 0 8 -0.016438
8 92 0 8 -0.016453
4 23 0 8 -0.016468
6 23 0 8 -0.016470
9 92 0 8 -0.016474
12 82 0 8 -0.016482
16 93 0 8 -0.016492
60 82 0 8 -0.016509
20 98 0 8 -0.016517
12 78 0 8 -0.016530
25 94 0 8 -0.016530
8 96 0 8 -0.016538
10 56 0 8 -0.016551
9 96 0 8 -0.016552
62 90 0 8 -0.016561
41 97 0 8 -0.016580
76 96 0 8 -0.016582
11 91 0 8 -0.016592
41 95 0 8 -0.016616
79 87 0 8 -0.016618
10 59 0 8 -0.016640
59 90 0 8 -0.016640
25 95 0 8 -0.016641
13 68 0 8 -0.016665
56 90 0 8 -0.016670
10 18 0 8 -0.016694
33 84 0 8 -0.016730
8 23 0 8 -0.016755
15 64 0 8 -0.016767
45 90 0 8 -0.016772
39 98 0 8 -0.016772
14 88 0 8 -0.016775
64 91 0 8 -0.016790
9 23 0 8 -0.016791
12 89 0 8 -0.016794
36 90 0 8 -0.016826
79 88 0 8 -0.016849
47 61 0 8 -0.016857
15 50 0 8 -0.016863
78 96 0 8 -0.016874
3 73 0 8 -0.016889
66 73 0 8 -0.016906
25 97 0 8 -0.016934
39 97 0 8 -0.016936
19 43 0 8 -0.016945
74 92 0 8 -0.016970
60 88 0 8 -0.016985
18 97 0 8 -0.016987
56 62 0 8 -0.016987
6 73 0 8 -0.016993
4 73 0 8 -0.016999
5 73 0 8 -0.017001
11 94 0 8 -0.017014
25 98 0 8 -0.017015
17 92 0 8 -0.017031
66 92 0 8 -0.017034
2 74 0 8 -0.017062
20 80 0 8 -0.017063
20 81 0 8 -0.017063
1 74 0 8 -0.017090
20 93 0 8 -0.017094
23 86 0 8 -0.017102
14 58 0 8 -0.017140
11 98 0 8 -0.017146
18 70 0 8 -0.017149
76 92 0 8 -0.017151
2 76 0 8 -0.017160
39 96 0 8 -0.017174
69 82 0 8 -0.017197
1 76 0 8 -0.017210
12 70 0 8 -0.017287
64 94 0 8 -0.017288
11 97 0 8 -0.017288
18 91 0 8 -0.017291
7 99 0 8 -0.017308
69 81 0 8 -0.017309
69 80 0 8 -0.017309
60 86 0 8 -0.017326
8 73 0 8 -0.017350
25 80 0 8 -0.017351
25 81 0 8 -0.017351
19 84 0 8 -0.017369
18 66 0 8 -0.017391
41 70 0 8 -0.017394
12 81 0 8 -0.017395
12 80 0 8 -0.017395
39 99 0 8 -0.017399
17 96 0 8 -0.017402
33 77 0 8 -0.017423
5 16 0 8 -0.017423
9 73 0 8 -0.017424
61 83 0 8 -0.017434
11 95 0 8 -0.017458
69 89 0 8 -0.017463
11 99 0 8 -0.017473
20 82 0 8 -0.017488
15 85 0 8 -0.017490
25 65 0 8 -0.017491
78 92 0 8 -0.017496
69 87 0 8 -0.017504
45 62 0 8 -0.017507
6 16 0 8 -0.017525
60 80 0 8 -0.017526
60 81 0 8 -0.017526
16 86 0 8 -0.017529
69 78 0 8 -0.017537
37 99 0 8 -0.017537
17 84 0 8 -0.017568
20 62 0 8 -0.017577
17 85 0 8 -0.017584
14 80 0 8 -0.017588
14 81 0 8 -0.017589
19 48 0 8 -0.017597
40 47 0 8 -0.017613
51 93 0 8 -0.017636
21 85 0 8 -0.017647
21 84 0 8 -0.017651
23 72 0 8 -0.017670
19 46 0 8 -0.017691
4 16 0 8 -0.017706
18 94 0 8 -0.017717
65 92 0 8 -0.017727
69 74 0 8 -0.017737
10 39 0 8 -0.017742
18 98 0 8 -0.017779
24 85 0 8 -0.017794
24 84 0 8 -0.017798
21 92 0 8 -0.017801
8 16 0 8 -0.017824
2 78 0 8 -0.017850
33 47 0 8 -0.017850
9 16 0 8 -0.017874
1 78 0 8 -0.017875
14 87 0 8 -0.017886
33 85 0 8 -0.017888
7 58 0 8 -0.017905
21 96 0 8 -0.017909
12 88 0 8 -0.017909
27 85 0 8 -0.017935
26 85 0 8 -0.017937
27 84 0 8 -0.017940
26 84 0 8 -0.017941
28 85 0 8 -0.017956
19 87 0 8 -0.017956
28 84 0 8 -0.017960
29 85 0 8 -0.017973
29 84 0 8 -0.017977
3 75 0 8 -0.018005
32 85 0 8 -0.018011
32 84 0 8 -0.018015
19 40 0 8 -0.018027
30 84 0 8 -0.018028
30 85 0 8 -0.018031
24 92 0 8 -0.018042
6 75 0 8 -0.018042
7 68 0 8 -0.018044
64 98 0 8 -0.018046
69 88 0 8 -0.018047
19 44 0 8 -0.018047
5 75 0 8 -0.018055
7 61 0 8 -0.018057
22 84 0 8 -0.018080
22 85 0 8 -0.018084
75 90 0 8 -0.018097
4 75 0 8 -0.018100
10 45 0 8 -0.018103
17 23 0 8 -0.018121
30 92 0 8 -0.018121
24 96 0 8 -0.018147
41 80 0 8 -0.018153
41 81 0 8 -0.018153
35 65 0 8 -0.018208
10 34 0 8 -0.018218
47 65 0 8 -0.018237
30 96 0 8 -0.018239
26 92 0 8 -0.018255
50 86 0 8 -0.018276
39 70 0 8 -0.018283
27 92 0 8 -0.018314
29 92 0 8 -0.018320
28 92 0 8 -0.018325
42 47 0 8 -0.018325
19 89 0 8 -0.018331
7 91 0 8 -0.018334
41 82 0 8 -0.018336
14 90 0 8 -0.018358
32 92 0 8 -0.018369
26 96 0 8 -0.018370
8 75 0 8 -0.018379
9 75 0 8 -0.018390
43 96 0 8 -0.018412
27 96 0 8 -0.018427
29 96 0 8 -0.018434
28 96 0 8 -0.018437
3 70 0 8 -0.018444
43 92 0 8 -0.018472
32 96 0 8 -0.018484
4 70 0 8 -0.018485
22 92 0 8 -0.018491
33 96 0 8 -0.018496
7 82 0 8 -0.018498
38 96 0 8 -0.018509
60 78 0 8 -0.018534
22 96 0 8 -0.018540
6 70 0 8 -0.018561
64 82 0 8 -0.018573
5 70 0 8 -0.018577
18 99 0 8 -0.018644
12 66 0 8 -0.018652
19 55 0 8 -0.018666
7 94 0 8 -0.018678
34 62 0 8 -0.018691
50 89 0 8 -0.018696
10 85 0 8 -0.018699
17 73 0 8 -0.018702
31 91 0 8 -0.018740
19 42 0 8 -0.018766
7 95 0 8 -0.018825
61 92 0 8 -0.018829
38 47 0 8 -0.018841
8 70 0 8 -0.018853
9 70 0 8 -0.018856
69 76 0 8 -0.018858
40 85 0 8 -0.018880
40 84 0 8 -0.018881
19 53 0 8 -0.018888
19 54 0 8 -0.018925
34 90 0 8 -0.018948
65 96 0 8 -0.018976
44 85 0 8 -0.019024
44 84 0 8 -0.019029
33 92 0 8 -0.019036
64 95 0 8 -0.019038
50 88 0 8 -0.019042
11 66 0 8 -0.019090
38 92 0 8 -0.019118
40 92 0 8 -0.019121
7 97 0 8 -0.019135
21 73 0 8 -0.019144
31 94 0 8 -0.019153
19 52 0 8 -0.019162
7 98 0 8 -0.019214
40 96 0 8 -0.019250
46 84 0 8 -0.019274
46 85 0 8 -0.019278
4 83 0 8 -0.019281
42 85 0 8 -0.019293
42 84 0 8 -0.019302
19 85 0 8 -0.019308
54 85 0 8 -0.019317
54 84 0 8 -0.019320
14 65 0 8 -0.019347
44 92 0 8 -0.019350
42 92 0 8 -0.019362
31 99 0 8 -0.019382
31 98 0 8 -0.019382
48 85 0 8 -0.019383
48 84 0 8 -0.019385
46 92 0 8 -0.019407
55 85 0 8 -0.019414
55 84 0 8 -0.019416
53 85 0 8 -0.019438
67 86 0 8 -0.019441
53 84 0 8 -0.019441
12 76 0 8 -0.019450
3 83 0 8 -0.019470
24 73 0 8 -0.019476
44 96 0 8 -0.019482
42 96 0 8 -0.019497
51 82 0 8 -0.019509
48 92 0 8 -0.019519
31 97 0 8 -0.019520
19 49 0 8 -0.019527
46 96 0 8 -0.019539
30 73 0 8 -0.019560
61 96 0 8 -0.019565
64 97 0 8 -0.019565
49 84 0 8 -0.019568
49 85 0 8 -0.019569
52 85 0 8 -0.019577
52 84 0 8 -0.019580
54 92 0 8 -0.019584
5 83 0 8 -0.019589
55 92 0 8 -0.019592
43 84 0 8 -0.019608
34 51 0 8 -0.019612
49 92 0 8 -0.019633
48 96 0 8 -0.019645
6 83 0 8 -0.019652
27 73 0 8 -0.019654
43 85 0 8 -0.019658
26 73 0 8 -0.019658
31 95 0 8 -0.019667
29 73 0 8 -0.019681
28 73 0 8 -0.019681
17 70 0 8 -0.019683
52 92 0 8 -0.019704
32 73 0 8 -0.019714
54 96 0 8 -0.019717
55 96 0 8 -0.019721
53 92 0 8 -0.019743
51 81 0 8 -0.019747
51 80 0 8 -0.019747
49 96 0 8 -0.019768
47 91 0 8 -0.019790
17 75 0 8 -0.019823
50 87 0 8 -0.019838
52 96 0 8 -0.019840
33 73 0 8 -0.019855
15 56 0 8 -0.019877
53 96 0 8 -0.019882
18 87 0 8 -0.019894
66 90 0 8 -0.019911
38 84 0 8 -0.019930
9 83 0 8 -0.019937
35 66 0 8 -0.019939
13 61 0 8 -0.019946
38 85 0 8 -0.019948
43 83 0 8 -0.019963
8 83 0 8 -0.019971
23 74 0 8 -0.020004
25 77 0 8 -0.020012
21 75 0 8 -0.020032
35 58 0 8 -0.020061
50 82 0 8 -0.020079
39 89 0 8 -0.020080
10 84 0 8 -0.020096
67 89 0 8 -0.020145
23 76 0 8 -0.020146
84 96 0 8 -0.020194
13 83 0 8 -0.020202
39 88 0 8 -0.020202
47 94 0 8 -0.020212
7 80 0 8 -0.020285
7 81 0 8 -0.020285
68 96 0 8 -0.020315
67 88 0 8 -0.020319
18 62 0 8 -0.020339
24 75 0 8 -0.020386
36 75 0 8 -0.020386
21 70 0 8 -0.020408
47 99 0 8 -0.020409
60 74 0 8 -0.020435
29 75 0 8 -0.020441
33 93 0 8 -0.020453
27 75 0 8 -0.020462
84 92 0 8 -0.020463
47 98 0 8 -0.020466
25 62 0 8 -0.020466
28 75 0 8 -0.020468
15 92 0 8 -0.020475
16 74 0 8 -0.020484
26 75 0 8 -0.020491
62 67 0 8 -0.020507
67 82 0 8 -0.020532
17 83 0 8 -0.020542
50 80 0 8 -0.020553
50 81 0 8 -0.020553
22 73 0 8 -0.020561
30 75 0 8 -0.020576
39 82 0 8 -0.020583
85 96 0 8 -0.020596
32 75 0 8 -0.020604
47 97 0 8 -0.020605
22 75 0 8 -0.020607
16 76 0 8 -0.020641
24 70 0 8 -0.020658
1 90 0 8 -0.020667
23 78 0 8 -0.020668
14 39 0 8 -0.020725
41 56 0 8 -0.020726
47 95 0 8 -0.020743
41 59 0 8 -0.020760
39 87 0 8 -0.020761
30 70 0 8 -0.020782
40 73 0 8 -0.020789
16 90 0 8 -0.020803
12 74 0 8 -0.020808
60 76 0 8 -0.020838
2 90 0 8 -0.020878
23 90 0 8 -0.020881
11 89 0 8 -0.020892
85 92 0 8 -0.020903
26 70 0 8 -0.020946
17 93 0 8 -0.020964
44 73 0 8 -0.020988
33 70 0 8 -0.020998
58 92 0 8 -0.021006
29 70 0 8 -0.021006
27 70 0 8 -0.021011
28 70 0 8 -0.021016
68 92 0 8 -0.021027
43 73 0 8 -0.021039
39 86 0 8 -0.021048
32 70 0 8 -0.021074
42 73 0 8 -0.021076
58 96 0 8 -0.021078
22 70 0 8 -0.021118
16 78 0 8 -0.021119
36 56 0 8 -0.021136
15 60 0 8 -0.021143
14 61 0 8 -0.021151
64 99 0 8 -0.021171
58 84 0 8 -0.021177
61 85 0 8 -0.021178
11 88 0 8 -0.021195
58 85 0 8 -0.021202
39 81 0 8 -0.021220
39 80 0 8 -0.021220
61 84 0 8 -0.021264
46 75 0 8 -0.021293
54 73 0 8 -0.021307
46 73 0 8 -0.021308
67 81 0 8 -0.021317
67 80 0 8 -0.021317
36 59 0 8 -0.021319
55 73 0 8 -0.021362
48 73 0 8 -0.021372
33 75 0 8 -0.021383
43 70 0 8 -0.021398
14 83 0 8 -0.021428
40 75 0 8 -0.021481
51 74 0 8 -0.021483
38 73 0 8 -0.021494
53 73 0 8 -0.021494
11 70 0 8 -0.021508
35 47 0 8 -0.021513
15 59 0 8 -0.021514
36 60 0 8 -0.021530
52 73 0 8 -0.021541
11 36 0 8 -0.021552
49 73 0 8 -0.021569
51 76 0 8 -0.021582
18 89 0 8 -0.021611
50 74 0 8 -0.021616
18 88 0 8 -0.021628
11 87 0 8 -0.021654
33 83 0 8 -0.021685
44 75 0 8 -0.021687
7 93 0 8 -0.021692
34 39 0 8 -0.021722
1 62 0 8 -0.021800
15 79 0 8 -0.021800
50 76 0 8 -0.021804
42 75 0 8 -0.021829
60 92 0 8 -0.021850
25 89 0 8 -0.021863
21 83 0 8 -0.021938
40 70 0 8 -0.021947
20 89 0 8 -0.022018
54 75 0 8 -0.022020
19 58 0 8 -0.022027
18 86 0 8 -0.022029
55 75 0 8 -0.022053
68 84 0 8 -0.022066
14 86 0 8 -0.022077
68 85 0 8 -0.022092
48 75 0 8 -0.022093
56 69 0 8 -0.022095
51 78 0 8 -0.022115
52 75 0 8 -0.022118
79 90 0 8 -0.022125
65 85 0 8 -0.022126
30 83 0 8 -0.022128
53 75 0 8 -0.022152
3 93 0 8 -0.022167
18 81 0 8 -0.022192
18 80 0 8 -0.022192
38 70 0 8 -0.022214
65 83 0 8 -0.022222
44 70 0 8 -0.022222
60 90 0 8 -0.022225
10 79 0 8 -0.022227
24 83 0 8 -0.022228
59 69 0 8 -0.022233
42 70 0 8 -0.022235
20 87 0 8 -0.022241
49 75 0 8 -0.022253
46 70 0 8 -0.022285
15 34 0 8 -0.022333
38 75 0 8 -0.022339
35 61 0 8 -0.022352
48 70 0 8 -0.022401
19 68 0 8 -0.022422
22 83 0 8 -0.022432
18 82 0 8 -0.022434
35 82 0 8 -0.022436
39 74 0 8 -0.022452
55 70 0 8 -0.022476
54 70 0 8 -0.022482
11 86 0 8 -0.022504
49 70 0 8 -0.022534
43 75 0 8 -0.022551
26 83 0 8 -0.022557
50 78 0 8 -0.022557
52 70 0 8 -0.022578
39 76 0 8 -0.022589
20 88 0 8 -0.022606
7 65 0 8 -0.022615
29 83 0 8 -0.022650
10 71 0 8 -0.022652
28 83 0 8 -0.022653
27 83 0 8 -0.022667
53 70 0 8 -0.022682
18 96 0 8 -0.022702
32 83 0 8 -0.022721
10 31 0 8 -0.022761
45 69 0 8 -0.022761
11 82 0 8 -0.022763
25 87 0 8 -0.022832
14 37 0 8 -0.022838
11 81 0 8 -0.022883
11 80 0 8 -0.022883
65 84 0 8 -0.022936
11 62 0 8 -0.023055
45 50 0 8 -0.023106
25 88 0 8 -0.023135
6 93 0 8 -0.023157
2 51 0 8 -0.023171
2 62 0 8 -0.023176
5 93 0 8 -0.023177
11 74 0 8 -0.023199
67 74 0 8 -0.023212
19 77 0 8 -0.023304
41 74 0 8 -0.023338
67 76 0 8 -0.023349
39 78 0 8 -0.023366
39 59 0 8 -0.023367
11 76 0 8 -0.023396
10 75 0 8 -0.023434
20 74 0 8 -0.023454
9 93 0 8 -0.023467
36 72 0 8 -0.023482
25 74 0 8 -0.023492
61 73 0 8 -0.023513
61 70 0 8 -0.023514
41 76 0 8 -0.023520
70 85 0 8 -0.023558
4 93 0 8 -0.023563
41 92 0 8 -0.023567
3 79 0 8 -0.023583
12 64 0 8 -0.023603
8 93 0 8 -0.023625
4 79 0 8 -0.023641
39 56 0 8 -0.023641
70 84 0 8 -0.023695
31 89 0 8 -0.023729
6 79 0 8 -0.023739
5 79 0 8 -0.023739
20 76 0 8 -0.023745
25 76 0 8 -0.023754
58 70 0 8 -0.023765
18 74 0 8 -0.023789
40 83 0 8 -0.023800
23 62 0 8 -0.023824
68 73 0 8 -0.023853
18 76 0 8 -0.023922
41 78 0 8 -0.023947
36 70 0 8 -0.023976
58 75 0 8 -0.023996
38 83 0 8 -0.024002
46 83 0 8 -0.024018
42 83 0 8 -0.024034
1 51 0 8 -0.024041
39 62 0 8 -0.024079
4 77 0 8 -0.024083
8 79 0 8 -0.024094
9 79 0 8 -0.024096
63 92 0 8 -0.024098
58 73 0 8 -0.024127
37 86 0 8 -0.024131
61 75 0 8 -0.024155
44 83 0 8 -0.024164
31 88 0 8 -0.024175
11 78 0 8 -0.024181
75 83 0 8 -0.024197
15 75 0 8 -0.024234
12 90 0 8 -0.024258
48 83 0 8 -0.024279
56 93 0 8 -0.024291
65 70 0 8 -0.024310
6 57 0 8 -0.024311
55 83 0 8 -0.024311
52 83 0 8 -0.024316
67 78 0 8 -0.024338
49 83 0 8 -0.024411
19 61 0 8 -0.024418
21 93 0 8 -0.024418
20 78 0 8 -0.024439
13 72 0 8 -0.024443
6 77 0 8 -0.024451
54 83 0 8 -0.024453
25 78 0 8 -0.024477
31 87 0 8 -0.024515
5 77 0 8 -0.024532
7 89 0 8 -0.024533
19 50 0 8 -0.024622
35 86 0 8 -0.024631
18 92 0 8 -0.024647
12 41 0 8 -0.024650
8 57 0 8 -0.024666
5 57 0 8 -0.024694
18 78 0 8 -0.024701
69 90 0 8 -0.024717
3 57 0 8 -0.024729
9 57 0 8 -0.024730
53 83 0 8 -0.024731
10 47 0 8 -0.024792
38 93 0 8 -0.024823
34 60 0 8 -0.024856
11 92 0 8 -0.024866
31 66 0 8 -0.024867
68 75 0 8 -0.024922
4 57 0 8 -0.024951
7 87 0 8 -0.024974
8 77 0 8 -0.025002
45 60 0 8 -0.025020
24 93 0 8 -0.025038
47 89 0 8 -0.025044
17 79 0 8 -0.025138
19 90 0 8 -0.025169
19 65 0 8 -0.025186
14 74 0 8 -0.025240
11 96 0 8 -0.025254
39 45 0 8 -0.025279
14 76 0 8 -0.025317
50 62 0 8 -0.025334
9 77 0 8 -0.025358
59 93 0 8 -0.025370
3 77 0 8 -0.025393
75 92 0 8 -0.025444
69 83 0 8 -0.025473
47 88 0 8 -0.025516
16 41 0 8 -0.025548
25 66 0 8 -0.025599
75 96 0 8 -0.025604
28 93 0 8 -0.025606
7 62 0 8 -0.025616
19 86 0 8 -0.025626
29 93 0 8 -0.025633
32 93 0 8 -0.025649
4 35 0 8 -0.025668
35 69 0 8 -0.025695
23 73 0 8 -0.025707
65 75 0 8 -0.025719
37 61 0 8 -0.025729
17 77 0 8 -0.025740
66 96 0 8 -0.025753
27 93 0 8 -0.025755
31 36 0 8 -0.025819
68 83 0 8 -0.025820
47 87 0 8 -0.025839
50 90 0 8 -0.025851
21 77 0 8 -0.025859
7 88 0 8 -0.025860
31 86 0 8 -0.025899
58 83 0 8 -0.025959
31 82 0 8 -0.025997
22 57 0 8 -0.026011
21 79 0 8 -0.026028
30 93 0 8 -0.026093
26 93 0 8 -0.026205
31 81 0 8 -0.026211
31 80 0 8 -0.026211
20 86 0 8 -0.026326
24 79 0 8 -0.026339
56 67 0 8 -0.026364
59 67 0 8 -0.026374
59 85 0 8 -0.026398
25 36 0 8 -0.026414
24 77 0 8 -0.026453
66 84 0 8 -0.026491
34 69 0 8 -0.026501
7 77 0 8 -0.026504
30 79 0 8 -0.026509
25 86 0 8 -0.026533
14 78 0 8 -0.026541
17 57 0 8 -0.026576
66 85 0 8 -0.026584
23 39 0 8 -0.026639
34 50 0 8 -0.026655
26 79 0 8 -0.026695
33 79 0 8 -0.026721
18 59 0 8 -0.026744
31 70 0 8 -0.026753
29 79 0 8 -0.026768
27 79 0 8 -0.026772
28 79 0 8 -0.026775
22 79 0 8 -0.026810
21 57 0 8 -0.026810
32 79 0 8 -0.026853
55 93 0 8 -0.026890
40 93 0 8 -0.026946
18 56 0 8 -0.026948
65 73 0 8 -0.026997
2 39 0 8 -0.027029
45 67 0 8 -0.027034
10 35 0 8 -0.027034
22 93 0 8 -0.027036
19 41 0 8 -0.027055
28 77 0 8 -0.027064
29 77 0 8 -0.027064
59 84 0 8 -0.027064
1 39 0 8 -0.027069
13 36 0 8 -0.027077
56 84 0 8 -0.027093
56 85 0 8 -0.027103
31 74 0 8 -0.027110
48 93 0 8 -0.027131
7 19 0 8 -0.027141
7 74 0 8 -0.027157
44 93 0 8 -0.027176
16 77 0 8 -0.027186
27 77 0 8 -0.027223
73 83 0 8 -0.027225
34 41 0 8 -0.027237
43 79 0 8 -0.027244
23 41 0 8 -0.027247
18 45 0 8 -0.027276
3 35 0 8 -0.027349
15 39 0 8 -0.027369
31 76 0 8 -0.027369
39 90 0 8 -0.027375
45 84 0 8 -0.027395
67 90 0 8 -0.027402
45 85 0 8 -0.027405
35 81 0 8 -0.027416
35 80 0 8 -0.027416
47 86 0 8 -0.027422
43 93 0 8 -0.027436
23 51 0 8 -0.027442
7 76 0 8 -0.027460
47 82 0 8 -0.027506
54 93 0 8 -0.027540
47 66 0 8 -0.027542
30 77 0 8 -0.027560
26 77 0 8 -0.027608
79 85 0 8 -0.027649
32 77 0 8 -0.027654
56 77 0 8 -0.027696
53 93 0 8 -0.027715
47 81 0 8 -0.027728
47 80 0 8 -0.027728
79 84 0 8 -0.027729
63 96 0 8 -0.027761
11 59 0 8 -0.027769
20 66 0 8 -0.027782
35 67 0 8 -0.027819
19 36 0 8 -0.027902
6 35 0 8 -0.027914
65 77 0 8 -0.027934
40 79 0 8 -0.027948
11 56 0 8 -0.027950
46 77 0 8 -0.027957
30 57 0 8 -0.028003
24 57 0 8 -0.028017
46 93 0 8 -0.028026
49 93 0 8 -0.028057
36 64 0 8 -0.028058
64 92 0 8 -0.028099
69 96 0 8 -0.028111
31 78 0 8 -0.028188
3 13 0 8 -0.028201
3 25 0 8 -0.028206
51 77 0 8 -0.028214
43 57 0 8 -0.028220
7 78 0 8 -0.028230
38 79 0 8 -0.028257
34 93 0 8 -0.028264
44 79 0 8 -0.028280
52 93 0 8 -0.028286
43 77 0 8 -0.028291
42 79 0 8 -0.028316
5 25 0 8 -0.028334
46 79 0 8 -0.028346
40 77 0 8 -0.028411
6 25 0 8 -0.028414
27 57 0 8 -0.028415
28 57 0 8 -0.028431
15 72 0 8 -0.028476
26 57 0 8 -0.028492
29 57 0 8 -0.028492
48 79 0 8 -0.028495
22 77 0 8 -0.028498
4 25 0 8 -0.028550
32 57 0 8 -0.028553
6 13 0 8 -0.028555
42 77 0 8 -0.028572
11 90 0 8 -0.028589
54 79 0 8 -0.028605
55 79 0 8 -0.028611
48 77 0 8 -0.028628
69 92 0 8 -0.028629
38 57 0 8 -0.028666
49 79 0 8 -0.028674
5 35 0 8 -0.028684
2 11 0 8 -0.028695
1 11 0 8 -0.028697
16 73 0 8 -0.028697
3 20 0 8 -0.028703
44 77 0 8 -0.028710
52 79 0 8 -0.028725
42 93 0 8 -0.028761
1 18 0 8 -0.028765
2 18 0 8 -0.028769
11 45 0 8 -0.028781
59 77 0 8 -0.028785
5 20 0 8 -0.028794
60 79 0 8 -0.028819
53 79 0 8 -0.028852
8 25 0 8 -0.028864
47 74 0 8 -0.028866
6 20 0 8 -0.028892
18 90 0 8 -0.028899
5 13 0 8 -0.028902
38 77 0 8 -0.028906
9 25 0 8 -0.028912
20 77 0 8 -0.028977
61 93 0 8 -0.028993
54 77 0 8 -0.029053
4 13 0 8 -0.029056
41 57 0 8 -0.029078
61 79 0 8 -0.029097
47 76 0 8 -0.029146
4 20 0 8 -0.029161
36 79 0 8 -0.029188
13 74 0 8 -0.029208
63 75 0 8 -0.029248
9 35 0 8 -0.029250
53 77 0 8 -0.029274
20 90 0 8 -0.029294
8 20 0 8 -0.029329
45 77 0 8 -0.029333
8 35 0 8 -0.029355
9 20 0 8 -0.029383
47 70 0 8 -0.029408
8 13 0 8 -0.029428
51 62 0 8 -0.029433
7 36 0 8 -0.029465
33 72 0 8 -0.029536
37 65 0 8 -0.029538
49 77 0 8 -0.029599
7 86 0 8 -0.029635
31 62 0 8 -0.029648
52 77 0 8 -0.029711
2 69 0 8 -0.029752
33 57 0 8 -0.029798
25 90 0 8 -0.029837
6 14 0 8 -0.029862
16 69 0 8 -0.029889
45 75 0 8 -0.029897
3 14 0 8 -0.029934
34 84 0 8 -0.029986
47 78 0 8 -0.029988
51 83 0 8 -0.030006
34 85 0 8 -0.030021
40 57 0 8 -0.030095
1 69 0 8 -0.030100
61 77 0 8 -0.030100
4 14 0 8 -0.030107
55 77 0 8 -0.030108
58 93 0 8 -0.030137
65 79 0 8 -0.030233
5 14 0 8 -0.030273
44 57 0 8 -0.030288
68 77 0 8 -0.030319
59 75 0 8 -0.030333
13 78 0 8 -0.030349
58 79 0 8 -0.030371
13 66 0 8 -0.030455
16 51 0 8 -0.030484
31 92 0 8 -0.030498
60 96 0 8 -0.030526
60 70 0 8 -0.030622
68 79 0 8 -0.030628
46 57 0 8 -0.030673
31 96 0 8 -0.030763
42 57 0 8 -0.030766
8 14 0 8 -0.030799
48 57 0 8 -0.030809
17 25 0 8 -0.030815
18 34 0 8 -0.030818
7 37 0 8 -0.030866
9 14 0 8 -0.030880
34 67 0 8 -0.030885
3 72 0 8 -0.030894
14 71 0 8 -0.030941
36 47 0 8 -0.031006
13 76 0 8 -0.031019
33 71 0 8 -0.031022
17 35 0 8 -0.031022
18 37 0 8 -0.031042
56 75 0 8 -0.031159
52 57 0 8 -0.031179
5 72 0 8 -0.031179
3 71 0 8 -0.031232
49 57 0 8 -0.031233
1 93 0 8 -0.031287
58 77 0 8 -0.031294
12 59 0 8 -0.031312
1 50 0 8 -0.031332
2 50 0 8 -0.031348
23 69 0 8 -0.031424
7 66 0 8 -0.031491
14 36 0 8 -0.031501
15 57 0 8 -0.031562
59 73 0 8 -0.031603
21 35 0 8 -0.031615
23 50 0 8 -0.031704
10 57 0 8 -0.031724
37 43 0 8 -0.031733
12 56 0 8 -0.031741
14 41 0 8 -0.031800
56 73 0 8 -0.031851
6 72 0 8 -0.031854
36 73 0 8 -0.031870
9 71 0 8 -0.031934
11 34 0 8 -0.031961
4 71 0 8 -0.031984
8 71 0 8 -0.032003
2 41 0 8 -0.032027
4 72 0 8 -0.032060
47 62 0 8 -0.032092
12 51 0 8 -0.032105
5 71 0 8 -0.032133
45 73 0 8 -0.032137
6 71 0 8 -0.032210
24 35 0 8 -0.032223
31 90 0 8 -0.032247
34 47 0 8 -0.032254
26 35 0 8 -0.032257
10 20 0 8 -0.032311
9 72 0 8 -0.032369
8 72 0 8 -0.032424
19 69 0 8 -0.032460
41 60 0 8 -0.032628
1 41 0 8 -0.032640
65 71 0 8 -0.032642
2 84 0 8 -0.032660
28 35 0 8 -0.032671
2 85 0 8 -0.032677
29 35 0 8 -0.032696
2 60 0 8 -0.032712
11 37 0 8 -0.032738
47 92 0 8 -0.032769
1 60 0 8 -0.032782
27 35 0 8 -0.032784
15 31 0 8 -0.032839
1 84 0 8 -0.032846
1 85 0 8 -0.032862
34 77 0 8 -0.032948
47 96 0 8 -0.033075
15 20 0 8 -0.033080
4 19 0 8 -0.033185
23 60 0 8 -0.033211
17 71 0 8 -0.033237
7 90 0 8 -0.033287
12 34 0 8 -0.033293
30 35 0 8 -0.033446
14 62 0 8 -0.033476
34 75 0 8 -0.033524
23 84 0 8 -0.033661
23 85 0 8 -0.033717
16 85 0 8 -0.033723
31 59 0 8 -0.033743
7 15 0 8 -0.033846
16 84 0 8 -0.033879
13 37 0 8 -0.033879
10 25 0 8 -0.033888
47 90 0 8 -0.033942
31 56 0 8 -0.033951
66 83 0 8 -0.034002
3 19 0 8 -0.034034
18 77 0 8 -0.034092
17 72 0 8 -0.034122
22 72 0 8 -0.034213
2 12 0 8 -0.034246
66 93 0 8 -0.034258
24 72 0 8 -0.034306
21 72 0 8 -0.034398
5 19 0 8 -0.034405
2 93 0 8 -0.034418
21 71 0 8 -0.034419
34 73 0 8 -0.034432
6 19 0 8 -0.034524
41 75 0 8 -0.034556
26 72 0 8 -0.034651
1 12 0 8 -0.034656
24 71 0 8 -0.034740
12 45 0 8 -0.034784
35 64 0 8 -0.034877
28 72 0 8 -0.034904
29 72 0 8 -0.034913
16 31 0 8 -0.034946
27 72 0 8 -0.034956
16 60 0 8 -0.034959
31 45 0 8 -0.034986
32 72 0 8 -0.034987
1 77 0 8 -0.034991
22 71 0 8 -0.034993
8 19 0 8 -0.035016
9 19 0 8 -0.035041
37 55 0 8 -0.035091
14 64 0 8 -0.035203
22 35 0 8 -0.035236
23 93 0 8 -0.035319
26 71 0 8 -0.035344
15 47 0 8 -0.035390
57 62 0 8 -0.035393
16 50 0 8 -0.035439
30 72 0 8 -0.035457
28 71 0 8 -0.035473
27 71 0 8 -0.035500
29 71 0 8 -0.035504
32 71 0 8 -0.035510
1 67 0 8 -0.035512
41 69 0 8 -0.035525
2 31 0 8 -0.035605
2 67 0 8 -0.035623
1 31 0 8 -0.035631
15 25 0 8 -0.035674
51 59 0 8 -0.035679
23 31 0 8 -0.035789
38 72 0 8 -0.035813
19 71 0 8 -0.035826
35 62 0 8 -0.036037
39 69 0 8 -0.036139
30 71 0 8 -0.036139
23 67 0 8 -0.036157
40 72 0 8 -0.036213
50 70 0 8 -0.036255
51 69 0 8 -0.036264
66 79 0 8 -0.036294
47 59 0 8 -0.036422
43 72 0 8 -0.036435
16 75 0 8 -0.036463
64 74 0 8 -0.036495
51 56 0 8 -0.036520
37 48 0 8 -0.036576
10 37 0 8 -0.036636
23 75 0 8 -0.036641
19 75 0 8 -0.036644
47 56 0 8 -0.036645
37 42 0 8 -0.036651
37 46 0 8 -0.036694
64 76 0 8 -0.036731
48 72 0 8 -0.036762
37 52 0 8 -0.036765
44 72 0 8 -0.036782
37 44 0 8 -0.036796
38 71 0 8 -0.036850
40 71 0 8 -0.036915
46 72 0 8 -0.036957
54 72 0 8 -0.037008
42 72 0 8 -0.037038
16 63 0 8 -0.037067
39 51 0 8 -0.037161
55 72 0 8 -0.037177
46 71 0 8 -0.037200
2 77 0 8 -0.037211
18 23 0 8 -0.037273
39 85 0 8 -0.037287
50 92 0 8 -0.037314
39 93 0 8 -0.037325
39 84 0 8 -0.037414
44 71 0 8 -0.037446
20 75 0 8 -0.037464
1 75 0 8 -0.037473
53 72 0 8 -0.037474
2 75 0 8 -0.037497
37 49 0 8 -0.037502
48 71 0 8 -0.037541
50 96 0 8 -0.037620
63 68 0 8 -0.037629
64 96 0 8 -0.037656
67 96 0 8 -0.037666
61 72 0 8 -0.037668
49 71 0 8 -0.037681
11 16 0 8 -0.037696
37 54 0 8 -0.037698
19 66 0 8 -0.037698
54 71 0 8 -0.037711
41 50 0 8 -0.037776
69 79 0 8 -0.037782
67 92 0 8 -0.037810
42 71 0 8 -0.037862
52 71 0 8 -0.037864
37 53 0 8 -0.037918
55 71 0 8 -0.037957
67 83 0 8 -0.037982
49 72 0 8 -0.038010
16 47 0 8 -0.038038
12 35 0 8 -0.038052
53 71 0 8 -0.038183
51 70 0 8 -0.038242
33 63 0 8 -0.038294
3 64 0 8 -0.038471
35 41 0 8 -0.038515
61 71 0 8 -0.038541
51 60 0 8 -0.038668
2 73 0 8 -0.038691
50 59 0 8 -0.038701
2 47 0 8 -0.038723
1 73 0 8 -0.038728
1 47 0 8 -0.038760
50 56 0 8 -0.038850
23 47 0 8 -0.038854
3 63 0 8 -0.038877
11 23 0 8 -0.038881
64 78 0 8 -0.038948
43 71 0 8 -0.038974
20 41 0 8 -0.039013
5 64 0 8 -0.039069
19 67 0 8 -0.039080
4 63 0 8 -0.039092
23 77 0 8 -0.039176
12 23 0 8 -0.039201
18 51 0 8 -0.039222
41 93 0 8 -0.039247
6 64 0 8 -0.039301
58 71 0 8 -0.039364
4 64 0 8 -0.039389
39 75 0 8 -0.039496
5 63 0 8 -0.039554
18 85 0 8 -0.039597
18 60 0 8 -0.039620
18 84 0 8 -0.039658
10 64 0 8 -0.039673
66 77 0 8 -0.039688
11 51 0 8 -0.039736
8 64 0 8 -0.039751
39 60 0 8 -0.039856
9 64 0 8 -0.039864
6 63 0 8 -0.039874
10 19 0 8 -0.039897
58 72 0 8 -0.039952
60 73 0 8 -0.040094
12 73 0 8 -0.040214
18 93 0 8 -0.040229
8 63 0 8 -0.040246
37 68 0 8 -0.040260
63 74 0 8 -0.040323
37 58 0 8 -0.040450
25 75 0 8 -0.040468
9 63 0 8 -0.040485
16 67 0 8 -0.040581
15 35 0 8 -0.040923
11 85 0 8 -0.040953
11 84 0 8 -0.040976
65 72 0 8 -0.041153
11 93 0 8 -0.041189
11 77 0 8 -0.041225
13 62 0 8 -0.041242
18 75 0 8 -0.041313
63 76 0 8 -0.041406
12 20 0 8 -0.041593
12 39 0 8 -0.041792
35 51 0 8 -0.041885
20 85 0 8 -0.042144
50 83 0 8 -0.042250
20 84 0 8 -0.042268
11 69 0 8 -0.042320
12 37 0 8 -0.042327
18 69 0 8 -0.042508
63 78 0 8 -0.042569
22 63 0 8 -0.042593
17 64 0 8 -0.042623
11 75 0 8 -0.042790
21 64 0 8 -0.042797
24 64 0 8 -0.042920
51 67 0 8 -0.043111
67 79 0 8 -0.043137
21 63 0 8 -0.043207
17 63 0 8 -0.043247
57 69 0 8 -0.043286
25 85 0 8 -0.043460
11 60 0 8 -0.043469
25 84 0 8 -0.043548
51 75 0 8 -0.043913
24 63 0 8 -0.044174
27 64 0 8 -0.044232
26 64 0 8 -0.044249
26 63 0 8 -0.044287
29 64 0 8 -0.044291
28 64 0 8 -0.044296
39 50 0 8 -0.044306
30 64 0 8 -0.044376
32 64 0 8 -0.044537
31 93 0 8 -0.044558
29 63 0 8 -0.044715
28 63 0 8 -0.044730
43 64 0 8 -0.044785
41 67 0 8 -0.044839
12 71 0 8 -0.044846
22 64 0 8 -0.044938
27 63 0 8 -0.044946
7 75 0 8 -0.045221
66 72 0 8 -0.045289
50 79 0 8 -0.045327
32 63 0 8 -0.045409
38 64 0 8 -0.045430
25 41 0 8 -0.045466
30 63 0 8 -0.045486
12 18 0 8 -0.045500
14 73 0 8 -0.045643
40 64 0 8 -0.045931
11 50 0 8 -0.045985
19 73 0 8 -0.046124
50 73 0 8 -0.046203
31 85 0 8 -0.046385
31 84 0 8 -0.046404
12 25 0 8 -0.046452
38 63 0 8 -0.046472
36 63 0 8 -0.046482
20 73 0 8 -0.046535
31 37 0 8 -0.046557
15 37 0 8 -0.046653
43 63 0 8 -0.046726
18 50 0 8 -0.046768
39 73 0 8 -0.046786
25 60 0 8 -0.046795
44 64 0 8 -0.046839
39 77 0 8 -0.046934
46 64 0 8 -0.046966
42 64 0 8 -0.046996
40 63 0 8 -0.047028
67 73 0 8 -0.047084
20 60 0 8 -0.047107
48 64 0 8 -0.047120
19 60 0 8 -0.047147
54 64 0 8 -0.047221
31 77 0 8 -0.047328
18 35 0 8 -0.047496
55 64 0 8 -0.047496
47 93 0 8 -0.047674
31 51 0 8 -0.047694
44 63 0 8 -0.047703
25 73 0 8 -0.047722
53 64 0 8 -0.047828
48 63 0 8 -0.047890
25 51 0 8 -0.047924
52 64 0 8 -0.047940
20 69 0 8 -0.047962
39 67 0 8 -0.048059
49 64 0 8 -0.048141
46 63 0 8 -0.048224
14 31 0 8 -0.048279
39 57 0 8 -0.048305
7 85 0 8 -0.048323
7 84 0 8 -0.048408
4 37 0 8 -0.048476
54 63 0 8 -0.048508
53 63 0 8 -0.048748
18 73 0 8 -0.048750
47 85 0 8 -0.048774
47 84 0 8 -0.048791
49 63 0 8 -0.048801
31 75 0 8 -0.048887
55 63 0 8 -0.049054
42 63 0 8 -0.049067
25 69 0 8 -0.049125
11 67 0 8 -0.049234
66 71 0 8 -0.049290
52 63 0 8 -0.049322
11 73 0 8 -0.049332
20 51 0 8 -0.049410
13 39 0 8 -0.049544
3 37 0 8 -0.049565
58 63 0 8 -0.050028
31 69 0 8 -0.050074
5 37 0 8 -0.050139
12 57 0 8 -0.050281
6 37 0 8 -0.050386
51 57 0 8 -0.050426
18 67 0 8 -0.050507
12 63 0 8 -0.050565
47 77 0 8 -0.050588
18 41 0 8 -0.050651
9 37 0 8 -0.050675
8 37 0 8 -0.050762
51 72 0 8 -0.051247
58 64 0 8 -0.051506
31 60 0 8 -0.051564
47 75 0 8 -0.051575
18 57 0 8 -0.051632
7 41 0 8 -0.051998
11 41 0 8 -0.052181
12 31 0 8 -0.052412
7 60 0 8 -0.052433
17 37 0 8 -0.052448
11 35 0 8 -0.052477
57 67 0 8 -0.052534
13 18 0 8 -0.052576
14 47 0 8 -0.052592
16 37 0 8 -0.052628
64 83 0 8 -0.052833
14 51 0 8 -0.052948
13 75 0 8 -0.052979
37 64 0 8 -0.053329
47 69 0 8 -0.053403
51 79 0 8 -0.053451
7 73 0 8 -0.053554
41 47 0 8 -0.053654
7 12 0 8 -0.053667
31 50 0 8 -0.053909
11 57 0 8 -0.054088
21 37 0 8 -0.054350
13 77 0 8 -0.054444
63 70 0 8 -0.054539
25 50 0 8 -0.054628
20 50 0 8 -0.054678
13 60 0 8 -0.054691
1 37 0 8 -0.054733
37 66 0 8 -0.054969
47 60 0 8 -0.054970
24 37 0 8 -0.055125
2 37 0 8 -0.055318
13 69 0 8 -0.055338
26 37 0 8 -0.055352
7 69 0 8 -0.055422
22 37 0 8 -0.055502
7 51 0 8 -0.055708
12 47 0 8 -0.055761
31 73 0 8 -0.055899
27 37 0 8 -0.055975
30 37 0 8 -0.056039
28 37 0 8 -0.056053
29 37 0 8 -0.056114
51 64 0 8 -0.056249
32 37 0 8 -0.056273
20 67 0 8 -0.056430
64 70 0 8 -0.056501
13 50 0 8 -0.057750
25 67 0 8 -0.058297
31 67 0 8 -0.058492
47 73 0 8 -0.058825
59 64 0 8 -0.059252
19 39 0 8 -0.059291
56 64 0 8 -0.060168
31 41 0 8 -0.060288
23 37 0 8 -0.061318
63 79 0 8 -0.062126
47 67 0 8 -0.062337
7 50 0 8 -0.062926
7 67 0 8 -0.063175
19 51 0 8 -0.063193
31 57 0 8 -0.063471
13 31 0 8 -0.063530
50 57 0 8 -0.063576
45 64 0 8 -0.064194
34 64 0 8 -0.064221
16 64 0 8 -0.064562
50 71 0 8 -0.064686
23 64 0 8 -0.065189
13 67 0 8 -0.065270
64 79 0 8 -0.066034
19 31 0 8 -0.066675
14 63 0 8 -0.067030
47 57 0 8 -0.067578
19 37 0 8 -0.067862
13 47 0 8 -0.068031
45 63 0 8 -0.068217
56 63 0 8 -0.069859
11 19 0 8 -0.070140
19 47 0 8 -0.071545
2 64 0 8 -0.072800
34 63 0 8 -0.073340
1 64 0 8 -0.073512
23 63 0 8 -0.077656
50 63 0 8 -0.080600
2 63 0 8 -0.083751
1 63 0 8 -0.084073
25 64 0 8 -0.093112
39 64 0 8 -0.094694
20 64 0 8 -0.095238
39 63 0 8 -0.096107
18 64 0 8 -0.096432
57 64 0 8 -0.096499
11 64 0 8 -0.100540
18 63 0 8 -0.105421
20 63 0 8 -0.106898
11 63 0 8 -0.107984
7 64 0 8 -0.108387
25 63 0 8 -0.109401
31 64 0 8 -0.113638
47 64 0 8 -0.119356
31 63 0 8 -0.120414
7 63 0 8 -0.122649
47 63 0 8 -0.126459
