# Supplementary material for: A new ensemble coevolution system for detecting HIV-1 protein coevolution
Source: Biol Direct. 2015 Jan 7;10:1. doi: 10.1186/s13062-014-0031-8 (PMC4332441; doi:10.1186/s13062-014-0031-8)
Supplement: Additional file 3: — Software. The Matlab toolbox and the manual of our ensemble coevolution system are provided. The sequence datasets are also available. [file 13062_2014_31_MOESM3_ESM.zip › EnsembleCoevolutionSystem/PSICOV/FindMajorAminoAcid.m]

function [ MajorAA,MaxDominateAA ] = FindMajorAminoAcid( AASet,Cutoff )
% get all amino acids in each column that are above the probability Cutoff.
AASymbol='ARNDCQEGHILKMFPSTWYVBZX*-?';
[ Row,Col ] = size( AASet );

AAProbNonGap = zeros( 24,Col ); % in this case, '-' and '?' is not interested.
for q = 1:24
    parfor p = 1:Col
       if Row -length( find( AASet(:,p) == '-')) > 0
          AAProbNonGap( q,p ) = length( find( AASet(:,p) == AASymbol(q) ) )/( Row-length( find( AASet(:,p) == '-') ));
       end
    end
end

MajorAA = repmat('-',1,Col);
parfor p = 1:Col
    [ ~,MaxPos ] = max( AAProbNonGap(:,p) );
    MajorAA( p ) = AASymbol( MaxPos );
end
if nargout == 1, return;end

if nargin==1,Cutoff = 0; end
MaxDominateAA = cell(1,Col);
parfor p = 1:Col
    [ MaxValue,MaxPos ] = sort( AAProbNonGap(:,p),'descend');
    MaxDominateAA{p} = MaxPos(find(MaxValue>Cutoff));
end

end
