# Supplementary material for: A new ensemble coevolution system for detecting HIV-1 protein coevolution
Source: Biol Direct. 2015 Jan 7;10:1. doi: 10.1186/s13062-014-0031-8 (PMC4332441; doi:10.1186/s13062-014-0031-8)
Supplement: Additional file 3: — Software. The Matlab toolbox and the manual of our ensemble coevolution system are provided. The sequence datasets are also available. [file 13062_2014_31_MOESM3_ESM.zip › EnsembleCoevolutionSystem/PSICOV/PSICOV_PrepareInput.m]

% function PSICOV_PrepareInput
fclose('all');

[ AllSequence,SeqTitle,SeqID ] = ExtractSequenceOut( '/home/lowie/EnsembleCoevolutionSystem/Dataset/Process_PR_AA_NoGap.fasta' );
[ Row,Col ] = size( AllSequence );
fid = fopen( '/home/lowie/EnsembleCoevolutionSystem/PSICOV/Process_PR_AA_NoGap_psicov.selex','w');
for i = 1:Row
    fprintf(fid,'%s\n', AllSequence(i,:));
end
fclose(fid);
