# Supplementary material for: A new ensemble coevolution system for detecting HIV-1 protein coevolution
Source: Biol Direct. 2015 Jan 7;10:1. doi: 10.1186/s13062-014-0031-8 (PMC4332441; doi:10.1186/s13062-014-0031-8)
Supplement: Additional file 3: — Software. The Matlab toolbox and the manual of our ensemble coevolution system are provided. The sequence datasets are also available. [file 13062_2014_31_MOESM3_ESM.zip › EnsembleCoevolutionSystem/PhyCMAP/Readme.txt]

If you used this method, please cite the following article: 

Wang Z, Xu J (2013) Predicting protein contact map using evolutionary and phys-
ical constraints by integer programming. Bioinformatics 29: i266–i273.


The online software availability: http://raptorx.uchicago.edu/
