# Supplementary material for: A new ensemble coevolution system for detecting HIV-1 protein coevolution
Source: Biol Direct. 2015 Jan 7;10:1. doi: 10.1186/s13062-014-0031-8 (PMC4332441; doi:10.1186/s13062-014-0031-8)
Supplement: Additional file 3: — Software. The Matlab toolbox and the manual of our ensemble coevolution system are provided. The sequence datasets are also available. [file 13062_2014_31_MOESM3_ESM.zip › EnsembleCoevolutionSystem/PhyCMAP/Process_PR_AA_NoGap_PhyCMAP.txt]

PFRMAT RR
TARGET 52130
AUTHOR 5686-0056-1885
REMARK AUTHOR RaptorX-Roll
REMARK developer Zhiyong Wang and Jinbo Xu
METHOD PhyCMAP
MODEL  1
PQITLWQRPLVTIKVGGQLKEALLDTGADDTVLEEMNLPGRWKPKMIGGIGGFIKVRQYD
QILIEICGHKAIGTVLVGPTPVNIIGRNLLTQIGCTLNF
 47   54  0  8  1.00
 45   58  0  8  1.00
 13   75  0  8  1.00
 13   19  0  8  0.95
 13   77  0  8  0.94
 44   58  0  8  0.90
 62   75  0  8  0.88
 45   57  0  8  0.88
 13   76  0  8  0.88
 47   53  0  8  0.86
 52   77  0  8  0.84
 13   20  0  8  0.83
 52   76  0  8  0.81
 44   57  0  8  0.79
 44   56  0  8  0.79
 47   55  0  8  0.79
 54   77  0  8  0.77
 23   32  0  8  0.76
 53   77  0  8  0.76
 47   75  0  8  0.75
 56   62  0  8  0.74
 45   56  0  8  0.74
 13   54  0  8  0.74
 13   47  0  8  0.74
 43   58  0  8  0.74
 24   32  0  8  0.74
 50   77  0  8  0.73
 47   76  0  8  0.73
 13   72  0  8  0.73
 13   64  0  8  0.73
 15   33  0  8  0.73
 10   23  0  8  0.73
 46   57  0  8  0.72
 46   56  0  8  0.72
 45   55  0  8  0.72
 50   75  0  8  0.72
 47   77  0  8  0.72
 51   77  0  8  0.71
 13   93  0  8  0.71
 13   50  0  8  0.71
 13   22  0  8  0.71
 12   20  0  8  0.71
 12   19  0  8  0.71
 44   55  0  8  0.70
 13   23  0  8  0.70
 53   76  0  8  0.70
 43   57  0  8  0.70
 42   58  0  8  0.70
 13   56  0  8  0.69
 47   66  0  8  0.69
 43   56  0  8  0.69
 89   95  0  8  0.69
 48   54  0  8  0.69
 24   33  0  8  0.69
 87   95  0  8  0.68
 54   76  0  8  0.68
 15   36  0  8  0.68
 50   76  0  8  0.68
 13   66  0  8  0.68
 15   47  0  8  0.67
 13   74  0  8  0.67
 11   95  0  8  0.67
 11   77  0  8  0.67
 23   31  0  8  0.67
 54   78  0  8  0.66
 15   64  0  8  0.66
 15   53  0  8  0.66
 13   95  0  8  0.66
 13   53  0  8  0.66
 46   55  0  8  0.66
 46   54  0  8  0.66
 11   75  0  8  0.65
 11   23  0  8  0.65
 71   96  0  8  0.65
 51   76  0  8  0.65
 48   77  0  8  0.65
 62   77  0  8  0.64
 56   75  0  8  0.64
 13   33  0  8  0.64
 15   50  0  8  0.64
 13   63  0  8  0.64
 62   76  0  8  0.64
 52   75  0  8  0.64
 45   59  0  8  0.64
 13   32  0  8  0.64
 76   90  0  8  0.63
 54   75  0  8  0.63
 15   54  0  8  0.63
 88   95  0  8  0.62
 47   56  0  8  0.62
 13   21  0  8  0.62
 20   33  0  8  0.62
 15   77  0  8  0.62
 13   90  0  8  0.62
 13   73  0  8  0.62
 50   56  0  8  0.62
 44   59  0  8  0.61
 42   56  0  8  0.61
 33   47  0  8  0.61
 15   75  0  8  0.61
 11   76  0  8  0.61
 77   84  0  8  0.61
 45   54  0  8  0.61
 70   97  0  8  0.60
 47   97  0  8  0.60
 43   55  0  8  0.60
 24   30  0  8  0.59
  5   77  0  8  0.59
 49   77  0  8  0.59
 47   93  0  8  0.59
 13   97  0  8  0.59
 13   89  0  8  0.59
 12   54  0  8  0.59
  9   23  0  8  0.59
 47   64  0  8  0.59
 12   72  0  8  0.58
 11   73  0  8  0.58
 54   74  0  8  0.58
 54   73  0  8  0.58
 20   32  0  8  0.58
 11   24  0  8  0.58
 84   90  0  8  0.58
 36   44  0  8  0.57
 23   33  0  8  0.57
 71   97  0  8  0.57
 50   89  0  8  0.57
 33   75  0  8  0.57
 15   48  0  8  0.57
 13   84  0  8  0.57
 12   47  0  8  0.57
 11   20  0  8  0.57
 56   76  0  8  0.57
 53   75  0  8  0.57
 53   67  0  8  0.57
 50   67  0  8  0.57
 46   58  0  8  0.57
 42   57  0  8  0.57
 33   76  0  8  0.57
 33   64  0  8  0.57
 24   56  0  8  0.57
 19   54  0  8  0.57
 66   72  0  8  0.56
 11   21  0  8  0.56
  9   24  0  8  0.56
 19   32  0  8  0.56
 71   95  0  8  0.56
 12   78  0  8  0.56
 10   95  0  8  0.56
 10   54  0  8  0.56
 38   44  0  8  0.56
 20   28  0  8  0.56
 50   68  0  8  0.55
 70   96  0  8  0.55
 51   79  0  8  0.55
 50   78  0  8  0.55
 24   64  0  8  0.55
 24   54  0  8  0.55
 13   71  0  8  0.55
 12   74  0  8  0.55
 11   71  0  8  0.55
 10   97  0  8  0.55
 10   76  0  8  0.55
  5   11  0  8  0.55
 23   30  0  8  0.55
 53   66  0  8  0.55
 50   73  0  8  0.55
 56   63  0  8  0.54
 46   53  0  8  0.54
 11   22  0  8  0.54
 51   75  0  8  0.54
  3   77  0  8  0.54
  3   73  0  8  0.54
 13   62  0  8  0.54
 11   66  0  8  0.54
 11   54  0  8  0.54
 51   68  0  8  0.54
 47   67  0  8  0.54
 50   74  0  8  0.54
 47   95  0  8  0.54
  3   96  0  8  0.54
  3   75  0  8  0.54
 23   56  0  8  0.54
 15   76  0  8  0.54
 11   97  0  8  0.54
 10   75  0  8  0.54
 24   31  0  8  0.53
 32   56  0  8  0.53
 23   47  0  8  0.53
 12   64  0  8  0.53
 63   75  0  8  0.53
 33   56  0  8  0.53
 13   36  0  8  0.53
 53   74  0  8  0.52
 46   66  0  8  0.52
  5   97  0  8  0.52
 54   79  0  8  0.52
 48   76  0  8  0.52
 15   93  0  8  0.52
 15   49  0  8  0.52
 56   64  0  8  0.52
 36   43  0  8  0.52
 26   32  0  8  0.52
 14   20  0  8  0.52
 65   71  0  8  0.51
 64   93  0  8  0.51
  5   79  0  8  0.51
 50   90  0  8  0.51
 50   84  0  8  0.51
 50   79  0  8  0.51
 46   77  0  8  0.51
 46   76  0  8  0.51
 46   75  0  8  0.51
 33   77  0  8  0.51
 24   50  0  8  0.51
 22   54  0  8  0.51
 11   78  0  8  0.51
 50   69  0  8  0.51
 87   93  0  8  0.51
 23   29  0  8  0.51
 70   95  0  8  0.50
 52   80  0  8  0.50
 50   82  0  8  0.50
  3   93  0  8  0.50
  3   82  0  8  0.50
 32   64  0  8  0.50
 15   84  0  8  0.50
 15   78  0  8  0.50
 15   73  0  8  0.50
 13   96  0  8  0.50
 10   73  0  8  0.50
 67   73  0  8  0.50
 54   66  0  8  0.50
 45   60  0  8  0.50
 43   59  0  8  0.50
 32   47  0  8  0.50
 15   23  0  8  0.50
 64   95  0  8  0.50
 53   79  0  8  0.50
 49   75  0  8  0.50
 47   73  0  8  0.50
 46   95  0  8  0.50
 24   55  0  8  0.50
 24   53  0  8  0.50
 15   95  0  8  0.50
 14   54  0  8  0.50
 13   85  0  8  0.50
 10   77  0  8  0.50
 85   91  0  8  0.49
 48   69  0  8  0.49
 10   24  0  8  0.49
  6   77  0  8  0.49
  5   93  0  8  0.49
 53   78  0  8  0.49
 47   94  0  8  0.49
 47   84  0  8  0.49
 32   77  0  8  0.49
 13   49  0  8  0.49
 11   82  0  8  0.49
 11   47  0  8  0.49
 46   67  0  8  0.49
 64   75  0  8  0.48
 15   21  0  8  0.48
  7   79  0  8  0.48
  5   64  0  8  0.48
 52   79  0  8  0.48
 52   78  0  8  0.48
 47   90  0  8  0.48
 47   89  0  8  0.48
  3   74  0  8  0.48
 12   75  0  8  0.48
 51   74  0  8  0.48
 15   32  0  8  0.48
 12   23  0  8  0.47
 12   21  0  8  0.47
 71   94  0  8  0.47
 56   73  0  8  0.47
 19   33  0  8  0.47
  9   79  0  8  0.47
  8   78  0  8  0.47
  5   82  0  8  0.47
 56   81  0  8  0.47
 54   84  0  8  0.47
 54   80  0  8  0.47
 48   75  0  8  0.47
 24   78  0  8  0.47
 11   96  0  8  0.47
 11   64  0  8  0.47
 86   92  0  8  0.47
 76   84  0  8  0.47
 57   63  0  8  0.47
 36   42  0  8  0.47
 27   33  0  8  0.47
 20   26  0  8  0.47
 56   77  0  8  0.47
 49   69  0  8  0.47
 11   33  0  8  0.47
 49   74  0  8  0.46
 47   85  0  8  0.46
  3   97  0  8  0.46
  3   95  0  8  0.46
  3   76  0  8  0.46
 32   75  0  8  0.46
 13   78  0  8  0.46
 11   56  0  8  0.46
 80   86  0  8  0.46
 48   55  0  8  0.46
  9   22  0  8  0.46
 76   93  0  8  0.46
 59   76  0  8  0.46
 55   75  0  8  0.46
 50   66  0  8  0.46
 48   68  0  8  0.46
 47   63  0  8  0.46
 45   63  0  8  0.46
 66   95  0  8  0.46
  5   95  0  8  0.46
  5   84  0  8  0.46
  5   78  0  8  0.46
 51   78  0  8  0.46
 24   84  0  8  0.46
 15   74  0  8  0.46
 15   56  0  8  0.46
 13   86  0  8  0.46
 13   82  0  8  0.46
 13   52  0  8  0.46
 11   93  0  8  0.46
 90   96  0  8  0.46
 22   28  0  8  0.46
 21   28  0  8  0.46
 62   79  0  8  0.45
 35   44  0  8  0.45
 15   22  0  8  0.45
 11   19  0  8  0.45
  8   94  0  8  0.45
 69   97  0  8  0.45
 64   90  0  8  0.45
 53   84  0  8  0.45
 50   93  0  8  0.45
 49   90  0  8  0.45
 48   74  0  8  0.45
 47   79  0  8  0.45
 47   72  0  8  0.45
 27   52  0  8  0.45
 24   71  0  8  0.45
 23   89  0  8  0.45
 15   94  0  8  0.45
 15   55  0  8  0.45
 13   94  0  8  0.45
 11   72  0  8  0.45
 75   90  0  8  0.45
 51   67  0  8  0.45
 47   62  0  8  0.45
 43   60  0  8  0.45
 33   46  0  8  0.45
 24   47  0  8  0.45
 12   33  0  8  0.45
 46   52  0  8  0.44
 44   54  0  8  0.44
 37   43  0  8  0.44
  9   77  0  8  0.44
 64   89  0  8  0.44
 54   85  0  8  0.44
 53   81  0  8  0.44
 51   80  0  8  0.44
 50   86  0  8  0.44
 49   76  0  8  0.44
  4   96  0  8  0.44
 47   82  0  8  0.44
 24   77  0  8  0.44
 24   66  0  8  0.44
 12   95  0  8  0.44
 10   85  0  8  0.44
 71   93  0  8  0.44
 54   71  0  8  0.44
 53   73  0  8  0.44
 47   69  0  8  0.44
 32   46  0  8  0.44
 12   18  0  8  0.44
 10   21  0  8  0.44
 72   97  0  8  0.43
  5   90  0  8  0.43
  5   86  0  8  0.43
 53   80  0  8  0.43
 51   81  0  8  0.43
 24   97  0  8  0.43
 23   84  0  8  0.43
 15   97  0  8  0.43
 15   72  0  8  0.43
 15   63  0  8  0.43
 13   46  0  8  0.43
 12   76  0  8  0.43
 12   56  0  8  0.43
 10   93  0  8  0.43
 73   93  0  8  0.43
 62   74  0  8  0.43
 60   80  0  8  0.43
 57   75  0  8  0.43
 53   68  0  8  0.43
 81   87  0  8  0.43
 45   53  0  8  0.43
  4   10  0  8  0.43
  9   96  0  8  0.43
  8   82  0  8  0.43
  8   77  0  8  0.43
 69   96  0  8  0.43
 66   90  0  8  0.43
 50   85  0  8  0.43
  3   79  0  8  0.43
  3   78  0  8  0.43
 32   76  0  8  0.43
 31   56  0  8  0.43
 24   93  0  8  0.43
 24   75  0  8  0.43
 15   66  0  8  0.43
 13   65  0  8  0.43
 12   97  0  8  0.43
 11   53  0  8  0.43
 10   80  0  8  0.43
 10   50  0  8  0.43
 82   89  0  8  0.42
 77   90  0  8  0.42
 76   89  0  8  0.42
 72   95  0  8  0.42
 60   77  0  8  0.42
 50   64  0  8  0.42
 49   67  0  8  0.42
 46   64  0  8  0.42
 15   35  0  8  0.42
 91   97  0  8  0.42
 90   97  0  8  0.42
 76   86  0  8  0.42
 73   96  0  8  0.42
 64   76  0  8  0.42
 60   79  0  8  0.42
 58   79  0  8  0.42
 57   76  0  8  0.42
 15   34  0  8  0.42
 12   32  0  8  0.42
  9   94  0  8  0.42
  9   81  0  8  0.42
 73   97  0  8  0.42
  6   78  0  8  0.42
  5   81  0  8  0.42
  5   75  0  8  0.42
  5   72  0  8  0.42
 49   73  0  8  0.42
 46   84  0  8  0.42
  3   86  0  8  0.42
  3   33  0  8  0.42
 26   51  0  8  0.42
 24   48  0  8  0.42
 23   66  0  8  0.42
 23   50  0  8  0.42
 16   56  0  8  0.42
 13   80  0  8  0.42
 13   67  0  8  0.42
 12   96  0  8  0.42
 12   53  0  8  0.42
 11   74  0  8  0.42
 10   96  0  8  0.42
 78   84  0  8  0.41
 77   83  0  8  0.41
 47   57  0  8  0.41
 62   80  0  8  0.41
 58   75  0  8  0.41
 53   71  0  8  0.41
 52   71  0  8  0.41
 49   68  0  8  0.41
 13   34  0  8  0.41
 10   22  0  8  0.41
  9   75  0  8  0.41
  8   74  0  8  0.41
  8   70  0  8  0.41
 69   95  0  8  0.41
  6   84  0  8  0.41
  6   73  0  8  0.41
  5   94  0  8  0.41
  5   76  0  8  0.41
 54   81  0  8  0.41
 53   89  0  8  0.41
 48   79  0  8  0.41
 47   78  0  8  0.41
 47   74  0  8  0.41
 46   72  0  8  0.41
  3   64  0  8  0.41
  3   52  0  8  0.41
 32   85  0  8  0.41
 24   89  0  8  0.41
 17   77  0  8  0.41
 15   71  0  8  0.41
 15   46  0  8  0.41
 13   48  0  8  0.41
 12   73  0  8  0.41
 11   85  0  8  0.41
 11   80  0  8  0.41
 76   85  0  8  0.41
 48   56  0  8  0.41
 33   44  0  8  0.41
 54   67  0  8  0.40
 53   69  0  8  0.40
 52   67  0  8  0.40
 51   73  0  8  0.40
 50   70  0  8  0.40
  9   93  0  8  0.40
  8   98  0  8  0.40
  6   76  0  8  0.40
  6   75  0  8  0.40
 50   95  0  8  0.40
  4   77  0  8  0.40
 45   97  0  8  0.40
  3   80  0  8  0.40
 26   56  0  8  0.40
 24   80  0  8  0.40
 23   93  0  8  0.40
 22   47  0  8  0.40
 15   82  0  8  0.40
 13   59  0  8  0.40
 13   55  0  8  0.40
 13   51  0  8  0.40
 12   94  0  8  0.40
 12   55  0  8  0.40
 11   90  0  8  0.40
 11   84  0  8  0.40
 10   74  0  8  0.40
 32   38  0  8  0.40
 12   22  0  8  0.40
 56   74  0  8  0.40
 55   77  0  8  0.40
 45   61  0  8  0.40
  9   91  0  8  0.39
  9   71  0  8  0.39
  5   85  0  8  0.39
  5   54  0  8  0.39
 53   93  0  8  0.39
 49   78  0  8  0.39
 47   96  0  8  0.39
 33   84  0  8  0.39
 25   31  0  8  0.39
 20   97  0  8  0.39
 16   54  0  8  0.39
 15   90  0  8  0.39
 12   50  0  8  0.39
 11   94  0  8  0.39
 10   98  0  8  0.39
 10   84  0  8  0.39
  9   32  0  8  0.39
 62   78  0  8  0.39
 52   74  0  8  0.39
 52   72  0  8  0.39
 50   71  0  8  0.39
 47   65  0  8  0.39
 42   59  0  8  0.39
 14   33  0  8  0.39
 13   35  0  8  0.39
 76   82  0  8  0.39
 64   72  0  8  0.39
 64   71  0  8  0.39
 54   64  0  8  0.39
 47   58  0  8  0.39
 45   51  0  8  0.39
 35   43  0  8  0.39
  9   78  0  8  0.39
  8   79  0  8  0.39
  6   81  0  8  0.39
  5   55  0  8  0.39
 50   97  0  8  0.39
 47   81  0  8  0.39
  3   89  0  8  0.39
 38   77  0  8  0.39
  3   71  0  8  0.39
 36   89  0  8  0.39
  3   54  0  8  0.39
 32   78  0  8  0.39
 31   59  0  8  0.39
 30   56  0  8  0.39
 23   77  0  8  0.39
 23   64  0  8  0.39
 15   62  0  8  0.39
 15   52  0  8  0.39
 12   77  0  8  0.39
 72   93  0  8  0.38
 59   78  0  8  0.38
 59   75  0  8  0.38
 56   79  0  8  0.38
 54   72  0  8  0.38
 53   72  0  8  0.38
 48   70  0  8  0.38
 31   53  0  8  0.38
 31   47  0  8  0.38
 19   36  0  8  0.38
 15   38  0  8  0.38
 30   36  0  8  0.38
  9   76  0  8  0.38
  7   78  0  8  0.38
  6   98  0  8  0.38
  5   73  0  8  0.38
  5   71  0  8  0.38
 56   80  0  8  0.38
 50   80  0  8  0.38
  4   78  0  8  0.38
 46   78  0  8  0.38
  4   56  0  8  0.38
 36   64  0  8  0.38
 32   84  0  8  0.38
 30   54  0  8  0.38
  2   97  0  8  0.38
 28   52  0  8  0.38
 24   76  0  8  0.38
 24   62  0  8  0.38
 24   49  0  8  0.38
 23   95  0  8  0.38
 22   78  0  8  0.38
 15   91  0  8  0.38
 15   85  0  8  0.38
 13   81  0  8  0.38
 12   71  0  8  0.38
 11   89  0  8  0.38
 11   48  0  8  0.38
 10   79  0  8  0.38
 10   78  0  8  0.38
 75   93  0  8  0.38
 66   89  0  8  0.38
 58   77  0  8  0.38
 52   68  0  8  0.38
 48   66  0  8  0.38
 44   64  0  8  0.38
 44   63  0  8  0.38
 32   54  0  8  0.38
 82   88  0  8  0.38
 68   74  0  8  0.38
 37   44  0  8  0.38
 36   46  0  8  0.38
 36   45  0  8  0.38
 33   42  0  8  0.38
 31   37  0  8  0.38
 22   33  0  8  0.38
  9   84  0  8  0.37
  9   73  0  8  0.37
  8   67  0  8  0.37
  6   80  0  8  0.37
  6   53  0  8  0.37
  6   48  0  8  0.37
  5   96  0  8  0.37
  5   89  0  8  0.37
  5   74  0  8  0.37
  5   66  0  8  0.37
 54   82  0  8  0.37
 53   82  0  8  0.37
 52   94  0  8  0.37
 50   81  0  8  0.37
  4   79  0  8  0.37
 47   83  0  8  0.37
 47   80  0  8  0.37
 45   94  0  8  0.37
  3   92  0  8  0.37
  3   84  0  8  0.37
 32   62  0  8  0.37
 24   90  0  8  0.37
 24   86  0  8  0.37
 24   52  0  8  0.37
 23   75  0  8  0.37
 20   47  0  8  0.37
 15   89  0  8  0.37
 15   51  0  8  0.37
 13   79  0  8  0.37
 10   81  0  8  0.37
 77   89  0  8  0.37
 51   69  0  8  0.37
 50   72  0  8  0.37
 48   67  0  8  0.37
 38   54  0  8  0.37
 24   46  0  8  0.37
 20   36  0  8  0.37
 10   33  0  8  0.37
  6   12  0  8  0.37
 34   42  0  8  0.37
 25   32  0  8  0.37
 22   32  0  8  0.37
 61   75  0  8  0.36
 54   70  0  8  0.36
 48   71  0  8  0.36
 46   63  0  8  0.36
 44   61  0  8  0.36
 40   58  0  8  0.36
 17   34  0  8  0.36
 14   34  0  8  0.36
 85   92  0  8  0.36
 54   60  0  8  0.36
 49   55  0  8  0.36
 35   42  0  8  0.36
 13   24  0  8  0.36
  9   86  0  8  0.36
  9   48  0  8  0.36
  7   81  0  8  0.36
  5   62  0  8  0.36
 54   89  0  8  0.36
 53   85  0  8  0.36
 52   81  0  8  0.36
 51   86  0  8  0.36
 50   91  0  8  0.36
 50   83  0  8  0.36
  4   75  0  8  0.36
 46   85  0  8  0.36
 38   82  0  8  0.36
 38   75  0  8  0.36
  3   47  0  8  0.36
 32   59  0  8  0.36
 27   81  0  8  0.36
 27   51  0  8  0.36
 26   54  0  8  0.36
 23   97  0  8  0.36
 23   85  0  8  0.36
 23   53  0  8  0.36
 20   54  0  8  0.36
 19   53  0  8  0.36
 15   96  0  8  0.36
 13   83  0  8  0.36
 11   98  0  8  0.36
 11   46  0  8  0.36
 10   83  0  8  0.36
 10   64  0  8  0.36
 49   56  0  8  0.36
 34   44  0  8  0.36
 28   34  0  8  0.36
 73   95  0  8  0.36
 64   80  0  8  0.36
 59   79  0  8  0.36
 52   69  0  8  0.36
 44   60  0  8  0.36
 33   54  0  8  0.36
 32   44  0  8  0.36
 20   38  0  8  0.36
 17   33  0  8  0.36
 10   32  0  8  0.36
  9   53  0  8  0.35
  8   99  0  8  0.35
  6   94  0  8  0.35
  6   83  0  8  0.35
 63   93  0  8  0.35
  5   50  0  8  0.35
 54   83  0  8  0.35
  5   32  0  8  0.35
 48   85  0  8  0.35
 48   81  0  8  0.35
 47   71  0  8  0.35
  4   76  0  8  0.35
 46   82  0  8  0.35
  3   94  0  8  0.35
  3   62  0  8  0.35
 24   95  0  8  0.35
 24   85  0  8  0.35
 20   75  0  8  0.35
 14   77  0  8  0.35
 11   83  0  8  0.35
 79   85  0  8  0.35
 17   23  0  8  0.35
 75   89  0  8  0.35
 60   78  0  8  0.35
 48   64  0  8  0.35
 42   60  0  8  0.35
 32   53  0  8  0.35
  9   82  0  8  0.35
  8   96  0  8  0.35
  8   76  0  8  0.35
  8   73  0  8  0.35
  7   73  0  8  0.35
 70   98  0  8  0.35
 70   94  0  8  0.35
  6   95  0  8  0.35
  6   82  0  8  0.35
  6   79  0  8  0.35
 54   95  0  8  0.35
 51   84  0  8  0.35
 50   94  0  8  0.35
 50   87  0  8  0.35
 49   81  0  8  0.35
 48   84  0  8  0.35
 48   80  0  8  0.35
 48   78  0  8  0.35
 47   92  0  8  0.35
 46   97  0  8  0.35
 38   86  0  8  0.35
  3   56  0  8  0.35
 32   90  0  8  0.35
 28   53  0  8  0.35
 24   51  0  8  0.35
 23   78  0  8  0.35
 20   76  0  8  0.35
 19   66  0  8  0.35
 16   79  0  8  0.35
 14   76  0  8  0.35
 14   62  0  8  0.35
 14   56  0  8  0.35
 12   93  0  8  0.35
 11   79  0  8  0.35
 11   67  0  8  0.35
 11   55  0  8  0.35
 10   86  0  8  0.35
 10   72  0  8  0.35
 10   48  0  8  0.35
 89   97  0  8  0.34
 86   95  0  8  0.34
 84   91  0  8  0.34
 45   52  0  8  0.34
  3    9  0  8  0.34
 61   80  0  8  0.34
 59   77  0  8  0.34
 45   66  0  8  0.34
 44   66  0  8  0.34
 33   55  0  8  0.34
 19   34  0  8  0.34
 16   34  0  8  0.34
  9   80  0  8  0.34
  8   97  0  8  0.34
  7   77  0  8  0.34
 67   97  0  8  0.34
 66   93  0  8  0.34
  5   70  0  8  0.34
 54   86  0  8  0.34
 53   90  0  8  0.34
 53   83  0  8  0.34
 52   86  0  8  0.34
 49   79  0  8  0.34
  4   97  0  8  0.34
  4   67  0  8  0.34
 45   75  0  8  0.34
 33   66  0  8  0.34
 32   93  0  8  0.34
 28   79  0  8  0.34
 26   80  0  8  0.34
 23   72  0  8  0.34
 22   84  0  8  0.34
 22   53  0  8  0.34
 20   50  0  8  0.34
 16   74  0  8  0.34
 14   66  0  8  0.34
 14   50  0  8  0.34
 14   47  0  8  0.34
 13   92  0  8  0.34
 13   91  0  8  0.34
 12   46  0  8  0.34
 11   36  0  8  0.34
 10   70  0  8  0.34
 10   56  0  8  0.34
 10   47  0  8  0.34
 83   89  0  8  0.34
 77   86  0  8  0.34
 57   64  0  8  0.34
 54   65  0  8  0.34
 21   27  0  8  0.34
 16   22  0  8  0.34
 75   95  0  8  0.34
 64   85  0  8  0.34
 64   81  0  8  0.34
 59   81  0  8  0.34
 58   80  0  8  0.34
 56   72  0  8  0.34
 55   76  0  8  0.34
 49   72  0  8  0.34
 47   70  0  8  0.34
 32   48  0  8  0.34
 28   51  0  8  0.34
 11   32  0  8  0.34
 85   95  0  8  0.33
 64   70  0  8  0.33
 44   53  0  8  0.33
  2    8  0  8  0.33
 14   22  0  8  0.33
 14   21  0  8  0.33
  9   50  0  8  0.33
  8   93  0  8  0.33
  8   81  0  8  0.33
  8   75  0  8  0.33
  8   54  0  8  0.33
  8   51  0  8  0.33
  7   98  0  8  0.33
  6   74  0  8  0.33
 64   97  0  8  0.33
  5   92  0  8  0.33
  5   80  0  8  0.33
  5   68  0  8  0.33
  5   33  0  8  0.33
 51   88  0  8  0.33
 49   86  0  8  0.33
 46   93  0  8  0.33
 45   96  0  8  0.33
 42   77  0  8  0.33
 38   84  0  8  0.33
  3   87  0  8  0.33
  3   85  0  8  0.33
  3   72  0  8  0.33
 33   78  0  8  0.33
 32   82  0  8  0.33
 32   66  0  8  0.33
 27   56  0  8  0.33
 26   50  0  8  0.33
 20   77  0  8  0.33
 19   76  0  8  0.33
 19   56  0  8  0.33
 19   50  0  8  0.33
 15   67  0  8  0.33
 12   63  0  8  0.33
 11   50  0  8  0.33
 11   38  0  8  0.33
 47   68  0  8  0.33
 46   68  0  8  0.33
 46   59  0  8  0.33
 45   62  0  8  0.33
 43   61  0  8  0.33
 41   58  0  8  0.33
 36   54  0  8  0.33
 33   50  0  8  0.33
 32   55  0  8  0.33
 26   33  0  8  0.33
  9   74  0  8  0.32
  8   90  0  8  0.32
  8   68  0  8  0.32
  7   94  0  8  0.32
  6   72  0  8  0.32
 64   92  0  8  0.32
  5   98  0  8  0.32
  5   56  0  8  0.32
 49   95  0  8  0.32
 49   85  0  8  0.32
 48   73  0  8  0.32
 44   77  0  8  0.32
 42   67  0  8  0.32
 38   78  0  8  0.32
  3   81  0  8  0.32
  3   66  0  8  0.32
 33   90  0  8  0.32
 33   58  0  8  0.32
 32   97  0  8  0.32
 32   73  0  8  0.32
 32   63  0  8  0.32
 32   58  0  8  0.32
 32   57  0  8  0.32
  2   94  0  8  0.32
 28   84  0  8  0.32
 28   55  0  8  0.32
 25   53  0  8  0.32
 24   72  0  8  0.32
 23   90  0  8  0.32
 23   76  0  8  0.32
 23   54  0  8  0.32
 16   48  0  8  0.32
 15   87  0  8  0.32
 14   95  0  8  0.32
 14   73  0  8  0.32
 14   55  0  8  0.32
 14   53  0  8  0.32
 12   48  0  8  0.32
 11   51  0  8  0.32
  9   31  0  8  0.32
 76   95  0  8  0.32
 61   77  0  8  0.32
 60   81  0  8  0.32
 59   80  0  8  0.32
 46   62  0  8  0.32
 45   64  0  8  0.32
 23   46  0  8  0.32
 14   36  0  8  0.32
 88   94  0  8  0.32
 65   72  0  8  0.32
 51   57  0  8  0.32
 43   54  0  8  0.32
 38   45  0  8  0.32
 22   30  0  8  0.32
 72   94  0  8  0.32
 66   85  0  8  0.32
 62   81  0  8  0.32
 60   75  0  8  0.32
 58   76  0  8  0.32
 57   79  0  8  0.32
 49   71  0  8  0.32
 46   69  0  8  0.32
 33   51  0  8  0.32
 31   54  0  8  0.32
 18   33  0  8  0.32
  9   66  0  8  0.32
  9   56  0  8  0.32
  9   49  0  8  0.32
  8   95  0  8  0.32
  8   87  0  8  0.32
  6   96  0  8  0.32
 64   96  0  8  0.32
  6   46  0  8  0.32
 62   89  0  8  0.32
  5   87  0  8  0.32
  5   69  0  8  0.32
  5   47  0  8  0.32
 53   97  0  8  0.32
 53   86  0  8  0.32
 52   85  0  8  0.32
 51   82  0  8  0.32
 49   94  0  8  0.32
 49   80  0  8  0.32
  4   95  0  8  0.32
 48   89  0  8  0.32
 46   90  0  8  0.32
 46   81  0  8  0.32
 45   77  0  8  0.32
  4   57  0  8  0.32
  4   54  0  8  0.32
  4   53  0  8  0.32
  3   98  0  8  0.32
 38   81  0  8  0.32
  3   70  0  8  0.32
 36   84  0  8  0.32
 36   75  0  8  0.32
  3   65  0  8  0.32
  3   63  0  8  0.32
  3   53  0  8  0.32
 33   93  0  8  0.32
 33   85  0  8  0.32
 28   56  0  8  0.32
 28   54  0  8  0.32
 27   53  0  8  0.32
 24   73  0  8  0.32
 23   49  0  8  0.32
 20   55  0  8  0.32
 19   78  0  8  0.32
 16   78  0  8  0.32
 16   66  0  8  0.32
 16   52  0  8  0.32
 15   81  0  8  0.32
 15   79  0  8  0.32
 15   59  0  8  0.32
 14   93  0  8  0.32
 14   78  0  8  0.32
 14   72  0  8  0.32
 11   59  0  8  0.32
 10   94  0  8  0.32
 10   53  0  8  0.32
  9   25  0  8  0.31
 64   82  0  8  0.31
 63   76  0  8  0.31
 55   78  0  8  0.31
 55   74  0  8  0.31
 42   61  0  8  0.31
 42   55  0  8  0.31
 33   53  0  8  0.31
 16   36  0  8  0.31
  8   72  0  8  0.31
  8   60  0  8  0.31
  8   42  0  8  0.31
  7   95  0  8  0.31
  6   92  0  8  0.31
  6   85  0  8  0.31
  6   59  0  8  0.31
 64   94  0  8  0.31
  5   83  0  8  0.31
 56   85  0  8  0.31
  5   51  0  8  0.31
 52   97  0  8  0.31
 52   82  0  8  0.31
  4   81  0  8  0.31
 47   86  0  8  0.31
 45   78  0  8  0.31
 45   76  0  8  0.31
 38   90  0  8  0.31
 38   80  0  8  0.31
  3   83  0  8  0.31
 36   81  0  8  0.31
 36   77  0  8  0.31
  3   48  0  8  0.31
 32   89  0  8  0.31
 32   83  0  8  0.31
 31   90  0  8  0.31
 31   89  0  8  0.31
 31   86  0  8  0.31
 31   84  0  8  0.31
 31   78  0  8  0.31
 30   79  0  8  0.31
 30   57  0  8  0.31
 24   82  0  8  0.31
 23   52  0  8  0.31
 23   48  0  8  0.31
 17   56  0  8  0.31
 16   53  0  8  0.31
 14   79  0  8  0.31
 14   74  0  8  0.31
 14   48  0  8  0.31
 13   57  0  8  0.31
 12   84  0  8  0.31
 10   89  0  8  0.31
 10   45  0  8  0.31
 89   96  0  8  0.31
 87   94  0  8  0.31
 80   87  0  8  0.31
 35   45  0  8  0.31
 20   31  0  8  0.31
 20   30  0  8  0.31
 63   80  0  8  0.30
 58   81  0  8  0.30
 52   70  0  8  0.30
 51   70  0  8  0.30
 33   45  0  8  0.30
 85   93  0  8  0.30
 66   73  0  8  0.30
  9   72  0  8  0.30
  9   62  0  8  0.30
  8   83  0  8  0.30
  8   65  0  8  0.30
  7   92  0  8  0.30
 69   93  0  8  0.30
  6   90  0  8  0.30
  6   51  0  8  0.30
 56   93  0  8  0.30
  5   65  0  8  0.30
 52   83  0  8  0.30
 51   85  0  8  0.30
 48   90  0  8  0.30
  4   73  0  8  0.30
 36   86  0  8  0.30
  3   67  0  8  0.30
  3   51  0  8  0.30
 33   80  0  8  0.30
 33   72  0  8  0.30
 33   63  0  8  0.30
 33   59  0  8  0.30
 33   57  0  8  0.30
  3   32  0  8  0.30
 32   96  0  8  0.30
 24   57  0  8  0.30
 17   53  0  8  0.30
 16   50  0  8  0.30
 15   68  0  8  0.30
 14   65  0  8  0.30
 14   64  0  8  0.30
 13   69  0  8  0.30
 13   38  0  8  0.30
 12   91  0  8  0.30
 12   62  0  8  0.30
 11   62  0  8  0.30
 10   82  0  8  0.30
 10   71  0  8  0.30
 10   63  0  8  0.30
 63   77  0  8  0.29
 61   79  0  8  0.29
 57   78  0  8  0.29
 57   77  0  8  0.29
 53   70  0  8  0.29
 52   73  0  8  0.29
 49   70  0  8  0.29
 45   68  0  8  0.29
 30   52  0  8  0.29
 24   36  0  8  0.29
 13   31  0  8  0.29
 22   29  0  8  0.29
  9   97  0  8  0.29
  9   85  0  8  0.29
  9   55  0  8  0.29
  8   80  0  8  0.29
  8   71  0  8  0.29
  7   69  0  8  0.29
 72   96  0  8  0.29
 67   96  0  8  0.29
 67   95  0  8  0.29
  5   88  0  8  0.29
 57   81  0  8  0.29
 56   97  0  8  0.29
 56   89  0  8  0.29
 56   84  0  8  0.29
 47   91  0  8  0.29
  4   72  0  8  0.29
 46   96  0  8  0.29
 46   73  0  8  0.29
 45   95  0  8  0.29
  3   91  0  8  0.29
 38   79  0  8  0.29
  3   60  0  8  0.29
 33   82  0  8  0.29
 32   74  0  8  0.29
 31   77  0  8  0.29
 31   55  0  8  0.29
 28   80  0  8  0.29
 23   80  0  8  0.29
 22   95  0  8  0.29
 22   71  0  8  0.29
 20   53  0  8  0.29
 19   64  0  8  0.29
 19   52  0  8  0.29
 16   92  0  8  0.29
 16   75  0  8  0.29
 15   83  0  8  0.29
 14   96  0  8  0.29
 14   59  0  8  0.29
 12   92  0  8  0.29
 11   86  0  8  0.29
 11   63  0  8  0.29
  9   26  0  8  0.29
 74   94  0  8  0.29
 56   78  0  8  0.29
 54   69  0  8  0.29
 16   35  0  8  0.29
 86   93  0  8  0.29
 79   86  0  8  0.29
 55   65  0  8  0.29
 55   61  0  8  0.29
 36   47  0  8  0.29
 33   43  0  8  0.29
 22   31  0  8  0.29
  9   99  0  8  0.28
  9   87  0  8  0.28
  9   69  0  8  0.28
  9   63  0  8  0.28
  9   58  0  8  0.28
  8   69  0  8  0.28
  8   40  0  8  0.28
  7   97  0  8  0.28
  7   50  0  8  0.28
  7   42  0  8  0.28
 67   94  0  8  0.28
 62   90  0  8  0.28
  5   59  0  8  0.28
  5   52  0  8  0.28
 54   93  0  8  0.28
  5   49  0  8  0.28
  5   48  0  8  0.28
 53   96  0  8  0.28
 52   87  0  8  0.28
 49   89  0  8  0.28
 49   84  0  8  0.28
 48   99  0  8  0.28
 48   72  0  8  0.28
  4   86  0  8  0.28
  3   90  0  8  0.28
 36   85  0  8  0.28
 36   76  0  8  0.28
 36   66  0  8  0.28
  3   55  0  8  0.28
 33   62  0  8  0.28
 32   95  0  8  0.28
 32   81  0  8  0.28
 31   97  0  8  0.28
 31   74  0  8  0.28
 30   77  0  8  0.28
 28   83  0  8  0.28
 28   78  0  8  0.28
 26   83  0  8  0.28
 26   79  0  8  0.28
 22   85  0  8  0.28
 22   50  0  8  0.28
 20   52  0  8  0.28
 19   75  0  8  0.28
 17   97  0  8  0.28
 17   95  0  8  0.28
 17   86  0  8  0.28
 15   80  0  8  0.28
 14   52  0  8  0.28
 13   58  0  8  0.28
 12   86  0  8  0.28
 12   79  0  8  0.28
 11   81  0  8  0.28
 11   70  0  8  0.28
 10   92  0  8  0.28
 10   69  0  8  0.28
 10   38  0  8  0.28
 64   73  0  8  0.28
 34   43  0  8  0.28
 67   90  0  8  0.28
 61   81  0  8  0.28
 33   52  0  8  0.28
 29   52  0  8  0.28
 18   34  0  8  0.28
  9   95  0  8  0.28
  9   67  0  8  0.28
  9   64  0  8  0.28
  8   59  0  8  0.28
  7   96  0  8  0.28
  6   91  0  8  0.28
  6   70  0  8  0.28
  6   69  0  8  0.28
  6   57  0  8  0.28
  6   52  0  8  0.28
 59   95  0  8  0.28
  5   91  0  8  0.28
  5   60  0  8  0.28
 55   80  0  8  0.28
  5   53  0  8  0.28
 54   97  0  8  0.28
 51   83  0  8  0.28
 49   82  0  8  0.28
  4   94  0  8  0.28
 48   97  0  8  0.28
 45   70  0  8  0.28
  4   55  0  8  0.28
 44   93  0  8  0.28
 44   75  0  8  0.28
 42   79  0  8  0.28
 39   81  0  8  0.28
 36   78  0  8  0.28
 36   62  0  8  0.28
 35   78  0  8  0.28
  3   50  0  8  0.28
 33   71  0  8  0.28
 32   86  0  8  0.28
 32   72  0  8  0.28
 31   79  0  8  0.28
 30   95  0  8  0.28
 30   78  0  8  0.28
 27   86  0  8  0.28
 27   84  0  8  0.28
 27   80  0  8  0.28
 26   85  0  8  0.28
 26   57  0  8  0.28
 26   52  0  8  0.28
 24   79  0  8  0.28
 23   82  0  8  0.28
 23   81  0  8  0.28
 23   73  0  8  0.28
 22   75  0  8  0.28
 22   56  0  8  0.28
 20   84  0  8  0.28
  1   97  0  8  0.28
 16   95  0  8  0.28
 16   69  0  8  0.28
 16   51  0  8  0.28
 15   86  0  8  0.28
 14   92  0  8  0.28
 14   71  0  8  0.28
 14   63  0  8  0.28
 13   87  0  8  0.28
 10   52  0  8  0.28
 10   43  0  8  0.28
 83   90  0  8  0.28
 77   85  0  8  0.28
 62   73  0  8  0.28
 34   41  0  8  0.28
 18   24  0  8  0.28
 14   23  0  8  0.28
 10   19  0  8  0.28
 74   96  0  8  0.27
 73   94  0  8  0.27
 62   85  0  8  0.27
 61   74  0  8  0.27
  5   24  0  8  0.27
 33   48  0  8  0.27
 32   50  0  8  0.27
 28   47  0  8  0.27
 55   64  0  8  0.27
 20   29  0  8  0.27
  9   90  0  8  0.27
  9   89  0  8  0.27
  9   47  0  8  0.27
  9   34  0  8  0.27
  8   89  0  8  0.27
  7   91  0  8  0.27
  7   75  0  8  0.27
  7   74  0  8  0.27
  7   54  0  8  0.27
  6   97  0  8  0.27
  6   93  0  8  0.27
  6   86  0  8  0.27
 66   91  0  8  0.27
 65   89  0  8  0.27
  6   44  0  8  0.27
  6   33  0  8  0.27
  5   46  0  8  0.27
  5   44  0  8  0.27
 53   95  0  8  0.27
 51   94  0  8  0.27
 51   90  0  8  0.27
 49   97  0  8  0.27
 49   96  0  8  0.27
 49   83  0  8  0.27
  4   98  0  8  0.27
 48   83  0  8  0.27
 48   82  0  8  0.27
  4   68  0  8  0.27
 46   74  0  8  0.27
  4   64  0  8  0.27
 42   68  0  8  0.27
  3   88  0  8  0.27
 38   76  0  8  0.27
 38   66  0  8  0.27
 33   97  0  8  0.27
 33   86  0  8  0.27
 33   73  0  8  0.27
 31   85  0  8  0.27
 31   57  0  8  0.27
 30   55  0  8  0.27
 29   55  0  8  0.27
 28   81  0  8  0.27
 28   58  0  8  0.27
 26   77  0  8  0.27
 26   55  0  8  0.27
 25   59  0  8  0.27
 25   56  0  8  0.27
 24   83  0  8  0.27
 24   67  0  8  0.27
 24   59  0  8  0.27
 20   48  0  8  0.27
 19   96  0  8  0.27
  1   96  0  8  0.27
 14   68  0  8  0.27
 14   57  0  8  0.27
 14   49  0  8  0.27
 12   83  0  8  0.27
 11   92  0  8  0.27
 82   97  0  8  0.27
 71   91  0  8  0.27
 64   84  0  8  0.27
 58   78  0  8  0.27
 55   67  0  8  0.27
 54   68  0  8  0.27
 50   65  0  8  0.27
 46   65  0  8  0.27
 44   62  0  8  0.27
 34   56  0  8  0.27
  3   23  0  8  0.27
 31   52  0  8  0.27
 31   48  0  8  0.27
 27   50  0  8  0.27
 20   34  0  8  0.27
 14   35  0  8  0.27
 14   32  0  8  0.27
 88   97  0  8  0.26
 75   84  0  8  0.26
 63   72  0  8  0.26
 40   46  0  8  0.26
 10   20  0  8  0.26
 75   97  0  8  0.26
 74   93  0  8  0.26
 66   87  0  8  0.26
 62   84  0  8  0.26
 55   73  0  8  0.26
 51   71  0  8  0.26
 35   54  0  8  0.26
 35   47  0  8  0.26
 32   49  0  8  0.26
 16   33  0  8  0.26
  9   92  0  8  0.26
  9   54  0  8  0.26
  9   52  0  8  0.26
  9   33  0  8  0.26
  8   84  0  8  0.26
  8   55  0  8  0.26
  8   52  0  8  0.26
  8   38  0  8  0.26
 71   98  0  8  0.26
  6   71  0  8  0.26
  6   67  0  8  0.26
  6   43  0  8  0.26
 62   87  0  8  0.26
 59   85  0  8  0.26
 56   90  0  8  0.26
  5   63  0  8  0.26
  5   43  0  8  0.26
  5   38  0  8  0.26
 52   93  0  8  0.26
 51   97  0  8  0.26
 48   95  0  8  0.26
  4   80  0  8  0.26
 46   92  0  8  0.26
 45   69  0  8  0.26
  4   43  0  8  0.26
 39   79  0  8  0.26
 37   81  0  8  0.26
 33   95  0  8  0.26
 33   89  0  8  0.26
 32   87  0  8  0.26
 32   79  0  8  0.26
 31   96  0  8  0.26
 29   54  0  8  0.26
 26   84  0  8  0.26
 26   59  0  8  0.26
 25   77  0  8  0.26
 24   63  0  8  0.26
 22   77  0  8  0.26
 21   53  0  8  0.26
 20   83  0  8  0.26
 20   46  0  8  0.26
 18   82  0  8  0.26
 17   93  0  8  0.26
 17   50  0  8  0.26
 16   77  0  8  0.26
 15   57  0  8  0.26
 15   44  0  8  0.26
 14   38  0  8  0.26
 12   98  0  8  0.26
 12   85  0  8  0.26
 12   82  0  8  0.26
 12   65  0  8  0.26
 11   99  0  8  0.26
 11   35  0  8  0.26
 10   91  0  8  0.26
 10   68  0  8  0.26
 10   58  0  8  0.26
 10   46  0  8  0.26
 87   97  0  8  0.26
 65   73  0  8  0.26
 64   74  0  8  0.26
 63   73  0  8  0.26
 35   46  0  8  0.26
  9   21  0  8  0.25
 74   95  0  8  0.25
 74   90  0  8  0.25
 71   90  0  8  0.25
 64   86  0  8  0.25
 64   77  0  8  0.25
 63   81  0  8  0.25
 55   72  0  8  0.25
  5   23  0  8  0.25
 41   60  0  8  0.25
 35   56  0  8  0.25
 31   51  0  8  0.25
 31   49  0  8  0.25
 30   53  0  8  0.25
 30   51  0  8  0.25
 17   35  0  8  0.25
 15   37  0  8  0.25
  8   92  0  8  0.25
  8   88  0  8  0.25
  8   86  0  8  0.25
  8   58  0  8  0.25
  8   47  0  8  0.25
  7   83  0  8  0.25
  7   53  0  8  0.25
 69   94  0  8  0.25
 66   97  0  8  0.25
 65   95  0  8  0.25
 63   95  0  8  0.25
 56   95  0  8  0.25
 55   79  0  8  0.25
 54   90  0  8  0.25
 52   89  0  8  0.25
 51   93  0  8  0.25
 50   96  0  8  0.25
 49   93  0  8  0.25
 48   94  0  8  0.25
  4   83  0  8  0.25
  4   71  0  8  0.25
  4   70  0  8  0.25
  4   69  0  8  0.25
 45   71  0  8  0.25
 44   97  0  8  0.25
 44   76  0  8  0.25
 41   69  0  8  0.25
  3   69  0  8  0.25
 36   87  0  8  0.25
 35   77  0  8  0.25
 35   59  0  8  0.25
 32   80  0  8  0.25
 31   95  0  8  0.25
 31   76  0  8  0.25
 29   78  0  8  0.25
 28   57  0  8  0.25
 25   84  0  8  0.25
 25   54  0  8  0.25
 25   52  0  8  0.25
 24   74  0  8  0.25
 24   58  0  8  0.25
 23   71  0  8  0.25
 23   63  0  8  0.25
 21   54  0  8  0.25
 20   64  0  8  0.25
 19   72  0  8  0.25
 19   47  0  8  0.25
 17   90  0  8  0.25
 17   51  0  8  0.25
 16   68  0  8  0.25
 15   42  0  8  0.25
 14   94  0  8  0.25
 14   75  0  8  0.25
 14   46  0  8  0.25
 13   98  0  8  0.25
 12   66  0  8  0.25
 11   87  0  8  0.25
 11   49  0  8  0.25
 11   42  0  8  0.25
 10   62  0  8  0.25
 82   90  0  8  0.25
 75   86  0  8  0.25
 63   74  0  8  0.25
  5   12  0  8  0.25
 67   89  0  8  0.25
 66   86  0  8  0.25
 59   82  0  8  0.25
 57   80  0  8  0.25
 51   72  0  8  0.25
 42   64  0  8  0.25
 42   62  0  8  0.25
 31   50  0  8  0.25
 30   48  0  8  0.25
 28   49  0  8  0.25
 26   48  0  8  0.25
 20   35  0  8  0.25
  9   98  0  8  0.24
  9   65  0  8  0.24
  9   36  0  8  0.24
  8   91  0  8  0.24
  8   49  0  8  0.24
  7   48  0  8  0.24
  7   43  0  8  0.24
  6   87  0  8  0.24
 66   94  0  8  0.24
  6   64  0  8  0.24
  6   60  0  8  0.24
  6   45  0  8  0.24
  6   42  0  8  0.24
 63   90  0  8  0.24
 63   89  0  8  0.24
 57   84  0  8  0.24
 56   83  0  8  0.24
 55   93  0  8  0.24
 54   94  0  8  0.24
 52   96  0  8  0.24
 52   84  0  8  0.24
 51   89  0  8  0.24
 49   98  0  8  0.24
 48   93  0  8  0.24
 48   86  0  8  0.24
  4   85  0  8  0.24
 46   89  0  8  0.24
  4   66  0  8  0.24
 45   83  0  8  0.24
 44   98  0  8  0.24
 44   96  0  8  0.24
 43   97  0  8  0.24
 43   96  0  8  0.24
 42   69  0  8  0.24
 38   83  0  8  0.24
 38   67  0  8  0.24
 37   79  0  8  0.24
 36   82  0  8  0.24
 36   73  0  8  0.24
  3   57  0  8  0.24
 33   60  0  8  0.24
 31   81  0  8  0.24
 31   73  0  8  0.24
 31   62  0  8  0.24
 31   58  0  8  0.24
 30   83  0  8  0.24
 30   80  0  8  0.24
 30   75  0  8  0.24
 29   83  0  8  0.24
 29   80  0  8  0.24
 28   59  0  8  0.24
 26   58  0  8  0.24
 24   65  0  8  0.24
 23   62  0  8  0.24
 22   93  0  8  0.24
 22   82  0  8  0.24
 22   76  0  8  0.24
 22   66  0  8  0.24
 22   46  0  8  0.24
 20   93  0  8  0.24
 20   66  0  8  0.24
 20   63  0  8  0.24
 20   56  0  8  0.24
 16   97  0  8  0.24
 16   96  0  8  0.24
 16   73  0  8  0.24
 16   72  0  8  0.24
 15   92  0  8  0.24
 14   67  0  8  0.24
 13   45  0  8  0.24
 12   89  0  8  0.24
 12   80  0  8  0.24
 12   36  0  8  0.24
 10   87  0  8  0.24
 10   60  0  8  0.24
 10   59  0  8  0.24
 10   55  0  8  0.24
 10   51  0  8  0.24
 75   85  0  8  0.24
 52   58  0  8  0.24
 16   23  0  8  0.24
 15   24  0  8  0.24
 73   92  0  8  0.24
 70   93  0  8  0.24
 65   85  0  8  0.24
 63   85  0  8  0.24
 60   76  0  8  0.24
 48   65  0  8  0.24
 44   67  0  8  0.24
 41   56  0  8  0.24
 31   44  0  8  0.24
 30   50  0  8  0.24
 29   51  0  8  0.24
 15   31  0  8  0.24
 11   34  0  8  0.24
 76   83  0  8  0.24
 66   75  0  8  0.24
  4   11  0  8  0.24
 39   45  0  8  0.24
 34   40  0  8  0.24
 19   25  0  8  0.24
  9   51  0  8  0.24
  9   46  0  8  0.24
  8   85  0  8  0.24
  8   43  0  8  0.24
  8   36  0  8  0.24
  7   82  0  8  0.24
  7   70  0  8  0.24
  7   44  0  8  0.24
 69   98  0  8  0.24
 68   93  0  8  0.24
  6   66  0  8  0.24
  6   63  0  8  0.24
  6   56  0  8  0.24
  6   54  0  8  0.24
  6   49  0  8  0.24
  6   41  0  8  0.24
  6   40  0  8  0.24
 62   97  0  8  0.24
  5   67  0  8  0.24
 55   96  0  8  0.24
 50   88  0  8  0.24
 48   96  0  8  0.24
 48   88  0  8  0.24
 46   86  0  8  0.24
 46   71  0  8  0.24
  4   65  0  8  0.24
  4   63  0  8  0.24
 45   79  0  8  0.24
 45   74  0  8  0.24
 44   94  0  8  0.24
 44   79  0  8  0.24
 42   93  0  8  0.24
 42   84  0  8  0.24
 42   76  0  8  0.24
 42   75  0  8  0.24
  3   99  0  8  0.24
 38   89  0  8  0.24
  3   68  0  8  0.24
 36   79  0  8  0.24
 36   63  0  8  0.24
  3   43  0  8  0.24
 33   79  0  8  0.24
 32   92  0  8  0.24
 31   82  0  8  0.24
 31   75  0  8  0.24
 30   82  0  8  0.24
 30   62  0  8  0.24
 30   58  0  8  0.24
 29   81  0  8  0.24
 29   56  0  8  0.24
  2   95  0  8  0.24
  2   93  0  8  0.24
 28   77  0  8  0.24
 26   86  0  8  0.24
 26   62  0  8  0.24
  2   57  0  8  0.24
 24   96  0  8  0.24
 24   91  0  8  0.24
 24   60  0  8  0.24
 23   94  0  8  0.24
 22   52  0  8  0.24
 21   50  0  8  0.24
 20   89  0  8  0.24
 20   85  0  8  0.24
 20   49  0  8  0.24
 19   97  0  8  0.24
 19   90  0  8  0.24
 19   77  0  8  0.24
 18   52  0  8  0.24
 17   78  0  8  0.24
 17   76  0  8  0.24
 17   54  0  8  0.24
 16   63  0  8  0.24
 16   47  0  8  0.24
 12   45  0  8  0.24
 11   57  0  8  0.24
 11   44  0  8  0.24
 10   90  0  8  0.24
 10   66  0  8  0.24
 10   65  0  8  0.24
 10   57  0  8  0.24
 85   97  0  8  0.23
 63   82  0  8  0.23
 62   82  0  8  0.23
 58   74  0  8  0.23
 52   66  0  8  0.23
 41   57  0  8  0.23
 39   58  0  8  0.23
 38   55  0  8  0.23
 36   56  0  8  0.23
 32   52  0  8  0.23
 29   49  0  8  0.23
 29   47  0  8  0.23
 24   44  0  8  0.23
 17   38  0  8  0.23
 15   29  0  8  0.23
 90   98  0  8  0.23
 81   89  0  8  0.23
 78   85  0  8  0.23
 67   74  0  8  0.23
 53   59  0  8  0.23
  9   83  0  8  0.23
  9   61  0  8  0.23
  9   44  0  8  0.23
  8   64  0  8  0.23
  8   46  0  8  0.23
  7   93  0  8  0.23
  7   71  0  8  0.23
  6   89  0  8  0.23
  6   65  0  8  0.23
 65   90  0  8  0.23
 64   91  0  8  0.23
  6   32  0  8  0.23
 62   94  0  8  0.23
 56   96  0  8  0.23
 52   95  0  8  0.23
 51   91  0  8  0.23
 50   92  0  8  0.23
  4   74  0  8  0.23
 46   83  0  8  0.23
 46   80  0  8  0.23
  4   52  0  8  0.23
 42   90  0  8  0.23
 42   81  0  8  0.23
 36   60  0  8  0.23
  3   59  0  8  0.23
 35   81  0  8  0.23
 35   75  0  8  0.23
 33   81  0  8  0.23
 31   83  0  8  0.23
 31   60  0  8  0.23
 29   59  0  8  0.23
 27   54  0  8  0.23
 26   89  0  8  0.23
 25   79  0  8  0.23
 25   51  0  8  0.23
 24   81  0  8  0.23
 23   79  0  8  0.23
 22   97  0  8  0.23
 20   81  0  8  0.23
 20   72  0  8  0.23
 19   93  0  8  0.23
  1   95  0  8  0.23
 18   81  0  8  0.23
 18   48  0  8  0.23
 17   89  0  8  0.23
 17   71  0  8  0.23
 17   52  0  8  0.23
 17   49  0  8  0.23
 16   64  0  8  0.23
 16   49  0  8  0.23
 14   97  0  8  0.23
 14   51  0  8  0.23
 13   70  0  8  0.23
 12   69  0  8  0.23
 12   68  0  8  0.23
 11   37  0  8  0.23
 10   88  0  8  0.23
 10   34  0  8  0.23
 66   84  0  8  0.23
 63   78  0  8  0.23
 61   78  0  8  0.23
 57   73  0  8  0.23
 42   54  0  8  0.23
 41   55  0  8  0.23
 29   50  0  8  0.23
 24   45  0  8  0.23
 16   32  0  8  0.23
 10   26  0  8  0.23
 84   92  0  8  0.23
 55   66  0  8  0.23
 24   34  0  8  0.23
 11   17  0  8  0.23
  9   70  0  8  0.22
  9   68  0  8  0.22
  9   59  0  8  0.22
  9   45  0  8  0.22
  9   43  0  8  0.22
  9   38  0  8  0.22
  8   63  0  8  0.22
  8   57  0  8  0.22
  8   50  0  8  0.22
  7   99  0  8  0.22
  7   90  0  8  0.22
  7   76  0  8  0.22
  7   52  0  8  0.22
  7   51  0  8  0.22
 68   97  0  8  0.22
 68   95  0  8  0.22
 68   94  0  8  0.22
 67   93  0  8  0.22
  6   58  0  8  0.22
  6   50  0  8  0.22
 63   96  0  8  0.22
  6   38  0  8  0.22
 62   93  0  8  0.22
 57   95  0  8  0.22
 56   94  0  8  0.22
  5   61  0  8  0.22
 55   94  0  8  0.22
 51   99  0  8  0.22
 51   87  0  8  0.22
  4   82  0  8  0.22
 46   79  0  8  0.22
 45   98  0  8  0.22
 45   93  0  8  0.22
 44   78  0  8  0.22
 44   73  0  8  0.22
 44   70  0  8  0.22
  4   32  0  8  0.22
 42   82  0  8  0.22
 42   80  0  8  0.22
 41   79  0  8  0.22
 38   95  0  8  0.22
 38   71  0  8  0.22
 38   64  0  8  0.22
 37   80  0  8  0.22
 36   90  0  8  0.22
 36   67  0  8  0.22
 35   82  0  8  0.22
 34   80  0  8  0.22
  3   45  0  8  0.22
 33   96  0  8  0.22
 33   83  0  8  0.22
  2   98  0  8  0.22
 29   53  0  8  0.22
 28   75  0  8  0.22
 27   90  0  8  0.22
 27   83  0  8  0.22
 27   79  0  8  0.22
 26   81  0  8  0.22
 26   78  0  8  0.22
 26   53  0  8  0.22
  2   60  0  8  0.22
 25   62  0  8  0.22
  2   54  0  8  0.22
 24   98  0  8  0.22
 23   96  0  8  0.22
 20   96  0  8  0.22
 20   67  0  8  0.22
 20   62  0  8  0.22
 19   84  0  8  0.22
 19   71  0  8  0.22
 19   59  0  8  0.22
 19   46  0  8  0.22
 17   79  0  8  0.22
 17   46  0  8  0.22
 17   44  0  8  0.22
 16   94  0  8  0.22
 16   86  0  8  0.22
 15   99  0  8  0.22
 15   65  0  8  0.22
 13   68  0  8  0.22
 11   68  0  8  0.22
 10   44  0  8  0.22
 10   40  0  8  0.22
 10   36  0  8  0.22
 10   35  0  8  0.22
 77   93  0  8  0.22
 74   97  0  8  0.22
 71   89  0  8  0.22
 63   79  0  8  0.22
 40   59  0  8  0.22
 39   55  0  8  0.22
 36   58  0  8  0.22
 34   47  0  8  0.22
 30   49  0  8  0.22
 23   35  0  8  0.22
 76   87  0  8  0.22
 75   82  0  8  0.22
 58   64  0  8  0.22
 56   66  0  8  0.22
 35   41  0  8  0.22
  3   11  0  8  0.22
  8   56  0  8  0.21
  8   37  0  8  0.21
  7   86  0  8  0.21
  7   80  0  8  0.21
  7   65  0  8  0.21
  7   63  0  8  0.21
  7   61  0  8  0.21
  7   36  0  8  0.21
  6   99  0  8  0.21
 68   96  0  8  0.21
 67   99  0  8  0.21
  6   55  0  8  0.21
  6   47  0  8  0.21
 56   82  0  8  0.21
 55   95  0  8  0.21
 54   91  0  8  0.21
  5   31  0  8  0.21
 52   98  0  8  0.21
 52   90  0  8  0.21
 52   88  0  8  0.21
 51   95  0  8  0.21
 49   91  0  8  0.21
 49   87  0  8  0.21
  4   90  0  8  0.21
 46   94  0  8  0.21
 46   70  0  8  0.21
 45   84  0  8  0.21
 42   83  0  8  0.21
 38   92  0  8  0.21
 38   85  0  8  0.21
 38   65  0  8  0.21
 36   97  0  8  0.21
 36   74  0  8  0.21
 34   60  0  8  0.21
 33   74  0  8  0.21
 33   70  0  8  0.21
 33   65  0  8  0.21
  3   31  0  8  0.21
 29   77  0  8  0.21
 28   97  0  8  0.21
  2   81  0  8  0.21
 27   78  0  8  0.21
 27   77  0  8  0.21
 27   71  0  8  0.21
 27   58  0  8  0.21
 27   57  0  8  0.21
 26   87  0  8  0.21
 25   81  0  8  0.21
 25   58  0  8  0.21
 23   86  0  8  0.21
 23   83  0  8  0.21
 23   74  0  8  0.21
 22   83  0  8  0.21
 22   81  0  8  0.21
 22   80  0  8  0.21
 22   62  0  8  0.21
 20   95  0  8  0.21
 20   82  0  8  0.21
 20   78  0  8  0.21
 20   51  0  8  0.21
 19   83  0  8  0.21
 19   74  0  8  0.21
 19   48  0  8  0.21
 17   94  0  8  0.21
 17   75  0  8  0.21
 17   63  0  8  0.21
 17   43  0  8  0.21
 16   76  0  8  0.21
 16   62  0  8  0.21
 16   60  0  8  0.21
 16   46  0  8  0.21
 15   58  0  8  0.21
 14   80  0  8  0.21
 12   51  0  8  0.21
 10   42  0  8  0.21
 91   99  0  8  0.21
 81   88  0  8  0.21
 54   63  0  8  0.21
 70   90  0  8  0.21
 60   82  0  8  0.21
 46   60  0  8  0.21
 45   67  0  8  0.21
 41   61  0  8  0.21
 41   59  0  8  0.21
 34   46  0  8  0.21
 30   47  0  8  0.21
 28   50  0  8  0.21
 25   42  0  8  0.21
 23   36  0  8  0.21
 19   35  0  8  0.21
 17   36  0  8  0.21
 12   24  0  8  0.21
  9   19  0  8  0.21
 90   99  0  8  0.21
 56   65  0  8  0.21
 38   46  0  8  0.21
 29   35  0  8  0.21
  2    9  0  8  0.21
 23   34  0  8  0.21
  1    8  0  8  0.21
 75   94  0  8  0.21
 57   74  0  8  0.21
 49   66  0  8  0.21
 33   49  0  8  0.21
 31   46  0  8  0.21
 27   48  0  8  0.21
 21   33  0  8  0.21
 18   35  0  8  0.21
 10   25  0  8  0.21
  9   88  0  8  0.20
  9   40  0  8  0.20
  9   35  0  8  0.20
  8   48  0  8  0.20
  8   44  0  8  0.20
  7   66  0  8  0.20
  7   64  0  8  0.20
  7   62  0  8  0.20
  7   56  0  8  0.20
 67   92  0  8  0.20
 67   91  0  8  0.20
 66   99  0  8  0.20
 66   96  0  8  0.20
  6   68  0  8  0.20
  6   62  0  8  0.20
 65   93  0  8  0.20
 59   98  0  8  0.20
 56   86  0  8  0.20
 55   88  0  8  0.20
 51   96  0  8  0.20
  4   88  0  8  0.20
 47   98  0  8  0.20
 45   81  0  8  0.20
  4   50  0  8  0.20
  4   48  0  8  0.20
 44   68  0  8  0.20
  4   46  0  8  0.20
  4   45  0  8  0.20
 43   79  0  8  0.20
 42   78  0  8  0.20
 40   79  0  8  0.20
 40   68  0  8  0.20
 39   80  0  8  0.20
 38   87  0  8  0.20
  3   44  0  8  0.20
  3   35  0  8  0.20
 29   96  0  8  0.20
 29   90  0  8  0.20
 29   86  0  8  0.20
 29   84  0  8  0.20
 28   82  0  8  0.20
 28   62  0  8  0.20
  2   77  0  8  0.20
 27   59  0  8  0.20
  2   56  0  8  0.20
 25   49  0  8  0.20
 24   61  0  8  0.20
 23   67  0  8  0.20
 22   74  0  8  0.20
 21   77  0  8  0.20
 19   62  0  8  0.20
 17   96  0  8  0.20
 17   81  0  8  0.20
 17   68  0  8  0.20
 17   66  0  8  0.20
 17   42  0  8  0.20
 16   98  0  8  0.20
 16   93  0  8  0.20
 16   89  0  8  0.20
 16   67  0  8  0.20
 16   58  0  8  0.20
 15   69  0  8  0.20
 13   99  0  8  0.20
 13   60  0  8  0.20
 12   90  0  8  0.20
 12   81  0  8  0.20
 12   70  0  8  0.20
 12   52  0  8  0.20
 11   52  0  8  0.20
 11   43  0  8  0.20
 10   99  0  8  0.20
 10   67  0  8  0.20
 91   98  0  8  0.20
 87   96  0  8  0.20
 78   86  0  8  0.20
 33   39  0  8  0.20
 21   29  0  8  0.20
 85   98  0  8  0.20
 77   97  0  8  0.20
 76   97  0  8  0.20
 76   91  0  8  0.20
 73   90  0  8  0.20
 71   84  0  8  0.20
 68   91  0  8  0.20
 59   72  0  8  0.20
 48   63  0  8  0.20
 43   62  0  8  0.20
 38   59  0  8  0.20
 36   59  0  8  0.20
 30   44  0  8  0.20
 27   49  0  8  0.20
 23   45  0  8  0.20
 22   36  0  8  0.20
 21   44  0  8  0.20
 21   36  0  8  0.20
 15   28  0  8  0.20
 11   30  0  8  0.20
 10   27  0  8  0.20
  9   57  0  8  0.20
  7   72  0  8  0.20
  7   60  0  8  0.20
  7   47  0  8  0.20
 68   92  0  8  0.20
 66   92  0  8  0.20
 62   95  0  8  0.20
 59   92  0  8  0.20
 59   88  0  8  0.20
 57   90  0  8  0.20
 55   99  0  8  0.20
 55   81  0  8  0.20
  5   57  0  8  0.20
 54   96  0  8  0.20
 53   94  0  8  0.20
 52   99  0  8  0.20
 51   98  0  8  0.20
 48   98  0  8  0.20
 47   99  0  8  0.20
 46   91  0  8  0.20
 45   73  0  8  0.20
 45   72  0  8  0.20
 44   74  0  8  0.20
 43   82  0  8  0.20
 43   77  0  8  0.20
 43   75  0  8  0.20
 40   78  0  8  0.20
 40   70  0  8  0.20
 40   69  0  8  0.20
 39   78  0  8  0.20
 38   62  0  8  0.20
 37   71  0  8  0.20
 36   80  0  8  0.20
 35   79  0  8  0.20
 35   64  0  8  0.20
 34   79  0  8  0.20
 34   74  0  8  0.20
  3   46  0  8  0.20
 31   68  0  8  0.20
 30   85  0  8  0.20
 30   84  0  8  0.20
 29   88  0  8  0.20
 29   79  0  8  0.20
 28   73  0  8  0.20
 27   97  0  8  0.20
 27   55  0  8  0.20
 26   95  0  8  0.20
 26   82  0  8  0.20
  2   65  0  8  0.20
 25   96  0  8  0.20
 25   88  0  8  0.20
  2   55  0  8  0.20
 24   92  0  8  0.20
 24   69  0  8  0.20
 23   55  0  8  0.20
 23   51  0  8  0.20
 22   86  0  8  0.20
 21   86  0  8  0.20
 21   79  0  8  0.20
 20   73  0  8  0.20
 19   86  0  8  0.20
 19   81  0  8  0.20
  1   94  0  8  0.20
 18   96  0  8  0.20
 18   95  0  8  0.20
 18   83  0  8  0.20
 18   79  0  8  0.20
 18   78  0  8  0.20
 18   66  0  8  0.20
 18   57  0  8  0.20
 18   51  0  8  0.20
  1   83  0  8  0.20
 17   64  0  8  0.20
 16   59  0  8  0.20
 16   40  0  8  0.20
  1   59  0  8  0.20
 15   88  0  8  0.20
 14   91  0  8  0.20
 14   81  0  8  0.20
 12   67  0  8  0.20
 12   43  0  8  0.20
 12   38  0  8  0.20
 11   58  0  8  0.20
 10   49  0  8  0.20
 88   96  0  8  0.19
 84   93  0  8  0.19
 55   63  0  8  0.19
 55   62  0  8  0.19
 54   62  0  8  0.19
 25   33  0  8  0.19
  8   31  0  8  0.19
 82   95  0  8  0.19
 77   95  0  8  0.19
 71   92  0  8  0.19
 61   76  0  8  0.19
 59   74  0  8  0.19
 44   65  0  8  0.19
 38   58  0  8  0.19
 37   58  0  8  0.19
 35   58  0  8  0.19
 35   55  0  8  0.19
 32   51  0  8  0.19
 26   49  0  8  0.19
 26   47  0  8  0.19
 24   42  0  8  0.19
 22   44  0  8  0.19
 18   32  0  8  0.19
 16   38  0  8  0.19
  9   42  0  8  0.19
  8   66  0  8  0.19
  8   62  0  8  0.19
  8   53  0  8  0.19
  7   68  0  8  0.19
  7   55  0  8  0.19
 73   99  0  8  0.19
 73   98  0  8  0.19
 72   98  0  8  0.19
 71   99  0  8  0.19
  6   31  0  8  0.19
 60   97  0  8  0.19
 59   96  0  8  0.19
 57   96  0  8  0.19
 56   99  0  8  0.19
  5   45  0  8  0.19
  5   42  0  8  0.19
 53   92  0  8  0.19
 52   92  0  8  0.19
 51   92  0  8  0.19
 50   99  0  8  0.19
  4   92  0  8  0.19
 48   87  0  8  0.19
  4   84  0  8  0.19
 47   87  0  8  0.19
 45   99  0  8  0.19
 44   71  0  8  0.19
 43   69  0  8  0.19
  4   33  0  8  0.19
 42   98  0  8  0.19
 42   97  0  8  0.19
 42   94  0  8  0.19
 41   68  0  8  0.19
 38   97  0  8  0.19
 38   74  0  8  0.19
 36   61  0  8  0.19
 34   65  0  8  0.19
 34   58  0  8  0.19
 33   87  0  8  0.19
 31   71  0  8  0.19
 30   97  0  8  0.19
 29   95  0  8  0.19
 29   82  0  8  0.19
  2   96  0  8  0.19
 28   95  0  8  0.19
 27   60  0  8  0.19
 26   97  0  8  0.19
 26   88  0  8  0.19
 26   75  0  8  0.19
  2   59  0  8  0.19
 25   78  0  8  0.19
 24   94  0  8  0.19
 24   70  0  8  0.19
 22   64  0  8  0.19
 21   56  0  8  0.19
 20   94  0  8  0.19
 20   90  0  8  0.19
 20   71  0  8  0.19
 20   59  0  8  0.19
 19   89  0  8  0.19
 19   80  0  8  0.19
 19   51  0  8  0.19
 18   97  0  8  0.19
 18   53  0  8  0.19
 17   87  0  8  0.19
 17   62  0  8  0.19
 17   59  0  8  0.19
 17   47  0  8  0.19
 16   81  0  8  0.19
 16   61  0  8  0.19
 16   55  0  8  0.19
  1   64  0  8  0.19
 14   98  0  8  0.19
 14   61  0  8  0.19
  1   45  0  8  0.19
 14   42  0  8  0.19
 13   42  0  8  0.19
 12   59  0  8  0.19
 12   57  0  8  0.19
 12   49  0  8  0.19
 11   91  0  8  0.19
 11   65  0  8  0.19
 11   61  0  8  0.19
 11   40  0  8  0.19
  9   20  0  8  0.19
 82   91  0  8  0.19
 77   87  0  8  0.19
 73   84  0  8  0.19
 61   67  0  8  0.19
 53   64  0  8  0.19
 48   58  0  8  0.19
 44   50  0  8  0.19
 43   49  0  8  0.19
 37   45  0  8  0.19
 31   38  0  8  0.19
 24   35  0  8  0.19
 84   97  0  8  0.18
 75   96  0  8  0.18
 71   85  0  8  0.18
 64   79  0  8  0.18
  6   23  0  8  0.18
 61   82  0  8  0.18
 61   73  0  8  0.18
 56   71  0  8  0.18
 55   68  0  8  0.18
 46   61  0  8  0.18
 45   65  0  8  0.18
 41   62  0  8  0.18
 40   60  0  8  0.18
 40   55  0  8  0.18
 34   52  0  8  0.18
 34   51  0  8  0.18
 28   48  0  8  0.18
 25   46  0  8  0.18
 23   42  0  8  0.18
 22   35  0  8  0.18
 18   36  0  8  0.18
 12   35  0  8  0.18
  3   10  0  8  0.18
  1    9  0  8  0.18
  1   11  0  8  0.18
 10   16  0  8  0.18
  9   60  0  8  0.18
  9   37  0  8  0.18
  7   89  0  8  0.18
  6   34  0  8  0.18
 61   86  0  8  0.18
 59   94  0  8  0.18
 59   91  0  8  0.18
 59   84  0  8  0.18
 58   99  0  8  0.18
 57   89  0  8  0.18
 55   90  0  8  0.18
 55   86  0  8  0.18
 55   83  0  8  0.18
 53   91  0  8  0.18
  5   36  0  8  0.18
 48   92  0  8  0.18
 47   88  0  8  0.18
  4   62  0  8  0.18
 45   85  0  8  0.18
  4   47  0  8  0.18
 44   69  0  8  0.18
 43   78  0  8  0.18
 43   76  0  8  0.18
  4   36  0  8  0.18
 42   70  0  8  0.18
 40   90  0  8  0.18
 40   83  0  8  0.18
 40   67  0  8  0.18
 39   77  0  8  0.18
 39   65  0  8  0.18
 38   94  0  8  0.18
 38   63  0  8  0.18
 35   62  0  8  0.18
 34   95  0  8  0.18
 34   64  0  8  0.18
  3   36  0  8  0.18
 32   91  0  8  0.18
 31   69  0  8  0.18
 30   76  0  8  0.18
 30   68  0  8  0.18
 30   66  0  8  0.18
 28   89  0  8  0.18
 28   69  0  8  0.18
 28   68  0  8  0.18
 28   63  0  8  0.18
  2   79  0  8  0.18
  2   78  0  8  0.18
 26   68  0  8  0.18
 26   60  0  8  0.18
 25   83  0  8  0.18
 25   67  0  8  0.18
 23   59  0  8  0.18
  2   30  0  8  0.18
 22   96  0  8  0.18
 22   79  0  8  0.18
 20   80  0  8  0.18
 19   95  0  8  0.18
 19   85  0  8  0.18
 19   73  0  8  0.18
  1   93  0  8  0.18
 18   94  0  8  0.18
 18   71  0  8  0.18
 18   64  0  8  0.18
 17   88  0  8  0.18
 17   80  0  8  0.18
 16   80  0  8  0.18
 16   44  0  8  0.18
 15   98  0  8  0.18
 14   99  0  8  0.18
 14   90  0  8  0.18
 14   85  0  8  0.18
 14   84  0  8  0.18
 12   99  0  8  0.18
 11   69  0  8  0.18
 11   60  0  8  0.18
 11   39  0  8  0.18
 76   94  0  8  0.18
 76   92  0  8  0.18
 74   91  0  8  0.18
 69   92  0  8  0.18
 65   81  0  8  0.18
  4   24  0  8  0.18
 38   56  0  8  0.18
 38   53  0  8  0.18
 34   54  0  8  0.18
 31   43  0  8  0.18
 28   44  0  8  0.18
 22   34  0  8  0.18
 20   42  0  8  0.18
 16   37  0  8  0.18
 14   37  0  8  0.18
 13   26  0  8  0.18
 11   25  0  8  0.18
 65   75  0  8  0.17
 59   66  0  8  0.17
 27   34  0  8  0.17
 20   27  0  8  0.17
 17   24  0  8  0.17
  8   39  0  8  0.17
  7   67  0  8  0.17
  7   59  0  8  0.17
  7   57  0  8  0.17
  7   40  0  8  0.17
 68   98  0  8  0.17
  6   88  0  8  0.17
 65   94  0  8  0.17
  6   39  0  8  0.17
 63   87  0  8  0.17
 62   92  0  8  0.17
 62   91  0  8  0.17
 62   86  0  8  0.17
 60   95  0  8  0.17
 59   89  0  8  0.17
 59   87  0  8  0.17
 56   92  0  8  0.17
  5   58  0  8  0.17
 54   99  0  8  0.17
 54   92  0  8  0.17
 54   88  0  8  0.17
 54   87  0  8  0.17
 53   99  0  8  0.17
 53   87  0  8  0.17
 48   91  0  8  0.17
  4   60  0  8  0.17
 45   80  0  8  0.17
 44   90  0  8  0.17
 44   86  0  8  0.17
 44   83  0  8  0.17
 43   95  0  8  0.17
 43   94  0  8  0.17
 43   93  0  8  0.17
 43   90  0  8  0.17
 43   80  0  8  0.17
 42   86  0  8  0.17
 42   71  0  8  0.17
 42   66  0  8  0.17
 39   72  0  8  0.17
 39   69  0  8  0.17
 38   91  0  8  0.17
 36   83  0  8  0.17
 36   70  0  8  0.17
 35   84  0  8  0.17
  3   49  0  8  0.17
 34   78  0  8  0.17
 32   94  0  8  0.17
 32   65  0  8  0.17
 31   93  0  8  0.17
 30   87  0  8  0.17
 30   86  0  8  0.17
 30   59  0  8  0.17
 29   58  0  8  0.17
 28   86  0  8  0.17
 27   82  0  8  0.17
 26   99  0  8  0.17
 26   94  0  8  0.17
 26   72  0  8  0.17
  2   61  0  8  0.17
 23   70  0  8  0.17
 23   57  0  8  0.17
  2   32  0  8  0.17
 22   90  0  8  0.17
 22   89  0  8  0.17
 22   73  0  8  0.17
 22   68  0  8  0.17
 22   67  0  8  0.17
 22   48  0  8  0.17
 20   87  0  8  0.17
 20   86  0  8  0.17
 20   44  0  8  0.17
  1   98  0  8  0.17
 19   79  0  8  0.17
 19   63  0  8  0.17
 19   49  0  8  0.17
 18   75  0  8  0.17
 18   62  0  8  0.17
 18   56  0  8  0.17
 18   47  0  8  0.17
 17   58  0  8  0.17
 17   48  0  8  0.17
 16   71  0  8  0.17
 16   42  0  8  0.17
  1   55  0  8  0.17
 15   45  0  8  0.17
  9   27  0  8  0.17
 77   91  0  8  0.17
 74   92  0  8  0.17
 71   87  0  8  0.17
 63   86  0  8  0.17
 61   83  0  8  0.17
 60   74  0  8  0.17
 59   73  0  8  0.17
 53   65  0  8  0.17
 43   64  0  8  0.17
 42   63  0  8  0.17
 40   61  0  8  0.17
 38   57  0  8  0.17
 37   54  0  8  0.17
  3   20  0  8  0.17
 20   43  0  8  0.17
 19   38  0  8  0.17
 19   31  0  8  0.17
 17   37  0  8  0.17
 15   30  0  8  0.17
 12   34  0  8  0.17
 10   31  0  8  0.17
 86   97  0  8  0.17
 82   92  0  8  0.17
 74   82  0  8  0.17
 73   83  0  8  0.17
 59   65  0  8  0.17
 34   45  0  8  0.17
  8   61  0  8  0.17
  8   41  0  8  0.17
  7   87  0  8  0.17
  7   34  0  8  0.17
 69   99  0  8  0.17
 63   94  0  8  0.17
  6   36  0  8  0.17
 60   96  0  8  0.17
 59   93  0  8  0.17
 59   90  0  8  0.17
 58   83  0  8  0.17
 57   85  0  8  0.17
 57   82  0  8  0.17
 52   91  0  8  0.17
  4   93  0  8  0.17
  4   87  0  8  0.17
  4   61  0  8  0.17
 45   90  0  8  0.17
 44   99  0  8  0.17
 44   95  0  8  0.17
 44   82  0  8  0.17
 43   84  0  8  0.17
 43   68  0  8  0.17
  4   35  0  8  0.17
 42   96  0  8  0.17
 42   92  0  8  0.17
 42   85  0  8  0.17
 41   83  0  8  0.17
 41   80  0  8  0.17
 41   67  0  8  0.17
 41   66  0  8  0.17
 39   86  0  8  0.17
 37   77  0  8  0.17
 37   67  0  8  0.17
 36   71  0  8  0.17
 35   72  0  8  0.17
 34   61  0  8  0.17
 33   94  0  8  0.17
 33   91  0  8  0.17
 33   67  0  8  0.17
 32   71  0  8  0.17
 31   87  0  8  0.17
 31   63  0  8  0.17
 30   96  0  8  0.17
 30   81  0  8  0.17
 30   63  0  8  0.17
 30   61  0  8  0.17
 29   68  0  8  0.17
 29   67  0  8  0.17
 29   62  0  8  0.17
 29   57  0  8  0.17
 28   90  0  8  0.17
 28   70  0  8  0.17
  2   82  0  8  0.17
  2   75  0  8  0.17
  2   70  0  8  0.17
  2   68  0  8  0.17
 26   71  0  8  0.17
 25   87  0  8  0.17
 25   80  0  8  0.17
 25   55  0  8  0.17
 23   98  0  8  0.17
 23   87  0  8  0.17
 23   61  0  8  0.17
 22   94  0  8  0.17
 22   60  0  8  0.17
 21   67  0  8  0.17
 21   46  0  8  0.17
 19   94  0  8  0.17
 18   92  0  8  0.17
 18   80  0  8  0.17
 18   67  0  8  0.17
 18   59  0  8  0.17
  1   78  0  8  0.17
 17   65  0  8  0.17
 17   55  0  8  0.17
 16   99  0  8  0.17
 16   82  0  8  0.17
 16   70  0  8  0.17
 15   70  0  8  0.17
 15   61  0  8  0.17
 15   43  0  8  0.17
 15   40  0  8  0.17
 15   39  0  8  0.17
  1   50  0  8  0.17
 14   89  0  8  0.17
 14   58  0  8  0.17
 10   41  0  8  0.17
 10   37  0  8  0.17
 87   99  0  8  0.16
 86   99  0  8  0.16
 85   99  0  8  0.16
 72   86  0  8  0.16
 67   87  0  8  0.16
 64   78  0  8  0.16
 47   59  0  8  0.16
 40   62  0  8  0.16
 40   56  0  8  0.16
 36   55  0  8  0.16
 35   57  0  8  0.16
 35   48  0  8  0.16
 29   48  0  8  0.16
 25   44  0  8  0.16
 23   44  0  8  0.16
 23   41  0  8  0.16
  1   13  0  8  0.16
 92   98  0  8  0.16
 80   89  0  8  0.16
 78   89  0  8  0.16
 75   83  0  8  0.16
 73   79  0  8  0.16
  7   13  0  8  0.16
 62   71  0  8  0.16
 60   66  0  8  0.16
 43   53  0  8  0.16
 39   46  0  8  0.16
  3   13  0  8  0.16
 28   35  0  8  0.16
 21   32  0  8  0.16
 84   99  0  8  0.16
 83   97  0  8  0.16
  8   35  0  8  0.16
 82   96  0  8  0.16
  8   24  0  8  0.16
 76   88  0  8  0.16
 74   87  0  8  0.16
 73   89  0  8  0.16
  7   38  0  8  0.16
 72   90  0  8  0.16
 71   86  0  8  0.16
 70   99  0  8  0.16
 70   91  0  8  0.16
 69   88  0  8  0.16
 68   89  0  8  0.16
 66   82  0  8  0.16
 65   88  0  8  0.16
 64   87  0  8  0.16
 63   84  0  8  0.16
 61   84  0  8  0.16
 60   85  0  8  0.16
 60   84  0  8  0.16
 59   83  0  8  0.16
 58   98  0  8  0.16
 58   84  0  8  0.16
 57   87  0  8  0.16
 57   72  0  8  0.16
 56   68  0  8  0.16
 55   97  0  8  0.16
 55   82  0  8  0.16
 55   71  0  8  0.16
 55   70  0  8  0.16
  4   99  0  8  0.16
  4   89  0  8  0.16
 48   62  0  8  0.16
  4   49  0  8  0.16
 44   80  0  8  0.16
  4   42  0  8  0.16
  4   31  0  8  0.16
 42   95  0  8  0.16
 42   74  0  8  0.16
 42   73  0  8  0.16
 42   72  0  8  0.16
  4   23  0  8  0.16
 41   63  0  8  0.16
 40   86  0  8  0.16
 40   64  0  8  0.16
 39   68  0  8  0.16
 38   93  0  8  0.16
 38   68  0  8  0.16
 37   78  0  8  0.16
 37   70  0  8  0.16
 37   57  0  8  0.16
 37   56  0  8  0.16
 37   55  0  8  0.16
 36   95  0  8  0.16
 36   92  0  8  0.16
 36   68  0  8  0.16
 36   53  0  8  0.16
  3   58  0  8  0.16
 34   75  0  8  0.16
 34   59  0  8  0.16
 32   61  0  8  0.16
 32   60  0  8  0.16
  3   24  0  8  0.16
 31   91  0  8  0.16
 31   80  0  8  0.16
 31   67  0  8  0.16
 31   66  0  8  0.16
 30   88  0  8  0.16
 30   73  0  8  0.16
 30   45  0  8  0.16
 29   92  0  8  0.16
 29   73  0  8  0.16
 29   60  0  8  0.16
 28   85  0  8  0.16
 28   74  0  8  0.16
  2   80  0  8  0.16
 27   94  0  8  0.16
 27   62  0  8  0.16
 27   47  0  8  0.16
  2   74  0  8  0.16
 26   93  0  8  0.16
 25   97  0  8  0.16
 25   63  0  8  0.16
 25   50  0  8  0.16
 25   47  0  8  0.16
 23   99  0  8  0.16
 22   72  0  8  0.16
 22   59  0  8  0.16
 22   55  0  8  0.16
 22   51  0  8  0.16
 22   49  0  8  0.16
 22   45  0  8  0.16
 22   42  0  8  0.16
  2   23  0  8  0.16
 21   83  0  8  0.16
 21   74  0  8  0.16
 21   52  0  8  0.16
 21   48  0  8  0.16
 21   47  0  8  0.16
 19   55  0  8  0.16
 19   42  0  8  0.16
 18   93  0  8  0.16
 18   86  0  8  0.16
 18   85  0  8  0.16
 18   76  0  8  0.16
 18   46  0  8  0.16
 18   42  0  8  0.16
 18   37  0  8  0.16
 17   92  0  8  0.16
 17   82  0  8  0.16
 17   67  0  8  0.16
 17   32  0  8  0.16
 16   91  0  8  0.16
 16   57  0  8  0.16
 15   41  0  8  0.16
 14   83  0  8  0.16
 14   30  0  8  0.16
 86   94  0  8  0.16
 82   93  0  8  0.16
 71   77  0  8  0.16
 69   75  0  8  0.16
 38   47  0  8  0.16
 33   41  0  8  0.16
 32   42  0  8  0.16
 21   30  0  8  0.16
  1    7  0  8  0.16
  9   29  0  8  0.15
 81   97  0  8  0.15
 78   91  0  8  0.15
 69   91  0  8  0.15
 69   90  0  8  0.15
 67   85  0  8  0.15
 55   69  0  8  0.15
 40   57  0  8  0.15
 34   57  0  8  0.15
 34   55  0  8  0.15
 30   42  0  8  0.15
 25   43  0  8  0.15
 21   42  0  8  0.15
 14   31  0  8  0.15
 12   31  0  8  0.15
 11   31  0  8  0.15
 11   28  0  8  0.15
 11   26  0  8  0.15
 92   99  0  8  0.15
 84   95  0  8  0.15
 79   89  0  8  0.15
 74   80  0  8  0.15
 63   69  0  8  0.15
 58   65  0  8  0.15
 42   53  0  8  0.15
 31   41  0  8  0.15
 19   26  0  8  0.15
  9   39  0  8  0.15
  7   84  0  8  0.15
 67   98  0  8  0.15
 65   96  0  8  0.15
 65   92  0  8  0.15
 64   99  0  8  0.15
 63   99  0  8  0.15
 63   91  0  8  0.15
 61   89  0  8  0.15
 58   95  0  8  0.15
 58   82  0  8  0.15
 57   92  0  8  0.15
 57   88  0  8  0.15
 57   86  0  8  0.15
 56   98  0  8  0.15
 56   91  0  8  0.15
 55   92  0  8  0.15
 53   98  0  8  0.15
 49   99  0  8  0.15
  4   91  0  8  0.15
 45   92  0  8  0.15
 45   89  0  8  0.15
 45   82  0  8  0.15
 43   83  0  8  0.15
 41   82  0  8  0.15
 40   82  0  8  0.15
 40   71  0  8  0.15
 39   66  0  8  0.15
 38   73  0  8  0.15
 37   93  0  8  0.15
 37   84  0  8  0.15
 37   83  0  8  0.15
 37   72  0  8  0.15
 37   68  0  8  0.15
  3   61  0  8  0.15
 35   76  0  8  0.15
 34   89  0  8  0.15
 34   67  0  8  0.15
 32   70  0  8  0.15
 31   88  0  8  0.15
 30   89  0  8  0.15
 29   87  0  8  0.15
 29   85  0  8  0.15
 29   75  0  8  0.15
 28   64  0  8  0.15
 27   87  0  8  0.15
  2   76  0  8  0.15
 25   95  0  8  0.15
 23   92  0  8  0.15
 23   91  0  8  0.15
 23   58  0  8  0.15
 22   91  0  8  0.15
 22   88  0  8  0.15
 21   95  0  8  0.15
 21   49  0  8  0.15
 20   88  0  8  0.15
 20   68  0  8  0.15
 19   91  0  8  0.15
  1   92  0  8  0.15
 18   77  0  8  0.15
 18   55  0  8  0.15
 18   54  0  8  0.15
 17   73  0  8  0.15
 17   61  0  8  0.15
 17   57  0  8  0.15
  1   71  0  8  0.15
 16   90  0  8  0.15
 16   84  0  8  0.15
 16   65  0  8  0.15
  1   60  0  8  0.15
  1   58  0  8  0.15
 14   87  0  8  0.15
 14   70  0  8  0.15
 14   69  0  8  0.15
  1   39  0  8  0.15
 82   99  0  8  0.14
 76   99  0  8  0.14
 74   88  0  8  0.14
 73   85  0  8  0.14
 70   92  0  8  0.14
 67   86  0  8  0.14
 65   86  0  8  0.14
 64   83  0  8  0.14
 63   83  0  8  0.14
 62   83  0  8  0.14
 60   73  0  8  0.14
 51   66  0  8  0.14
 49   65  0  8  0.14
 47   60  0  8  0.14
 43   66  0  8  0.14
 43   65  0  8  0.14
 40   63  0  8  0.14
 36   48  0  8  0.14
 34   50  0  8  0.14
  3   19  0  8  0.14
 28   46  0  8  0.14
 27   46  0  8  0.14
 23   38  0  8  0.14
 22   41  0  8  0.14
  2   15  0  8  0.14
  2   14  0  8  0.14
 21   38  0  8  0.14
 21   34  0  8  0.14
 18   38  0  8  0.14
 14   29  0  8  0.14
 93   99  0  8  0.14
  9   15  0  8  0.14
 85   96  0  8  0.14
 65   74  0  8  0.14
 62   72  0  8  0.14
 42   48  0  8  0.14
 19   28  0  8  0.14
 11   18  0  8  0.14
  9   41  0  8  0.14
 75   99  0  8  0.14
  7   33  0  8  0.14
 72   99  0  8  0.14
 68   99  0  8  0.14
  6   37  0  8  0.14
  6   35  0  8  0.14
 62   88  0  8  0.14
  5   99  0  8  0.14
 59   86  0  8  0.14
 57   93  0  8  0.14
 56   87  0  8  0.14
 54   98  0  8  0.14
  5   34  0  8  0.14
 46   98  0  8  0.14
 44   84  0  8  0.14
 43   70  0  8  0.14
 43   67  0  8  0.14
 41   94  0  8  0.14
 41   76  0  8  0.14
 40   72  0  8  0.14
 40   66  0  8  0.14
 39   95  0  8  0.14
 39   89  0  8  0.14
 38   99  0  8  0.14
 38   96  0  8  0.14
 38   88  0  8  0.14
 38   70  0  8  0.14
 37   88  0  8  0.14
 37   69  0  8  0.14
 37   64  0  8  0.14
 36   94  0  8  0.14
 36   65  0  8  0.14
 35   65  0  8  0.14
 34   87  0  8  0.14
 34   81  0  8  0.14
 33   69  0  8  0.14
 30   74  0  8  0.14
 30   60  0  8  0.14
 29   98  0  8  0.14
  2   99  0  8  0.14
  2   92  0  8  0.14
 28   71  0  8  0.14
 28   60  0  8  0.14
 27   89  0  8  0.14
 27   76  0  8  0.14
 27   73  0  8  0.14
 27   70  0  8  0.14
  2   73  0  8  0.14
  2   72  0  8  0.14
 26   70  0  8  0.14
 25   82  0  8  0.14
  2   58  0  8  0.14
 25   68  0  8  0.14
  2   51  0  8  0.14
  2   36  0  8  0.14
 22   87  0  8  0.14
 21   81  0  8  0.14
 20   74  0  8  0.14
 20   45  0  8  0.14
 19   70  0  8  0.14
 19   67  0  8  0.14
 19   58  0  8  0.14
 19   57  0  8  0.14
 18   72  0  8  0.14
  1   80  0  8  0.14
 17   84  0  8  0.14
  1   75  0  8  0.14
 17   41  0  8  0.14
 16   88  0  8  0.14
 16   85  0  8  0.14
 16   43  0  8  0.14
  1   56  0  8  0.14
 15   60  0  8  0.14
 14   86  0  8  0.14
 14   60  0  8  0.14
 14   39  0  8  0.14
 13   61  0  8  0.14
 13   44  0  8  0.14
 13   43  0  8  0.14
 89   99  0  8  0.14
 88   99  0  8  0.14
 81   90  0  8  0.14
 44   51  0  8  0.14
 33   40  0  8  0.14
 30   38  0  8  0.14
 25   36  0  8  0.14
 18   25  0  8  0.14
  9   28  0  8  0.14
 83   99  0  8  0.14
 79   98  0  8  0.14
 75   92  0  8  0.14
 75   88  0  8  0.14
 75   87  0  8  0.14
 72   92  0  8  0.14
  7   24  0  8  0.14
 69   85  0  8  0.14
 68   87  0  8  0.14
 67   88  0  8  0.14
 65   83  0  8  0.14
  6   24  0  8  0.14
 58   72  0  8  0.14
 40   54  0  8  0.14
 38   61  0  8  0.14
 36   49  0  8  0.14
 34   53  0  8  0.14
 34   48  0  8  0.14
 31   45  0  8  0.14
 24   43  0  8  0.14
  2   25  0  8  0.14
 19   40  0  8  0.14
 17   40  0  8  0.14
 12   30  0  8  0.14
 11   27  0  8  0.14
  7   88  0  8  0.13
  7   45  0  8  0.13
  7   39  0  8  0.13
  7   37  0  8  0.13
  7   35  0  8  0.13
  6   61  0  8  0.13
 65   97  0  8  0.13
 65   91  0  8  0.13
  6   30  0  8  0.13
 61   93  0  8  0.13
 60   94  0  8  0.13
 59   97  0  8  0.13
 58   92  0  8  0.13
 57   83  0  8  0.13
 55   85  0  8  0.13
  5   37  0  8  0.13
 50   98  0  8  0.13
 44   85  0  8  0.13
 44   72  0  8  0.13
  4   44  0  8  0.13
 43   89  0  8  0.13
 43   88  0  8  0.13
 43   71  0  8  0.13
 41   97  0  8  0.13
 41   78  0  8  0.13
 41   75  0  8  0.13
 41   70  0  8  0.13
 40   75  0  8  0.13
 40   65  0  8  0.13
 39   85  0  8  0.13
 39   70  0  8  0.13
 39   67  0  8  0.13
 36   72  0  8  0.13
 35   97  0  8  0.13
 35   89  0  8  0.13
 35   73  0  8  0.13
 34   72  0  8  0.13
 33   92  0  8  0.13
  3   38  0  8  0.13
  3   34  0  8  0.13
  3   30  0  8  0.13
 32   67  0  8  0.13
 31   94  0  8  0.13
 31   92  0  8  0.13
 31   72  0  8  0.13
 31   61  0  8  0.13
 30   92  0  8  0.13
 30   90  0  8  0.13
 29   89  0  8  0.13
  2   91  0  8  0.13
  2   87  0  8  0.13
 27   92  0  8  0.13
 27   66  0  8  0.13
 26   73  0  8  0.13
 26   67  0  8  0.13
 26   63  0  8  0.13
  2   62  0  8  0.13
 25   76  0  8  0.13
  2   50  0  8  0.13
 24   99  0  8  0.13
  2   48  0  8  0.13
  2   42  0  8  0.13
  2   37  0  8  0.13
  2   29  0  8  0.13
 21   97  0  8  0.13
 21   94  0  8  0.13
 21   85  0  8  0.13
 21   84  0  8  0.13
 21   80  0  8  0.13
 21   78  0  8  0.13
 21   73  0  8  0.13
 21   72  0  8  0.13
 21   57  0  8  0.13
 20   91  0  8  0.13
 20   69  0  8  0.13
 20   65  0  8  0.13
 20   61  0  8  0.13
 20   60  0  8  0.13
 19   68  0  8  0.13
 18   74  0  8  0.13
 18   50  0  8  0.13
 17   69  0  8  0.13
  1   72  0  8  0.13
  1   67  0  8  0.13
  1   36  0  8  0.13
 12   87  0  8  0.13
 11   45  0  8  0.13
 89   98  0  8  0.13
 74   84  0  8  0.13
 67   75  0  8  0.13
 57   66  0  8  0.13
 57   65  0  8  0.13
 56   67  0  8  0.13
 43   52  0  8  0.13
 43   51  0  8  0.13
 86   98  0  8  0.13
 79   97  0  8  0.13
 76   98  0  8  0.13
 73   91  0  8  0.13
 73   86  0  8  0.13
 71   83  0  8  0.13
 68   90  0  8  0.13
 67   84  0  8  0.13
 66   83  0  8  0.13
 65   87  0  8  0.13
 60   83  0  8  0.13
 50   63  0  8  0.13
 43   63  0  8  0.13
 39   56  0  8  0.13
 39   54  0  8  0.13
 38   60  0  8  0.13
 38   52  0  8  0.13
 37   60  0  8  0.13
 37   59  0  8  0.13
  3   26  0  8  0.13
  3   22  0  8  0.13
  2   20  0  8  0.13
 10   30  0  8  0.13
  8   34  0  8  0.13
  8   33  0  8  0.13
  7   41  0  8  0.13
 64   88  0  8  0.13
 58   93  0  8  0.13
 58   88  0  8  0.13
 58   85  0  8  0.13
 57   97  0  8  0.13
 57   91  0  8  0.13
  5   40  0  8  0.13
  5   35  0  8  0.13
 49   92  0  8  0.13
 49   88  0  8  0.13
 45   86  0  8  0.13
  4   58  0  8  0.13
  4   51  0  8  0.13
 44   87  0  8  0.13
 44   81  0  8  0.13
 43   86  0  8  0.13
  4   34  0  8  0.13
  4   30  0  8  0.13
 42   87  0  8  0.13
 41   81  0  8  0.13
 41   72  0  8  0.13
 40   84  0  8  0.13
 40   81  0  8  0.13
 40   80  0  8  0.13
 39   92  0  8  0.13
 39   90  0  8  0.13
 39   84  0  8  0.13
 37   85  0  8  0.13
 37   82  0  8  0.13
 36   91  0  8  0.13
 35   95  0  8  0.13
 35   86  0  8  0.13
 35   83  0  8  0.13
 35   80  0  8  0.13
 34   83  0  8  0.13
 34   77  0  8  0.13
 34   76  0  8  0.13
 34   66  0  8  0.13
  3   42  0  8  0.13
 33   61  0  8  0.13
 32   88  0  8  0.13
 31   64  0  8  0.13
 29   72  0  8  0.13
 29   69  0  8  0.13
 28   87  0  8  0.13
 28   61  0  8  0.13
  2   83  0  8  0.13
 27   95  0  8  0.13
 27   61  0  8  0.13
 26   96  0  8  0.13
  2   69  0  8  0.13
 26   69  0  8  0.13
 26   66  0  8  0.13
  2   66  0  8  0.13
  2   63  0  8  0.13
 25   89  0  8  0.13
 25   86  0  8  0.13
 25   85  0  8  0.13
 25   75  0  8  0.13
 25   73  0  8  0.13
 25   60  0  8  0.13
 25   57  0  8  0.13
 24   87  0  8  0.13
 24   68  0  8  0.13
 23   68  0  8  0.13
  2   31  0  8  0.13
 22   92  0  8  0.13
 22   63  0  8  0.13
 21   93  0  8  0.13
 21   75  0  8  0.13
 21   66  0  8  0.13
 21   63  0  8  0.13
 21   55  0  8  0.13
 20   57  0  8  0.13
 19   92  0  8  0.13
 19   88  0  8  0.13
 18   88  0  8  0.13
 18   73  0  8  0.13
 18   49  0  8  0.13
 17   83  0  8  0.13
 17   72  0  8  0.13
 17   60  0  8  0.13
 17   45  0  8  0.13
  1   70  0  8  0.13
 16   87  0  8  0.13
 14   44  0  8  0.13
 14   41  0  8  0.13
 13   88  0  8  0.13
  1   38  0  8  0.13
 13   39  0  8  0.13
 12   44  0  8  0.13
 12   42  0  8  0.13
 86   96  0  8  0.12
 81   91  0  8  0.12
 67   76  0  8  0.12
 53   63  0  8  0.12
 44   52  0  8  0.12
 21   31  0  8  0.12
  2   11  0  8  0.12
  9   30  0  8  0.12
  8   23  0  8  0.12
 77   94  0  8  0.12
 75   91  0  8  0.12
 72   87  0  8  0.12
 65   82  0  8  0.12
 58   73  0  8  0.12
 56   70  0  8  0.12
 52   65  0  8  0.12
 47   61  0  8  0.12
 38   51  0  8  0.12
 38   50  0  8  0.12
 35   49  0  8  0.12
 28   45  0  8  0.12
 27   43  0  8  0.12
 26   42  0  8  0.12
 24   38  0  8  0.12
 22   40  0  8  0.12
 22   38  0  8  0.12
  2   19  0  8  0.12
 21   39  0  8  0.12
 21   35  0  8  0.12
 20   37  0  8  0.12
 18   39  0  8  0.12
 80   88  0  8  0.12
 75   81  0  8  0.12
 62   69  0  8  0.12
 48   57  0  8  0.12
 38   48  0  8  0.12
 31   42  0  8  0.12
 29   36  0  8  0.12
 28   36  0  8  0.12
 19   30  0  8  0.12
  8   45  0  8  0.12
  8   32  0  8  0.12
  7   32  0  8  0.12
 63   97  0  8  0.12
 61   97  0  8  0.12
 60   90  0  8  0.12
 60   87  0  8  0.12
 58   90  0  8  0.12
 58   86  0  8  0.12
 46   87  0  8  0.12
 45   91  0  8  0.12
  4   59  0  8  0.12
 44   92  0  8  0.12
 43   72  0  8  0.12
 42   89  0  8  0.12
 41   87  0  8  0.12
 41   84  0  8  0.12
 41   77  0  8  0.12
 40   89  0  8  0.12
 39   91  0  8  0.12
 39   88  0  8  0.12
 39   87  0  8  0.12
 39   63  0  8  0.12
 38   98  0  8  0.12
 38   72  0  8  0.12
 38   69  0  8  0.12
 37   98  0  8  0.12
 37   76  0  8  0.12
 36   99  0  8  0.12
 36   96  0  8  0.12
 35   96  0  8  0.12
 35   92  0  8  0.12
 35   90  0  8  0.12
 35   85  0  8  0.12
 35   70  0  8  0.12
 35   63  0  8  0.12
 34   84  0  8  0.12
 34   62  0  8  0.12
 33   68  0  8  0.12
 32   98  0  8  0.12
 31   65  0  8  0.12
 30   69  0  8  0.12
 30   64  0  8  0.12
 29   76  0  8  0.12
 29   71  0  8  0.12
 29   64  0  8  0.12
 29   63  0  8  0.12
  2   90  0  8  0.12
 28   99  0  8  0.12
 28   93  0  8  0.12
  2   89  0  8  0.12
 28   65  0  8  0.12
 27   96  0  8  0.12
 27   64  0  8  0.12
  2   71  0  8  0.12
 26   91  0  8  0.12
  2   67  0  8  0.12
 26   64  0  8  0.12
 25   91  0  8  0.12
 25   90  0  8  0.12
 25   70  0  8  0.12
  2   53  0  8  0.12
 22   98  0  8  0.12
  2   26  0  8  0.12
 21   98  0  8  0.12
 21   64  0  8  0.12
 20   92  0  8  0.12
  1   99  0  8  0.12
 19   82  0  8  0.12
 18   68  0  8  0.12
 17   91  0  8  0.12
  1   79  0  8  0.12
 17   85  0  8  0.12
  1   77  0  8  0.12
 16   41  0  8  0.12
 14   82  0  8  0.12
 12   60  0  8  0.12
 12   58  0  8  0.12
 11   88  0  8  0.12
 84   98  0  8  0.12
  8   28  0  8  0.12
 74   89  0  8  0.12
 73   88  0  8  0.12
 69   86  0  8  0.12
 66   88  0  8  0.12
 66   80  0  8  0.12
 65   80  0  8  0.12
 65   77  0  8  0.12
  5   28  0  8  0.12
 37   51  0  8  0.12
 36   57  0  8  0.12
  3   25  0  8  0.12
  3   21  0  8  0.12
 30   46  0  8  0.12
 26   45  0  8  0.12
 23   43  0  8  0.12
  2   24  0  8  0.12
 21   43  0  8  0.12
 20   40  0  8  0.12
  1   22  0  8  0.12
  1   17  0  8  0.12
 87   98  0  8  0.11
 80   91  0  8  0.11
 79   87  0  8  0.11
 78   87  0  8  0.11
 77   88  0  8  0.11
 72   82  0  8  0.11
 63   71  0  8  0.11
 62   68  0  8  0.11
  5   13  0  8  0.11
 32   43  0  8  0.11
 26   34  0  8  0.11
  2   10  0  8  0.11
  7   58  0  8  0.11
  7   46  0  8  0.11
 65   98  0  8  0.11
 62   96  0  8  0.11
 61   96  0  8  0.11
 61   95  0  8  0.11
 61   88  0  8  0.11
 60   93  0  8  0.11
 58   94  0  8  0.11
 58   89  0  8  0.11
 55   84  0  8  0.11
  5   41  0  8  0.11
 43   99  0  8  0.11
 43   98  0  8  0.11
 42   91  0  8  0.11
 42   88  0  8  0.11
 40   97  0  8  0.11
 40   95  0  8  0.11
 40   77  0  8  0.11
 39   96  0  8  0.11
 37   66  0  8  0.11
 37   65  0  8  0.11
 37   61  0  8  0.11
 36   93  0  8  0.11
 35   61  0  8  0.11
 34   98  0  8  0.11
 34   85  0  8  0.11
 34   82  0  8  0.11
 31   98  0  8  0.11
 29   61  0  8  0.11
 28   91  0  8  0.11
 28   76  0  8  0.11
 27   75  0  8  0.11
 27   63  0  8  0.11
 26   90  0  8  0.11
 23   69  0  8  0.11
  2   35  0  8  0.11
 21   96  0  8  0.11
 21   76  0  8  0.11
 21   71  0  8  0.11
 21   60  0  8  0.11
 21   45  0  8  0.11
 20   70  0  8  0.11
 20   58  0  8  0.11
 19   65  0  8  0.11
 19   60  0  8  0.11
 19   43  0  8  0.11
 18   99  0  8  0.11
 18   98  0  8  0.11
 18   69  0  8  0.11
 18   60  0  8  0.11
 17   99  0  8  0.11
  1   76  0  8  0.11
  1   69  0  8  0.11
  1   62  0  8  0.11
  1   57  0  8  0.11
  1   51  0  8  0.11
  1   48  0  8  0.11
 14   40  0  8  0.11
  1   42  0  8  0.11
  1   32  0  8  0.11
 12   61  0  8  0.11
 12   37  0  8  0.11
 10   61  0  8  0.11
 80   97  0  8  0.11
 72   91  0  8  0.11
 72   89  0  8  0.11
 72   88  0  8  0.11
 72   84  0  8  0.11
 70   85  0  8  0.11
 67   82  0  8  0.11
 66   81  0  8  0.11
  6   28  0  8  0.11
 57   71  0  8  0.11
 39   60  0  8  0.11
  3   18  0  8  0.11
 26   46  0  8  0.11
 20   39  0  8  0.11
 19   39  0  8  0.11
  1   23  0  8  0.11
  1   20  0  8  0.11
 88   98  0  8  0.11
 74   85  0  8  0.11
 65   76  0  8  0.11
  4   12  0  8  0.11
 30   37  0  8  0.11
 27   36  0  8  0.11
  1   10  0  8  0.11
 83   98  0  8  0.10
  8   30  0  8  0.10
 80   96  0  8  0.10
 78   90  0  8  0.10
 77   96  0  8  0.10
 77   92  0  8  0.10
 76   96  0  8  0.10
 65   84  0  8  0.10
 52   64  0  8  0.10
 39   53  0  8  0.10
 35   51  0  8  0.10
 28   43  0  8  0.10
 26   43  0  8  0.10
 25   45  0  8  0.10
 20   41  0  8  0.10
 18   41  0  8  0.10
 18   31  0  8  0.10
 17   31  0  8  0.10
 13   30  0  8  0.10
  1   24  0  8  0.10
  7   85  0  8  0.10
  7   49  0  8  0.10
 62   99  0  8  0.10
 61   99  0  8  0.10
 61   87  0  8  0.10
 60   92  0  8  0.10
 58   97  0  8  0.10
 57   94  0  8  0.10
 56   88  0  8  0.10
 46   99  0  8  0.10
 44   91  0  8  0.10
 43   81  0  8  0.10
 42   99  0  8  0.10
 41   98  0  8  0.10
 41   65  0  8  0.10
 40   94  0  8  0.10
 40   92  0  8  0.10
 40   87  0  8  0.10
 40   74  0  8  0.10
 40   73  0  8  0.10
 39   83  0  8  0.10
 39   76  0  8  0.10
 39   75  0  8  0.10
 37   97  0  8  0.10
 37   95  0  8  0.10
 37   89  0  8  0.10
 35   91  0  8  0.10
 35   67  0  8  0.10
 34   90  0  8  0.10
 34   73  0  8  0.10
 33   98  0  8  0.10
 30   99  0  8  0.10
 30   98  0  8  0.10
 29   93  0  8  0.10
 29   70  0  8  0.10
 28   96  0  8  0.10
 27   74  0  8  0.10
 27   68  0  8  0.10
 26   76  0  8  0.10
 26   74  0  8  0.10
 26   61  0  8  0.10
 25   74  0  8  0.10
 24   88  0  8  0.10
  2   43  0  8  0.10
  2   38  0  8  0.10
  2   33  0  8  0.10
 22   65  0  8  0.10
 22   57  0  8  0.10
 21   87  0  8  0.10
 20   79  0  8  0.10
 19   98  0  8  0.10
 19   69  0  8  0.10
  1   89  0  8  0.10
  1   84  0  8  0.10
  1   81  0  8  0.10
 16   45  0  8  0.10
  1   46  0  8  0.10
 14   43  0  8  0.10
  1   37  0  8  0.10
 13   37  0  8  0.10
 12   39  0  8  0.10
 85   94  0  8  0.10
 83   91  0  8  0.10
 72   78  0  8  0.10
 70   76  0  8  0.10
 66   74  0  8  0.10
 50   57  0  8  0.10
 42   49  0  8  0.10
 37   47  0  8  0.10
 32   41  0  8  0.10
 26   36  0  8  0.10
  1   12  0  8  0.10
  8   22  0  8  0.10
 81   99  0  8  0.10
 78   97  0  8  0.10
 73   87  0  8  0.10
  7   29  0  8  0.10
 71   88  0  8  0.10
 70   89  0  8  0.10
 67   83  0  8  0.10
 59   71  0  8  0.10
  5   20  0  8  0.10
 49   64  0  8  0.10
 42   65  0  8  0.10
 41   54  0  8  0.10
 40   53  0  8  0.10
 37   53  0  8  0.10
 36   52  0  8  0.10
 35   53  0  8  0.10
 35   52  0  8  0.10
 32   45  0  8  0.10
 29   46  0  8  0.10
 29   45  0  8  0.10
 27   44  0  8  0.10
 25   48  0  8  0.10
 23   40  0  8  0.10
 23   37  0  8  0.10
 22   43  0  8  0.10
 21   37  0  8  0.10
 19   37  0  8  0.10
 17   39  0  8  0.10
 16   29  0  8  0.10
 10   29  0  8  0.10
 62   98  0  8  0.09
 61   85  0  8  0.09
 60   91  0  8  0.09
 60   89  0  8  0.09
 60   88  0  8  0.09
 59   99  0  8  0.09
 57   98  0  8  0.09
 55   89  0  8  0.09
 55   87  0  8  0.09
 53   88  0  8  0.09
 44   89  0  8  0.09
  4   40  0  8  0.09
 43   85  0  8  0.09
  4   38  0  8  0.09
 43   73  0  8  0.09
 41   96  0  8  0.09
 41   95  0  8  0.09
 41   92  0  8  0.09
 41   90  0  8  0.09
 40   88  0  8  0.09
 39   97  0  8  0.09
 39   82  0  8  0.09
 39   64  0  8  0.09
 37   99  0  8  0.09
 37   90  0  8  0.09
 37   86  0  8  0.09
 36   98  0  8  0.09
 35   98  0  8  0.09
 35   68  0  8  0.09
 35   66  0  8  0.09
 34   99  0  8  0.09
 34   97  0  8  0.09
 34   86  0  8  0.09
 34   63  0  8  0.09
 31   70  0  8  0.09
 30   72  0  8  0.09
 30   71  0  8  0.09
 30   67  0  8  0.09
  2   86  0  8  0.09
  2   85  0  8  0.09
 27   91  0  8  0.09
 27   85  0  8  0.09
 27   72  0  8  0.09
 26   98  0  8  0.09
  2   64  0  8  0.09
 25   65  0  8  0.09
 25   61  0  8  0.09
 23   65  0  8  0.09
 23   60  0  8  0.09
  2   34  0  8  0.09
  2   28  0  8  0.09
 21   99  0  8  0.09
 21   68  0  8  0.09
 21   62  0  8  0.09
 18   84  0  8  0.09
 18   65  0  8  0.09
 18   58  0  8  0.09
 18   44  0  8  0.09
 17   74  0  8  0.09
  1   74  0  8  0.09
  1   73  0  8  0.09
  1   68  0  8  0.09
  1   52  0  8  0.09
  1   49  0  8  0.09
  1   43  0  8  0.09
  1   31  0  8  0.09
 79   90  0  8  0.09
 78   88  0  8  0.09
 74   83  0  8  0.09
 43   50  0  8  0.09
 42   50  0  8  0.09
 40   47  0  8  0.09
 38   49  0  8  0.09
 32   39  0  8  0.09
  2   12  0  8  0.09
 16   24  0  8  0.09
 83   95  0  8  0.09
  8   21  0  8  0.09
 81   96  0  8  0.09
 78   96  0  8  0.09
 78   93  0  8  0.09
 77   99  0  8  0.09
 72   85  0  8  0.09
 70   87  0  8  0.09
 69   84  0  8  0.09
 68   82  0  8  0.09
 49   62  0  8  0.09
  4   27  0  8  0.09
  4   19  0  8  0.09
 39   59  0  8  0.09
 39   57  0  8  0.09
 35   50  0  8  0.09
 30   43  0  8  0.09
 27   45  0  8  0.09
 27   42  0  8  0.09
  2   22  0  8  0.09
 18   40  0  8  0.09
 14   28  0  8  0.09
 13   29  0  8  0.09
 12   25  0  8  0.09
  1   19  0  8  0.09
  1   18  0  8  0.09
  1   14  0  8  0.09
 11   29  0  8  0.09
 10   28  0  8  0.09
 83   93  0  8  0.09
 83   92  0  8  0.09
  8   14  0  8  0.09
 80   90  0  8  0.09
 73   82  0  8  0.09
 72   83  0  8  0.09
 62   70  0  8  0.09
  6   13  0  8  0.09
 53   62  0  8  0.09
 51   58  0  8  0.09
  3   12  0  8  0.09
 18   28  0  8  0.09
 15   25  0  8  0.09
 74   99  0  8  0.09
 66   98  0  8  0.09
 65   99  0  8  0.09
 63   88  0  8  0.09
 61   91  0  8  0.09
 55   98  0  8  0.09
 55   91  0  8  0.09
 44   88  0  8  0.09
 41   93  0  8  0.09
 41   89  0  8  0.09
 41   71  0  8  0.09
 40   91  0  8  0.09
 39   98  0  8  0.09
 39   73  0  8  0.09
 37   94  0  8  0.09
 37   92  0  8  0.09
 37   87  0  8  0.09
 37   73  0  8  0.09
 35   93  0  8  0.09
 35   88  0  8  0.09
 35   74  0  8  0.09
  3   37  0  8  0.09
  3   28  0  8  0.09
 30   94  0  8  0.09
 29   91  0  8  0.09
 28   92  0  8  0.09
 28   67  0  8  0.09
 28   66  0  8  0.09
 27   69  0  8  0.09
 25   99  0  8  0.09
  2   49  0  8  0.09
  2   45  0  8  0.09
  2   44  0  8  0.09
 22   58  0  8  0.09
 21   61  0  8  0.09
 19   87  0  8  0.09
  1   91  0  8  0.09
  1   90  0  8  0.09
 18   87  0  8  0.09
 18   61  0  8  0.09
 18   45  0  8  0.09
 17   98  0  8  0.09
  1   30  0  8  0.09
 12   41  0  8  0.09
 12   40  0  8  0.09
 11   41  0  8  0.09
 10   39  0  8  0.09
  8   29  0  8  0.08
 80   99  0  8  0.08
 80   92  0  8  0.08
 79   96  0  8  0.08
 79   93  0  8  0.08
 70   86  0  8  0.08
 69   89  0  8  0.08
 68   81  0  8  0.08
 60   72  0  8  0.08
 58   71  0  8  0.08
 51   65  0  8  0.08
 39   62  0  8  0.08
 39   61  0  8  0.08
 34   49  0  8  0.08
  3   15  0  8  0.08
 29   42  0  8  0.08
 26   41  0  8  0.08
 18   30  0  8  0.08
 13   25  0  8  0.08
 12   26  0  8  0.08
  9   16  0  8  0.08
 68   75  0  8  0.08
 67   77  0  8  0.08
 63   70  0  8  0.08
 49   57  0  8  0.08
 42   52  0  8  0.08
 41   47  0  8  0.08
 37   48  0  8  0.08
 37   46  0  8  0.08
 27   35  0  8  0.08
 25   35  0  8  0.08
 19   29  0  8  0.08
  7   31  0  8  0.08
 63   98  0  8  0.08
 57   99  0  8  0.08
 46   88  0  8  0.08
  4   39  0  8  0.08
 43   87  0  8  0.08
 43   74  0  8  0.08
 41   86  0  8  0.08
 40   93  0  8  0.08
 39   94  0  8  0.08
 39   93  0  8  0.08
 35   87  0  8  0.08
 35   71  0  8  0.08
 35   69  0  8  0.08
 34   96  0  8  0.08
 34   94  0  8  0.08
  3   39  0  8  0.08
 32   69  0  8  0.08
 30   91  0  8  0.08
 30   65  0  8  0.08
 29   99  0  8  0.08
 29   74  0  8  0.08
 28   98  0  8  0.08
 28   94  0  8  0.08
 28   72  0  8  0.08
 27   98  0  8  0.08
 27   88  0  8  0.08
 27   67  0  8  0.08
 26   65  0  8  0.08
 25   64  0  8  0.08
  2   52  0  8  0.08
  2   47  0  8  0.08
 22   99  0  8  0.08
 22   61  0  8  0.08
 21   88  0  8  0.08
 21   59  0  8  0.08
 20   98  0  8  0.08
 19   61  0  8  0.08
 19   45  0  8  0.08
 19   44  0  8  0.08
 18   90  0  8  0.08
  1   88  0  8  0.08
 18   63  0  8  0.08
 16   83  0  8  0.08
  1   66  0  8  0.08
 84   96  0  8  0.08
 82   98  0  8  0.08
 81   93  0  8  0.08
 77   98  0  8  0.08
 74   86  0  8  0.08
  7   30  0  8  0.08
  7   28  0  8  0.08
 69   87  0  8  0.08
 68   85  0  8  0.08
 68   84  0  8  0.08
 67   81  0  8  0.08
 50   62  0  8  0.08
  4   25  0  8  0.08
 29   44  0  8  0.08
 29   43  0  8  0.08
 28   40  0  8  0.08
 26   44  0  8  0.08
 25   37  0  8  0.08
  2   18  0  8  0.08
  1   16  0  8  0.08
 72   81  0  8  0.07
 71   82  0  8  0.07
 71   78  0  8  0.07
 66   77  0  8  0.07
 32   40  0  8  0.07
  3   14  0  8  0.07
 28   38  0  8  0.07
 15   26  0  8  0.07
 14   24  0  8  0.07
 61   98  0  8  0.07
 60   86  0  8  0.07
 58   96  0  8  0.07
 58   87  0  8  0.07
 41   99  0  8  0.07
 41   85  0  8  0.07
 40   98  0  8  0.07
 37   91  0  8  0.07
 37   74  0  8  0.07
 36   88  0  8  0.07
 36   69  0  8  0.07
 34   92  0  8  0.07
 32   68  0  8  0.07
 29   94  0  8  0.07
 28   88  0  8  0.07
  2   88  0  8  0.07
 26   92  0  8  0.07
 25   71  0  8  0.07
 25   69  0  8  0.07
  2   46  0  8  0.07
 22   70  0  8  0.07
 21   82  0  8  0.07
 21   65  0  8  0.07
 18   89  0  8  0.07
  1   54  0  8  0.07
  1   29  0  8  0.07
 12   88  0  8  0.07
 81   92  0  8  0.07
 74   81  0  8  0.07
 73   80  0  8  0.07
 70   80  0  8  0.07
 61   72  0  8  0.07
 60   67  0  8  0.07
 58   68  0  8  0.07
 58   66  0  8  0.07
 57   68  0  8  0.07
 49   58  0  8  0.07
 30   41  0  8  0.07
 19   27  0  8  0.07
 18   26  0  8  0.07
 17   25  0  8  0.07
 14   25  0  8  0.07
 82   94  0  8  0.07
 81   98  0  8  0.07
 81   94  0  8  0.07
 79   99  0  8  0.07
 78   98  0  8  0.07
 65   79  0  8  0.07
  6   22  0  8  0.07
 57   69  0  8  0.07
 49   63  0  8  0.07
  4   22  0  8  0.07
 41   64  0  8  0.07
 36   50  0  8  0.07
  3   17  0  8  0.07
 28   42  0  8  0.07
 28   41  0  8  0.07
 17   29  0  8  0.07
 16   39  0  8  0.07
 15   27  0  8  0.07
 13   28  0  8  0.07
 74   98  0  8  0.06
 61   90  0  8  0.06
 60   99  0  8  0.06
 43   92  0  8  0.06
 41   73  0  8  0.06
 37   63  0  8  0.06
 37   62  0  8  0.06
 35   94  0  8  0.06
 35   60  0  8  0.06
 34   93  0  8  0.06
 34   71  0  8  0.06
 33   88  0  8  0.06
 32   99  0  8  0.06
 30   93  0  8  0.06
 29   97  0  8  0.06
  2   84  0  8  0.06
 25   98  0  8  0.06
 21   92  0  8  0.06
 21   69  0  8  0.06
 21   51  0  8  0.06
  1   87  0  8  0.06
 17   70  0  8  0.06
  1   65  0  8  0.06
  1   44  0  8  0.06
 13   41  0  8  0.06
  1   25  0  8  0.06
 71   80  0  8  0.06
 70   81  0  8  0.06
 69   80  0  8  0.06
 59   67  0  8  0.06
 51   62  0  8  0.06
  5   15  0  8  0.06
 50   59  0  8  0.06
 50   58  0  8  0.06
 42   51  0  8  0.06
 41   52  0  8  0.06
  4   13  0  8  0.06
 31   39  0  8  0.06
 28   37  0  8  0.06
 25   34  0  8  0.06
 81   95  0  8  0.06
 80   95  0  8  0.06
 79   95  0  8  0.06
  7   23  0  8  0.06
 70   88  0  8  0.06
 68   88  0  8  0.06
 56   69  0  8  0.06
  5   22  0  8  0.06
  4   26  0  8  0.06
 39   52  0  8  0.06
 37   52  0  8  0.06
 29   41  0  8  0.06
 26   40  0  8  0.06
 25   41  0  8  0.06
 16   31  0  8  0.06
  1   15  0  8  0.06
 84   94  0  8  0.06
 79   88  0  8  0.06
 73   81  0  8  0.06
 71   79  0  8  0.06
 68   78  0  8  0.06
 66   76  0  8  0.06
 61   71  0  8  0.06
 61   69  0  8  0.06
  6   14  0  8  0.06
 60   71  0  8  0.06
 59   69  0  8  0.06
 58   69  0  8  0.06
 54   61  0  8  0.06
 52   63  0  8  0.06
 51   59  0  8  0.06
 50   61  0  8  0.06
 49   60  0  8  0.06
 48   59  0  8  0.06
 39   47  0  8  0.06
 27   38  0  8  0.06
 26   35  0  8  0.06
 17   28  0  8  0.06
 16   25  0  8  0.06
 64   98  0  8  0.06
 63   92  0  8  0.06
 61   92  0  8  0.06
 58   91  0  8  0.06
  5   39  0  8  0.06
  4   28  0  8  0.06
 41   91  0  8  0.06
 41   74  0  8  0.06
 40   96  0  8  0.06
 40   85  0  8  0.06
 40   76  0  8  0.06
 37   96  0  8  0.06
 34   91  0  8  0.06
  3   40  0  8  0.06
 33   99  0  8  0.06
  3   27  0  8  0.06
 30   70  0  8  0.06
 25   72  0  8  0.06
 25   66  0  8  0.06
  2   39  0  8  0.06
 23   88  0  8  0.06
 21   89  0  8  0.06
 21   58  0  8  0.06
 19   99  0  8  0.06
  1   86  0  8  0.06
 18   43  0  8  0.06
  1   61  0  8  0.06
 14   88  0  8  0.06
  1   40  0  8  0.06
  1   35  0  8  0.06
 83   96  0  8  0.05
  8   26  0  8  0.05
  8   25  0  8  0.05
 79   91  0  8  0.05
 78   94  0  8  0.05
  7   26  0  8  0.05
 70   82  0  8  0.05
 67   80  0  8  0.05
 66   78  0  8  0.05
  5   19  0  8  0.05
 41   53  0  8  0.05
 40   52  0  8  0.05
 24   40  0  8  0.05
 23   39  0  8  0.05
 22   39  0  8  0.05
 19   41  0  8  0.05
 16   28  0  8  0.05
 12   29  0  8  0.05
 12   28  0  8  0.05
  9   17  0  8  0.05
 71   81  0  8  0.05
  7   18  0  8  0.05
 69   76  0  8  0.05
 61   68  0  8  0.05
 59   70  0  8  0.05
 58   67  0  8  0.05
 57   67  0  8  0.05
 53   61  0  8  0.05
  4   15  0  8  0.05
 39   50  0  8  0.05
 39   49  0  8  0.05
 28   39  0  8  0.05
  2   13  0  8  0.05
 10   18  0  8  0.05
  8   27  0  8  0.05
  8   20  0  8  0.05
 80   93  0  8  0.05
 78   95  0  8  0.05
  7   27  0  8  0.05
  7   20  0  8  0.05
 66   79  0  8  0.05
  6   29  0  8  0.05
 51   64  0  8  0.05
 51   63  0  8  0.05
 24   39  0  8  0.05
  2   21  0  8  0.05
 21   41  0  8  0.05
 16   30  0  8  0.05
 13   27  0  8  0.05
 12   27  0  8  0.05
  1   21  0  8  0.05
 60   98  0  8  0.05
  5   30  0  8  0.05
 45   88  0  8  0.05
 43   91  0  8  0.05
 37   75  0  8  0.05
 34   70  0  8  0.05
 34   68  0  8  0.05
  3   29  0  8  0.05
 31   99  0  8  0.05
 29   65  0  8  0.05
 25   94  0  8  0.05
  2   40  0  8  0.05
 21   70  0  8  0.05
 20   99  0  8  0.05
  1   82  0  8  0.05
  1   53  0  8  0.05
 14   45  0  8  0.05
  1   33  0  8  0.05
 83   94  0  8  0.04
 72   80  0  8  0.04
 68   76  0  8  0.04
 67   78  0  8  0.04
  6   16  0  8  0.04
 52   62  0  8  0.04
  5   14  0  8  0.04
 41   48  0  8  0.04
 39   48  0  8  0.04
 31   40  0  8  0.04
 30   40  0  8  0.04
 29   39  0  8  0.04
 27   37  0  8  0.04
 26   37  0  8  0.04
 16   26  0  8  0.04
 69   82  0  8  0.04
 68   86  0  8  0.04
  6   27  0  8  0.04
  6   26  0  8  0.04
  5   27  0  8  0.04
  5   26  0  8  0.04
  5   25  0  8  0.04
 49   61  0  8  0.04
  3   16  0  8  0.04
 25   40  0  8  0.04
 24   37  0  8  0.04
 21   40  0  8  0.04
 17   30  0  8  0.04
 45   87  0  8  0.04
 41   88  0  8  0.04
 40   99  0  8  0.04
 39   99  0  8  0.04
 34   88  0  8  0.04
 27   99  0  8  0.04
 27   65  0  8  0.04
  2   27  0  8  0.04
 22   69  0  8  0.04
 21   90  0  8  0.04
 18   70  0  8  0.04
  1   41  0  8  0.04
  1   34  0  8  0.04
  1   26  0  8  0.04
  8   17  0  8  0.04
  8   16  0  8  0.04
  8   15  0  8  0.04
  7   14  0  8  0.04
 70   78  0  8  0.04
 70   77  0  8  0.04
 69   79  0  8  0.04
 69   78  0  8  0.04
 68   79  0  8  0.04
 68   77  0  8  0.04
  6   15  0  8  0.04
 60   70  0  8  0.04
 59   68  0  8  0.04
 53   60  0  8  0.04
 52   60  0  8  0.04
 52   59  0  8  0.04
 41   49  0  8  0.04
  4   14  0  8  0.04
 40   48  0  8  0.04
 30   39  0  8  0.04
 18   29  0  8  0.04
 10   17  0  8  0.04
 80   98  0  8  0.03
 80   94  0  8  0.03
  7   22  0  8  0.03
  7   19  0  8  0.03
 69   83  0  8  0.03
 69   81  0  8  0.03
 68   80  0  8  0.03
 67   79  0  8  0.03
 65   78  0  8  0.03
  6   25  0  8  0.03
 58   70  0  8  0.03
 39   51  0  8  0.03
 25   38  0  8  0.03
 22   37  0  8  0.03
 14   26  0  8  0.03
  4   29  0  8  0.03
 35   99  0  8  0.03
 34   69  0  8  0.03
 25   93  0  8  0.03
 25   92  0  8  0.03
  2   41  0  8  0.03
 21   91  0  8  0.03
 18   91  0  8  0.03
  1   63  0  8  0.03
  1   28  0  8  0.03
  1   27  0  8  0.03
  8   19  0  8  0.03
  7   15  0  8  0.03
 69   77  0  8  0.03
 61   70  0  8  0.03
 52   61  0  8  0.03
 51   60  0  8  0.03
 41   50  0  8  0.03
 29   40  0  8  0.03
 17   26  0  8  0.03
 79   94  0  8  0.03
 79   92  0  8  0.03
 78   99  0  8  0.03
 75   98  0  8  0.03
  7   25  0  8  0.03
 70   84  0  8  0.03
  6   20  0  8  0.03
  6   19  0  8  0.03
  6   18  0  8  0.03
 57   70  0  8  0.03
  4   21  0  8  0.03
 36   51  0  8  0.03
 24   41  0  8  0.03
  2   17  0  8  0.03
 14   27  0  8  0.03
 72   79  0  8  0.03
  7   17  0  8  0.03
 60   69  0  8  0.03
  5   16  0  8  0.03
 49   59  0  8  0.03
 40   51  0  8  0.03
 40   50  0  8  0.03
 29   38  0  8  0.03
 18   27  0  8  0.03
 17   27  0  8  0.03
 61   94  0  8  0.02
  4   41  0  8  0.02
 39   71  0  8  0.02
  1   85  0  8  0.02
  1   47  0  8  0.02
 13   40  0  8  0.02
 78   92  0  8  0.02
  5   21  0  8  0.02
  5   17  0  8  0.02
  4   20  0  8  0.02
  4   17  0  8  0.02
  4   16  0  8  0.02
 37   49  0  8  0.02
 27   41  0  8  0.02
 27   39  0  8  0.02
 26   38  0  8  0.02
 25   39  0  8  0.02
  9   18  0  8  0.02
  8   18  0  8  0.02
  7   16  0  8  0.02
 51   61  0  8  0.02
 41   51  0  8  0.02
 40   49  0  8  0.02
 16   27  0  8  0.02
 39   74  0  8  0.02
  3   41  0  8  0.02
 27   93  0  8  0.02
  7   21  0  8  0.01
 48   61  0  8  0.01
 48   60  0  8  0.01
  4   18  0  8  0.01
 37   50  0  8  0.01
 27   40  0  8  0.01
  2   16  0  8  0.01
 70   79  0  8  0.01
 60   68  0  8  0.01
 29   37  0  8  0.01
  5   29  0  8  0.01
 29   66  0  8  0.01
 70   83  0  8  0.01
 68   83  0  8  0.01
  6   21  0  8  0.01
 26   39  0  8  0.01
 50   60  0  8  0.01
  6   17  0  8  0.00
  5   18  0  8  0.00
  4   37  0  8  0.00
END
