# Supplementary material for: A new ensemble coevolution system for detecting HIV-1 protein coevolution
Source: Biol Direct. 2015 Jan 7;10:1. doi: 10.1186/s13062-014-0031-8 (PMC4332441; doi:10.1186/s13062-014-0031-8)
Supplement: Additional file 3: — Software. The Matlab toolbox and the manual of our ensemble coevolution system are provided. The sequence datasets are also available. [file 13062_2014_31_MOESM3_ESM.zip › EnsembleCoevolutionSystem/NNcon/Readme.txt]

If you used this software, please cite the article:

Tegge AN, Wang Z, Eickholt J, Cheng J (2009) Nncon: improved protein contact
map prediction using 2d-recursive neural networks. Nucleic Acids Research 37:
W515–W518.

The online software availability: http://casp.rnet.missouri.edu/nncon.html
