# Supplementary material for: A new ensemble coevolution system for detecting HIV-1 protein coevolution
Source: Biol Direct. 2015 Jan 7;10:1. doi: 10.1186/s13062-014-0031-8 (PMC4332441; doi:10.1186/s13062-014-0031-8)
Supplement: Additional file 3: — Software. The Matlab toolbox and the manual of our ensemble coevolution system are provided. The sequence datasets are also available. [file 13062_2014_31_MOESM3_ESM.zip › EnsembleCoevolutionSystem/NNcon/Process_PR_AA_NoGap_NNcon.txt]

PFRMAT RR
TARGET testpr
AUTHOR NNcon
REMARK Sequence separation of predicted contacts >= 6.
METHOD neural network contact map prediction
MODEL 1
PQITLWQRPLVTIKVGGQLKEALLDTGADDTVLEEMNLPGRWKPKMIGGI
GGFIKVRQYDQILIEICGHKAIGTVLVGPTPVNIIGRNLLTQIGCTLNF
  1   8 0  8 0.225
  1   9 0  8 0.253
  1  10 0  8 0.148
  1  11 0  8 0.218
  1  12 0  8 0.271
  1  13 0  8 0.197
  1  14 0  8 0.149
  1  70 0  8 0.104
  1  71 0  8 0.106
  2   9 0  8 0.124
  2  10 0  8 0.230
  2  11 0  8 0.389
  2  12 0  8 0.398
  2  13 0  8 0.319
  2  14 0  8 0.126
  2  47 0  8 0.112
  2  54 0  8 0.104
  2  83 0  8 0.107
  2  84 0  8 0.127
  2  85 0  8 0.139
  2  96 0  8 0.164
  2  97 0  8 0.207
  2  98 0  8 0.144
  3   9 0  8 0.336
  3  10 0  8 0.490
  3  11 0  8 0.509
  3  12 0  8 0.426
  3  13 0  8 0.281
  3  15 0  8 0.109
  3  19 0  8 0.104
  3  22 0  8 0.108
  3  23 0  8 0.104
  3  46 0  8 0.174
  3  47 0  8 0.190
  3  48 0  8 0.115
  3  50 0  8 0.105
  3  52 0  8 0.119
  3  53 0  8 0.166
  3  54 0  8 0.188
  3  56 0  8 0.165
  3  58 0  8 0.130
  3  59 0  8 0.120
  3  60 0  8 0.167
  3  61 0  8 0.190
  3  62 0  8 0.244
  3  63 0  8 0.189
  3  64 0  8 0.182
  3  65 0  8 0.158
  3  66 0  8 0.146
  3  71 0  8 0.149
  3  72 0  8 0.163
  3  74 0  8 0.107
  3  75 0  8 0.128
  3  76 0  8 0.131
  3  83 0  8 0.150
  3  84 0  8 0.225
  3  85 0  8 0.172
  3  95 0  8 0.172
  3  96 0  8 0.254
  3  97 0  8 0.326
  3  98 0  8 0.119
  4  10 0  8 0.306
  4  11 0  8 0.269
  4  12 0  8 0.155
  4  46 0  8 0.109
  4  47 0  8 0.112
  4  61 0  8 0.104
  4  63 0  8 0.105
  4  64 0  8 0.174
  4  67 0  8 0.140
  4  83 0  8 0.155
  4  95 0  8 0.191
  4  96 0  8 0.171
  4  97 0  8 0.164
  4  98 0  8 0.178
  5  11 0  8 0.152
  5  23 0  8 0.259
  5  24 0  8 0.477
  5  47 0  8 0.104
  5  61 0  8 0.131
  5  62 0  8 0.237
  5  63 0  8 0.145
  5  64 0  8 0.217
  5  65 0  8 0.190
  5  66 0  8 0.148
  5  67 0  8 0.100
  5  93 0  8 0.115
  5  95 0  8 0.187
  5  98 0  8 0.143
  6  23 0  8 0.135
  6  24 0  8 0.197
  6  26 0  8 0.168
  6  64 0  8 0.125
  6  66 0  8 0.167
  6  67 0  8 0.113
  7  23 0  8 0.308
  7  24 0  8 0.378
  7  25 0  8 0.291
  7  26 0  8 0.195
  8  22 0  8 0.239
  8  23 0  8 0.475
  8  24 0  8 0.319
  8  25 0  8 0.328
  8  26 0  8 0.150
  8  59 0  8 0.143
  8  60 0  8 0.214
  8  62 0  8 0.131
  9  20 0  8 0.133
  9  21 0  8 0.181
  9  22 0  8 0.379
  9  23 0  8 0.780
  9  24 0  8 0.646
  9  25 0  8 0.426
  9  26 0  8 0.191
  9  48 0  8 0.107
  9  49 0  8 0.115
  9  58 0  8 0.157
  9  59 0  8 0.188
  9  60 0  8 0.134
  9  61 0  8 0.198
  9  62 0  8 0.201
  9  63 0  8 0.181
  9  64 0  8 0.132
  9  67 0  8 0.105
  9  77 0  8 0.138
 10  20 0  8 0.159
 10  21 0  8 0.390
 10  22 0  8 0.790
 10  23 0  8 0.863
 10  24 0  8 0.792
 10  25 0  8 0.212
 10  32 0  8 0.107
 10  33 0  8 0.117
 10  46 0  8 0.103
 10  47 0  8 0.151
 10  48 0  8 0.108
 10  56 0  8 0.203
 10  57 0  8 0.206
 10  58 0  8 0.226
 10  59 0  8 0.180
 10  61 0  8 0.179
 10  62 0  8 0.259
 10  63 0  8 0.260
 10  64 0  8 0.266
 10  65 0  8 0.131
 10  66 0  8 0.161
 10  67 0  8 0.137
 10  72 0  8 0.124
 10  73 0  8 0.123
 10  74 0  8 0.141
 10  75 0  8 0.192
 10  76 0  8 0.168
 10  77 0  8 0.177
 10  84 0  8 0.151
 10  85 0  8 0.118
 11  19 0  8 0.245
 11  20 0  8 0.431
 11  21 0  8 0.772
 11  22 0  8 0.876
 11  23 0  8 0.818
 11  24 0  8 0.538
 11  28 0  8 0.195
 11  32 0  8 0.162
 11  33 0  8 0.132
 11  46 0  8 0.153
 11  47 0  8 0.188
 11  48 0  8 0.111
 11  54 0  8 0.149
 11  55 0  8 0.157
 11  56 0  8 0.272
 11  57 0  8 0.208
 11  58 0  8 0.165
 11  59 0  8 0.110
 11  61 0  8 0.118
 11  62 0  8 0.244
 11  63 0  8 0.321
 11  64 0  8 0.474
 11  65 0  8 0.347
 11  66 0  8 0.315
 11  67 0  8 0.169
 11  71 0  8 0.143
 11  72 0  8 0.197
 11  73 0  8 0.159
 11  74 0  8 0.227
 11  75 0  8 0.277
 11  76 0  8 0.229
 11  77 0  8 0.174
 11  83 0  8 0.145
 11  84 0  8 0.184
 11  85 0  8 0.130
 11  97 0  8 0.114
 12  18 0  8 0.115
 12  19 0  8 0.531
 12  20 0  8 0.791
 12  21 0  8 0.852
 12  22 0  8 0.783
 12  23 0  8 0.464
 12  24 0  8 0.166
 12  27 0  8 0.111
 12  28 0  8 0.107
 12  32 0  8 0.119
 12  44 0  8 0.133
 12  45 0  8 0.109
 12  46 0  8 0.142
 12  47 0  8 0.174
 12  48 0  8 0.100
 12  50 0  8 0.133
 12  53 0  8 0.111
 12  54 0  8 0.201
 12  55 0  8 0.213
 12  56 0  8 0.247
 12  57 0  8 0.111
 12  58 0  8 0.106
 12  60 0  8 0.136
 12  61 0  8 0.178
 12  62 0  8 0.173
 12  63 0  8 0.353
 12  64 0  8 0.414
 12  65 0  8 0.437
 12  66 0  8 0.341
 12  67 0  8 0.244
 12  68 0  8 0.145
 12  71 0  8 0.142
 12  72 0  8 0.201
 12  73 0  8 0.198
 12  74 0  8 0.213
 12  75 0  8 0.166
 12  76 0  8 0.125
 12  77 0  8 0.106
 12  83 0  8 0.158
 12  84 0  8 0.174
 12  85 0  8 0.136
 12  97 0  8 0.102
 13  19 0  8 0.861
 13  20 0  8 0.875
 13  21 0  8 0.815
 13  22 0  8 0.583
 13  23 0  8 0.239
 13  24 0  8 0.130
 13  32 0  8 0.105
 13  46 0  8 0.143
 13  47 0  8 0.167
 13  53 0  8 0.165
 13  54 0  8 0.282
 13  55 0  8 0.196
 13  56 0  8 0.208
 13  59 0  8 0.119
 13  60 0  8 0.176
 13  61 0  8 0.208
 13  62 0  8 0.213
 13  63 0  8 0.256
 13  64 0  8 0.432
 13  65 0  8 0.353
 13  66 0  8 0.304
 13  67 0  8 0.184
 13  70 0  8 0.102
 13  71 0  8 0.213
 13  72 0  8 0.224
 13  73 0  8 0.138
 13  74 0  8 0.150
 13  75 0  8 0.147
 13  76 0  8 0.139
 13  82 0  8 0.123
 13  83 0  8 0.141
 13  84 0  8 0.196
 13  85 0  8 0.153
 13  97 0  8 0.114
 14  20 0  8 0.684
 14  21 0  8 0.487
 14  22 0  8 0.119
 14  44 0  8 0.100
 14  53 0  8 0.152
 14  54 0  8 0.211
 14  59 0  8 0.101
 14  60 0  8 0.147
 14  61 0  8 0.167
 14  62 0  8 0.157
 14  63 0  8 0.144
 14  64 0  8 0.150
 14  65 0  8 0.272
 14  66 0  8 0.165
 14  71 0  8 0.134
 14  72 0  8 0.115
 14  84 0  8 0.100
 15  22 0  8 0.105
 15  47 0  8 0.114
 15  50 0  8 0.135
 15  52 0  8 0.122
 15  53 0  8 0.170
 15  54 0  8 0.213
 15  56 0  8 0.148
 15  59 0  8 0.119
 15  60 0  8 0.116
 15  61 0  8 0.176
 15  62 0  8 0.222
 15  63 0  8 0.229
 15  64 0  8 0.187
 15  65 0  8 0.113
 15  66 0  8 0.209
 15  70 0  8 0.118
 15  71 0  8 0.168
 15  72 0  8 0.141
 15  73 0  8 0.107
 15  75 0  8 0.155
 15  76 0  8 0.104
 15  77 0  8 0.131
 15  82 0  8 0.115
 15  84 0  8 0.133
 15  85 0  8 0.107
 16  26 0  8 0.106
 16  49 0  8 0.129
 16  50 0  8 0.142
 16  52 0  8 0.109
 16  57 0  8 0.177
 16  58 0  8 0.157
 16  59 0  8 0.167
 16  60 0  8 0.127
 16  61 0  8 0.127
 16  62 0  8 0.112
 16  76 0  8 0.132
 16  77 0  8 0.170
 16  78 0  8 0.124
 17  49 0  8 0.112
 17  55 0  8 0.147
 17  56 0  8 0.224
 17  57 0  8 0.149
 17  58 0  8 0.149
 17  59 0  8 0.104
 18  24 0  8 0.125
 18  46 0  8 0.123
 18  47 0  8 0.210
 18  48 0  8 0.225
 18  49 0  8 0.139
 18  50 0  8 0.113
 18  56 0  8 0.234
 18  57 0  8 0.173
 18  58 0  8 0.164
 18  59 0  8 0.140
 18  60 0  8 0.130
 18  61 0  8 0.126
 18  66 0  8 0.106
 19  29 0  8 0.236
 19  44 0  8 0.121
 19  45 0  8 0.177
 19  46 0  8 0.318
 19  47 0  8 0.332
 19  48 0  8 0.239
 19  49 0  8 0.139
 19  50 0  8 0.119
 19  53 0  8 0.121
 19  56 0  8 0.102
 19  57 0  8 0.129
 19  58 0  8 0.186
 19  59 0  8 0.197
 19  60 0  8 0.154
 19  61 0  8 0.129
 19  62 0  8 0.125
 19  63 0  8 0.108
 19  64 0  8 0.144
 19  65 0  8 0.141
 19  66 0  8 0.166
 19  75 0  8 0.140
 19  76 0  8 0.149
 19  77 0  8 0.124
 19  84 0  8 0.146
 19  85 0  8 0.109
 20  29 0  8 0.323
 20  30 0  8 0.244
 20  44 0  8 0.182
 20  45 0  8 0.232
 20  46 0  8 0.277
 20  47 0  8 0.261
 20  48 0  8 0.160
 20  58 0  8 0.145
 20  59 0  8 0.159
 20  60 0  8 0.119
 20  64 0  8 0.122
 20  65 0  8 0.187
 20  75 0  8 0.119
 21  43 0  8 0.178
 21  44 0  8 0.255
 21  45 0  8 0.361
 21  46 0  8 0.257
 21  47 0  8 0.193
 21  55 0  8 0.144
 21  56 0  8 0.152
 21  57 0  8 0.179
 21  58 0  8 0.109
 21  59 0  8 0.112
 21  64 0  8 0.133
 21  74 0  8 0.110
 21  75 0  8 0.108
 22  28 0  8 0.154
 22  32 0  8 0.112
 22  33 0  8 0.180
 22  42 0  8 0.144
 22  43 0  8 0.219
 22  44 0  8 0.364
 22  45 0  8 0.301
 22  46 0  8 0.279
 22  47 0  8 0.177
 22  53 0  8 0.114
 22  54 0  8 0.185
 22  55 0  8 0.148
 22  56 0  8 0.206
 22  57 0  8 0.136
 22  58 0  8 0.125
 22  59 0  8 0.105
 22  61 0  8 0.102
 22  62 0  8 0.179
 22  63 0  8 0.189
 22  64 0  8 0.164
 22  69 0  8 0.245
 22  70 0  8 0.108
 22  71 0  8 0.128
 22  72 0  8 0.203
 22  73 0  8 0.152
 22  74 0  8 0.138
 22  75 0  8 0.129
 22  76 0  8 0.107
 22  83 0  8 0.138
 22  84 0  8 0.235
 22  85 0  8 0.130
 23  32 0  8 0.199
 23  33 0  8 0.221
 23  42 0  8 0.238
 23  43 0  8 0.246
 23  44 0  8 0.319
 23  45 0  8 0.218
 23  46 0  8 0.199
 23  47 0  8 0.128
 23  53 0  8 0.172
 23  54 0  8 0.231
 23  55 0  8 0.152
 23  56 0  8 0.184
 23  59 0  8 0.139
 23  60 0  8 0.105
 23  61 0  8 0.128
 23  62 0  8 0.192
 23  63 0  8 0.138
 23  64 0  8 0.157
 23  65 0  8 0.101
 23  71 0  8 0.175
 23  72 0  8 0.198
 23  73 0  8 0.140
 23  75 0  8 0.118
 23  76 0  8 0.103
 23  83 0  8 0.167
 23  84 0  8 0.495
 23  85 0  8 0.502
 23  86 0  8 0.107
 23  98 0  8 0.131
 24  32 0  8 0.286
 24  33 0  8 0.240
 24  41 0  8 0.103
 24  42 0  8 0.274
 24  43 0  8 0.220
 24  44 0  8 0.221
 24  45 0  8 0.117
 24  46 0  8 0.168
 24  52 0  8 0.133
 24  53 0  8 0.206
 24  54 0  8 0.208
 24  55 0  8 0.102
 24  56 0  8 0.111
 24  59 0  8 0.103
 24  60 0  8 0.108
 24  61 0  8 0.106
 24  62 0  8 0.130
 24  63 0  8 0.107
 24  71 0  8 0.167
 24  72 0  8 0.163
 24  73 0  8 0.102
 24  75 0  8 0.108
 24  83 0  8 0.105
 24  84 0  8 0.309
 24  85 0  8 0.552
 24  86 0  8 0.329
 25  41 0  8 0.104
 25  42 0  8 0.127
 25  43 0  8 0.134
 25  52 0  8 0.105
 25  86 0  8 0.313
 25  87 0  8 0.141
 25  88 0  8 0.150
 26  32 0  8 0.121
 26  33 0  8 0.118
 26  44 0  8 0.119
 26  52 0  8 0.113
 26  86 0  8 0.195
 27  33 0  8 0.167
 27  86 0  8 0.120
 28  36 0  8 0.145
 28  43 0  8 0.113
 28  44 0  8 0.129
 28  47 0  8 0.136
 28  48 0  8 0.121
 28  50 0  8 0.111
 28  60 0  8 0.107
 28  85 0  8 0.268
 28  86 0  8 0.204
 29  47 0  8 0.109
 29  48 0  8 0.100
 29  86 0  8 0.160
 29  88 0  8 0.110
 30  47 0  8 0.108
 30  48 0  8 0.107
 30  69 0  8 0.102
 30  86 0  8 0.108
 31  41 0  8 0.127
 31  45 0  8 0.122
 31  46 0  8 0.141
 31  47 0  8 0.144
 31  48 0  8 0.112
 31  53 0  8 0.135
 31  69 0  8 0.137
 31  70 0  8 0.106
 31  75 0  8 0.177
 32  38 0  8 0.196
 32  42 0  8 0.274
 32  43 0  8 0.118
 32  44 0  8 0.228
 32  45 0  8 0.242
 32  46 0  8 0.258
 32  47 0  8 0.199
 32  56 0  8 0.119
 32  64 0  8 0.109
 32  71 0  8 0.180
 32  72 0  8 0.136
 32  75 0  8 0.181
 32  76 0  8 0.143
 32  77 0  8 0.115
 32  84 0  8 0.119
 33  39 0  8 0.158
 33  42 0  8 0.302
 33  43 0  8 0.516
 33  44 0  8 0.274
 33  45 0  8 0.231
 33  46 0  8 0.228
 33  47 0  8 0.242
 33  54 0  8 0.105
 33  62 0  8 0.105
 33  63 0  8 0.102
 33  64 0  8 0.123
 33  71 0  8 0.176
 33  72 0  8 0.235
 33  73 0  8 0.196
 33  75 0  8 0.159
 33  76 0  8 0.193
 33  77 0  8 0.176
 33  78 0  8 0.162
 33  79 0  8 0.118
 33  82 0  8 0.123
 33  84 0  8 0.126
 33  85 0  8 0.138
 34  41 0  8 0.176
 34  42 0  8 0.376
 34  43 0  8 0.536
 34  44 0  8 0.349
 34  45 0  8 0.215
 34  46 0  8 0.195
 34  47 0  8 0.193
 34  77 0  8 0.115
 34  78 0  8 0.119
 34  79 0  8 0.134
 35  41 0  8 0.317
 35  42 0  8 0.355
 35  43 0  8 0.340
 35  44 0  8 0.127
 35  48 0  8 0.163
 35  74 0  8 0.125
 35  75 0  8 0.136
 35  76 0  8 0.140
 35  77 0  8 0.111
 35  79 0  8 0.114
 35  80 0  8 0.119
 36  42 0  8 0.265
 36  43 0  8 0.145
 36  44 0  8 0.151
 36  75 0  8 0.199
 36  76 0  8 0.113
 36  77 0  8 0.194
 37  43 0  8 0.254
 37  44 0  8 0.118
 37  99 0  8 0.114
 38  44 0  8 0.155
 38  50 0  8 0.105
 38  62 0  8 0.116
 39  60 0  8 0.131
 39  61 0  8 0.136
 40  60 0  8 0.169
 40  61 0  8 0.127
 41  58 0  8 0.112
 41  59 0  8 0.224
 41  60 0  8 0.308
 41  61 0  8 0.204
 42  56 0  8 0.114
 42  57 0  8 0.189
 42  58 0  8 0.347
 42  59 0  8 0.412
 42  60 0  8 0.372
 42  61 0  8 0.284
 42  62 0  8 0.133
 42  75 0  8 0.105
 42  76 0  8 0.120
 42  77 0  8 0.101
 43  55 0  8 0.109
 43  56 0  8 0.250
 43  57 0  8 0.325
 43  58 0  8 0.465
 43  59 0  8 0.519
 43  60 0  8 0.445
 43  61 0  8 0.228
 43  62 0  8 0.135
 43  65 0  8 0.142
 43  73 0  8 0.111
 43  74 0  8 0.132
 43  75 0  8 0.126
 44  53 0  8 0.164
 44  54 0  8 0.261
 44  55 0  8 0.315
 44  56 0  8 0.447
 44  57 0  8 0.437
 44  58 0  8 0.511
 44  59 0  8 0.492
 44  60 0  8 0.349
 44  61 0  8 0.215
 44  62 0  8 0.135
 44  63 0  8 0.149
 44  64 0  8 0.120
 44  65 0  8 0.153
 44  67 0  8 0.101
 44  71 0  8 0.134
 44  72 0  8 0.103
 44  73 0  8 0.176
 44  74 0  8 0.195
 44  75 0  8 0.141
 44  83 0  8 0.166
 44  84 0  8 0.126
 44  85 0  8 0.119
 44  97 0  8 0.102
 44  98 0  8 0.140
 44  99 0  8 0.122
 45  53 0  8 0.193
 45  54 0  8 0.306
 45  55 0  8 0.370
 45  56 0  8 0.479
 45  57 0  8 0.377
 45  58 0  8 0.379
 45  59 0  8 0.275
 45  60 0  8 0.177
 45  61 0  8 0.129
 45  62 0  8 0.138
 45  63 0  8 0.119
 45  64 0  8 0.124
 45  65 0  8 0.181
 45  71 0  8 0.121
 45  72 0  8 0.142
 45  73 0  8 0.149
 45  74 0  8 0.114
 45  83 0  8 0.139
 45  84 0  8 0.128
 45  85 0  8 0.114
 45  97 0  8 0.111
 45  98 0  8 0.107
 46  52 0  8 0.267
 46  53 0  8 0.473
 46  54 0  8 0.525
 46  55 0  8 0.491
 46  56 0  8 0.500
 46  57 0  8 0.279
 46  58 0  8 0.277
 46  59 0  8 0.210
 46  60 0  8 0.166
 46  61 0  8 0.192
 46  62 0  8 0.241
 46  63 0  8 0.219
 46  64 0  8 0.169
 46  65 0  8 0.114
 46  66 0  8 0.115
 46  70 0  8 0.105
 46  71 0  8 0.178
 46  72 0  8 0.213
 46  73 0  8 0.175
 46  74 0  8 0.113
 46  75 0  8 0.125
 46  76 0  8 0.117
 46  83 0  8 0.171
 46  84 0  8 0.189
 46  85 0  8 0.140
 46  95 0  8 0.121
 46  96 0  8 0.141
 46  97 0  8 0.207
 46  98 0  8 0.139
 46  99 0  8 0.107
 47  53 0  8 0.777
 47  54 0  8 0.619
 47  55 0  8 0.588
 47  56 0  8 0.398
 47  57 0  8 0.150
 47  58 0  8 0.194
 47  59 0  8 0.201
 47  60 0  8 0.181
 47  61 0  8 0.223
 47  62 0  8 0.254
 47  63 0  8 0.256
 47  64 0  8 0.203
 47  65 0  8 0.150
 47  66 0  8 0.144
 47  70 0  8 0.129
 47  71 0  8 0.231
 47  72 0  8 0.225
 47  73 0  8 0.157
 47  74 0  8 0.137
 47  75 0  8 0.136
 47  76 0  8 0.135
 47  82 0  8 0.115
 47  83 0  8 0.146
 47  84 0  8 0.218
 47  85 0  8 0.181
 47  95 0  8 0.151
 47  96 0  8 0.159
 47  97 0  8 0.179
 48  54 0  8 0.545
 48  55 0  8 0.201
 48  56 0  8 0.130
 48  57 0  8 0.108
 48  58 0  8 0.143
 48  59 0  8 0.155
 48  60 0  8 0.175
 48  61 0  8 0.153
 48  62 0  8 0.111
 48  63 0  8 0.101
 48  66 0  8 0.103
 48  67 0  8 0.109
 48  69 0  8 0.109
 48  70 0  8 0.106
 48  71 0  8 0.131
 48  72 0  8 0.122
 48  77 0  8 0.145
 48  83 0  8 0.132
 48  84 0  8 0.135
 48  85 0  8 0.111
 48  95 0  8 0.172
 48  96 0  8 0.117
 49  59 0  8 0.105
 49  60 0  8 0.115
 49  67 0  8 0.136
 49  79 0  8 0.103
 49  95 0  8 0.159
 50  67 0  8 0.150
 50  85 0  8 0.112
 50  86 0  8 0.106
 50  95 0  8 0.102
 51  61 0  8 0.110
 51  66 0  8 0.115
 51  67 0  8 0.139
 51  79 0  8 0.106
 51  85 0  8 0.132
 51  86 0  8 0.127
 52  64 0  8 0.123
 52  65 0  8 0.165
 52  66 0  8 0.212
 52  67 0  8 0.196
 52  77 0  8 0.119
 52  78 0  8 0.118
 52  79 0  8 0.124
 52  83 0  8 0.106
 52  84 0  8 0.148
 52  85 0  8 0.222
 52  86 0  8 0.160
 53  61 0  8 0.113
 53  62 0  8 0.203
 53  63 0  8 0.231
 53  64 0  8 0.264
 53  65 0  8 0.286
 53  66 0  8 0.299
 53  67 0  8 0.252
 53  75 0  8 0.130
 53  76 0  8 0.154
 53  77 0  8 0.181
 53  78 0  8 0.142
 53  79 0  8 0.125
 53  80 0  8 0.104
 53  82 0  8 0.157
 53  83 0  8 0.183
 53  84 0  8 0.307
 53  85 0  8 0.287
 53  86 0  8 0.130
 54  61 0  8 0.208
 54  62 0  8 0.316
 54  63 0  8 0.365
 54  64 0  8 0.368
 54  65 0  8 0.350
 54  66 0  8 0.325
 54  67 0  8 0.184
 54  71 0  8 0.128
 54  72 0  8 0.144
 54  74 0  8 0.146
 54  75 0  8 0.195
 54  76 0  8 0.223
 54  77 0  8 0.276
 54  78 0  8 0.149
 54  79 0  8 0.139
 54  80 0  8 0.172
 54  82 0  8 0.255
 54  83 0  8 0.242
 54  84 0  8 0.323
 54  85 0  8 0.244
 55  61 0  8 0.219
 55  62 0  8 0.303
 55  63 0  8 0.313
 55  64 0  8 0.312
 55  65 0  8 0.352
 55  66 0  8 0.181
 55  73 0  8 0.117
 55  74 0  8 0.161
 55  75 0  8 0.192
 55  76 0  8 0.192
 55  77 0  8 0.236
 55  78 0  8 0.227
 55  79 0  8 0.251
 55  80 0  8 0.241
 55  81 0  8 0.171
 55  82 0  8 0.235
 55  83 0  8 0.213
 55  84 0  8 0.210
 56  62 0  8 0.392
 56  63 0  8 0.402
 56  64 0  8 0.331
 56  65 0  8 0.237
 56  66 0  8 0.140
 56  71 0  8 0.105
 56  72 0  8 0.172
 56  73 0  8 0.169
 56  74 0  8 0.234
 56  75 0  8 0.270
 56  76 0  8 0.392
 56  77 0  8 0.468
 56  78 0  8 0.394
 56  79 0  8 0.358
 56  80 0  8 0.345
 56  81 0  8 0.213
 56  82 0  8 0.283
 56  83 0  8 0.212
 56  84 0  8 0.209
 56  97 0  8 0.109
 57  63 0  8 0.297
 57  64 0  8 0.184
 57  65 0  8 0.148
 57  71 0  8 0.104
 57  72 0  8 0.148
 57  73 0  8 0.198
 57  74 0  8 0.218
 57  75 0  8 0.265
 57  76 0  8 0.455
 57  77 0  8 0.523
 57  78 0  8 0.442
 57  79 0  8 0.340
 57  80 0  8 0.245
 57  81 0  8 0.141
 57  82 0  8 0.122
 57  94 0  8 0.129
 58  64 0  8 0.138
 58  70 0  8 0.125
 58  71 0  8 0.203
 58  72 0  8 0.263
 58  73 0  8 0.259
 58  74 0  8 0.339
 58  75 0  8 0.456
 58  76 0  8 0.555
 58  77 0  8 0.577
 58  78 0  8 0.492
 58  79 0  8 0.374
 58  80 0  8 0.230
 58  83 0  8 0.137
 58  84 0  8 0.113
 59  69 0  8 0.113
 59  70 0  8 0.221
 59  71 0  8 0.283
 59  72 0  8 0.293
 59  73 0  8 0.297
 59  74 0  8 0.439
 59  75 0  8 0.592
 59  76 0  8 0.625
 59  77 0  8 0.555
 59  78 0  8 0.411
 59  79 0  8 0.253
 59  80 0  8 0.101
 59  83 0  8 0.103
 59  84 0  8 0.125
 59  85 0  8 0.107
 59  97 0  8 0.159
 60  69 0  8 0.206
 60  70 0  8 0.288
 60  71 0  8 0.271
 60  72 0  8 0.264
 60  73 0  8 0.410
 60  74 0  8 0.581
 60  75 0  8 0.610
 60  76 0  8 0.550
 60  77 0  8 0.361
 60  78 0  8 0.215
 60  83 0  8 0.166
 60  84 0  8 0.112
 60  97 0  8 0.108
 60  98 0  8 0.120
 61  67 0  8 0.139
 61  68 0  8 0.107
 61  69 0  8 0.184
 61  70 0  8 0.217
 61  71 0  8 0.253
 61  72 0  8 0.462
 61  73 0  8 0.542
 61  74 0  8 0.628
 61  75 0  8 0.545
 61  76 0  8 0.369
 61  77 0  8 0.199
 61  82 0  8 0.257
 61  83 0  8 0.357
 61  84 0  8 0.263
 61  85 0  8 0.171
 61  96 0  8 0.106
 61  97 0  8 0.183
 61  98 0  8 0.174
 62  69 0  8 0.158
 62  70 0  8 0.234
 62  71 0  8 0.502
 62  72 0  8 0.667
 62  73 0  8 0.648
 62  74 0  8 0.587
 62  75 0  8 0.484
 62  76 0  8 0.299
 62  77 0  8 0.150
 62  83 0  8 0.168
 62  84 0  8 0.261
 62  85 0  8 0.226
 62  96 0  8 0.143
 62  97 0  8 0.251
 62  98 0  8 0.220
 63  69 0  8 0.191
 63  70 0  8 0.401
 63  71 0  8 0.749
 63  72 0  8 0.826
 63  73 0  8 0.797
 63  74 0  8 0.372
 63  75 0  8 0.278
 63  76 0  8 0.177
 63  77 0  8 0.116
 63  83 0  8 0.149
 63  84 0  8 0.289
 63  85 0  8 0.207
 63  97 0  8 0.281
 63  98 0  8 0.176
 64  70 0  8 0.674
 64  71 0  8 0.889
 64  72 0  8 0.832
 64  73 0  8 0.603
 64  74 0  8 0.326
 64  75 0  8 0.225
 64  76 0  8 0.170
 64  77 0  8 0.107
 64  82 0  8 0.121
 64  83 0  8 0.156
 64  84 0  8 0.277
 64  85 0  8 0.195
 64  90 0  8 0.102
 64  95 0  8 0.143
 64  97 0  8 0.156
 64  98 0  8 0.129
 65  71 0  8 0.714
 65  72 0  8 0.554
 65  73 0  8 0.278
 65  74 0  8 0.136
 65  75 0  8 0.130
 65  82 0  8 0.101
 65  83 0  8 0.154
 65  84 0  8 0.165
 65  85 0  8 0.118
 65  95 0  8 0.109
 65  96 0  8 0.119
 65  97 0  8 0.169
 65  98 0  8 0.107
 66  72 0  8 0.316
 66  73 0  8 0.102
 66  74 0  8 0.122
 66  75 0  8 0.121
 66  82 0  8 0.135
 66  83 0  8 0.119
 66  84 0  8 0.194
 66  85 0  8 0.147
 66  90 0  8 0.118
 66  95 0  8 0.168
 66  96 0  8 0.192
 66  97 0  8 0.162
 66  98 0  8 0.111
 67  73 0  8 0.103
 67  75 0  8 0.104
 67  78 0  8 0.107
 67  95 0  8 0.254
 67  96 0  8 0.117
 71  77 0  8 0.120
 71  84 0  8 0.144
 71  85 0  8 0.151
 71  97 0  8 0.123
 72  83 0  8 0.115
 72  84 0  8 0.206
 72  85 0  8 0.163
 72  97 0  8 0.113
 73  83 0  8 0.163
 73  84 0  8 0.171
 73  85 0  8 0.129
 74  83 0  8 0.164
 74  84 0  8 0.185
 74  85 0  8 0.125
 74  97 0  8 0.111
 75  82 0  8 0.109
 75  83 0  8 0.148
 75  84 0  8 0.202
 75  85 0  8 0.139
 75  97 0  8 0.124
 76  82 0  8 0.130
 76  83 0  8 0.174
 76  84 0  8 0.214
 76  85 0  8 0.132
 76  97 0  8 0.119
 77  83 0  8 0.230
 77  84 0  8 0.171
 77  98 0  8 0.147
 78  84 0  8 0.201
 79  85 0  8 0.106
 79  87 0  8 0.124
 79  99 0  8 0.174
 83  89 0  8 0.125
 83  96 0  8 0.158
 83  97 0  8 0.109
 83  98 0  8 0.557
 84  90 0  8 0.264
 84  93 0  8 0.147
 84  97 0  8 0.631
 85  91 0  8 0.141
 85  93 0  8 0.169
 85  95 0  8 0.127
 85  96 0  8 0.257
 85  97 0  8 0.125
 85  98 0  8 0.250
 86  92 0  8 0.127
 86  93 0  8 0.208
 87  93 0  8 0.111
 87  97 0  8 0.152
 89  95 0  8 0.211
 89  97 0  8 0.113
 90  96 0  8 0.193
 90  97 0  8 0.227
END
