# Supplementary material for: A new ensemble coevolution system for detecting HIV-1 protein coevolution
Source: Biol Direct. 2015 Jan 7;10:1. doi: 10.1186/s13062-014-0031-8 (PMC4332441; doi:10.1186/s13062-014-0031-8)
Supplement: Additional file 3: — Software. The Matlab toolbox and the manual of our ensemble coevolution system are provided. The sequence datasets are also available. [file 13062_2014_31_MOESM3_ESM.zip › EnsembleCoevolutionSystem/GREMLIN/gremlin.m]

function [ edge_norm2_mat,model ] = gremlin(X, outfile, varargin)
%% if you use this program, please cite the paper:
% Kamisetty H1, Ovchinnikov S, Baker D. Assessing the utility of
% coevolution-based residue-residue contact predictions in a sequence- and structure-rich era.
% Proc Natl Acad Sci U S A. 2013 Sep 24;110(39):15674-9. doi: 10.1073/pnas.1314045110. Epub 2013 Sep 5.

if(nargin>2)
  opts = varargin;
else
  opts = cell(0);
end;

if(mod(length(opts),2)~=0)
  error('Incorrect number of input parameters!');
  return;
end;
options = parse_gremlin_options(opts)

%X  = read_msa(fname_train);
nStates= max(max(X));
if(isfield(options, 'reweight'))
	options.seqDepWeights = (1./(1+sum(squareform(pdist(X, 'hamm')<options.reweight))));
  disp(['reweighing sequences n ' num2str(size(X,1)) ' neff ' num2str(sum(options.seqDepWeights)) ]);
end

start_time=tic;
if(isfield(options, 'lambda_mat'))
  lambda_vector = squareform(options.lambda_mat-diag(diag(options.lambda_mat)));
  options.lambda_vector=lambda_vector;
  disp(['initialized lambda_vector from lambda mat ' num2str(size(options.lambda_vector))]);
end;

model = LLM2_train(X, options);

toc(start_time)

[~, ~, edge_norm2_mat, ~] = compute_edge_norms(model, max(max(X)), size(X,2));

if(options.apc==1)
  edge_norm2_mat = apc(edge_norm2_mat);
end;

%write_to_file(edge_norm2_mat, outfile,1)
