# Supplementary material for: A new ensemble coevolution system for detecting HIV-1 protein coevolution
Source: Biol Direct. 2015 Jan 7;10:1. doi: 10.1186/s13062-014-0031-8 (PMC4332441; doi:10.1186/s13062-014-0031-8)
Supplement: Additional file 3: — Software. The Matlab toolbox and the manual of our ensemble coevolution system are provided. The sequence datasets are also available. [file 13062_2014_31_MOESM3_ESM.zip › EnsembleCoevolutionSystem/CoMap/RAxML_result.PRComap]

((((AY165200:0.02701630406350409228,AF042101:0.00000202631465771581):0.00710440415365527420,(((AY519075:0.08135441190835381031,AY518947:0.08993990191228713738):0.02258398046459715938,(AY519067:0.06435045861524511801,AY267319:0.05009230587428989412):0.01580240480480325782):0.01432363165777746777,(((((((((DQ396398:0.03553687793642149040,AY519098:0.06961467454355847739):0.04095213006605949446,(AY519021:0.04495882515883820735,AY267259:0.06046757599977183734):0.01566161977219331092):0.00000202631465771581,(AY267311:0.04120125936463480548,AY165197:0.05420904407787766055):0.01039926673964052667):0.00429784064824720227,(AY518981:0.05851106246486646734,AY165233:0.02642116580885982280):0.00710781265928652796):0.00000202631465771581,AY519031:0.00662695626323091171):0.01317948395052440276,(((AY519008:0.04683521320906679219,AY248420:0.04822592145208805942):0.01058683351805528479,(AY518989:0.02834403407909900918,AY518965:0.06946844582296822501):0.00645262658342521649):0.00000202631465771581,((AY267325:0.03727231607857455636,AY248421:0.03069758174580737575):0.00413267492892610382,AF373733:0.05001051389027709460):0.00765539646188790647):0.00000202631465771581):0.00674461953122049238,(((((DQ157822:0.04509641354645030353,(AY267320:0.07451038038631639659,AY173959:0.01570432581034714864):0.01408767189779314144):0.01138904189243646059,(((AY779564:0.01331886922441041961,AY779552:0.00000202631465771581):0.00000202631465771581,(AY779551:0.00000202631465771581,AY779550:0.00652791908803078587):0.00657385410852755984):0.01342853124657694512,((AY248455:0.04461241780065537677,AY248445:0.02852309785070200956):0.01242447517667567836,AY248446:0.02974504178597018808):0.01347733526254895654):0.00000202631465771581):0.00000202631465771581,AY518993:0.02762602647992938240):0.00000202631465771581,((((AY835778:0.01160547484923608527,AY835777:0.01518982411169503104):0.01578950650205782763,AY519009:0.04585096862471064322):0.00916546575291042782,(AY586543:0.03352412740304832467,AY165271:0.01337400435528962941):0.00731261740515994768):0.01288822256093542264,(AY519016:0.02699926671584905458,(AY267265:0.01321049862515861172,AY165227:0.00000202631465771581):0.00000202631465771581):0.00657341726677894336):0.00000202631465771581):0.00000202631465771581,(((((((((EF122549:0.03531046120134861271,EF122510:0.00000202631465771581):0.02730178726025139779,DQ833408:0.05041139980902059614):0.00698688825709448125,(((((((((((EF122548:0.03693955230430088360,DQ833423:0.02709843736736380210):0.02144875996583540598,(((EF122546:0.01964003476766044282,((EF122519:0.00000202631465771581,AB213670:0.00000202631465771581):0.00000202631465771581,AY275556:0.00655708243083053324):0.00000202631465771581):0.00000202631465771581,(DQ833431:0.01972284297726252869,(DQ833409:0.02735909602572602489,DQ204706:0.06639278544231455581):0.01247310665736207740):0.00000202631465771581):0.00000202631465771581,((EF122503:0.01308077832536783461,DQ833430:0.00643981038808168552):0.00000202631465771581,DQ833428:0.03422909396043449098):0.00643659888650630844):0.00000202631465771581):0.00650080645807409995,((EF122513:0.00000202631465771581,(EF122511:0.00000202631465771581,AB213668:0.00000202631465771581):0.00000202631465771581):0.00000202631465771581,EF122509:0.02034952546469201082):0.00000202631465771581):0.00000202631465771581,(DQ833436:0.03661139356401139217,DQ833422:0.03243855512613776776):0.00847043609208722632):0.00000202631465771581,((EF122533:0.04121401781752612875,DQ204709:0.07991125993155417939):0.00000202631465771581,DQ204711:0.04152226407729111418):0.00000202631465771581):0.00000202631465771581,DQ204700:0.04133089387648478108):0.00657427703020072637,DQ833407:0.03397723661669052597):0.00679449220975405620,(((((EF122545:0.00000202631465771581,DQ833413:0.05607535320845107030):0.00689553750746076718,(DQ833427:0.02763579327582465703,AY275557:0.04981335779327814017):0.00651849629556123210):0.00631335848091388232,EF122529:0.01353411686724335407):0.00674687534597190330,((((DQ833435:0.03513198897819833078,DQ204716:0.01333021925290995592):0.00681422700261873852,DQ833414:0.00653151698605393231):0.00000202631465771581,DQ833425:0.04171944264188622020):0.00000202631465771581,DQ833420:0.02715448149969047070):0.00667684694661588914):0.00000202631465771581,(EF122516:0.00680217490660859833,DQ204710:0.03430605334482204199):0.00652319951538762877):0.00659130790704137801):0.00000202631465771581,(EF122514:0.03458432975917864749,DQ204694:0.03578153326981654142):0.01355621122657021081):0.00000202631465771581,EF122517:0.02706742504939163574):0.00000202631465771581,((((EF122538:0.02066022874537984388,DQ833421:0.02683242943188957411):0.00698579110249293502,DQ833418:0.02693621615833500377):0.00000202631465771581,DQ833410:0.03479198303006342252):0.00000202631465771581,DQ204707:0.03426344089226916745):0.00657780060230418739):0.00000202631465771581):0.00599820479197473062,DQ204693:0.02124366584697768776):0.00981061539962855417,(DQ833411:0.02042032261124949663,(DQ833406:0.03247990888001743570,DQ383749:0.03209657897621803063):0.01607198802311149075):0.00964622679530766601):0.01089240154593989172,(((((((((EF122504:0.01383450061884278041,EF122502:0.02656108643066373842):0.00647414446126315206,DQ833405:0.02653849987138163710):0.00725754646080897705,AB078703:0.01328536419926753566):0.00692578496295334980,AB078704:0.01317601588612878939):0.01298205974239135564,(DQ833417:0.04089854370220694091,DQ354114:0.00648106699602247257):0.00000202631465771581):0.00000202631465771581,AB213667:0.02667766733302145282):0.00653479126645379292,((AY165278:0.01329194877802490973,AY165204:0.00000202631465771581):0.03382764919787176194,(AB078711:0.00000202631465771581,AB078709:0.02652962538623865330):0.00000202631465771581):0.01313989632331073222):0.00000202631465771581,(((DQ631422:0.06374485762681497691,AY518951:0.01267108065366943231):0.00747878026936519939,(AY857059:0.02014048602076189826,AY518941:0.02078217489031594298):0.00569893729932269104):0.01359953400754536704,(AY165198:0.03027757722714844932,AB097870:0.01894056710052309175):0.00504528310583943554):0.00643387947244210886):0.00000202631465771581,(DQ157817:0.04226623684035453465,AB213692:0.01986531922696161551):0.01402529227347873962):0.00000202631465771581):0.01309589641921231513,(AY518966:0.04174146712323306002,AF004394:0.00000202631465771581):0.01344733803811740992):0.00674250699362084066,(AY165246:0.00657421332549106615,AY165231:0.00000202631465771581):0.00665325075735280751):0.00665336801275505461,(((AY165259:0.02803320787308872380,AY165201:0.03568180462427141680):0.01411577552129589068,AF086817:0.03046660331576927366):0.00383066803025000364,((AY519046:0.04943759501911013099,(((AY518956:0.02868456943024920436,AY518953:0.00000202631465771581):0.00000202631465771581,AY518955:0.06484572733827762003):0.02466048971668380330,AY165268:0.03647175037583610252):0.00440403358494770043):0.00770766250102089979,((((DQ354118:0.01345814806033586095,(AY165275:0.02051486547489450932,AY165217:0.00000202631465771581):0.01356666267202324277):0.00000202631465771581,AF373735:0.03431686211382890123):0.01169786694313788150,((AY518962:0.03718437071542429750,AY165251:0.03710408714564094462):0.01047217561500089940,AY248409:0.05422161927207912874):0.00000202631465771581):0.00169022617198073019,((AY519078:0.05932780458573163468,AY423381:0.05689690894479776384):0.00019133549012554770,(((AY165280:0.02378693546066481396,((AB747523:0.05769062907616134134,AB747441:0.02648933845953979974):0.00880811062627033341,AB747476:0.04038158154370652397):0.03245308896253924075):0.01391236178282374836,AY165267:0.07147232690919194664):0.00938479650917659058,((AY165190:0.02292391463838616694,AF069140:0.05151059683038237968):0.01387057729894816682,((DQ354112:0.03793801491945326954,(AM181791:0.07110381124650426432,(AY586542:0.05486325231788153484,(AB428561:0.01280585195780580172,(AB428559:0.00637971908292052099,(AB428558:0.00000202631465771581,(AB428562:0.00639212293305646724,AB428560:0.00639410560675181955):0.00000202631465771581):0.00000202631465771581):0.00000202631465771581):0.07242712201563203389):0.01256235658424773027):0.00000202631465771581):0.02500240570655941352,((DQ383752:0.10917506894690849617,AB747475:0.07049657565899079825):0.02280159688941787305,DQ204713:0.08988134930699460956):0.01186329193594764034):0.00000202631465771581):0.00000202631465771581):0.00657164021213204816):0.00679211680387463348):0.00000202631465771581):0.00673773096663485282):0.00000202631465771581):0.00000202631465771581):0.00000202631465771581):0.00000202631465771581,(((((((((AY835758:0.00000202631465771581,(AY835757:0.00000202631465771581,AY587968:0.01974848792728216632):0.00647546230509782762):0.00652764295002824287,((D10112:0.00643242872244523603,AY165261:0.01351029478327571247):0.00678727034611049593,(AY173952:0.01163965456368907039,AY165188:0.02780741246881811637):0.00897762161787836813):0.00000202631465771581):0.00000202631465771581,((AY835775:0.00000202631465771581,(AY835765:0.00000202631465771581,AY835754:0.00000202631465771581):0.00659961893027982693):0.00000202631465771581,((AY267328:0.03665601801484495714,AY267324:0.05444167340652903558):0.02262547912557464139,AF373719:0.04304715223190076073):0.00656630125951510914):0.00655901221122805449):0.00000202631465771581,(((DQ886035:0.03001519492418620871,DQ383748:0.03683895361212401881):0.00463475710745386849,(AF373715:0.00656677987601238765,AF286365:0.00659889745366552642):0.00000202631465771581):0.00000202631465771581,((DQ157802:0.02711036821564776281,(AY519121:0.01420812001572223544,AY518964:0.05605579802290206609):0.01346224033199063148):0.00000202631465771581,((AY713410:0.01386088944452863909,AY267303:0.02713730151709916119):0.00000202631465771581,(AY566143:0.06042542806349437273,AY165256:0.05445696627690840147):0.01241157312208164554):0.01272340307416552733):0.00658755117437713825):0.00659615502258891449):0.00000202631465771581,(((((((DQ886036:0.05008828130220129710,(AF042106:0.00662335180773371800,AF042102:0.01382194725204937032):0.04317229037715249185):0.01867163190593802702,(AY519095:0.07275908550306729727,AJ271445:0.01353393560313243676):0.02403706488111943124):0.00406061366181608829,((DQ487189:0.02703867976286597127,DQ487188:0.02214787923551110940):0.02033061052286917747,AF042105:0.02015956735807490283):0.00000202631465771581):0.00658177199623722915,((((((DQ487191:0.03512516382163175660,AY561239:0.03256554464764815221):0.01192858399603808316,((DQ157801:0.04258318665079164483,AY857052:0.01310734613286602609):0.00714993857023165941,AY165238:0.04374138288506642519):0.00000202631465771581):0.00000202631465771581,AY518967:0.03461939226597009894):0.00000202631465771581,(AY518996:0.04998921262733316967,AF373720:0.08077567348068491471):0.01606191874447810905):0.00000202631465771581,((DQ383746:0.08625252015675127781,(AY173960:0.09137010215647707601,AY037282:0.02301231272843213757):0.00000202631465771581):0.01145947064894556507,(((AY561236:0.06644006252524403688,AB286955:0.02974443482240582415):0.01604246738997543165,(AY518997:0.08437376924222790564,AB287364:0.02845531659184126136):0.01445043944106495261):0.02356410536712496076,(AY519025:0.04150213848294179858,(AY165222:0.00000202631465771581,AY037269:0.07278938412446561701):0.00000202631465771581):0.00000202631465771581):0.01302730117939183106):0.00702860414012473119):0.00659844396171964560,(AY857165:0.03713227270957850795,AY308760:0.03467937739957952653):0.01364413112544871423):0.00000202631465771581):0.00000202631465771581,(((((DQ676886:0.00749284198259307383,AY173955:0.04257331392501277623):0.00594512967387386768,AY519087:0.04230617403923132153):0.00948554535356233887,AY519081:0.07308989478609709267):0.00000202631465771581,((AY835753:0.07693202092958281724,AY248423:0.00863515890344098737):0.00660268555913793610,(AY519054:0.02208715937979717492,AY267314:0.06902580655580094204):0.02193602636367144795):0.01388841466886676403):0.01832066798904004312,((((DQ358805:0.02820274837421467978,AY818644:0.03607590454882100839):0.02034642849307194065,AF373727:0.02082372812443358118):0.00749962679552506045,AY566138:0.06383396416527685469):0.00756127330946392180,(AY566122:0.01266766228096634014,AY248427:0.04319166283877644286):0.01491022260069831476):0.00000202631465771581):0.00685631483662903825):0.00653818914623484262,DQ157797:0.00000202631465771581):0.00652756365894408344,((((DQ886031:0.05689798267316936026,AF042100:0.00000202631465771581):0.00661855339111243769,(DQ097747:0.00649611349756890229,AY781127:0.02721986894023919329):0.00689109589896496223):0.00000202631465771581,(DQ823362:0.03509662367105816777,(((DQ097739:0.00657022698640570817,(AY561237:0.05861224980580085481,AY173954:0.00512410172437101873):0.01501734529524114542):0.00679571374669560475,AF373730:0.01992369461061536257):0.00000202631465771581,AY835774:0.00661932537861875756):0.00000202631465771581):0.00665375746472820356):0.00000202631465771581,((AY781126:0.02761184138919002551,AF538304:0.01328712336756932705):0.00000202631465771581,((AY519092:0.06052287826879555743,AF538306:0.02316727057963816755):0.00402959655180439458,(AF538307:0.02219139084070959056,AF538305:0.02804041145162452370):0.00598083001216737249):0.00690917991344127715):0.00661788926736425233):0.00658341047679537883):0.00000202631465771581):0.00000202631465771581,(((((((((EF122522:0.02087020706941637022,DQ295193:0.04150826839577796690):0.01425160393266833823,AF224507:0.01937520450600476937):0.00000202631465771581,DQ295192:0.04168128269728886559):0.01318915742039101016,(DQ295196:0.02877637067412592772,DQ295195:0.01963195938914012381):0.01505308509677925032):0.02111391333115616997,(((DQ837381:0.02304578487110835530,AY519037:0.02742730010053850281):0.00604424896064086406,AY519117:0.06624752886273369001):0.00000202631465771581,(AY518987:0.06239234498213531988,(AY267326:0.05913606186899861977,AF146728:0.04214891136641175234):0.02344401305830732737):0.01098928239940996643):0.01310228931146593251):0.00000202631465771581,((DQ157819:0.01875192737305505022,AY165193:0.06575468549005399066):0.01629881763291023133,AY519050:0.03611638279852506794):0.00549459470493143722):0.00000202631465771581,((AY835772:0.01988119533299168018,(AY835771:0.00655468501367721234,AY835770:0.00651820900255057397):0.00000202631465771581):0.00657699860832673330,(AY267284:0.00676947353680262213,AY165228:0.05078645518277243032):0.01325142611546716899):0.00000202631465771581):0.00656318820080239312,(((((DQ886037:0.02585258036435968132,(AY267298:0.03291020718774868847,AY165262:0.02322571839814020073):0.00685962130774529690):0.00817779132369478995,(DQ886032:0.02695102350440127872,AY248416:0.02741805167713498928):0.00000202631465771581):0.00653724282297111006,((AY819715:0.03462313356417266730,AY519039:0.04930147341551051332):0.02287661101385681309,(AY248452:0.05757370989725651977,AY248444:0.04332166005521978502):0.00776284119944046103):0.01088671110731768803):0.00000202631465771581,(((DQ157818:0.06361811928214040901,AY518977:0.01390567305775332503):0.01506168908994252528,(AY267300:0.06064387764273770215,AY267264:0.05447029138809973692):0.01547358318250463202):0.00537873778378794316,AY518950:0.06029312092257887307):0.00637768827669471256):0.00000202631465771581,(((DQ631419:0.04005626622784108637,((DQ157824:0.08772265052692214404,AY518973:0.03959804697559382580):0.01310584406766474724,AY519114:0.06916740183525141306):0.00000202631465771581):0.01562179117733552940,((AY519029:0.03349533681362577842,AY518949:0.00000202631465771581):0.00000202631465771581,AY165247:0.04084382620021830002):0.00666886499873840279):0.00628595779542004494,((((((DQ631416:0.05267881745889325951,AY519073:0.06156885299005822321):0.00983194699309854377,DQ394522:0.14047677042119685598):0.00000202631465771581,AF373732:0.01930271707201293430):0.00741403900261426718,AY519079:0.00648368788672905143):0.00650428866830637942,(((AY835781:0.01293802466589146112,AY835755:0.00641307576612197127):0.00000202631465771581,AY835756:0.02638220726755161061):0.00000202631465771581,(AY566151:0.06511569048862196618,AB428551:0.02011720777384435471):0.01959496930602935144):0.00643527653818236865):0.00000202631465771581,(((DQ157803:0.02100476853615104375,((AY857127:0.07337914232649729585,AY566144:0.11029372969360831669):0.00521577556815207462,AY857022:0.07439668229995811954):0.01797645046994585452):0.00000202631465771581,AY518999:0.01999902667980109697):0.00646438151188027076,(AY248411:0.04163219571531161234,AY037268:0.01396392104622735074):0.01256710875077010452):0.00000202631465771581):0.00000202631465771581):0.00651055724713140663):0.00652785693295419508):0.00000202631465771581,((((DQ157804:0.01757920234785656163,AY518990:0.03754767008245436799):0.02114615909698956686,(AY835776:0.00000202631465771581,AY518994:0.04073501552925696406):0.00655420860954754412):0.00655867550239287202,(((AY566150:0.07122676289557139384,AY566128:0.01620525836490990107):0.01291478597676653899,AY165195:0.01767822288824230301):0.00682402475609763994,AY519006:0.04784860670959067974):0.00196361200037700702):0.00000202631465771581,((AY248439:0.02556306721955279443,AY248425:0.19575398459946910523):0.03752892419436949789,(AY248412:0.03802826533170414885,(AY165270:0.01283316833563415138,AY165242:0.00724433001041690366):0.07010999249005707423):0.01902203941810811164):0.00000202631465771581):0.00652729101481129819):0.00000202631465771581):0.00000202631465771581,(((((DQ886034:0.06728585783363999484,AY561242:0.02869782740134084464):0.00665478986552752762,AF373734:0.02073172480737358117):0.00086251013117585201,((AY682547:0.08063213028499985335,AY519102:0.02199902418246671432):0.02633270950214259068,AY165189:0.05227342547454424254):0.01368778593365937990):0.01218969050159923219,((AY566148:0.06701997459069784779,AY165254:0.01974227940665138070):0.02306673691258414455,AY165229:0.03178214873283295022):0.00937832973867620129):0.00000202631465771581,((DQ207943:0.07598129396430569615,AY248415:0.00748618788161761316):0.01260721420223269787,((((DQ157815:0.10114451403737308166,(AY267269:0.02028382766592624550,AY267260:0.03648892294218619714):0.02568371732276534050):0.01789419787585019850,(AY267322:0.03428914530346041656,AY267294:0.01383990679554685140):0.00671436587740125400):0.00000202631465771581,((((DQ157805:0.08267635220795915840,AY566146:0.02502978648811240298):0.02505583020328470273,AY267292:0.00716574047479207315):0.00209764846549239650,((AY518986:0.08784839003551742076,(AY267305:0.06343394388627947300,AY267296:0.02795977442407810917):0.00000202631465771581):0.01493460410175937586,AY267299:0.04847086715522123945):0.00581529464467513395):0.01179166410961470304,(((AY267318:0.06011104067271816342,AY165269:0.00000202631465771581):0.00670672490649483564,AY267263:0.02108285043424370370):0.00666939692839756820,AY267288:0.02813205729746619949):0.01311592013528747706):0.00000202631465771581):0.00695017935615621901,((AY835764:0.00656641642847089792,AY835763:0.00000202631465771581):0.00659734106999551942,(AY835762:0.01429462783230618650,AY518945:0.02916027529352786460):0.00576784239933506287):0.00000202631465771581):0.00658509190565043090):0.00000202631465771581):0.00658471504594872453):0.00000202631465771581,(((((((((DQ676874:0.09306403689674268287,AY561240:0.05394003902134728717):0.01704824360188723908,AY519101:0.02593354185747370408):0.00000202631465771581,AY519014:0.06555715154288976887):0.00741218679014307106,(((AY566129:0.02236330995040001698,AY267275:0.05207626738622641444):0.00482477295898361275,AY566124:0.03596671272209255033):0.00470338335197854028,AY561244:0.07460932904889561179):0.00762648690858331191):0.00000202631465771581,((DQ631421:0.00672977071262463589,DQ631417:0.04972853839904209372):0.03564650317140685004,AY267301:0.01344374417424371373):0.01285567572560296183):0.00668637704454870963,(((DQ097744:0.00652784489721009668,AY165274:0.01988762764462916055):0.00000202631465771581,(AY267268:0.02076809862420614036,AY165245:0.01980068804091610069):0.00668198782508370656):0.00000202631465771581,(AY835780:0.02047357238341877828,AY835779:0.00000202631465771581):0.02028289015432102951):0.00644439811491955526):0.01331417729967262001,(((AY519103:0.03600864205325582379,AY518991:0.02774309204456202119):0.02018470893540044719,(AY267307:0.02810801083496632449,AY267286:0.01240443102460981120):0.04346833183161945280):0.00000202631465771581,AY267308:0.04137032092181046339):0.01437209919332059146):0.00000202631465771581,(((DQ487190:0.00709118113405076810,AF042103:0.03511898681805176309):0.01296098184151859602,(AY519017:0.02973247149410339699,AF373716:0.02939145855464135246):0.00487500200540483784):0.00000202631465771581,(((DQ204722:0.03257645122786419212,AY519072:0.09602500066727144568):0.03017670645045329378,(AY795905:0.01417995106582553219,AY795904:0.05082840501392722060):0.00667730473425406403):0.02183153354814072050,(((AY566130:0.01437468821326195675,(AY267285:0.02754069439216892679,AY165241:0.00692132743328013021):0.01242505891129120840):0.02016968905765985018,((((AY566120:0.07181842359308750201,(AY275744:0.04323229946501479237,AY037270:0.05481140262145962894):0.00000202631465771581):0.01368016653162849004,AY165277:0.04242517993861200098):0.00680422603202145756,AY248422:0.04052238103729004920):0.00000202631465771581,AY267295:0.05709108557305180021):0.00000202631465771581):0.00000202631465771581,((AY519100:0.05581931690801261031,AF338993:0.01022453152077343504):0.02021065894389013906,(AY519047:0.02853441551906482632,AY248436:0.02123841028854300123):0.00282915788819077191):0.00985067448475688244):0.02010154373526907776):0.00000202631465771581):0.00659420544254480864):0.00000202631465771581,(((((DQ207940:0.02439266197595010496,(AY519010:0.07255407744130852599,AY518942:0.05090999168830008526):0.01722821873104933565):0.01410762713550380715,(AY561238:0.01529375776160452061,AY519105:0.04392550107568794771):0.00820789202024525474):0.01143534794878982470,((AY713411:0.00681574999591451174,AY267289:0.06500252716963351995):0.01418224776790695356,(AY518974:0.04511310774619748526,AF042104:0.09023663364527118036):0.00689139488548527832):0.00742199023847034661):0.00594103820207869150,(AY518985:0.04720338123018315984,AF373725:0.03678522660667948169):0.01450349631281080617):0.00741986085067000960,((((DQ204715:0.04284670974496811169,AY835773:0.03363434913751981586):0.02152822262311740453,(AF373736:0.02349505229136126735,AF338991:0.05240643948326287327):0.02251427729787858559):0.00339783203408515954,(AY165234:0.02013109224198232280,AY165203:0.02017227037167913448):0.00000202631465771581):0.00669988619337324055,(((AY835769:0.02766112901147358555,((AY835761:0.00666531772342032671,AY835760:0.00000202631465771581):0.00000202631465771581,AY835759:0.00666531655737618266):0.00396352738866602959):0.00954544594007635146,(((AY835768:0.02778305328549962247,AY835767:0.00717318840888732726):0.02023987741501988291,AY835766:0.00000202631465771581):0.02019670147814141975,AY518983:0.02053600638171729220):0.00680557580060948963):0.00000202631465771581,((AY835752:0.00000202631465771581,((AY835751:0.00660018038933418618,AY835750:0.00660047916029314532):0.00000202631465771581,AY835748:0.00000202631465771581):0.00000202631465771581):0.02030947068553850057,AY835749:0.00662821657217507743):0.00666882862086964293):0.00000202631465771581):0.00000202631465771581):0.00658443926197691161):0.00000202631465771581):0.00000202631465771581,((((EF122547:0.03187845791846747462,(DQ631423:0.02677232554819417368,AY352275:0.01412299990201851610):0.00342120624950938016):0.01445062626359995030,DQ886033:0.03142862656780396474):0.01028113964640991682,((((((DQ676870:0.03323522900369130229,(DQ157814:0.02027919695728407079,AY518960:0.05623668327545214285):0.00833338333970660636):0.01390172780965111612,((DQ383751:0.02967591114970949753,AY519020:0.02872129179398362833):0.01217796985667240171,((AY751406:0.04502625565993118723,AY566152:0.02207611818952990440):0.00494917233905056708,AY267304:0.05770705659053231712):0.00000202631465771581):0.00000202631465771581):0.00644025520354110127,(((((DQ631418:0.09751924071547664330,AB747489:0.03231831832008622007):0.03170255120421350270,(((DQ354119:0.03982654932682666571,AY519094:0.04332265037985414541):0.00196101954286492103,AB221125:0.05883436275744483024):0.00418031827382550625,(AY519030:0.04456366518906570290,AY519005:0.06894818335779630269):0.01818216451295750699):0.00754641084339222577):0.00000202631465771581,AY248429:0.00674097627082179823):0.00673137115568834404,DQ358810:0.02003785195924544585):0.00000202631465771581,AY165210:0.00000202631465771581):0.00000202631465771581):0.00000202631465771581,(((DQ157800:0.00000202631465771581,AY248454:0.00000202631465771581):0.04527991115494114926,(((AY519108:0.08004974375542589504,AJ270546:0.02303650726881571395):0.00402110192516480416,AY173951:0.02131073358763994896):0.00000202631465771581,AY165232:0.04109183514972936102):0.00605331082645609898):0.01478409549717322850,AY248418:0.05646592419915653221):0.00000202631465771581):0.00658071419850158896,((((DQ157823:0.02706704702952826211,(AY519032:0.04195388692101006956,AY165236:0.00614424561353533148):0.00690277280428819306):0.00666175822406669688,(DQ150705:0.00540158141715809011,AY165199:0.07638842082769679853):0.01456526919220132998):0.00000202631465771581,AY165273:0.02023439393313438903):0.00000202631465771581,(((AY751407:0.04830098900768250297,AY519120:0.02869525293522810078):0.02378864345730992771,AY519040:0.03205219205285305545):0.01318655718200157853,(AY165202:0.00372454130781702149,AB287366:0.06923032768894356315):0.00649159991259866571):0.01650857006324624870):0.00000202631465771581):0.00000202631465771581,((((DQ157820:0.00000202631465771581,AY248426:0.00000202631465771581):0.09224850095609536671,AY248433:0.05523480967404812564):0.00000202631465771581,AY248456:0.04206943611859586402):0.02223798687987670053,(((AY926355:0.04383916695182710210,(AY267282:0.02865814131666312436,AB287368:0.08071304125934823659):0.03242645969542618661):0.00000202631465771581,(AY518971:0.05640659507571615244,(AY267262:0.02498523672202682469,AY248451:0.07714459682225066617):0.03061407216129466077):0.03152991773648874257):0.01587246331504732835,(AF128998:0.03465560854947383890,(((AB747536:0.00000202631465771581,AB747506:0.01336810797652122733):0.00000202631465771581,AB747458:0.02027322569738867694):0.02031580325085829627,AB747483:0.00700802140689543197):0.03806645131168524820):0.02871171347863076678):0.00000202631465771581):0.01132463652564516358):0.00660274432774648687):0.00000202631465771581,((((((DQ823364:0.01966317424726950897,DQ823363:0.00000202631465771581):0.04872033907703795380,AB287363:0.04198826052689751120):0.00000202631465771581,(((AY519093:0.06081708593731049300,AY267272:0.02194857630295860007):0.02016192758764665319,AF373737:0.04264919949933016624):0.00000202631465771581,(AY519068:0.02842043427514453699,AY267329:0.03650970856394707142):0.00590743115971218997):0.00000202631465771581):0.00679371860063362337,((AY566154:0.10688824534056530491,AJ270548:0.01727889395036637937):0.02083116373800798088,(AY267317:0.06075013204750873141,(AY267290:0.05028547353811799181,AY267273:0.00749223681522511939):0.00000202631465771581):0.01348450534468623348):0.00000202631465771581):0.00657736929063598621,(AY519049:0.05227458175560795173,AY267291:0.05510173576148987007):0.02578503568155996947):0.00000202631465771581,(((DQ157809:0.04038714911004861324,AF373718:0.07612269796108604714):0.02040381274225606251,AY248424:0.02721991280071744262):0.00000202631465771581,(AY519012:0.02017274300162764933,((AY165264:0.00000202631465771581,AY165185:0.00000202631465771581):0.02112870490345349420,(AY165250:0.05758693017548127679,AF373717:0.01911091687000652378):0.01540239190091521534):0.00677581901458613328):0.00676768229673821529):0.00000202631465771581):0.00000202631465771581):0.00657351793856172321):0.00657412862525094416):0.00653504263319931375,((((((((EF121403:0.00804222186168626445,EF121399:0.00480463668593304749):0.00000202631465771581,EF121402:0.01799494934481302502):0.00807476120242721362,EF121398:0.00000202631465771581):0.00000202631465771581,EF121396:0.03463334814837246839):0.01290832331952708120,EF121395:0.01342037004902638976):0.00687736234744526411,DQ207942:0.05175498541003483582):0.00984234397800243938,(AY248453:0.03564377688281321344,AY248403:0.02092863191242713694):0.00530272592065378356):0.00677211863015810597,AB485641:0.03446915034812178535):0.00000202631465771581):0.00000202631465771581):0.01303404195383520148):0.01608138622520053143,(DQ631420:0.00000202631465771581,AB485638:0.00000202631465771581):0.03874416883122759614):0.00000202631465771581,AY713412:0.03844140452738396135,AB078005:0.03782936941762815586):0.0;
