# Supplementary material for: A new ensemble coevolution system for detecting HIV-1 protein coevolution
Source: Biol Direct. 2015 Jan 7;10:1. doi: 10.1186/s13062-014-0031-8 (PMC4332441; doi:10.1186/s13062-014-0031-8)
Supplement: Additional file 3: — Software. The Matlab toolbox and the manual of our ensemble coevolution system are provided. The sequence datasets are also available. [file 13062_2014_31_MOESM3_ESM.zip › EnsembleCoevolutionSystem/CoMap/Process_PR_AA_NoGap_CoMapPredicted.txt]

Group	Stat	RCmin	PRmin	Nmin	PValue	Nsim
[1;2]	0.275988	0	1	49.2283	0.142857	6
[1;4]	0.285918	0	1	57.9879	0.142857	6
[1;5]	0.287387	0	1	76.9938	0.0588235	33
[1;6]	0.23577	0	1	76.9938	0.441176	33
[1;8]	0.71645	0	1	42.9763	0.142857	6
[1;9]	0.660857	0	1	37.9959	0.142857	6
[1;10]	0.243063	0	1	76.9938	0.382353	33
[1;11]	0.223271	0	1	28.8721	0.142857	6
[1;12]	0.130084	0	1	76.9938	0.941176	33
[1;13]	0.247882	0	1	76.9938	0.294118	33
[1;14]	0.22382	0	1	76.9938	0.441176	33
[1;15]	0.222964	0	1	76.9938	0.470588	33
[1;16]	0.162456	0	1	76.9938	0.911765	33
[1;17]	0.229781	0	1	76.9938	0.441176	33
[1;18]	0.280351	0	1	52.4969	0.142857	6
[1;19]	0.160153	0	1	76.9938	0.911765	33
[1;20]	0.265402	0	1	76.9938	0.0882353	33
[1;21]	0.275643	0	1	76.9938	0.0882353	33
[1;28]	0.283849	0	1	76.9938	0.0882353	33
[1;29]	0.196164	0	1	22.9558	0.142857	6
[1;30]	0.268289	0	1	76.9938	0.0882353	33
[1;33]	0.292091	0	1	76.9938	0.0588235	33
[1;34]	0.287817	0	1	76.9938	0.0588235	33
[1;35]	0.159903	0	1	76.9938	0.911765	33
[1;37]	0.0994622	0	1	76.9938	1	33
[1;38]	0.247711	0	1	35.9708	0.142857	6
[1;39]	0.221007	0	1	76.9938	0.470588	33
[1;40]	0.273199	0	1	76.9938	0.0882353	33
[1;41]	0.228886	0	1	76.9938	0.441176	33
[1;42]	0.250267	0	1	36.8669	0.142857	6
[1;43]	0.208146	0	1	76.9938	0.735294	33
[1;45]	0.285009	0	1	76.9938	0.0882353	33
[1;46]	0.140701	0	1	14.0962	0.571429	6
[1;48]	0.251528	0	1	76.9938	0.235294	33
[1;49]	0.259453	0	1	76.9938	0.0882353	33
[1;50]	0.291058	0	1	76.9938	0.0588235	33
[1;51]	0.287851	0	1	76.9938	0.0588235	33
[1;55]	0.28445	0	1	76.9938	0.0882353	33
[1;57]	0.218578	0	1	76.9938	0.529412	33
[1;59]	0.261514	0	1	76.9938	0.0882353	33
[1;60]	0.20649	0	1	76.9938	0.735294	33
[1;61]	0.272042	0	1	76.9938	0.0882353	33
[1;62]	0.242539	0	1	76.9938	0.382353	33
[1;64]	0.28232	0	1	76.9938	0.0882353	33
[1;65]	0.223782	0	1	29	0.142857	6
[1;66]	0.107951	0	1	76.9938	0.970588	33
[1;67]	0.239923	0	1	76.9938	0.411765	33
[1;69]	0.212933	0	1	76.9938	0.588235	33
[1;70]	0.136592	0	1	76.9938	0.941176	33
[1;71]	0.125508	0	1	76.9938	0.970588	33
[1;73]	0.292579	0	1	76.9938	0.0588235	33
[1;74]	0.273804	0	1	76.9938	0.0882353	33
[1;75]	0.190797	0	1	21.9424	0.142857	6
[1;76]	0.238275	0	1	76.9938	0.411765	33
[1;78]	0.240824	0	1	76.9938	0.382353	33
[1;81]	0.176357	0	1	76.9938	0.882353	33
[1;82]	0.195518	0	1	22.942	0.142857	6
[1;83]	0.0802568	0	1	7.07084	1	6
[1;84]	0.270982	0	1	76.9938	0.0882353	33
[1;85]	0.273206	0	1	76.9938	0.0882353	33
[1;86]	0.210969	0	1	25.9999	0.142857	6
[1;87]	0.196326	0	1	22.9872	0.142857	6
[1;88]	0.286654	0	1	76.9938	0.0588235	33
[1;92]	0.247638	0	1	76.9938	0.294118	33
[1;97]	0.257088	0	1	76.9938	0.117647	33
[2;4]	0.290537	0	1	49.2283	0.142857	6
[2;5]	0.254096	0	1	49.2283	0.142857	6
[2;6]	0.183326	0	1	49.2283	0.142857	6
[2;8]	0.29127	0	1	42.9763	0.142857	6
[2;9]	0.287054	0	1	37.9959	0.142857	6
[2;10]	0.191189	0	1	49.2283	0.142857	6
[2;11]	0.269271	0	1	28.8721	0.142857	6
[2;12]	0.0904553	0	1	49.2283	1	6
[2;13]	0.196582	0	1	49.2283	0.142857	6
[2;14]	0.190112	0	1	49.2283	0.142857	6
[2;15]	0.17023	0	1	49.2283	0.142857	6
[2;16]	0.116103	0	1	49.2283	0.857143	6
[2;17]	0.1771	0	1	49.2283	0.142857	6
[2;18]	0.292528	0	1	49.2283	0.142857	6
[2;19]	0.114219	0	1	49.2283	0.857143	6
[2;20]	0.218002	0	1	49.2283	0.142857	6
[2;21]	0.111649	0	1	49.2283	0.857143	6
[2;28]	0.246666	0	1	49.2283	0.142857	6
[2;29]	0.247514	0	1	22.9558	0.142857	6
[2;30]	0.22191	0	1	49.2283	0.142857	6
[2;33]	0.268512	0	1	49.2283	0.142857	6
[2;34]	0.255105	0	1	49.2283	0.142857	6
[2;35]	0.114013	0	1	49.2283	0.857143	6
[2;37]	0.062348	0	1	49.2283	1	6
[2;38]	0.284383	0	1	35.9708	0.142857	6
[2;39]	0.168296	0	1	49.2283	0.142857	6
[2;40]	0.228919	0	1	49.2283	0.142857	6
[2;41]	0.156511	0	1	49.2283	0.428571	6
[2;42]	0.285642	0	1	36.8669	0.142857	6
[2;43]	0.155966	0	1	49.2283	0.428571	6
[2;45]	0.389759	0	1	49.2283	0.142857	6
[2;46]	0.19136	0	1	14.0962	0.142857	6
[2;48]	0.200782	0	1	49.2283	0.142857	6
[2;49]	0.210343	0	1	49.2283	0.142857	6
[2;50]	0.264249	0	1	49.2283	0.142857	6
[2;51]	0.255187	0	1	49.2283	0.142857	6
[2;55]	0.283376	0	1	49.2283	0.142857	6
[2;57]	0.195988	0	1	49.2283	0.142857	6
[2;59]	0.212944	0	1	49.2283	0.142857	6
[2;60]	0.154421	0	1	49.2283	0.428571	6
[2;61]	0.22722	0	1	49.2283	0.142857	6
[2;62]	0.159024	0	1	49.2283	0.428571	6
[2;64]	0.243793	0	1	49.2283	0.142857	6
[2;65]	0.269634	0	1	29	0.142857	6
[2;66]	0.0738175	0	1	49.2283	1	6
[2;67]	0.187763	0	1	49.2283	0.142857	6
[2;69]	0.160484	0	1	49.2283	0.428571	6
[2;70]	0.121717	0	1	49.2283	0.857143	6
[2;71]	0.0869613	0	1	49.2283	1	6
[2;73]	0.271447	0	1	49.2283	0.142857	6
[2;74]	0.22982	0	1	49.2283	0.142857	6
[2;75]	0.242707	0	1	21.9424	0.142857	6
[2;76]	0.185991	0	1	49.2283	0.142857	6
[2;78]	0.188739	0	1	49.2283	0.142857	6
[2;81]	0.271989	0	1	49.2283	0.142857	6
[2;82]	0.247451	0	1	22.942	0.142857	6
[2;83]	0.116618	0	1	7.07084	0.857143	6
[2;84]	0.225691	0	1	49.2283	0.142857	6
[2;85]	0.22893	0	1	49.2283	0.142857	6
[2;86]	0.259953	0	1	25.9999	0.142857	6
[2;87]	0.247657	0	1	22.9872	0.142857	6
[2;88]	0.252726	0	1	49.2283	0.142857	6
[2;92]	0.196305	0	1	49.2283	0.142857	6
[2;97]	0.207421	0	1	49.2283	0.142857	6
[4;5]	0.269162	0	1	57.9879	0.142857	6
[4;6]	0.202765	0	1	57.9879	0.142857	6
[4;8]	0.28512	0	1	42.9763	0.142857	6
[4;9]	0.277718	0	1	37.9959	0.142857	6
[4;10]	0.210661	0	1	57.9879	0.142857	6
[4;11]	0.254225	0	1	28.8721	0.142857	6
[4;12]	0.103742	0	1	57.9879	1	6
[4;13]	0.216018	0	1	57.9879	0.142857	6
[4;14]	0.190288	0	1	57.9879	0.142857	6
[4;15]	0.189413	0	1	57.9879	0.142857	6
[4;16]	0.131989	0	1	57.9879	0.571429	6
[4;17]	0.196447	0	1	57.9879	0.142857	6
[4;18]	0.29202	0	1	52.4969	0.142857	6
[4;19]	0.129935	0	1	57.9879	0.571429	6
[4;20]	0.236772	0	1	57.9879	0.142857	6
[4;21]	0.250361	0	1	57.9879	0.142857	6
[4;28]	0.262847	0	1	57.9879	0.142857	6
[4;29]	0.229509	0	1	22.9558	0.142857	6
[4;30]	0.240455	0	1	57.9879	0.142857	6
[4;33]	0.280609	0	1	57.9879	0.142857	6
[4;34]	0.270001	0	1	57.9879	0.142857	6
[4;35]	0.129712	0	1	57.9879	0.571429	6
[4;37]	0.0644017	0	1	57.9879	1	6
[4;38]	0.27374	0	1	35.9708	0.142857	6
[4;39]	0.187422	0	1	57.9879	0.142857	6
[4;40]	0.246971	0	1	57.9879	0.142857	6
[4;41]	0.195514	0	1	57.9879	0.142857	6
[4;42]	0.275577	0	1	36.8669	0.142857	6
[4;43]	0.174608	0	1	57.9879	0.142857	6
[4;45]	0.264824	0	1	57.9879	0.142857	6
[4;46]	0.172125	0	1	14.0962	0.142857	6
[4;48]	0.220155	0	1	57.9879	0.142857	6
[4;49]	0.229453	0	1	57.9879	0.142857	6
[4;50]	0.277363	0	1	57.9879	0.142857	6
[4;51]	0.270068	0	1	57.9879	0.142857	6
[4;55]	0.26386	0	1	57.9879	0.142857	6
[4;57]	0.184973	0	1	57.9879	0.142857	6
[4;59]	0.231954	0	1	57.9879	0.142857	6
[4;60]	0.172988	0	1	57.9879	0.142857	6
[4;61]	0.245403	0	1	57.9879	0.142857	6
[4;62]	0.177804	0	1	57.9879	0.142857	6
[4;64]	0.260347	0	1	57.9879	0.142857	6
[4;65]	0.254664	0	1	29	0.142857	6
[4;66]	0.0851159	0	1	57.9879	1	6
[4;67]	0.207232	0	1	57.9879	0.142857	6
[4;69]	0.179324	0	1	57.9879	0.142857	6
[4;70]	0.138091	0	1	57.9879	0.571429	6
[4;71]	0.0998498	0	1	57.9879	1	6
[4;73]	0.28276	0	1	57.9879	0.142857	6
[4;74]	0.2478	0	1	57.9879	0.142857	6
[4;75]	0.224318	0	1	21.9424	0.142857	6
[4;76]	0.20545	0	1	57.9879	0.142857	6
[4;78]	0.208211	0	1	57.9879	0.142857	6
[4;81]	0.283149	0	1	57.9879	0.142857	6
[4;82]	0.229441	0	1	22.942	0.142857	6
[4;83]	0.102081	0	1	7.07084	1	6
[4;84]	0.243984	0	1	57.9879	0.142857	6
[4;85]	0.246981	0	1	57.9879	0.142857	6
[4;86]	0.243344	0	1	25.9999	0.142857	6
[4;87]	0.229665	0	1	22.9872	0.142857	6
[4;88]	0.268015	0	1	57.9879	0.142857	6
[4;92]	0.215745	0	1	57.9879	0.142857	6
[4;97]	0.226631	0	1	57.9879	0.142857	6
[5;6]	0.261687	0	1	99	0.0882353	33
[5;8]	0.239833	0	1	42.9763	0.142857	6
[5;9]	0.225955	0	1	37.9959	0.142857	6
[5;10]	0.267605	0	1	99	0.0882353	33
[5;11]	0.193536	0	1	28.8721	0.142857	6
[5;12]	0.156729	0	1	99	0.911765	33
[5;13]	0.271359	0	1	99	0.0882353	33
[5;14]	0.251466	0	1	99	0.235294	33
[5;15]	0.25071	0	1	99	0.235294	33
[5;16]	0.191735	0	1	99	0.794118	33
[5;17]	0.25664	0	1	99	0.117647	33
[5;18]	0.26033	0	1	52.4969	0.142857	6
[5;19]	0.189312	0	1	99	0.852941	33
[5;20]	0.28365	0	1	99	0.0882353	33
[5;21]	0.289369	0	1	99	0.0588235	33
[5;28]	0.292432	0	1	99	0.0588235	33
[5;29]	0.166693	0	1	22.9558	0.142857	6
[5;30]	0.285407	0	1	99	0.0882353	33
[5;33]	0.290754	0	1	84.7002	0.0588235	33
[5;34]	0.292884	0	1	98	0.0588235	33
[5;35]	0.189048	0	1	99	0.852941	33
[5;37]	0.121943	0	1	99	0.970588	33
[5;38]	0.219592	0	1	35.9708	0.142857	6
[5;39]	0.248975	0	1	99	0.294118	33
[5;40]	0.288146	0	1	99	0.0588235	33
[5;41]	0.255872	0	1	99	0.117647	33
[5;42]	0.222462	0	1	36.8669	0.142857	6
[5;43]	0.237235	0	1	99	0.411765	33
[5;45]	0.292669	0	1	99	0.0588235	33
[5;46]	0.11581	0	1	14.0962	0.857143	6
[5;48]	0.274105	0	1	99	0.0882353	33
[5;49]	0.279756	0	1	99	0.0882353	33
[5;50]	0.291885	0	1	88.9566	0.0588235	33
[5;51]	0.292882	0	1	97.9186	0.0588235	33
[5;55]	0.292563	0	1	99	0.0588235	33
[5;57]	0.212642	0	1	99	0.588235	33
[5;59]	0.281144	0	1	99	0.0882353	33
[5;60]	0.235683	0	1	99	0.441176	33
[5;61]	0.287533	0	1	99	0.0588235	33
[5;62]	0.205529	0	1	99	0.764706	33
[5;64]	0.292024	0	1	99	0.0588235	33
[5;65]	5.61115e-09	0	1	29	1	6
[5;66]	0.131735	0	1	99	0.941176	33
[5;67]	0.26509	0	1	99	0.0882353	33
[5;69]	0.24167	0	1	99	0.382353	33
[5;70]	0.198812	0	1	99	0.764706	33
[5;71]	0.151628	0	1	99	0.911765	33
[5;73]	0.28967	0	1	81.7243	0.0588235	33
[5;74]	0.288459	0	1	99	0.0588235	33
[5;75]	0.161564	0	1	21.9424	0.428571	6
[5;76]	0.26375	0	1	99	0.0882353	33
[5;78]	0.265817	0	1	99	0.0882353	33
[5;81]	0.289439	0	1	81.1694	0.0588235	33
[5;82]	0.166624	0	1	22.942	0.142857	6
[5;83]	0.0642839	0	1	7.07084	1	6
[5;84]	0.286952	0	1	99	0.0588235	33
[5;85]	0.28815	0	1	99	0.0588235	33
[5;86]	0.181142	0	1	25.9999	0.142857	6
[5;87]	0.166849	0	1	22.9872	0.142857	6
[5;88]	0.292877	0	1	99	0.0588235	33
[5;92]	0.271172	0	1	99	0.0882353	33
[5;97]	0.27812	0	1	99	0.0882353	33
[6;8]	0.167524	0	1	42.9763	0.142857	6
[6;9]	0.153669	0	1	37.9959	0.428571	6
[6;10]	0.292503	0	1	172.168	0.0702703	184
[6;11]	0.125055	0	1	28.8721	0.571429	6
[6;12]	0.229127	0	1	184	0.848649	184
[6;13]	0.290343	0	1	164.533	0.113514	184
[6;14]	0.291927	0	1	184	0.0810811	184
[6;15]	0.291782	0	1	184	0.0810811	184
[6;16]	0.260965	0	1	184	0.610811	184
[6;17]	0.292644	0	1	184	0.0648649	184
[6;18]	0.190931	0	1	52.4969	0.142857	6
[6;19]	0.259039	0	1	184	0.637838	184
[6;20]	0.285477	0	1	137.339	0.254054	184
[6;21]	0.277961	0	1	120.992	0.0882353	33
[6;28]	0.268102	0	1	106.423	0.0882353	33
[6;29]	0.104029	0	1	22.9558	1	6
[6;30]	0.283728	0	1	132.823	0.27027	184
[6;33]	0.246153	0	1	84.7002	0.323529	33
[6;34]	0.260743	0	1	98	0.0882353	33
[6;35]	0.258827	0	1	184	0.637838	184
[6;37]	0.18972	0	1	184	0.978378	184
[6;38]	0.147691	0	1	35.9708	0.428571	6
[6;39]	0.291426	0	1	184	0.0918919	184
[6;40]	0.809056	0	1	124.998	0.0294118	33
[6;41]	0.292566	0	1	184	0.0648649	184
[6;42]	0.150362	0	1	36.8669	0.428571	6
[6;43]	0.287941	0	1	184	0.2	184
[6;45]	0.266216	0	1	104.114	0.0882353	33
[6;46]	0.0684365	0	1	14.0962	1	6
[6;48]	0.29099	0	1	158.829	0.0918919	184
[6;49]	0.28837	0	1	146.552	0.194595	184
[6;50]	0.251254	0	1	88.9566	0.235294	33
[6;51]	0.260665	0	1	97.9186	0.0882353	33
[6;55]	0.267147	0	1	105.24	0.0882353	33
[6;57]	0.289273	0	1	184	0.156757	184
[6;59]	0.287467	0	1	143.367	0.216216	184
[6;60]	0.287353	0	1	184	0.216216	184
[6;61]	0.281049	0	1	126.865	0.0882353	33
[6;62]	0.289005	0	1	184	0.167568	184
[6;64]	0.270347	0	1	109.337	0.0882353	33
[6;65]	0.125487	0	1	29	0.571429	6
[6;66]	0.20154	0	1	184	0.956757	184
[6;67]	0.292769	0	1	177.217	0.0648649	184
[6;69]	0.289465	0	1	184	0.145946	184
[6;70]	0.266334	0	1	184	0.556757	184
[6;71]	0.223807	0	1	184	0.864865	184
[6;73]	0.242325	0	1	81.7243	0.382353	33
[6;74]	0.279609	0	1	124.016	0.0882353	33
[6;75]	0.100216	0	1	21.9424	1	6
[6;76]	0.292848	0	1	179.892	0.0648649	184
[6;78]	0.292708	0	1	175.762	0.0648649	184
[6;81]	0.241586	0	1	81.1694	0.382353	33
[6;82]	0.103977	0	1	22.942	1	6
[6;83]	0.0362958	0	1	7.07084	1	6
[6;84]	0.281856	0	1	128.561	0.0882353	33
[6;85]	0.280112	0	1	124.987	0.0882353	33
[6;86]	0.115105	0	1	25.9999	0.857143	6
[6;87]	0.104146	0	1	22.9872	1	6
[6;88]	0.26294	0	1	100.36	0.0882353	33
[6;92]	0.291836	0	1	164.916	0.0810811	184
[6;97]	0.289288	0	1	150.206	0.156757	184
[8;9]	4.80038e-08	0	1	37.9959	1	6
[8;10]	0.175201	0	1	42.9763	0.142857	6
[8;11]	0.279397	0	1	28.8721	0.142857	6
[8;12]	0.0804983	0	1	42.9763	1	6
[8;13]	0.180503	0	1	42.9763	0.142857	6
[8;14]	0.15569	0	1	42.9763	0.428571	6
[8;15]	0.154872	0	1	42.9763	0.428571	6
[8;16]	0.103985	0	1	42.9763	1	6
[8;17]	0.161489	0	1	42.9763	0.428571	6
[8;18]	0.289386	0	1	42.9763	0.142857	6
[8;19]	0.102247	0	1	42.9763	1	6
[8;20]	0.201919	0	1	42.9763	0.142857	6
[8;21]	0.216935	0	1	42.9763	0.142857	6
[8;28]	0.231771	0	1	42.9763	0.142857	6
[8;29]	0.261012	0	1	22.9558	0.142857	6
[8;30]	0.205898	0	1	42.9763	0.142857	6
[8;33]	0.256093	0	1	42.9763	0.142857	6
[8;34]	0.240942	0	1	42.9763	0.142857	6
[8;35]	0.10206	0	1	42.9763	1	6
[8;37]	0.0598421	0	1	42.9763	1	6
[8;38]	0.290114	0	1	35.9708	0.142857	6
[8;39]	0.153017	0	1	42.9763	0.428571	6
[8;40]	0.213096	0	1	42.9763	0.142857	6
[8;41]	0.160606	0	1	42.9763	0.428571	6
[8;42]	0.290825	0	1	36.8669	0.142857	6
[8;43]	0.141259	0	1	42.9763	0.571429	6
[8;45]	0.234244	0	1	42.9763	0.142857	6
[8;46]	0.207516	0	1	14.0962	0.142857	6
[8;48]	0.184657	0	1	42.9763	0.142857	6
[8;49]	0.194192	0	1	42.9763	0.142857	6
[8;50]	0.251179	0	1	42.9763	0.142857	6
[8;51]	0.241033	0	1	42.9763	0.142857	6
[8;55]	0.233035	0	1	42.9763	0.142857	6
[8;57]	0.150753	0	1	42.9763	0.428571	6
[8;59]	0.196805	0	1	42.9763	0.142857	6
[8;60]	0.139795	0	1	42.9763	0.571429	6
[8;61]	0.211343	0	1	42.9763	0.142857	6
[8;62]	0.124485	0	1	42.9763	0.571429	6
[8;64]	0.228695	0	1	42.9763	0.142857	6
[8;65]	0.279687	0	1	29	0.142857	6
[8;66]	0.0654376	0	1	42.9763	1	6
[8;67]	0.171848	0	1	42.9763	0.142857	6
[8;69]	0.145553	0	1	42.9763	0.571429	6
[8;70]	0.130105	0	1	42.9763	0.571429	6
[8;71]	0.0773245	0	1	42.9763	1	6
[8;73]	0.259544	0	1	42.9763	0.142857	6
[8;74]	0.214027	0	1	42.9763	0.142857	6
[8;75]	0.256704	0	1	21.9424	0.142857	6
[8;76]	0.170119	0	1	42.9763	0.142857	6
[8;78]	0.172802	0	1	42.9763	0.142857	6
[8;81]	0.378693	0	1	42.9763	0.142857	6
[8;82]	0.261901	0	1	22.942	0.142857	6
[8;83]	0.129741	0	1	7.07084	0.571429	6
[8;84]	0.209771	0	1	42.9763	0.142857	6
[8;85]	0.213107	0	1	42.9763	0.142857	6
[8;86]	0.271791	0	1	25.9999	0.142857	6
[8;87]	0.26114	0	1	22.9872	0.142857	6
[8;88]	0.238561	0	1	42.9763	0.142857	6
[8;92]	0.18023	0	1	42.9763	0.142857	6
[8;97]	0.191265	0	1	42.9763	0.142857	6
[9;10]	0.161079	0	1	37.9959	0.428571	6
[9;11]	0.28634	0	1	28.8721	0.142857	6
[9;12]	0.0722722	0	1	37.9959	1	6
[9;13]	0.166226	0	1	37.9959	0.142857	6
[9;14]	0.142332	0	1	37.9959	0.571429	6
[9;15]	0.141553	0	1	37.9959	0.571429	6
[9;16]	0.0938413	0	1	37.9959	1	6
[9;17]	0.147875	0	1	37.9959	0.428571	6
[9;18]	0.283872	0	1	37.9959	0.142857	6
[9;19]	0.0922367	0	1	37.9959	1	6
[9;20]	0.187281	0	1	37.9959	0.142857	6
[9;21]	0.202343	0	1	37.9959	0.142857	6
[9;28]	0.217537	0	1	37.9959	0.142857	6
[9;29]	0.271684	0	1	22.9558	0.142857	6
[9;30]	0.191244	0	1	37.9959	0.142857	6
[9;33]	0.243397	0	1	37.9959	0.142857	6
[9;34]	0.227124	0	1	37.9959	0.142857	6
[9;35]	0.0920634	0	1	37.9959	1	6
[9;37]	0.0534992	0	1	37.9959	1	6
[9;38]	0.292628	0	1	35.9708	0.142857	6
[9;39]	0.139786	0	1	37.9959	0.571429	6
[9;40]	0.198465	0	1	37.9959	0.142857	6
[9;41]	0.147029	0	1	37.9959	0.428571	6
[9;42]	0.292813	0	1	36.8669	0.142857	6
[9;43]	0.12864	0	1	37.9959	0.571429	6
[9;45]	0.220106	0	1	37.9959	0.142857	6
[9;46]	0.222023	0	1	14.0962	0.142857	6
[9;48]	0.170275	0	1	37.9959	0.142857	6
[9;49]	0.17963	0	1	37.9959	0.142857	6
[9;50]	0.238051	0	1	37.9959	0.142857	6
[9;51]	0.227219	0	1	37.9959	0.142857	6
[9;55]	0.218848	0	1	37.9959	0.142857	6
[9;57]	0.137632	0	1	37.9959	0.571429	6
[9;59]	0.182212	0	1	37.9959	0.142857	6
[9;60]	0.127258	0	1	37.9959	0.571429	6
[9;61]	0.196701	0	1	37.9959	0.142857	6
[9;62]	0.113571	0	1	37.9959	0.857143	6
[9;64]	0.214359	0	1	37.9959	0.142857	6
[9;65]	0.286548	0	1	29	0.142857	6
[9;66]	0.0585675	0	1	37.9959	1	6
[9;67]	0.157837	0	1	37.9959	0.428571	6
[9;69]	0.1327	0	1	37.9959	0.571429	6
[9;70]	0.117411	0	1	37.9959	0.857143	6
[9;71]	0.0693765	0	1	37.9959	1	6
[9;73]	0.247201	0	1	37.9959	0.142857	6
[9;74]	0.199404	0	1	37.9959	0.142857	6
[9;75]	0.267971	0	1	21.9424	0.142857	6
[9;76]	0.156167	0	1	37.9959	0.428571	6
[9;78]	0.158759	0	1	37.9959	0.428571	6
[9;81]	0.359022	0	1	37.9959	0.142857	6
[9;82]	0.272486	0	1	22.942	0.142857	6
[9;83]	0.142424	0	1	7.07084	0.571429	6
[9;84]	0.195121	0	1	37.9959	0.142857	6
[9;85]	0.198476	0	1	37.9959	0.142857	6
[9;86]	0.280577	0	1	25.9999	0.142857	6
[9;87]	0.271793	0	1	22.9872	0.142857	6
[9;88]	0.224481	0	1	37.9959	0.142857	6
[9;92]	0.165961	0	1	37.9959	0.142857	6
[9;97]	0.17675	0	1	37.9959	0.142857	6
[10;11]	0.144038	0	1	28.8721	0.571429	6
[10;12]	0.250394	0	1	172.168	0.740541	184
[10;13]	0.293286	0	1	164.533	0.0594595	184
[10;14]	0.290135	0	1	172.168	0.124324	184
[10;15]	0.286124	0	1	172.168	0.221622	184
[10;16]	0.254877	0	1	172.168	0.681081	184
[10;17]	0.291634	0	1	172.168	0.0864865	184
[10;18]	0.201638	0	1	52.4969	0.142857	6
[10;19]	0.248209	0	1	172.168	0.762162	184
[10;20]	0.288431	0	1	137.339	0.189189	184
[10;21]	0.2822	0	1	120.992	0.0882353	33
[10;28]	0.273471	0	1	106.423	0.0882353	33
[10;29]	0.109839	0	1	22.9558	0.857143	6
[10;30]	0.287034	0	1	132.823	0.221622	184
[10;33]	0.253023	0	1	84.7002	0.176471	33
[10;34]	0.266732	0	1	98	0.0882353	33
[10;35]	0.252233	0	1	172.168	0.713514	184
[10;37]	0.197144	0	1	172.168	0.972973	184
[10;38]	0.154961	0	1	35.9708	0.428571	6
[10;39]	0.285981	0	1	172.168	0.232432	184
[10;40]	0.284041	0	1	124.998	0.0882353	33
[10;41]	0.306101	0	1	172.168	0.0378378	184
[10;42]	0.157696	0	1	36.8669	0.428571	6
[10;43]	0.28486	0	1	172.168	0.264865	184
[10;45]	0.271758	0	1	104.114	0.0882353	33
[10;46]	0.0725855	0	1	14.0962	1	6
[10;48]	0.292319	0	1	158.829	0.0756757	184
[10;49]	0.290613	0	1	146.552	0.108108	184
[10;50]	0.25786	0	1	88.9566	0.117647	33
[10;51]	0.266662	0	1	97.9186	0.0882353	33
[10;55]	0.272605	0	1	105.24	0.0882353	33
[10;57]	0.297833	0	1	172.168	0.0540541	184
[10;59]	0.289954	0	1	143.367	0.124324	184
[10;60]	0.23024	0	1	172.168	0.837838	184
[10;61]	0.284825	0	1	126.865	0.0882353	33
[10;62]	0.2882	0	1	172.168	0.194595	184
[10;64]	0.260501	0	1	109.337	0.0882353	33
[10;65]	0.132103	0	1	29	0.571429	6
[10;66]	0.211027	0	1	172.168	0.924324	184
[10;67]	0.292819	0	1	172.168	0.0648649	184
[10;69]	0.286902	0	1	172.168	0.221622	184
[10;70]	0.257117	0	1	172.168	0.659459	184
[10;71]	0.214561	0	1	172.168	0.918919	184
[10;73]	0.249368	0	1	81.7243	0.294118	33
[10;74]	0.283609	0	1	124.016	0.0882353	33
[10;75]	0.105867	0	1	21.9424	1	6
[10;76]	0.293858	0	1	172.168	0.0540541	184
[10;78]	0.312139	0	1	172.168	0.0324324	184
[10;81]	0.248659	0	1	81.1694	0.294118	33
[10;82]	0.109785	0	1	22.942	0.857143	6
[10;83]	0.0386406	0	1	7.07084	1	6
[10;84]	0.285498	0	1	128.561	0.0882353	33
[10;85]	0.284036	0	1	124.987	0.0882353	33
[10;86]	0.121351	0	1	25.9999	0.857143	6
[10;87]	0.109961	0	1	22.9872	0.857143	6
[10;88]	0.268759	0	1	100.36	0.0882353	33
[10;92]	0.294846	0	1	164.916	0.0540541	184
[10;97]	0.291254	0	1	150.206	0.0918919	184
[11;12]	0.0564981	0	1	28.8721	1	6
[11;13]	0.136279	0	1	28.8721	0.571429	6
[11;14]	0.115092	0	1	28.8721	0.857143	6
[11;15]	0.114416	0	1	28.8721	0.857143	6
[11;16]	0.0740663	0	1	28.8721	1	6
[11;17]	0.119945	0	1	28.8721	0.857143	6
[11;18]	0.263692	0	1	28.8721	0.142857	6
[11;19]	0.0727433	0	1	28.8721	1	6
[11;20]	0.155642	0	1	28.8721	0.428571	6
[11;21]	0.169989	0	1	28.8721	0.142857	6
[11;28]	0.184967	0	1	28.8721	0.142857	6
[11;29]	0.288302	0	1	22.9558	0.142857	6
[11;30]	0.159378	0	1	28.8721	0.428571	6
[11;33]	0.212079	0	1	28.8721	0.142857	6
[11;34]	0.194744	0	1	28.8721	0.142857	6
[11;35]	0.0726036	0	1	28.8721	1	6
[11;37]	0.0414952	0	1	28.8721	1	6
[11;38]	0.288661	0	1	28.8721	0.142857	6
[11;39]	0.112878	0	1	28.8721	0.857143	6
[11;40]	0.16625	0	1	28.8721	0.142857	6
[11;41]	0.119202	0	1	28.8721	0.857143	6
[11;42]	0.287672	0	1	28.8721	0.142857	6
[11;43]	0.103264	0	1	28.8721	1	6
[11;45]	0.187558	0	1	28.8721	0.142857	6
[11;46]	0.252254	0	1	14.0962	0.142857	6
[11;48]	0.139953	0	1	28.8721	0.571429	6
[11;49]	0.148529	0	1	28.8721	0.428571	6
[11;50]	0.20625	0	1	28.8721	0.142857	6
[11;51]	0.194849	0	1	28.8721	0.142857	6
[11;55]	0.186292	0	1	28.8721	0.142857	6
[11;57]	0.111007	0	1	28.8721	0.857143	6
[11;59]	0.150907	0	1	28.8721	0.428571	6
[11;60]	0.102087	0	1	28.8721	1	6
[11;61]	0.16456	0	1	28.8721	0.285714	6
[11;62]	0.105619	0	1	28.8721	1	6
[11;64]	0.181781	0	1	28.8721	0.142857	6
[11;65]	0.292891	0	1	28.8721	0.142857	6
[11;66]	0.0455217	0	1	28.8721	1	6
[11;67]	0.128759	0	1	28.8721	0.571429	6
[11;69]	0.10674	0	1	28.8721	1	6
[11;70]	0.0780258	0	1	28.8721	1	6
[11;71]	0.0541662	0	1	28.8721	1	6
[11;73]	0.216301	0	1	28.8721	0.142857	6
[11;74]	0.16715	0	1	28.8721	0.142857	6
[11;75]	0.286351	0	1	21.9424	0.142857	6
[11;76]	0.127292	0	1	28.8721	0.571429	6
[11;78]	0.129562	0	1	28.8721	0.571429	6
[11;81]	0.217104	0	1	28.8721	0.142857	6
[11;82]	0.288276	0	1	22.942	0.142857	6
[11;83]	0.172993	0	1	7.07084	0.142857	6
[11;84]	0.16306	0	1	28.8721	0.428571	6
[11;85]	0.166261	0	1	28.8721	0.142857	6
[11;86]	0.291925	0	1	25.9999	0.142857	6
[11;87]	0.288355	0	1	22.9872	0.142857	6
[11;88]	0.191915	0	1	28.8721	0.142857	6
[11;92]	0.13604	0	1	28.8721	0.571429	6
[11;97]	0.145872	0	1	28.8721	0.571429	6
[12;13]	0.233099	0	1	164.533	0.816216	184
[12;14]	0.257411	0	1	204.349	0.88255	297
[12;15]	0.248237	0	1	205.863	0.936242	297
[12;16]	0.284835	0	1	344.648	0.703125	63
[12;17]	0.235183	0	1	194.029	0.816216	184
[12;18]	0.0872054	0	1	52.4969	1	6
[12;19]	0.323773	0	1	351.759	0.078125	63
[12;20]	0.194687	0	1	137.339	0.972973	184
[12;21]	0.17971	0	1	120.992	0.882353	33
[12;28]	0.164871	0	1	106.423	0.911765	33
[12;29]	0.0457606	0	1	22.9558	1	6
[12;30]	0.190729	0	1	132.823	0.978378	184
[12;33]	0.139902	0	1	84.7002	0.941176	33
[12;34]	0.155601	0	1	98	0.911765	33
[12;35]	0.296425	0	1	352.542	0.296875	63
[12;37]	0.296411	0	1	466.355	1	1
[12;38]	0.0688509	0	1	35.9708	1	6
[12;39]	0.263751	0	1	209.353	0.818792	297
[12;40]	0.18354	0	1	124.998	0.882353	33
[12;41]	0.221876	0	1	195.556	0.97651	297
[12;42]	0.0703704	0	1	36.8669	1	6
[12;43]	0.241348	0	1	233.495	0.949664	297
[12;45]	0.162362	0	1	104.114	0.911765	33
[12;46]	0.028882	0	1	14.0962	1	6
[12;48]	0.211976	0	1	158.829	0.924324	184
[12;49]	0.202424	0	1	146.552	0.956757	184
[12;50]	0.15797	0	1	88.9566	0.911765	33
[12;51]	0.155509	0	1	97.9186	0.911765	33
[12;55]	0.1636	0	1	105.24	0.911765	33
[12;57]	0.23311	0	1	213.734	0.966443	297
[12;59]	0.19973	0	1	143.367	0.962162	184
[12;60]	0.264154	0	1	236.774	0.818792	297
[12;61]	0.189095	0	1	126.865	0.852941	33
[12;62]	0.282109	0	1	227.181	0.600671	297
[12;64]	0.168106	0	1	109.337	0.882353	33
[12;65]	0.056725	0	1	29	1	6
[12;66]	0.288185	0	1	466.355	1	1
[12;67]	0.223775	0	1	177.217	0.864865	184
[12;69]	0.261432	0	1	224.248	0.848993	297
[12;70]	0.268945	0	1	324.74	0.862745	203
[12;71]	0.298872	0	1	466.355	1	1
[12;73]	0.136068	0	1	81.7243	0.941176	33
[12;74]	0.182497	0	1	124.016	0.882353	33
[12;75]	0.0438998	0	1	21.9424	1	6
[12;76]	0.223907	0	1	179.892	0.864865	184
[12;78]	0.223853	0	1	175.762	0.864865	184
[12;81]	0.128693	0	1	81.1694	0.941176	33
[12;82]	0.0457351	0	1	22.942	1	6
[12;83]	0.0139621	0	1	7.07084	1	6
[12;84]	0.198791	0	1	128.561	0.764706	33
[12;85]	0.183333	0	1	124.987	0.882353	33
[12;86]	0.0513363	0	1	25.9999	1	6
[12;87]	0.0458186	0	1	22.9872	1	6
[12;88]	0.158251	0	1	100.36	0.911765	33
[12;92]	0.237482	0	1	164.916	0.816216	184
[12;97]	0.205354	0	1	150.206	0.940541	184
[13;14]	0.280998	0	1	164.533	0.308108	184
[13;15]	0.286238	0	1	164.533	0.221622	184
[13;16]	0.228609	0	1	164.533	0.854054	184
[13;17]	0.290502	0	1	164.533	0.108108	184
[13;18]	0.221943	0	1	52.4969	0.142857	6
[13;19]	0.246784	0	1	164.533	0.762162	184
[13;20]	0.272902	0	1	137.339	0.427027	184
[13;21]	0.284718	0	1	120.992	0.0882353	33
[13;28]	0.276816	0	1	106.423	0.0882353	33
[13;29]	0.113937	0	1	22.9558	0.857143	6
[13;30]	0.288883	0	1	132.823	0.172973	184
[13;33]	0.257505	0	1	84.7002	0.117647	33
[13;34]	0.27054	0	1	98	0.0882353	33
[13;35]	0.277849	0	1	164.533	0.351351	184
[13;37]	0.190889	0	1	164.533	0.978378	184
[13;38]	0.160021	0	1	35.9708	0.428571	6
[13;39]	0.287834	0	1	164.533	0.2	184
[13;40]	0.287749	0	1	124.998	0.0588235	33
[13;41]	0.279473	0	1	164.533	0.324324	184
[13;42]	0.162797	0	1	36.8669	0.428571	6
[13;43]	0.275797	0	1	164.533	0.378378	184
[13;45]	0.261147	0	1	104.114	0.0882353	33
[13;46]	0.0755385	0	1	14.0962	1	6
[13;48]	0.292783	0	1	158.829	0.0648649	184
[13;49]	0.291712	0	1	146.552	0.0864865	184
[13;50]	0.262142	0	1	88.9566	0.0882353	33
[13;51]	0.27007	0	1	97.9186	0.0882353	33
[13;55]	0.276015	0	1	105.24	0.0882353	33
[13;57]	0.289866	0	1	164.533	0.12973	184
[13;59]	0.291228	0	1	143.367	0.0918919	184
[13;60]	0.273033	0	1	164.533	0.427027	184
[13;61]	0.286746	0	1	126.865	0.0588235	33
[13;62]	0.262783	0	1	164.533	0.6	184
[13;64]	0.231647	0	1	109.337	0.441176	33
[13;65]	0.136746	0	1	29	0.571429	6
[13;66]	0.207584	0	1	164.533	0.92973	184
[13;67]	0.325616	0	1	164.533	0.027027	184
[13;69]	0.260713	0	1	164.533	0.616216	184
[13;70]	0.248642	0	1	164.533	0.762162	184
[13;71]	0.206087	0	1	164.533	0.935135	184
[13;73]	0.217714	0	1	81.7243	0.558824	33
[13;74]	0.285954	0	1	124.016	0.0882353	33
[13;75]	0.109858	0	1	21.9424	0.857143	6
[13;76]	0.30546	0	1	164.533	0.0378378	184
[13;78]	0.292509	0	1	164.533	0.0648649	184
[13;81]	0.253298	0	1	81.1694	0.176471	33
[13;82]	0.113883	0	1	22.942	0.857143	6
[13;83]	0.0403251	0	1	7.07084	1	6
[13;84]	0.287588	0	1	128.561	0.0588235	33
[13;85]	0.286327	0	1	124.987	0.0588235	33
[13;86]	0.125743	0	1	25.9999	0.571429	6
[13;87]	0.114063	0	1	22.9872	0.857143	6
[13;88]	0.27244	0	1	100.36	0.0882353	33
[13;92]	0.297369	0	1	164.533	0.0540541	184
[13;97]	0.292161	0	1	150.206	0.0810811	184
[14;15]	0.290674	0	1	204.349	0.318792	297
[14;16]	0.270252	0	1	204.349	0.761745	297
[14;17]	0.292656	0	1	194.029	0.0648649	184
[14;18]	0.178556	0	1	52.4969	0.142857	6
[14;19]	0.269292	0	1	204.349	0.771812	297
[14;20]	0.279424	0	1	137.339	0.324324	184
[14;21]	0.270053	0	1	120.992	0.0882353	33
[14;28]	0.25862	0	1	106.423	0.117647	33
[14;29]	0.0953359	0	1	22.9558	1	6
[14;30]	0.27862	0	1	132.823	0.32973	184
[14;33]	0.221505	0	1	84.7002	0.470588	33
[14;34]	0.250426	0	1	98	0.235294	33
[14;35]	0.273749	0	1	204.349	0.701342	297
[14;37]	0.207257	0	1	204.349	0.989933	297
[14;38]	0.136606	0	1	35.9708	0.571429	6
[14;39]	0.292842	0	1	204.349	0.161074	297
[14;40]	0.272656	0	1	124.998	0.0882353	33
[14;41]	0.319789	0	1	195.556	0.0402685	297
[14;42]	0.138449	0	1	36.8669	0.571429	6
[14;43]	0.291076	0	1	204.349	0.312081	297
[14;45]	0.265991	0	1	104.114	0.0882353	33
[14;46]	0.062306	0	1	14.0962	1	6
[14;48]	0.28736	0	1	158.829	0.216216	184
[14;49]	0.283366	0	1	146.552	0.275676	184
[14;50]	0.205616	0	1	88.9566	0.764706	33
[14;51]	0.250167	0	1	97.9186	0.235294	33
[14;55]	0.257543	0	1	105.24	0.117647	33
[14;57]	0.299173	0	1	204.349	0.110738	297
[14;59]	0.28238	0	1	143.367	0.281081	184
[14;60]	0.285075	0	1	204.349	0.533557	297
[14;61]	0.273652	0	1	126.865	0.0882353	33
[14;62]	0.169527	0	1	204.349	1	297
[14;64]	0.260362	0	1	109.337	0.0882353	33
[14;65]	0.115505	0	1	29	0.857143	6
[14;66]	0.230073	0	1	204.349	0.966443	297
[14;67]	0.291104	0	1	177.217	0.0918919	184
[14;69]	0.292128	0	1	204.349	0.234899	297
[14;70]	0.274308	0	1	204.349	0.697987	297
[14;71]	0.236011	0	1	204.349	0.959732	297
[14;73]	0.23067	0	1	81.7243	0.441176	33
[14;74]	0.271999	0	1	124.016	0.0882353	33
[14;75]	0.0917746	0	1	21.9424	1	6
[14;76]	0.312323	0	1	179.892	0.0324324	184
[14;78]	0.290896	0	1	175.762	0.0972973	184
[14;81]	0.229756	0	1	81.1694	0.441176	33
[14;82]	0.0952882	0	1	22.942	1	6
[14;83]	0.0358733	0	1	7.07084	1	6
[14;84]	0.274479	0	1	128.561	0.0882353	33
[14;85]	0.272652	0	1	124.987	0.0882353	33
[14;86]	0.10572	0	1	25.9999	1	6
[14;87]	0.0954458	0	1	22.9872	1	6
[14;88]	0.25285	0	1	100.36	0.176471	33
[14;92]	0.152341	0	1	164.916	0.983784	184
[14;97]	0.284696	0	1	150.206	0.264865	184
[15;16]	0.298679	0	1	205.863	0.110738	297
[15;17]	0.292584	0	1	194.029	0.0648649	184
[15;18]	0.177693	0	1	52.4969	0.142857	6
[15;19]	0.266908	0	1	205.863	0.802013	297
[15;20]	0.262074	0	1	137.339	0.6	184
[15;21]	0.269444	0	1	120.992	0.0882353	33
[15;28]	0.25791	0	1	106.423	0.117647	33
[15;29]	0.0947469	0	1	22.9558	1	6
[15;30]	0.276637	0	1	132.823	0.351351	184
[15;33]	0.233905	0	1	84.7002	0.441176	33
[15;34]	0.249665	0	1	98	0.264706	33
[15;35]	0.252943	0	1	205.863	0.919463	297
[15;37]	0.204554	0	1	205.863	0.989933	297
[15;38]	0.135845	0	1	35.9708	0.571429	6
[15;39]	0.285196	0	1	205.863	0.533557	297
[15;40]	0.27208	0	1	124.998	0.0882353	33
[15;41]	0.324809	0	1	195.556	0.033557	297
[15;42]	0.138392	0	1	36.8669	0.571429	6
[15;43]	0.286658	0	1	205.863	0.493289	297
[15;45]	0.255586	0	1	104.114	0.117647	33
[15;46]	0.0618938	0	1	14.0962	1	6
[15;48]	0.287037	0	1	158.829	0.221622	184
[15;49]	0.282948	0	1	146.552	0.275676	184
[15;50]	0.27925	0	1	88.9566	0.0882353	33
[15;51]	0.256926	0	1	97.9186	0.117647	33
[15;55]	0.256826	0	1	105.24	0.117647	33
[15;57]	0.29862	0	1	205.863	0.110738	297
[15;59]	0.281273	0	1	143.367	0.297297	184
[15;60]	0.317536	0	1	205.863	0.0402685	297
[15;61]	0.261704	0	1	126.865	0.0882353	33
[15;62]	0.283572	0	1	205.863	0.573826	297
[15;64]	0.275458	0	1	109.337	0.0882353	33
[15;65]	0.114821	0	1	29	0.857143	6
[15;66]	0.221588	0	1	205.863	0.97651	297
[15;67]	0.290919	0	1	177.217	0.0972973	184
[15;69]	0.287461	0	1	205.863	0.45302	297
[15;70]	0.275274	0	1	205.863	0.684564	297
[15;71]	0.232291	0	1	205.863	0.966443	297
[15;73]	0.260482	0	1	81.7243	0.0882353	33
[15;74]	0.27024	0	1	124.016	0.0882353	33
[15;75]	0.0912021	0	1	21.9424	1	6
[15;76]	0.279745	0	1	179.892	0.324324	184
[15;78]	0.270218	0	1	175.762	0.486486	184
[15;81]	0.228824	0	1	81.1694	0.441176	33
[15;82]	0.094699	0	1	22.942	1	6
[15;83]	0.0293493	0	1	7.07084	1	6
[15;84]	0.274652	0	1	128.561	0.0882353	33
[15;85]	0.272073	0	1	124.987	0.0882353	33
[15;86]	0.105082	0	1	25.9999	1	6
[15;87]	0.0948558	0	1	22.9872	1	6
[15;88]	0.252103	0	1	100.36	0.205882	33
[15;92]	0.318795	0	1	164.916	0.0324324	184
[15;97]	0.284307	0	1	150.206	0.264865	184
[16;17]	0.265772	0	1	194.029	0.562162	184
[16;18]	0.122176	0	1	52.4969	0.857143	6
[16;19]	0.294148	0	1	344.648	0.328125	63
[16;20]	0.230261	0	1	137.339	0.837838	184
[16;21]	0.215555	0	1	120.992	0.588235	33
[16;28]	0.200337	0	1	106.423	0.764706	33
[16;29]	0.0603699	0	1	22.9558	1	6
[16;30]	0.226432	0	1	132.823	0.859459	184
[16;33]	0.17339	0	1	84.7002	0.882353	33
[16;34]	0.19053	0	1	98	0.823529	33
[16;35]	0.292853	0	1	344.648	0.40625	63
[16;37]	0.247458	0	1	344.648	0.96875	63
[16;38]	0.0895876	0	1	35.9708	1	6
[16;39]	0.320498	0	1	209.353	0.0402685	297
[16;40]	0.21938	0	1	124.998	0.5	33
[16;41]	0.256339	0	1	195.556	0.892617	297
[16;42]	0.0914793	0	1	36.8669	1	6
[16;43]	0.290533	0	1	233.495	0.332215	297
[16;45]	0.197726	0	1	104.114	0.764706	33
[16;46]	0.0384899	0	1	14.0962	1	6
[16;48]	0.246271	0	1	158.829	0.767568	184
[16;49]	0.237556	0	1	146.552	0.816216	184
[16;50]	0.179106	0	1	88.9566	0.882353	33
[16;51]	0.190432	0	1	97.9186	0.823529	33
[16;55]	0.199006	0	1	105.24	0.764706	33
[16;57]	0.27372	0	1	213.734	0.701342	297
[16;59]	0.23511	0	1	143.367	0.816216	184
[16;60]	0.262982	0	1	236.774	0.825503	297
[16;61]	0.221104	0	1	126.865	0.470588	33
[16;62]	0.314872	0	1	227.181	0.0469799	297
[16;64]	0.204046	0	1	109.337	0.764706	33
[16;65]	0.0743528	0	1	29	1	6
[16;66]	0.268952	0	1	344.648	0.859375	63
[16;67]	0.240746	0	1	177.217	0.805405	184
[16;69]	0.277209	0	1	224.248	0.671141	297
[16;70]	0.292561	0	1	324.74	0.264706	203
[16;71]	0.299053	0	1	344.648	0.265625	63
[16;73]	0.132442	0	1	81.7243	0.941176	33
[16;74]	0.218456	0	1	124.016	0.529412	33
[16;75]	0.057952	0	1	21.9424	1	6
[16;76]	0.25972	0	1	179.892	0.637838	184
[16;78]	0.25659	0	1	175.762	0.67027	184
[16;81]	0.168669	0	1	81.1694	0.882353	33
[16;82]	0.060337	0	1	22.942	1	6
[16;83]	0.0198966	0	1	7.07084	1	6
[16;84]	0.222657	0	1	128.561	0.470588	33
[16;85]	0.219369	0	1	124.987	0.5	33
[16;86]	0.0675052	0	1	25.9999	1	6
[16;87]	0.0604444	0	1	22.9872	1	6
[16;88]	0.193356	0	1	100.36	0.794118	33
[16;92]	0.251805	0	1	164.916	0.724324	184
[16;97]	0.240266	0	1	150.206	0.805405	184
[17;18]	0.184648	0	1	52.4969	0.142857	6
[17;19]	0.263957	0	1	194.029	0.583784	184
[17;20]	0.172832	0	1	137.339	0.983784	184
[17;21]	0.274137	0	1	120.992	0.0882353	33
[17;28]	0.263448	0	1	106.423	0.0882353	33
[17;29]	0.099558	0	1	22.9558	1	6
[17;30]	0.280602	0	1	132.823	0.308108	184
[17;33]	0.240444	0	1	84.7002	0.411765	33
[17;34]	0.255644	0	1	98	0.117647	33
[17;35]	0.28376	0	1	194.029	0.27027	184
[17;37]	0.188242	0	1	194.029	0.978378	184
[17;38]	0.142021	0	1	35.9708	0.571429	6
[17;39]	0.292383	0	1	194.029	0.0756757	184
[17;40]	0.276529	0	1	124.998	0.0882353	33
[17;41]	0.29329	0	1	194.029	0.0594595	184
[17;42]	0.144634	0	1	36.8669	0.571429	6
[17;43]	0.289887	0	1	194.029	0.12973	184
[17;45]	0.261437	0	1	104.114	0.0882353	33
[17;46]	0.0652723	0	1	14.0962	1	6
[17;48]	0.289384	0	1	158.829	0.156757	184
[17;49]	0.286056	0	1	146.552	0.227027	184
[17;50]	0.245725	0	1	88.9566	0.323529	33
[17;51]	0.255562	0	1	97.9186	0.117647	33
[17;55]	0.262429	0	1	105.24	0.0882353	33
[17;57]	0.29207	0	1	194.029	0.0810811	184
[17;59]	0.284966	0	1	143.367	0.264865	184
[17;60]	0.289421	0	1	194.029	0.145946	184
[17;61]	0.277571	0	1	126.865	0.0882353	33
[17;62]	0.290706	0	1	194.029	0.102703	184
[17;64]	0.265855	0	1	109.337	0.0882353	33
[17;65]	0.120365	0	1	29	0.857143	6
[17;66]	0.207851	0	1	194.029	0.92973	184
[17;67]	0.292169	0	1	177.217	0.0810811	184
[17;69]	0.29105	0	1	194.029	0.0918919	184
[17;70]	0.243521	0	1	194.029	0.783784	184
[17;71]	0.22991	0	1	194.029	0.837838	184
[17;73]	0.2365	0	1	81.7243	0.441176	33
[17;74]	0.275963	0	1	124.016	0.0882353	33
[17;75]	0.0958724	0	1	21.9424	1	6
[17;76]	0.292388	0	1	179.892	0.0756757	184
[17;78]	0.292031	0	1	175.762	0.0810811	184
[17;81]	0.235741	0	1	81.1694	0.441176	33
[17;82]	0.0995082	0	1	22.942	1	6
[17;83]	0.0345204	0	1	7.07084	1	6
[17;84]	0.278478	0	1	128.561	0.0882353	33
[17;85]	0.276523	0	1	124.987	0.0882353	33
[17;86]	0.110284	0	1	25.9999	0.857143	6
[17;87]	0.0996712	0	1	22.9872	1	6
[17;88]	0.26562	0	1	100.36	0.0882353	33
[17;92]	0.285448	0	1	164.916	0.254054	184
[17;97]	0.287187	0	1	150.206	0.221622	184
[18;19]	0.120224	0	1	52.4969	0.857143	6
[18;20]	0.225487	0	1	52.4969	0.142857	6
[18;21]	0.239778	0	1	52.4969	0.142857	6
[18;28]	0.253292	0	1	52.4969	0.142857	6
[18;29]	0.24063	0	1	22.9558	0.142857	6
[18;30]	0.229327	0	1	52.4969	0.142857	6
[18;33]	0.273675	0	1	52.4969	0.142857	6
[18;34]	0.261279	0	1	52.4969	0.142857	6
[18;35]	0.127525	0	1	52.4969	0.571429	6
[18;37]	0.0725489	0	1	52.4969	1	6
[18;38]	0.280661	0	1	35.9708	0.142857	6
[18;39]	0.175731	0	1	52.4969	0.142857	6
[18;40]	0.236178	0	1	52.4969	0.142857	6
[18;41]	0.183737	0	1	52.4969	0.142857	6
[18;42]	0.282159	0	1	36.8669	0.142857	6
[18;43]	0.189387	0	1	52.4969	0.142857	6
[18;45]	0.255477	0	1	52.4969	0.142857	6
[18;46]	0.183752	0	1	14.0962	0.142857	6
[18;48]	0.208427	0	1	52.4969	0.142857	6
[18;49]	0.217926	0	1	52.4969	0.142857	6
[18;50]	0.269782	0	1	52.4969	0.142857	6
[18;51]	0.261356	0	1	52.4969	0.142857	6
[18;55]	0.254411	0	1	52.4969	0.142857	6
[18;57]	0.173324	0	1	52.4969	0.142857	6
[18;59]	0.220499	0	1	52.4969	0.142857	6
[18;60]	0.161603	0	1	52.4969	0.428571	6
[18;61]	0.234522	0	1	52.4969	0.142857	6
[18;62]	0.166299	0	1	52.4969	0.142857	6
[18;64]	0.250548	0	1	52.4969	0.142857	6
[18;65]	0.26409	0	1	29	0.142857	6
[18;66]	0.0780933	0	1	52.4969	1	6
[18;67]	0.195395	0	1	52.4969	0.142857	6
[18;69]	0.177072	0	1	52.4969	0.142857	6
[18;70]	0.148507	0	1	52.4969	0.428571	6
[18;71]	0.0918527	0	1	52.4969	1	6
[18;73]	0.276323	0	1	52.4969	0.142857	6
[18;74]	0.237056	0	1	52.4969	0.142857	6
[18;75]	0.235645	0	1	21.9424	0.142857	6
[18;76]	0.20883	0	1	52.4969	0.142857	6
[18;78]	0.196376	0	1	52.4969	0.142857	6
[18;81]	0.276808	0	1	52.4969	0.142857	6
[18;82]	0.240564	0	1	22.942	0.142857	6
[18;83]	0.110744	0	1	7.07084	0.857143	6
[18;84]	0.233028	0	1	52.4969	0.142857	6
[18;85]	0.236189	0	1	52.4969	0.142857	6
[18;86]	0.253695	0	1	25.9999	0.142857	6
[18;87]	0.240779	0	1	22.9872	0.142857	6
[18;88]	0.259039	0	1	52.4969	0.142857	6
[18;92]	0.203957	0	1	52.4969	0.142857	6
[18;97]	0.21503	0	1	52.4969	0.142857	6
[19;20]	0.227892	0	1	137.339	0.854054	184
[19;21]	0.213146	0	1	120.992	0.588235	33
[19;28]	0.197906	0	1	106.423	0.764706	33
[19;29]	0.0592647	0	1	22.9558	1	6
[19;30]	0.224072	0	1	132.823	0.864865	184
[19;33]	0.168597	0	1	84.7002	0.882353	33
[19;34]	0.188109	0	1	98	0.852941	33
[19;35]	0.275307	0	1	351.759	0.84375	63
[19;37]	0.259081	0	1	351.759	0.921875	63
[19;38]	0.0880419	0	1	35.9708	1	6
[19;39]	0.262072	0	1	209.353	0.848993	297
[19;40]	0.216985	0	1	124.998	0.588235	33
[19;41]	0.277551	0	1	195.556	0.671141	297
[19;42]	0.089907	0	1	36.8669	1	6
[19;43]	0.263957	0	1	233.495	0.818792	297
[19;45]	0.194527	0	1	104.114	0.794118	33
[19;46]	0.037754	0	1	14.0962	1	6
[19;48]	0.244097	0	1	158.829	0.778378	184
[19;49]	0.235283	0	1	146.552	0.816216	184
[19;50]	0.176721	0	1	88.9566	0.882353	33
[19;51]	0.18801	0	1	97.9186	0.852941	33
[19;55]	0.196575	0	1	105.24	0.764706	33
[19;57]	0.273473	0	1	213.734	0.701342	297
[19;59]	0.232815	0	1	143.367	0.816216	184
[19;60]	0.279678	0	1	236.774	0.627517	297
[19;61]	0.218731	0	1	126.865	0.529412	33
[19;62]	0.276559	0	1	227.181	0.677852	297
[19;64]	0.199791	0	1	109.337	0.764706	33
[19;65]	0.0730314	0	1	29	1	6
[19;66]	0.270661	0	1	351.759	0.84375	63
[19;67]	0.255394	0	1	177.217	0.67027	184
[19;69]	0.275308	0	1	224.248	0.684564	297
[19;70]	0.329161	0	1	324.74	0.0196078	203
[19;71]	0.267461	0	1	351.759	0.875	63
[19;73]	0.166899	0	1	81.7243	0.882353	33
[19;74]	0.216055	0	1	124.016	0.588235	33
[19;75]	0.0588936	0	1	21.9424	1	6
[19;76]	0.258735	0	1	179.892	0.637838	184
[19;78]	0.254577	0	1	175.762	0.681081	184
[19;81]	0.16892	0	1	81.1694	0.882353	33
[19;82]	0.0592328	0	1	22.942	1	6
[19;83]	0.0195094	0	1	7.07084	1	6
[19;84]	0.166548	0	1	128.561	0.911765	33
[19;85]	0.216974	0	1	124.987	0.588235	33
[19;86]	0.0662862	0	1	25.9999	1	6
[19;87]	0.0593384	0	1	22.9872	1	6
[19;88]	0.190931	0	1	100.36	0.823529	33
[19;92]	0.199239	0	1	164.916	0.962162	184
[19;97]	0.238021	0	1	150.206	0.810811	184
[20;21]	0.291479	0	1	120.992	0.0588235	33
[20;28]	0.28723	0	1	106.423	0.0588235	33
[20;29]	0.131323	0	1	22.9558	0.571429	6
[20;30]	0.292794	0	1	132.823	0.0648649	184
[20;33]	0.273295	0	1	84.7002	0.0882353	33
[20;34]	0.283083	0	1	98	0.0882353	33
[20;35]	0.233992	0	1	137.339	0.816216	184
[20;37]	0.155861	0	1	137.339	0.983784	184
[20;38]	0.180823	0	1	35.9708	0.142857	6
[20;39]	0.277812	0	1	137.339	0.351351	184
[20;40]	0.292111	0	1	124.998	0.0588235	33
[20;41]	0.287085	0	1	137.339	0.221622	184
[20;42]	0.183718	0	1	36.8669	0.142857	6
[20;43]	0.269509	0	1	137.339	0.497297	184
[20;45]	0.286231	0	1	104.114	0.0588235	33
[20;46]	0.0883192	0	1	14.0962	1	6
[20;48]	0.291034	0	1	137.339	0.0918919	184
[20;49]	0.292521	0	1	137.339	0.0648649	184
[20;50]	0.276916	0	1	88.9566	0.0882353	33
[20;51]	0.283035	0	1	97.9186	0.0882353	33
[20;55]	0.28673	0	1	105.24	0.0588235	33
[20;57]	0.283852	0	1	137.339	0.27027	184
[20;59]	0.292731	0	1	137.339	0.0648649	184
[20;60]	0.268415	0	1	137.339	0.518919	184
[20;61]	0.292164	0	1	126.865	0.0588235	33
[20;62]	0.273733	0	1	137.339	0.4	184
[20;64]	0.262062	0	1	109.337	0.0882353	33
[20;65]	0.156141	0	1	29	0.428571	6
[20;66]	0.17869	0	1	137.339	0.983784	184
[20;67]	0.287233	0	1	137.339	0.221622	184
[20;69]	0.272992	0	1	137.339	0.427027	184
[20;70]	0.237223	0	1	137.339	0.816216	184
[20;71]	0.179437	0	1	137.339	0.983784	184
[20;73]	0.270462	0	1	81.7243	0.0882353	33
[20;74]	0.291973	0	1	124.016	0.0588235	33
[20;75]	0.126824	0	1	21.9424	0.571429	6
[20;76]	0.263976	0	1	137.339	0.583784	184
[20;78]	0.287589	0	1	137.339	0.210811	184
[20;81]	0.269901	0	1	81.1694	0.0882353	33
[20;82]	0.131263	0	1	22.942	0.571429	6
[20;83]	0.0477091	0	1	7.07084	1	6
[20;84]	0.292509	0	1	128.561	0.0588235	33
[20;85]	0.29211	0	1	124.987	0.0588235	33
[20;86]	0.144243	0	1	25.9999	0.571429	6
[20;87]	0.131461	0	1	22.9872	0.571429	6
[20;88]	0.296231	0	1	100.36	0.0588235	33
[20;92]	0.291923	0	1	137.339	0.0810811	184
[20;97]	0.292185	0	1	137.339	0.0810811	184
[21;28]	0.291443	0	1	106.423	0.0588235	33
[21;29]	0.144479	0	1	22.9558	0.571429	6
[21;30]	0.292125	0	1	120.992	0.0588235	33
[21;33]	0.281972	0	1	84.7002	0.0882353	33
[21;34]	0.289007	0	1	98	0.0588235	33
[21;35]	0.212874	0	1	120.992	0.588235	33
[21;37]	0.118759	0	1	120.992	0.970588	33
[21;38]	0.195824	0	1	35.9708	0.142857	6
[21;39]	0.268035	0	1	120.992	0.0882353	33
[21;40]	0.292799	0	1	120.992	0.0588235	33
[21;41]	0.273541	0	1	120.992	0.0882353	33
[21;42]	0.198753	0	1	36.8669	0.142857	6
[21;43]	0.258136	0	1	120.992	0.117647	33
[21;45]	0.767332	0	1	104.114	0.0294118	33
[21;46]	0.0982901	0	1	14.0962	1	6
[21;48]	0.286458	0	1	120.992	0.0588235	33
[21;49]	0.289673	0	1	120.992	0.0588235	33
[21;50]	0.284709	0	1	88.9566	0.0882353	33
[21;51]	0.288976	0	1	97.9186	0.0588235	33
[21;55]	0.383824	0	1	105.24	0.0294118	33
[21;57]	0.379467	0	1	120.992	0.0294118	33
[21;59]	0.290366	0	1	120.992	0.0588235	33
[21;60]	0.256786	0	1	120.992	0.117647	33
[21;61]	0.292695	0	1	120.992	0.0588235	33
[21;62]	0.260737	0	1	120.992	0.0882353	33
[21;64]	0.291989	0	1	109.337	0.0588235	33
[21;65]	0.170495	0	1	29	0.142857	6
[21;66]	0.152925	0	1	120.992	0.911765	33
[21;67]	0.280435	0	1	120.992	0.0882353	33
[21;69]	0.261944	0	1	120.992	0.0882353	33
[21;70]	0.22252	0	1	120.992	0.470588	33
[21;71]	0.174316	0	1	120.992	0.882353	33
[21;73]	0.279749	0	1	81.7243	0.0882353	33
[21;74]	0.29284	0	1	120.992	0.0588235	33
[21;75]	0.139707	0	1	21.9424	0.571429	6
[21;76]	0.279473	0	1	120.992	0.0882353	33
[21;78]	0.280951	0	1	120.992	0.0882353	33
[21;81]	0.279306	0	1	81.1694	0.0882353	33
[21;82]	0.144415	0	1	22.942	0.571429	6
[21;83]	0.0535999	0	1	7.07084	1	6
[21;84]	0.292567	0	1	120.992	0.0588235	33
[21;85]	0.2928	0	1	120.992	0.0588235	33
[21;86]	0.15809	0	1	25.9999	0.428571	6
[21;87]	0.144625	0	1	22.9872	0.571429	6
[21;88]	0.289828	0	1	100.36	0.0588235	33
[21;92]	0.284597	0	1	120.992	0.0882353	33
[21;97]	0.288802	0	1	120.992	0.0588235	33
[28;29]	0.158512	0	1	22.9558	0.428571	6
[28;30]	0.288601	0	1	106.423	0.0588235	33
[28;33]	0.288341	0	1	84.7002	0.0588235	33
[28;34]	0.292293	0	1	98	0.0588235	33
[28;35]	0.197641	0	1	106.423	0.764706	33
[28;37]	0.129017	0	1	106.423	0.941176	33
[28;38]	0.211078	0	1	35.9708	0.142857	6
[28;39]	0.256277	0	1	106.423	0.117647	33
[28;40]	0.290619	0	1	106.423	0.0588235	33
[28;41]	0.262735	0	1	106.423	0.0882353	33
[28;42]	0.213987	0	1	36.8669	0.142857	6
[28;43]	0.245101	0	1	106.423	0.323529	33
[28;45]	0.292851	0	1	104.114	0.0588235	33
[28;46]	0.109249	0	1	14.0962	0.857143	6
[28;48]	0.279225	0	1	106.423	0.0882353	33
[28;49]	0.284051	0	1	106.423	0.0882353	33
[28;50]	0.290076	0	1	88.9566	0.0588235	33
[28;51]	0.29228	0	1	97.9186	0.0588235	33
[28;55]	0.292881	0	1	105.24	0.0588235	33
[28;57]	0.254229	0	1	106.423	0.147059	33
[28;59]	0.285204	0	1	106.423	0.0882353	33
[28;60]	0.243607	0	1	106.423	0.352941	33
[28;61]	0.290184	0	1	106.423	0.0588235	33
[28;62]	0.247994	0	1	106.423	0.294118	33
[28;64]	0.29283	0	1	106.423	0.0588235	33
[28;65]	0.185489	0	1	29	0.142857	6
[28;66]	0.139162	0	1	106.423	0.941176	33
[28;67]	0.271201	0	1	106.423	0.0882353	33
[28;69]	0.249346	0	1	106.423	0.294118	33
[28;70]	0.207415	0	1	106.423	0.735294	33
[28;71]	0.159647	0	1	106.423	0.911765	33
[28;73]	0.286826	0	1	81.7243	0.0588235	33
[28;74]	0.290836	0	1	106.423	0.0588235	33
[28;75]	0.153498	0	1	21.9424	0.428571	6
[28;76]	0.269984	0	1	106.423	0.0882353	33
[28;78]	0.271859	0	1	106.423	0.0882353	33
[28;81]	0.286514	0	1	81.1694	0.0588235	33
[28;82]	0.158445	0	1	22.942	0.428571	6
[28;83]	0.0602339	0	1	7.07084	1	6
[28;84]	0.289761	0	1	106.423	0.0588235	33
[28;85]	0.290622	0	1	106.423	0.0588235	33
[28;86]	0.172703	0	1	25.9999	0.142857	6
[28;87]	0.159702	0	1	22.9872	0.428571	6
[28;88]	0.292589	0	1	100.36	0.0588235	33
[28;92]	0.276652	0	1	106.423	0.0882353	33
[28;97]	0.280909	0	1	106.423	0.0882353	33
[29;30]	0.134721	0	1	22.9558	0.571429	6
[29;33]	0.184849	0	1	22.9558	0.142857	6
[29;34]	0.167855	0	1	22.9558	0.142857	6
[29;35]	0.0591461	0	1	22.9558	1	6
[29;37]	0.0334354	0	1	22.9558	1	6
[29;38]	0.27585	0	1	22.9558	0.142857	6
[29;39]	0.0934142	0	1	22.9558	1	6
[29;40]	0.141026	0	1	22.9558	0.571429	6
[29;41]	0.09891	0	1	22.9558	1	6
[29;42]	0.274024	0	1	22.9558	0.142857	6
[29;43]	0.0851232	0	1	22.9558	1	6
[29;45]	0.160974	0	1	22.9558	0.428571	6
[29;46]	0.27296	0	1	14.0962	0.142857	6
[29;48]	0.117202	0	1	22.9558	0.857143	6
[29;49]	0.124884	0	1	22.9558	0.571429	6
[29;50]	0.17908	0	1	22.9558	0.142857	6
[29;51]	0.167952	0	1	22.9558	0.142857	6
[29;55]	0.159766	0	1	22.9558	0.428571	6
[29;57]	0.0917935	0	1	22.9558	1	6
[29;59]	0.127038	0	1	22.9558	0.571429	6
[29;60]	0.0841093	0	1	22.9558	1	6
[29;61]	0.139471	0	1	22.9558	0.571429	6
[29;62]	0.0871474	0	1	22.9558	1	6
[29;64]	0.155503	0	1	22.9558	0.428571	6
[29;65]	0.288124	0	1	22.9558	0.142857	6
[29;66]	0.0367296	0	1	22.9558	1	6
[29;67]	0.107284	0	1	22.9558	1	6
[29;69]	0.0881214	0	1	22.9558	1	6
[29;70]	0.0636918	0	1	22.9558	1	6
[29;71]	0.0438367	0	1	22.9558	1	6
[29;73]	0.18908	0	1	22.9558	0.142857	6
[29;74]	0.141857	0	1	22.9558	0.571429	6
[29;75]	0.292714	0	1	21.9424	0.142857	6
[29;76]	0.105977	0	1	22.9558	1	6
[29;78]	0.108008	0	1	22.9558	0.857143	6
[29;81]	0.189889	0	1	22.9558	0.142857	6
[29;82]	0.292893	0	1	22.942	0.142857	6
[29;83]	0.200041	0	1	7.07084	0.142857	6
[29;84]	0.138088	0	1	22.9558	0.571429	6
[29;85]	0.141036	0	1	22.9558	0.571429	6
[29;86]	0.291528	0	1	22.9558	0.142857	6
[29;87]	0.292893	0	1	22.9558	0.142857	6
[29;88]	0.165136	0	1	22.9558	0.285714	6
[29;92]	0.113724	0	1	22.9558	0.857143	6
[29;97]	0.122496	0	1	22.9558	0.857143	6
[30;33]	0.275796	0	1	84.7002	0.0882353	33
[30;34]	0.284891	0	1	98	0.0882353	33
[30;35]	0.223815	0	1	132.823	0.864865	184
[30;37]	0.152256	0	1	132.823	0.983784	184
[30;38]	0.184759	0	1	35.9708	0.142857	6
[30;39]	0.275423	0	1	132.823	0.378378	184
[30;40]	0.292568	0	1	124.998	0.0588235	33
[30;41]	0.249552	0	1	132.823	0.756757	184
[30;42]	0.187668	0	1	36.8669	0.142857	6
[30;43]	0.291886	0	1	132.823	0.0810811	184
[30;45]	0.287721	0	1	104.114	0.0588235	33
[30;46]	0.0908681	0	1	14.0962	1	6
[30;48]	0.290088	0	1	132.823	0.124324	184
[30;49]	0.29204	0	1	132.823	0.0810811	184
[30;50]	0.279192	0	1	88.9566	0.0882353	33
[30;51]	0.284849	0	1	97.9186	0.0882353	33
[30;55]	0.288163	0	1	105.24	0.0588235	33
[30;57]	0.27418	0	1	132.823	0.394595	184
[30;59]	0.292377	0	1	132.823	0.0756757	184
[30;60]	0.265458	0	1	132.823	0.567568	184
[30;61]	0.292707	0	1	126.865	0.0588235	33
[30;62]	0.268671	0	1	132.823	0.518919	184
[30;64]	0.289575	0	1	109.337	0.0588235	33
[30;65]	0.15987	0	1	29	0.428571	6
[30;66]	0.16335	0	1	132.823	0.983784	184
[30;67]	0.285681	0	1	132.823	0.243243	184
[30;69]	0.270083	0	1	132.823	0.486486	184
[30;70]	0.233236	0	1	132.823	0.816216	184
[30;71]	0.185252	0	1	132.823	0.978378	184
[30;73]	0.273114	0	1	81.7243	0.0882353	33
[30;74]	0.292478	0	1	124.016	0.0588235	33
[30;75]	0.130146	0	1	21.9424	0.571429	6
[30;76]	0.284928	0	1	132.823	0.264865	184
[30;78]	0.286081	0	1	132.823	0.221622	184
[30;81]	0.272587	0	1	81.1694	0.0882353	33
[30;82]	0.13466	0	1	22.942	0.571429	6
[30;83]	0.049198	0	1	7.07084	1	6
[30;84]	0.292799	0	1	128.561	0.0588235	33
[30;85]	0.292567	0	1	124.987	0.0588235	33
[30;86]	0.147832	0	1	25.9999	0.428571	6
[30;87]	0.134861	0	1	22.9872	0.571429	6
[30;88]	0.286074	0	1	100.36	0.0882353	33
[30;92]	0.288797	0	1	132.823	0.172973	184
[30;97]	0.291561	0	1	132.823	0.0864865	184
[33;34]	0.291022	0	1	84.7002	0.0588235	33
[33;35]	0.161748	0	1	84.7002	0.911765	33
[33;37]	0.109673	0	1	84.7002	0.970588	33
[33;38]	0.237416	0	1	35.9708	0.142857	6
[33;39]	0.231983	0	1	84.7002	0.441176	33
[33;40]	0.279955	0	1	84.7002	0.0882353	33
[33;41]	0.239503	0	1	84.7002	0.411765	33
[33;42]	0.240125	0	1	36.8669	0.142857	6
[33;43]	0.219472	0	1	84.7002	0.5	33
[33;45]	0.289165	0	1	84.7002	0.0588235	33
[33;46]	0.130887	0	1	14.0962	0.571429	6
[33;48]	0.26086	0	1	84.7002	0.0882353	33
[33;49]	0.268037	0	1	84.7002	0.0882353	33
[33;50]	0.292682	0	1	84.7002	0.0588235	33
[33;51]	0.291043	0	1	84.7002	0.0588235	33
[33;55]	0.288771	0	1	84.7002	0.0588235	33
[33;57]	0.229437	0	1	84.7002	0.441176	33
[33;59]	0.269874	0	1	84.7002	0.0882353	33
[33;60]	0.218534	0	1	84.7002	0.529412	33
[33;61]	0.278987	0	1	84.7002	0.0882353	33
[33;62]	0.220295	0	1	84.7002	0.5	33
[33;64]	0.287217	0	1	84.7002	0.0588235	33
[33;65]	0.212604	0	1	29	0.142857	6
[33;66]	0.119003	0	1	84.7002	0.970588	33
[33;67]	0.250077	0	1	84.7002	0.235294	33
[33;69]	0.235516	0	1	84.7002	0.441176	33
[33;70]	0.182661	0	1	84.7002	0.882353	33
[33;71]	0.131811	0	1	84.7002	0.941176	33
[33;73]	0.29278	0	1	81.7243	0.0588235	33
[33;74]	0.280457	0	1	84.7002	0.0882353	33
[33;75]	0.258453	0	1	21.9424	0.142857	6
[33;76]	0.251274	0	1	84.7002	0.235294	33
[33;78]	0.250924	0	1	84.7002	0.235294	33
[33;81]	0.292732	0	1	81.1694	0.0588235	33
[33;82]	0.184778	0	1	22.942	0.142857	6
[33;83]	0.0738397	0	1	7.07084	1	6
[33;84]	0.278093	0	1	84.7002	0.0882353	33
[33;85]	0.279961	0	1	84.7002	0.0882353	33
[33;86]	0.199631	0	1	25.9999	0.142857	6
[33;87]	0.18501	0	1	22.9872	0.142857	6
[33;88]	0.290366	0	1	84.7002	0.0588235	33
[33;92]	0.260766	0	1	84.7002	0.0882353	33
[33;97]	0.265914	0	1	84.7002	0.0882353	33
[34;35]	0.187846	0	1	98	0.852941	33
[34;37]	0.120971	0	1	98	0.970588	33
[34;38]	0.220778	0	1	35.9708	0.142857	6
[34;39]	0.247917	0	1	98	0.294118	33
[34;40]	0.28773	0	1	98	0.0588235	33
[34;41]	0.254869	0	1	98	0.147059	33
[34;42]	0.223641	0	1	36.8669	0.142857	6
[34;43]	0.236106	0	1	98	0.441176	33
[34;45]	0.29257	0	1	98	0.0588235	33
[34;46]	0.116753	0	1	14.0962	0.857143	6
[34;48]	0.273331	0	1	98	0.0882353	33
[34;49]	0.279092	0	1	98	0.0882353	33
[34;50]	0.292067	0	1	88.9566	0.0588235	33
[34;51]	0.292893	0	1	97.9186	0.0588235	33
[34;55]	0.292444	0	1	98	0.0588235	33
[34;57]	0.245734	0	1	98	0.323529	33
[34;59]	0.280512	0	1	98	0.0882353	33
[34;60]	0.234547	0	1	98	0.441176	33
[34;61]	0.287091	0	1	98	0.0588235	33
[34;62]	0.239141	0	1	98	0.411765	33
[34;64]	0.291837	0	1	98	0.0588235	33
[34;65]	0.195269	0	1	29	0.142857	6
[34;66]	0.130712	0	1	98	0.941176	33
[34;67]	0.264185	0	1	98	0.0882353	33
[34;69]	0.240564	0	1	98	0.411765	33
[34;70]	0.197604	0	1	98	0.764706	33
[34;71]	0.150518	0	1	98	0.911765	33
[34;73]	0.29	0	1	81.7243	0.0588235	33
[34;74]	0.288055	0	1	98	0.0588235	33
[34;75]	0.162711	0	1	21.9424	0.428571	6
[34;76]	0.262829	0	1	98	0.0882353	33
[34;78]	0.264921	0	1	98	0.0882353	33
[34;81]	0.28978	0	1	81.1694	0.0588235	33
[34;82]	0.167786	0	1	22.942	0.142857	6
[34;83]	0.0648712	0	1	7.07084	1	6
[34;84]	0.286489	0	1	98	0.0588235	33
[34;85]	0.287734	0	1	98	0.0588235	33
[34;86]	0.182336	0	1	25.9999	0.142857	6
[34;87]	0.168012	0	1	22.9872	0.142857	6
[34;88]	0.292843	0	1	98	0.0588235	33
[34;92]	0.270351	0	1	98	0.0882353	33
[34;97]	0.277421	0	1	98	0.0882353	33
[35;37]	0.262347	0	1	352.542	0.921875	63
[35;38]	0.0878747	0	1	35.9708	1	6
[35;39]	0.270283	0	1	209.353	0.761745	297
[35;40]	0.216724	0	1	124.998	0.588235	33
[35;41]	0.253846	0	1	195.556	0.909396	297
[35;42]	0.0897373	0	1	36.8669	1	6
[35;43]	0.284112	0	1	233.495	0.563758	297
[35;45]	0.195086	0	1	104.114	0.794118	33
[35;46]	0.0376787	0	1	14.0962	1	6
[35;48]	0.243859	0	1	158.829	0.778378	184
[35;49]	0.235035	0	1	146.552	0.816216	184
[35;50]	0.175547	0	1	88.9566	0.882353	33
[35;51]	0.187836	0	1	97.9186	0.852941	33
[35;55]	0.196312	0	1	105.24	0.764706	33
[35;57]	0.29141	0	1	213.734	0.295302	297
[35;59]	0.231191	0	1	143.367	0.837838	184
[35;60]	0.286776	0	1	236.774	0.486577	297
[35;61]	0.208987	0	1	126.865	0.735294	33
[35;62]	0.275891	0	1	227.181	0.684564	297
[35;64]	0.200628	0	1	109.337	0.764706	33
[35;65]	0.072886	0	1	29	1	6
[35;66]	0.257958	0	1	352.542	0.921875	63
[35;67]	0.250711	0	1	177.217	0.740541	184
[35;69]	0.275318	0	1	224.248	0.684564	297
[35;70]	0.294292	0	1	324.74	0.171569	203
[35;71]	0.280624	0	1	352.542	0.796875	63
[35;73]	0.166664	0	1	81.7243	0.911765	33
[35;74]	0.223451	0	1	124.016	0.441176	33
[35;75]	0.056772	0	1	21.9424	1	6
[35;76]	0.253477	0	1	179.892	0.697297	184
[35;78]	0.266389	0	1	175.762	0.556757	184
[35;81]	0.165641	0	1	81.1694	0.911765	33
[35;82]	0.0591139	0	1	22.942	1	6
[35;83]	0.0195292	0	1	7.07084	1	6
[35;84]	0.199094	0	1	128.561	0.764706	33
[35;85]	0.216713	0	1	124.987	0.588235	33
[35;86]	0.0553335	0	1	25.9999	1	6
[35;87]	0.0592193	0	1	22.9872	1	6
[35;88]	0.190667	0	1	100.36	0.823529	33
[35;92]	0.249794	0	1	164.916	0.740541	184
[35;97]	0.237775	0	1	150.206	0.810811	184
[37;38]	0.0551343	0	1	35.9708	1	6
[37;39]	0.220059	0	1	209.353	0.979866	297
[37;40]	0.145669	0	1	124.998	0.941176	33
[37;41]	0.208719	0	1	195.556	0.989933	297
[37;42]	0.0519859	0	1	36.8669	1	6
[37;43]	0.24434	0	1	233.495	0.939597	297
[37;45]	0.146001	0	1	104.114	0.941176	33
[37;46]	0.0209484	0	1	14.0962	1	6
[37;48]	0.172453	0	1	158.829	0.983784	184
[37;49]	0.152474	0	1	146.552	0.983784	184
[37;50]	0.107781	0	1	88.9566	0.970588	33
[37;51]	0.120892	0	1	97.9186	0.970588	33
[37;55]	0.122337	0	1	105.24	0.970588	33
[37;57]	0.209691	0	1	213.734	0.989933	297
[37;59]	0.160784	0	1	143.367	0.983784	184
[37;60]	0.224785	0	1	236.774	0.969799	297
[37;61]	0.145758	0	1	126.865	0.941176	33
[37;62]	0.214774	0	1	227.181	0.986577	297
[37;64]	0.13623	0	1	109.337	0.941176	33
[37;65]	0.0416654	0	1	29	1	6
[37;66]	0.28847	0	1	589.885	1	0
[37;67]	0.176595	0	1	177.217	0.983784	184
[37;69]	0.22164	0	1	224.248	0.97651	297
[37;70]	0.239148	0	1	324.74	0.990196	203
[37;71]	0.297205	0	1	488.409	1	1
[37;73]	0.104356	0	1	81.7243	1	33
[37;74]	0.151456	0	1	124.016	0.911765	33
[37;75]	0.0376367	0	1	21.9424	1	6
[37;76]	0.152897	0	1	179.892	0.983784	184
[37;78]	0.194966	0	1	175.762	0.972973	184
[37;81]	0.10685	0	1	81.1694	0.970588	33
[37;82]	0.0334163	0	1	22.942	1	6
[37;83]	0.0109448	0	1	7.07084	1	6
[37;84]	0.149294	0	1	128.561	0.911765	33
[37;85]	0.14566	0	1	124.987	0.941176	33
[37;86]	0.0376095	0	1	25.9999	1	6
[37;87]	0.0334787	0	1	22.9872	1	6
[37;88]	0.123257	0	1	100.36	0.970588	33
[37;92]	0.173983	0	1	164.916	0.983784	184
[37;97]	0.166035	0	1	150.206	0.983784	184
[38;39]	0.134121	0	1	35.9708	0.571429	6
[38;40]	0.19195	0	1	35.9708	0.142857	6
[38;41]	0.140921	0	1	35.9708	0.571429	6
[38;42]	0.292841	0	1	35.9708	0.142857	6
[38;43]	0.0157633	0	1	35.9708	1	6
[38;45]	0.213671	0	1	35.9708	0.142857	6
[38;46]	0.228349	0	1	14.0962	0.142857	6
[38;48]	0.164007	0	1	35.9708	0.428571	6
[38;49]	0.330526	0	1	35.9708	0.142857	6
[38;50]	0.231925	0	1	35.9708	0.142857	6
[38;51]	0.220874	0	1	35.9708	0.142857	6
[38;55]	0.497643	0	1	35.9708	0.142857	6
[38;57]	0.132016	0	1	35.9708	0.571429	6
[38;59]	0.175799	0	1	35.9708	0.142857	6
[38;60]	0.121923	0	1	35.9708	0.857143	6
[38;61]	0.190191	0	1	35.9708	0.142857	6
[38;62]	0.125938	0	1	35.9708	0.571429	6
[38;64]	0.207875	0	1	35.9708	0.142857	6
[38;65]	0.288842	0	1	29	0.142857	6
[38;66]	0.0557236	0	1	35.9708	1	6
[38;67]	0.151777	0	1	35.9708	0.428571	6
[38;69]	0.127217	0	1	35.9708	0.571429	6
[38;70]	0.0942159	0	1	35.9708	1	6
[38;71]	0.0660744	0	1	35.9708	1	6
[38;73]	0.241342	0	1	35.9708	0.142857	6
[38;74]	0.192887	0	1	35.9708	0.142857	6
[38;75]	0.272445	0	1	21.9424	0.142857	6
[38;76]	0.124377	0	1	35.9708	0.571429	6
[38;78]	0.152682	0	1	35.9708	0.428571	6
[38;81]	0.242079	0	1	35.9708	0.142857	6
[38;82]	0.275807	0	1	22.942	0.142857	6
[38;83]	0.148299	0	1	7.07084	0.428571	6
[38;84]	0.188617	0	1	35.9708	0.142857	6
[38;85]	0.191961	0	1	35.9708	0.142857	6
[38;86]	0.283798	0	1	25.9999	0.142857	6
[38;87]	0.27595	0	1	22.9872	0.142857	6
[38;88]	0.217994	0	1	35.9708	0.142857	6
[38;92]	0.15976	0	1	35.9708	0.428571	6
[38;97]	0.170395	0	1	35.9708	0.142857	6
[39;40]	0.270736	0	1	124.998	0.0882353	33
[39;41]	0.307585	0	1	195.556	0.0704698	297
[39;42]	0.136649	0	1	36.8669	0.571429	6
[39;43]	0.281772	0	1	209.353	0.610738	297
[39;45]	0.254108	0	1	104.114	0.147059	33
[39;46]	0.060963	0	1	14.0962	1	6
[39;48]	0.286266	0	1	158.829	0.221622	184
[39;49]	0.281969	0	1	146.552	0.286486	184
[39;50]	0.237476	0	1	88.9566	0.411765	33
[39;51]	0.24783	0	1	97.9186	0.294118	33
[39;55]	0.255176	0	1	105.24	0.117647	33
[39;57]	0.28734	0	1	209.353	0.45302	297
[39;59]	0.280626	0	1	143.367	0.308108	184
[39;60]	0.352684	0	1	209.353	0.00671141	297
[39;61]	0.271923	0	1	126.865	0.0882353	33
[39;62]	0.294515	0	1	209.353	0.134228	297
[39;64]	0.259208	0	1	109.337	0.117647	33
[39;65]	0.113283	0	1	29	0.857143	6
[39;66]	0.216837	0	1	209.353	0.983221	297
[39;67]	0.290454	0	1	177.217	0.113514	184
[39;69]	0.292589	0	1	209.353	0.194631	297
[39;70]	0.268262	0	1	209.353	0.781879	297
[39;71]	0.22152	0	1	209.353	0.97651	297
[39;73]	0.227907	0	1	81.7243	0.441176	33
[39;74]	0.270092	0	1	124.016	0.0882353	33
[39;75]	0.0899098	0	1	21.9424	1	6
[39;76]	0.311641	0	1	179.892	0.0324324	184
[39;78]	0.290208	0	1	175.762	0.118919	184
[39;81]	0.21847	0	1	81.1694	0.529412	33
[39;82]	0.093367	0	1	22.942	1	6
[39;83]	0.0321211	0	1	7.07084	1	6
[39;84]	0.272964	0	1	128.561	0.0882353	33
[39;85]	0.270729	0	1	124.987	0.0882353	33
[39;86]	0.103638	0	1	25.9999	1	6
[39;87]	0.0935221	0	1	22.9872	1	6
[39;88]	0.250385	0	1	100.36	0.235294	33
[39;92]	0.288276	0	1	164.916	0.194595	184
[39;97]	0.28339	0	1	150.206	0.275676	184
[40;41]	0.275966	0	1	124.998	0.0882353	33
[40;42]	0.194875	0	1	36.8669	0.142857	6
[40;43]	0.261219	0	1	124.998	0.0882353	33
[40;45]	0.289962	0	1	104.114	0.0588235	33
[40;46]	0.0956462	0	1	14.0962	1	6
[40;48]	0.287888	0	1	124.998	0.0588235	33
[40;49]	0.290669	0	1	124.998	0.0588235	33
[40;50]	0.282931	0	1	88.9566	0.0882353	33
[40;51]	0.287695	0	1	97.9186	0.0588235	33
[40;55]	0.290294	0	1	105.24	0.0588235	33
[40;57]	0.270533	0	1	124.998	0.0882353	33
[40;59]	0.291239	0	1	124.998	0.0588235	33
[40;60]	0.259912	0	1	124.998	0.0882353	33
[40;61]	0.292874	0	1	124.998	0.0588235	33
[40;62]	0.263731	0	1	124.998	0.0882353	33
[40;64]	0.291316	0	1	109.337	0.0588235	33
[40;65]	0.166755	0	1	29	0.142857	6
[40;66]	0.156529	0	1	124.998	0.911765	33
[40;67]	0.282416	0	1	124.998	0.0882353	33
[40;69]	0.264895	0	1	124.998	0.0882353	33
[40;70]	0.226291	0	1	124.998	0.441176	33
[40;71]	0.178114	0	1	124.998	0.882353	33
[40;73]	0.277566	0	1	81.7243	0.0882353	33
[40;74]	0.292888	0	1	124.016	0.0588235	33
[40;75]	0.136321	0	1	21.9424	0.571429	6
[40;76]	0.281524	0	1	124.998	0.0882353	33
[40;78]	0.282892	0	1	124.998	0.0882353	33
[40;81]	0.277091	0	1	81.1694	0.0882353	33
[40;82]	0.140963	0	1	22.942	0.571429	6
[40;83]	0.0520258	0	1	7.07084	1	6
[40;84]	0.292823	0	1	124.998	0.0588235	33
[40;85]	0.292893	0	1	124.987	0.0588235	33
[40;86]	0.154469	0	1	25.9999	0.428571	6
[40;87]	0.14117	0	1	22.9872	0.571429	6
[40;88]	0.28868	0	1	100.36	0.0588235	33
[40;92]	0.286222	0	1	124.998	0.0588235	33
[40;97]	0.289933	0	1	124.998	0.0588235	33
[41;42]	0.143798	0	1	36.8669	0.571429	6
[41;43]	0.299937	0	1	195.556	0.100671	297
[41;45]	0.260706	0	1	104.114	0.0882353	33
[41;46]	0.0591417	0	1	14.0962	1	6
[41;48]	0.289106	0	1	158.829	0.162162	184
[41;49]	0.286137	0	1	146.552	0.221622	184
[41;50]	0.24489	0	1	88.9566	0.323529	33
[41;51]	0.254787	0	1	97.9186	0.147059	33
[41;55]	0.262239	0	1	105.24	0.0882353	33
[41;57]	0.296738	0	1	195.556	0.120805	297
[41;59]	0.284559	0	1	143.367	0.264865	184
[41;60]	0.260313	0	1	195.556	0.865772	297
[41;61]	0.270972	0	1	126.865	0.0882353	33
[41;62]	0.324477	0	1	195.556	0.033557	297
[41;64]	0.249003	0	1	109.337	0.294118	33
[41;65]	0.11962	0	1	29	0.857143	6
[41;66]	0.198226	0	1	195.556	0.996644	297
[41;67]	0.300563	0	1	177.217	0.0486486	184
[41;69]	0.290982	0	1	195.556	0.312081	297
[41;70]	0.287963	0	1	195.556	0.432886	297
[41;71]	0.227405	0	1	195.556	0.966443	297
[41;73]	0.211097	0	1	81.7243	0.676471	33
[41;74]	0.265746	0	1	124.016	0.0882353	33
[41;75]	0.0952432	0	1	21.9424	1	6
[41;76]	0.300179	0	1	179.892	0.0486486	184
[41;78]	0.321214	0	1	175.762	0.0324324	184
[41;81]	0.234535	0	1	81.1694	0.441176	33
[41;82]	0.0988605	0	1	22.942	1	6
[41;83]	0.0342653	0	1	7.07084	1	6
[41;84]	0.277946	0	1	128.561	0.0882353	33
[41;85]	0.27596	0	1	124.987	0.0882353	33
[41;86]	0.109584	0	1	25.9999	0.857143	6
[41;87]	0.0990227	0	1	22.9872	1	6
[41;88]	0.25717	0	1	100.36	0.117647	33
[41;92]	0.316439	0	1	164.916	0.0324324	184
[41;97]	0.286837	0	1	150.206	0.221622	184
[42;43]	0.125662	0	1	36.8669	0.571429	6
[42;45]	0.21657	0	1	36.8669	0.142857	6
[42;46]	0.22552	0	1	14.0962	0.142857	6
[42;48]	0.166812	0	1	36.8669	0.142857	6
[42;49]	0.176104	0	1	36.8669	0.142857	6
[42;50]	0.234696	0	1	36.8669	0.142857	6
[42;51]	0.223737	0	1	36.8669	0.142857	6
[42;55]	0.215305	0	1	36.8669	0.142857	6
[42;57]	0.134391	0	1	36.8669	0.571429	6
[42;59]	0.178671	0	1	36.8669	0.142857	6
[42;60]	0.124136	0	1	36.8669	0.571429	6
[42;61]	0.193113	0	1	36.8669	0.142857	6
[42;62]	0.128552	0	1	36.8669	0.571429	6
[42;64]	0.210793	0	1	36.8669	0.142857	6
[42;65]	0.287879	0	1	29	0.142857	6
[42;66]	0.0569857	0	1	36.8669	1	6
[42;67]	0.154485	0	1	36.8669	0.428571	6
[42;69]	0.129662	0	1	36.8669	0.571429	6
[42;70]	0.0961839	0	1	36.8669	1	6
[42;71]	0.0675407	0	1	36.8669	1	6
[42;73]	0.244	0	1	36.8669	0.142857	6
[42;74]	0.195812	0	1	36.8669	0.142857	6
[42;75]	0.27048	0	1	21.9424	0.142857	6
[42;76]	0.152834	0	1	36.8669	0.428571	6
[42;78]	0.155398	0	1	36.8669	0.428571	6
[42;81]	0.244724	0	1	36.8669	0.142857	6
[42;82]	0.27398	0	1	22.942	0.142857	6
[42;83]	0.145656	0	1	7.07084	0.571429	6
[42;84]	0.191537	0	1	36.8669	0.142857	6
[42;85]	0.194886	0	1	36.8669	0.142857	6
[42;86]	0.282405	0	1	25.9999	0.142857	6
[42;87]	0.274129	0	1	22.9872	0.142857	6
[42;88]	0.220873	0	1	36.8669	0.142857	6
[42;92]	0.162533	0	1	36.8669	0.428571	6
[42;97]	0.173241	0	1	36.8669	0.142857	6
[43;45]	0.242748	0	1	104.114	0.382353	33
[43;46]	0.0552161	0	1	14.0962	1	6
[43;48]	0.280201	0	1	158.829	0.324324	184
[43;49]	0.529404	0	1	146.552	0.00540541	184
[43;50]	0.225107	0	1	88.9566	0.441176	33
[43;51]	0.236013	0	1	97.9186	0.441176	33
[43;55]	0.538785	0	1	105.24	0.0294118	33
[43;57]	0.292143	0	1	213.734	0.231544	297
[43;59]	0.272953	0	1	143.367	0.427027	184
[43;60]	0.293101	0	1	233.495	0.14094	297
[43;61]	0.269103	0	1	126.865	0.0882353	33
[43;62]	0.292831	0	1	227.181	0.161074	297
[43;64]	0.247951	0	1	109.337	0.294118	33
[43;65]	0.103647	0	1	29	1	6
[43;66]	0.229497	0	1	233.495	0.966443	297
[43;67]	0.286286	0	1	177.217	0.221622	184
[43;69]	0.279194	0	1	224.248	0.637584	297
[43;70]	0.257901	0	1	233.495	0.879195	297
[43;71]	0.246678	0	1	233.495	0.939597	297
[43;73]	0.215201	0	1	81.7243	0.588235	33
[43;74]	0.26048	0	1	124.016	0.0882353	33
[43;75]	0.0818743	0	1	21.9424	1	6
[43;76]	0.228115	0	1	179.892	0.854054	184
[43;78]	0.285892	0	1	175.762	0.237838	184
[43;81]	0.223997	0	1	81.1694	0.441176	33
[43;82]	0.0850796	0	1	22.942	1	6
[43;83]	0.0289507	0	1	7.07084	1	6
[43;84]	0.263795	0	1	128.561	0.0882353	33
[43;85]	0.26121	0	1	124.987	0.0882353	33
[43;86]	0.0946326	0	1	25.9999	1	6
[43;87]	0.0852235	0	1	22.9872	1	6
[43;88]	0.238743	0	1	100.36	0.411765	33
[43;92]	0.283628	0	1	164.916	0.275676	184
[43;97]	0.276426	0	1	150.206	0.372973	184
[45;46]	0.11121	0	1	14.0962	0.857143	6
[45;48]	0.277747	0	1	104.114	0.0882353	33
[45;49]	0.282831	0	1	104.114	0.0882353	33
[45;50]	0.29072	0	1	88.9566	0.0588235	33
[45;51]	0.29256	0	1	97.9186	0.0588235	33
[45;55]	0.218127	0	1	104.114	0.558824	33
[45;57]	0.16843	0	1	104.114	0.882353	33
[45;59]	0.284056	0	1	104.114	0.0882353	33
[45;60]	0.241236	0	1	104.114	0.382353	33
[45;61]	0.289613	0	1	104.114	0.0588235	33
[45;62]	0.245686	0	1	104.114	0.323529	33
[45;64]	0.292682	0	1	104.114	0.0588235	33
[45;65]	0.188085	0	1	29	0.142857	6
[45;66]	0.136883	0	1	104.114	0.941176	33
[45;67]	0.269411	0	1	104.114	0.0882353	33
[45;69]	0.247056	0	1	104.114	0.323529	33
[45;70]	0.204808	0	1	104.114	0.764706	33
[45;71]	0.165048	0	1	104.114	0.911765	33
[45;73]	0.28778	0	1	81.7243	0.0588235	33
[45;74]	0.290207	0	1	104.114	0.0588235	33
[45;75]	0.155924	0	1	21.9424	0.428571	6
[45;76]	0.268154	0	1	104.114	0.0882353	33
[45;78]	0.270091	0	1	104.114	0.0882353	33
[45;81]	0.28749	0	1	81.1694	0.0588235	33
[45;82]	0.160907	0	1	22.942	0.428571	6
[45;83]	0.0614403	0	1	7.07084	1	6
[45;84]	0.289001	0	1	104.114	0.0588235	33
[45;85]	0.289965	0	1	104.114	0.0588235	33
[45;86]	0.17525	0	1	25.9999	0.142857	6
[45;87]	0.161129	0	1	22.9872	0.428571	6
[45;88]	0.292774	0	1	100.36	0.0588235	33
[45;92]	0.275061	0	1	104.114	0.0882353	33
[45;97]	0.281374	0	1	104.114	0.0882353	33
[46;48]	0.0779059	0	1	14.0962	1	6
[46;49]	0.0835353	0	1	14.0962	1	6
[46;50]	0.126015	0	1	14.0962	0.571429	6
[46;51]	0.116831	0	1	14.0962	0.857143	6
[46;55]	0.110246	0	1	14.0962	0.857143	6
[46;57]	0.0598332	0	1	14.0962	1	6
[46;59]	0.08513	0	1	14.0962	1	6
[46;60]	0.0545179	0	1	14.0962	1	6
[46;61]	0.0944619	0	1	14.0962	1	6
[46;62]	0.0566695	0	1	14.0962	1	6
[46;64]	0.10687	0	1	14.0962	1	6
[46;65]	0.251802	0	1	14.0962	0.142857	6
[46;66]	0.0230599	0	1	14.0962	1	6
[46;67]	0.0707555	0	1	14.0962	1	6
[46;69]	0.0572851	0	1	14.0962	1	6
[46;70]	0.0406991	0	1	14.0962	1	6
[46;71]	0.027647	0	1	14.0962	1	6
[46;73]	0.065297	0	1	14.0962	1	6
[46;74]	0.0962815	0	1	14.0962	1	6
[46;75]	0.276328	0	1	14.0962	0.142857	6
[46;76]	0.0698225	0	1	14.0962	1	6
[46;78]	0.0712734	0	1	14.0962	1	6
[46;81]	0.135215	0	1	14.0962	0.571429	6
[46;82]	0.273006	0	1	14.0962	0.142857	6
[46;83]	0.254958	0	1	7.07084	0.142857	6
[46;84]	0.0934107	0	1	14.0962	1	6
[46;85]	0.0956536	0	1	14.0962	1	6
[46;86]	0.26239	0	1	14.0962	0.142857	6
[46;87]	0.272854	0	1	14.0962	0.142857	6
[46;88]	0.114551	0	1	14.0962	0.857143	6
[46;92]	0.0753847	0	1	14.0962	1	6
[46;97]	0.081777	0	1	14.0962	1	6
[48;49]	0.159332	0	1	146.552	0.983784	184
[48;50]	0.265317	0	1	88.9566	0.0882353	33
[48;51]	0.273267	0	1	97.9186	0.0882353	33
[48;55]	0.27848	0	1	105.24	0.0882353	33
[48;57]	0.285257	0	1	158.829	0.254054	184
[48;59]	0.291968	0	1	143.367	0.0810811	184
[48;60]	0.231142	0	1	158.829	0.837838	184
[48;61]	0.288481	0	1	126.865	0.0588235	33
[48;62]	0.281893	0	1	158.829	0.286486	184
[48;64]	0.280951	0	1	109.337	0.0882353	33
[48;65]	0.140416	0	1	29	0.571429	6
[48;66]	0.184076	0	1	158.829	0.978378	184
[48;67]	0.291835	0	1	158.829	0.0810811	184
[48;69]	0.282656	0	1	158.829	0.281081	184
[48;70]	0.252432	0	1	158.829	0.713514	184
[48;71]	0.253382	0	1	158.829	0.697297	184
[48;73]	0.257457	0	1	81.7243	0.117647	33
[48;74]	0.287558	0	1	124.016	0.0588235	33
[48;75]	0.113038	0	1	21.9424	0.857143	6
[48;76]	0.291527	0	1	158.829	0.0864865	184
[48;78]	0.291988	0	1	158.829	0.0810811	184
[48;81]	0.256796	0	1	81.1694	0.117647	33
[48;82]	0.117146	0	1	22.942	0.857143	6
[48;83]	0.0416726	0	1	7.07084	1	6
[48;84]	0.288982	0	1	128.561	0.0588235	33
[48;85]	0.287884	0	1	124.987	0.0588235	33
[48;86]	0.129233	0	1	25.9999	0.571429	6
[48;87]	0.117329	0	1	22.9872	0.857143	6
[48;88]	0.275125	0	1	100.36	0.0882353	33
[48;92]	0.301251	0	1	158.829	0.0432432	184
[48;97]	0.292618	0	1	150.206	0.0648649	184
[49;50]	0.272053	0	1	88.9566	0.0882353	33
[49;51]	0.279037	0	1	97.9186	0.0882353	33
[49;55]	0.0704452	0	1	105.24	1	33
[49;57]	0.280706	0	1	146.552	0.308108	184
[49;59]	0.292851	0	1	143.367	0.0648649	184
[49;60]	0.273682	0	1	146.552	0.4	184
[49;61]	0.291063	0	1	126.865	0.0588235	33
[49;62]	0.276624	0	1	146.552	0.351351	184
[49;64]	0.285454	0	1	109.337	0.0882353	33
[49;65]	0.149003	0	1	29	0.428571	6
[49;66]	0.174651	0	1	146.552	0.983784	184
[49;67]	0.289729	0	1	146.552	0.140541	184
[49;69]	0.277537	0	1	146.552	0.351351	184
[49;70]	0.244041	0	1	146.552	0.778378	184
[49;71]	0.196923	0	1	146.552	0.972973	184
[49;73]	0.264932	0	1	81.7243	0.0882353	33
[49;74]	0.290446	0	1	124.016	0.0588235	33
[49;75]	0.120531	0	1	21.9424	0.857143	6
[49;76]	0.331923	0	1	146.552	0.0216216	184
[49;78]	0.289996	0	1	146.552	0.124324	184
[49;81]	0.264327	0	1	81.1694	0.0882353	33
[49;82]	0.124825	0	1	22.942	0.571429	6
[49;83]	0.0449142	0	1	7.07084	1	6
[49;84]	0.291381	0	1	128.561	0.0588235	33
[49;85]	0.290667	0	1	124.987	0.0588235	33
[49;86]	0.137416	0	1	25.9999	0.571429	6
[49;87]	0.125017	0	1	22.9872	0.571429	6
[49;88]	0.280626	0	1	100.36	0.0882353	33
[49;92]	0.291664	0	1	146.552	0.0864865	184
[49;97]	0.29284	0	1	146.552	0.0648649	184
[50;51]	0.292077	0	1	88.9566	0.0588235	33
[50;55]	0.290411	0	1	88.9566	0.0588235	33
[50;57]	0.235168	0	1	88.9566	0.441176	33
[50;59]	0.275396	0	1	88.9566	0.0882353	33
[50;60]	0.231076	0	1	88.9566	0.441176	33
[50;61]	0.282069	0	1	88.9566	0.0882353	33
[50;62]	0.233699	0	1	88.9566	0.441176	33
[50;64]	0.289171	0	1	88.9566	0.0588235	33
[50;65]	0.206805	0	1	29	0.142857	6
[50;66]	0.146168	0	1	88.9566	0.941176	33
[50;67]	0.255032	0	1	88.9566	0.117647	33
[50;69]	0.229744	0	1	88.9566	0.441176	33
[50;70]	0.186111	0	1	88.9566	0.882353	33
[50;71]	0.14171	0	1	88.9566	0.941176	33
[50;73]	0.29226	0	1	81.7243	0.0588235	33
[50;74]	0.285586	0	1	88.9566	0.0882353	33
[50;75]	0.173819	0	1	21.9424	0.142857	6
[50;76]	0.308228	0	1	88.9566	0.0588235	33
[50;78]	0.255847	0	1	88.9566	0.117647	33
[50;81]	0.292143	0	1	81.1694	0.0588235	33
[50;82]	0.179012	0	1	22.942	0.142857	6
[50;83]	0.12415	0	1	7.07084	0.571429	6
[50;84]	0.278988	0	1	88.9566	0.0882353	33
[50;85]	0.282936	0	1	88.9566	0.0882353	33
[50;86]	0.193795	0	1	25.9999	0.142857	6
[50;87]	0.179242	0	1	22.9872	0.142857	6
[50;88]	0.291613	0	1	88.9566	0.0588235	33
[50;92]	0.111001	0	1	88.9566	0.970588	33
[50;97]	0.270072	0	1	88.9566	0.0882353	33
[51;55]	0.292434	0	1	97.9186	0.0588235	33
[51;57]	0.245646	0	1	97.9186	0.323529	33
[51;59]	0.280459	0	1	97.9186	0.0882353	33
[51;60]	0.234442	0	1	97.9186	0.441176	33
[51;61]	0.287055	0	1	97.9186	0.0588235	33
[51;62]	0.239048	0	1	97.9186	0.411765	33
[51;64]	0.291821	0	1	97.9186	0.0588235	33
[51;65]	0.195362	0	1	29	0.142857	6
[51;66]	0.130663	0	1	97.9186	0.941176	33
[51;67]	0.26411	0	1	97.9186	0.0882353	33
[51;69]	0.240473	0	1	97.9186	0.411765	33
[51;70]	0.197504	0	1	97.9186	0.764706	33
[51;71]	0.150427	0	1	97.9186	0.911765	33
[51;73]	0.290025	0	1	81.7243	0.0588235	33
[51;74]	0.288024	0	1	97.9186	0.0588235	33
[51;75]	0.162805	0	1	21.9424	0.428571	6
[51;76]	0.262755	0	1	97.9186	0.0882353	33
[51;78]	0.264847	0	1	97.9186	0.0882353	33
[51;81]	0.289811	0	1	81.1694	0.0588235	33
[51;82]	0.167882	0	1	22.942	0.142857	6
[51;83]	0.064912	0	1	7.07084	1	6
[51;84]	0.286449	0	1	97.9186	0.0588235	33
[51;85]	0.287699	0	1	97.9186	0.0588235	33
[51;86]	0.182434	0	1	25.9999	0.142857	6
[51;87]	0.168108	0	1	22.9872	0.142857	6
[51;88]	0.292839	0	1	97.9186	0.0588235	33
[51;92]	0.260748	0	1	97.9186	0.0882353	33
[51;97]	0.277363	0	1	97.9186	0.0882353	33
[55;57]	0.229237	0	1	105.24	0.441176	33
[55;59]	0.284627	0	1	105.24	0.0882353	33
[55;60]	0.242402	0	1	105.24	0.382353	33
[55;61]	0.289831	0	1	105.24	0.0588235	33
[55;62]	0.246819	0	1	105.24	0.323529	33
[55;64]	0.292765	0	1	105.24	0.0588235	33
[55;65]	0.186807	0	1	29	0.142857	6
[55;66]	0.137997	0	1	105.24	0.941176	33
[55;67]	0.270296	0	1	105.24	0.0882353	33
[55;69]	0.248182	0	1	105.24	0.294118	33
[55;70]	0.206086	0	1	105.24	0.735294	33
[55;71]	0.158394	0	1	105.24	0.911765	33
[55;73]	0.287321	0	1	81.7243	0.0588235	33
[55;74]	0.290528	0	1	105.24	0.0588235	33
[55;75]	0.154732	0	1	21.9424	0.428571	6
[55;76]	0.320266	0	1	105.24	0.0588235	33
[55;78]	0.270965	0	1	105.24	0.0882353	33
[55;81]	0.287024	0	1	81.1694	0.0588235	33
[55;82]	0.159698	0	1	22.942	0.428571	6
[55;83]	0.0608406	0	1	7.07084	1	6
[55;84]	0.289382	0	1	105.24	0.0588235	33
[55;85]	0.290297	0	1	105.24	0.0588235	33
[55;86]	0.174001	0	1	25.9999	0.142857	6
[55;87]	0.159919	0	1	22.9872	0.428571	6
[55;88]	0.292694	0	1	100.36	0.0588235	33
[55;92]	0.275847	0	1	105.24	0.0882353	33
[55;97]	0.282021	0	1	105.24	0.0882353	33
[57;59]	0.279295	0	1	143.367	0.324324	184
[57;60]	0.275771	0	1	213.734	0.684564	297
[57;61]	0.277106	0	1	126.865	0.0882353	33
[57;62]	0.291494	0	1	213.734	0.281879	297
[57;64]	0.256891	0	1	109.337	0.117647	33
[57;65]	0.0971171	0	1	29	1	6
[57;66]	0.213512	0	1	213.734	0.986577	297
[57;67]	0.290169	0	1	177.217	0.118919	184
[57;69]	0.302767	0	1	213.734	0.0872483	297
[57;70]	0.277364	0	1	213.734	0.671141	297
[57;71]	0.242242	0	1	213.734	0.949664	297
[57;73]	0.225523	0	1	81.7243	0.441176	33
[57;74]	0.268376	0	1	124.016	0.0882353	33
[57;75]	0.0885251	0	1	21.9424	1	6
[57;76]	0.281741	0	1	179.892	0.286486	184
[57;78]	0.289541	0	1	175.762	0.145946	184
[57;81]	0.225061	0	1	81.1694	0.441176	33
[57;82]	0.0917498	0	1	22.942	1	6
[57;83]	0.0314923	0	1	7.07084	1	6
[57;84]	0.271331	0	1	128.561	0.0882353	33
[57;85]	0.269025	0	1	124.987	0.0882353	33
[57;86]	0.101881	0	1	25.9999	1	6
[57;87]	0.0918996	0	1	22.9872	1	6
[57;88]	0.248246	0	1	100.36	0.294118	33
[57;92]	0.281477	0	1	164.916	0.297297	184
[57;97]	0.282201	0	1	150.206	0.286486	184
[59;60]	0.423028	0	1	143.367	0.00540541	184
[59;61]	0.291576	0	1	126.865	0.0588235	33
[59;62]	0.240765	0	1	143.367	0.805405	184
[59;64]	0.286511	0	1	109.337	0.0588235	33
[59;65]	0.15141	0	1	29	0.428571	6
[59;66]	0.171936	0	1	143.367	0.983784	184
[59;67]	0.288962	0	1	143.367	0.167568	184
[59;69]	0.275982	0	1	143.367	0.372973	184
[59;70]	0.241671	0	1	143.367	0.783784	184
[59;71]	0.194299	0	1	143.367	0.978378	184
[59;73]	0.266859	0	1	81.7243	0.0882353	33
[59;74]	0.293662	0	1	124.016	0.0588235	33
[59;75]	0.122638	0	1	21.9424	0.857143	6
[59;76]	0.288031	0	1	143.367	0.2	184
[59;78]	0.289259	0	1	143.367	0.156757	184
[59;81]	0.266259	0	1	81.1694	0.0882353	33
[59;82]	0.12698	0	1	22.942	0.571429	6
[59;83]	0.0456967	0	1	7.07084	1	6
[59;84]	0.288538	0	1	128.561	0.0588235	33
[59;85]	0.291237	0	1	124.987	0.0588235	33
[59;86]	0.139704	0	1	25.9999	0.571429	6
[59;87]	0.127174	0	1	22.9872	0.571429	6
[59;88]	0.28197	0	1	100.36	0.0882353	33
[59;92]	0.29212	0	1	143.367	0.0810811	184
[59;97]	0.292701	0	1	143.367	0.0648649	184
[60;61]	0.303958	0	1	126.865	0.0588235	33
[60;62]	0.311478	0	1	227.181	0.057047	297
[60;64]	0.224537	0	1	109.337	0.441176	33
[60;65]	0.102455	0	1	29	1	6
[60;66]	0.229517	0	1	236.774	0.966443	297
[60;67]	0.285613	0	1	177.217	0.248649	184
[60;69]	0.293205	0	1	224.248	0.14094	297
[60;70]	0.284033	0	1	236.774	0.567114	297
[60;71]	0.262182	0	1	236.774	0.848993	297
[60;73]	0.213555	0	1	81.7243	0.588235	33
[60;74]	0.247422	0	1	124.016	0.294118	33
[60;75]	0.0808907	0	1	21.9424	1	6
[60;76]	0.274264	0	1	179.892	0.394595	184
[60;78]	0.285202	0	1	175.762	0.254054	184
[60;81]	0.212967	0	1	81.1694	0.588235	33
[60;82]	0.0840654	0	1	22.942	1	6
[60;83]	0.0279545	0	1	7.07084	1	6
[60;84]	0.294453	0	1	128.561	0.0588235	33
[60;85]	0.259903	0	1	124.987	0.0882353	33
[60;86]	0.093528	0	1	25.9999	1	6
[60;87]	0.0842079	0	1	22.9872	1	6
[60;88]	0.237201	0	1	100.36	0.411765	33
[60;92]	0.28704	0	1	164.916	0.221622	184
[60;97]	0.275417	0	1	150.206	0.378378	184
[61;62]	0.26073	0	1	126.865	0.0882353	33
[61;64]	0.290769	0	1	109.337	0.0588235	33
[61;65]	0.165065	0	1	29	0.285714	6
[61;66]	0.158182	0	1	126.865	0.911765	33
[61;67]	0.350727	0	1	126.865	0.0588235	33
[61;69]	0.2662	0	1	126.865	0.0882353	33
[61;70]	0.245936	0	1	126.865	0.323529	33
[61;71]	0.175502	0	1	126.865	0.882353	33
[61;73]	0.276525	0	1	81.7243	0.0882353	33
[61;74]	0.292847	0	1	124.016	0.0588235	33
[61;75]	0.134798	0	1	21.9424	0.571429	6
[61;76]	0.287826	0	1	126.865	0.0588235	33
[61;78]	0.283723	0	1	126.865	0.0882353	33
[61;81]	0.25431	0	1	81.1694	0.147059	33
[61;82]	0.139408	0	1	22.942	0.571429	6
[61;83]	0.0513243	0	1	7.07084	1	6
[61;84]	0.29288	0	1	126.865	0.0588235	33
[61;85]	0.292874	0	1	124.987	0.0588235	33
[61;86]	0.152835	0	1	25.9999	0.428571	6
[61;87]	0.139614	0	1	22.9872	0.571429	6
[61;88]	0.288099	0	1	100.36	0.0588235	33
[61;92]	0.290021	0	1	126.865	0.0588235	33
[61;97]	0.290388	0	1	126.865	0.0588235	33
[62;64]	0.250791	0	1	109.337	0.235294	33
[62;65]	0.0917873	0	1	29	1	6
[62;66]	0.236147	0	1	227.181	0.959732	297
[62;67]	0.321379	0	1	177.217	0.0324324	184
[62;69]	0.292878	0	1	224.248	0.147651	297
[62;70]	0.309056	0	1	227.181	0.0637584	297
[62;71]	0.24099	0	1	227.181	0.949664	297
[62;73]	0.241565	0	1	81.7243	0.382353	33
[62;74]	0.264404	0	1	124.016	0.0882353	33
[62;75]	0.0838351	0	1	21.9424	1	6
[62;76]	0.314092	0	1	179.892	0.0324324	184
[62;78]	0.287159	0	1	175.762	0.221622	184
[62;81]	0.228951	0	1	81.1694	0.441176	33
[62;82]	0.0871604	0	1	22.942	1	6
[62;83]	0.0292779	0	1	7.07084	1	6
[62;84]	0.261615	0	1	128.561	0.0882353	33
[62;85]	0.263723	0	1	124.987	0.0882353	33
[62;86]	0.0968353	0	1	25.9999	1	6
[62;87]	0.0872497	0	1	22.9872	1	6
[62;88]	0.241835	0	1	100.36	0.382353	33
[62;92]	0.191379	0	1	164.916	0.978378	184
[62;97]	0.278334	0	1	150.206	0.335135	184
[64;65]	0.182309	0	1	29	0.142857	6
[64;66]	0.141999	0	1	109.337	0.941176	33
[64;67]	0.273324	0	1	109.337	0.0882353	33
[64;69]	0.238412	0	1	109.337	0.411765	33
[64;70]	0.210618	0	1	109.337	0.676471	33
[64;71]	0.158393	0	1	109.337	0.911765	33
[64;73]	0.285548	0	1	81.7243	0.0882353	33
[64;74]	0.294329	0	1	109.337	0.0588235	33
[64;75]	0.150538	0	1	21.9424	0.428571	6
[64;76]	0.273881	0	1	109.337	0.0882353	33
[64;78]	0.273954	0	1	109.337	0.0882353	33
[64;81]	0.285203	0	1	81.1694	0.0882353	33
[64;82]	0.155437	0	1	22.942	0.428571	6
[64;83]	0.0587852	0	1	7.07084	1	6
[64;84]	0.290547	0	1	109.337	0.0588235	33
[64;85]	0.291318	0	1	109.337	0.0588235	33
[64;86]	0.169585	0	1	25.9999	0.142857	6
[64;87]	0.155655	0	1	22.9872	0.428571	6
[64;88]	0.292246	0	1	100.36	0.0588235	33
[64;92]	0.27857	0	1	109.337	0.0882353	33
[64;97]	0.28418	0	1	109.337	0.0882353	33
[65;66]	0.0457058	0	1	29	1	6
[65;67]	0.129197	0	1	29	0.571429	6
[65;69]	0.107138	0	1	29	1	6
[65;70]	0.0783285	0	1	29	1	6
[65;71]	0.0543866	0	1	29	1	6
[65;73]	0.216818	0	1	29	0.142857	6
[65;74]	0.167661	0	1	29	0.142857	6
[65;75]	0.286137	0	1	21.9424	0.142857	6
[65;76]	0.127705	0	1	29	0.571429	6
[65;78]	0.130023	0	1	29	0.571429	6
[65;81]	0.217616	0	1	29	0.142857	6
[65;82]	0.288101	0	1	22.942	0.142857	6
[65;83]	0.172465	0	1	7.07084	0.142857	6
[65;84]	0.163548	0	1	29	0.428571	6
[65;85]	0.166766	0	1	29	0.142857	6
[65;86]	0.291842	0	1	25.9999	0.142857	6
[65;87]	0.28818	0	1	22.9872	0.142857	6
[65;88]	0.192441	0	1	29	0.142857	6
[65;92]	0.136506	0	1	29	0.571429	6
[65;97]	0.146346	0	1	29	0.428571	6
[66;67]	0.197068	0	1	177.217	0.972973	184
[66;69]	0.22483	0	1	224.248	0.969799	297
[66;70]	0.254244	0	1	324.74	0.965686	203
[66;71]	0.289076	0	1	488.409	1	1
[66;73]	0.113295	0	1	81.7243	0.970588	33
[66;74]	0.155447	0	1	124.016	0.911765	33
[66;75]	0.0351968	0	1	21.9424	1	6
[66;76]	0.170175	0	1	179.892	0.983784	184
[66;78]	0.196087	0	1	175.762	0.972973	184
[66;81]	0.112676	0	1	81.1694	0.970588	33
[66;82]	0.0367087	0	1	22.942	1	6
[66;83]	0.0101844	0	1	7.07084	1	6
[66;84]	0.159885	0	1	128.561	0.911765	33
[66;85]	0.156519	0	1	124.987	0.911765	33
[66;86]	0.0412858	0	1	25.9999	1	6
[66;87]	0.0367768	0	1	22.9872	1	6
[66;88]	0.133117	0	1	100.36	0.941176	33
[66;92]	0.209151	0	1	164.916	0.92973	184
[66;97]	0.177522	0	1	150.206	0.983784	184
[67;69]	0.288058	0	1	177.217	0.2	184
[67;70]	0.187929	0	1	177.217	0.978378	184
[67;71]	0.219432	0	1	177.217	0.902703	184
[67;73]	0.246342	0	1	81.7243	0.323529	33
[67;74]	0.281951	0	1	124.016	0.0882353	33
[67;75]	0.10338	0	1	21.9424	1	6
[67;76]	0.292874	0	1	177.217	0.0648649	184
[67;78]	0.292887	0	1	175.762	0.0648649	184
[67;81]	0.245622	0	1	81.1694	0.323529	33
[67;82]	0.107231	0	1	22.942	1	6
[67;83]	0.0376023	0	1	7.07084	1	6
[67;84]	0.283997	0	1	128.561	0.0882353	33
[67;85]	0.28241	0	1	124.987	0.0882353	33
[67;86]	0.118607	0	1	25.9999	0.857143	6
[67;87]	0.107403	0	1	22.9872	1	6
[67;88]	0.266288	0	1	100.36	0.0882353	33
[67;92]	0.287065	0	1	164.916	0.221622	184
[67;97]	0.290491	0	1	150.206	0.108108	184
[69;70]	0.26771	0	1	224.248	0.791946	297
[69;71]	0.236731	0	1	224.248	0.959732	297
[69;73]	0.219944	0	1	81.7243	0.5	33
[69;74]	0.263377	0	1	124.016	0.0882353	33
[69;75]	0.0846752	0	1	21.9424	1	6
[69;76]	0.325947	0	1	179.892	0.027027	184
[69;78]	0.287815	0	1	175.762	0.2	184
[truncated: 146 more rows]
