# Supplementary material for: A new ensemble coevolution system for detecting HIV-1 protein coevolution
Source: Biol Direct. 2015 Jan 7;10:1. doi: 10.1186/s13062-014-0031-8 (PMC4332441; doi:10.1186/s13062-014-0031-8)
Supplement: Additional file 3: — Software. The Matlab toolbox and the manual of our ensemble coevolution system are provided. The sequence datasets are also available. [file 13062_2014_31_MOESM3_ESM.zip › EnsembleCoevolutionSystem/CoMap/Process_PR_AA_NoGap_CoMapNT.fasta]

>AB078005
CCTCAAATCACTCTTTGGCAACGACCCCTCGTTACAATAAAGGTAGGGGGGCAACTAAAGGAAGCTCTGTTAGACACAGG
AGCAGATGATACAGTATTAGAAGAAATGAATTTGCCAGGAAGATGGAAACCGAAAATGATAGGGGGAATTGGAGGTTTTA
TTAAAGTAAGACAGTATGATCAGATACTCATAGAAATCTGTGGACATAAAGCTATAGGTACAGTATTGGTAGGACCTACA
CCTGTCAACATAATTGGAAGAAATCTGTTGACTCAGATTGGTTGCACTTTAAATTTT
>AB078703
CCTCAAATCACTCTTTGGCAACGACCCCTTGTCACAATAAAGATAGGGGGGCAATTAAAGGAAGCTCTATTAGATACAGG
AGCAGATGATACAGTATTAGAAGACATGAATTTGCCAGGAAGATGGAAACCAAAAATGATAGGGGGAATTGGAGGTTTTA
TCAAAGTAAGACAGTATGATCAGGTATCCATAGAAATCTGCGGACACAAAGTTATAGGTACAGTATTAATAGGACCTACA
CCTGTCAACATAATTGGAAGAAATCTGTTGACTCAGCTTGGTTGCACTTTAAATTTT
>AB078704
CCTCAAATCACTCTTTGGCAACGACCCCTCGTCGCAATAAAAATAGGGGGGCAATTAAAGGAAGCTCTATTAGATACAGG
AGCAGATGATACAGTATTAGAAGACATGAATTTGCCAGGAAGATGGAAACCAAAAATGATAGGGGGAATTGGAGGTTTTA
TCAAAGTAAGACAGTATGATCAGGTACCCATAGAAATCTGCGGACACAAAGCTATAGGTACAGTATTAATAGGACCTACA
CCTGTCAACATAATTGGAAGAAATCTGTTGACTCAGCTTGGTTGCACTTTAAATTTT
>AB078709
CCTCAAATCACTCTTTGGCAACGACCCTTCGTCACAATAAAGGTAGGGGGGCAATTAAAGGAAGCTCTATTAGATACAGG
AGCAGATGATACAGTATTAGAAGACATGAATTTGCCAGGAAGATGGAAACCAAAAATGATAGGGGGAATTGGAGGTTTTA
TCAAAGTAAGACAGTATGATCAGGTACCCATAGAAATCTGTGGACACAAAGCTATAGGTACAGTATTAGTAGGATCTACA
CCTGTCAACATAATTGGAAGAAATCTGTTGACTCAGCTTGGTTGCACTTTAAATTTT
>AB078711
CCTCAAATCACTCTTTGGCAACGACCCCTCGTCACAATAAAGATAGGGGGGCAATTAAAGGAAGCTCTATTAGATACAGG
AGCAGATGATACAGTATTAGAAGACATGAATTTGCCAGGAAGATGGAAACCAAAAATGATAGGGGGAATTGGAGGTTTTA
TCAAAGTAAGACAGTATGATCAGGTACCCATAGAAATCTGTGGACACAAAGCTATAGGTACAGTATTAGTAGGACCTACA
CCTGTCAACATAATTGGAAGGAATCTGTTGACTCAGCTTGGTTGCACTTTAAATTTT
>AB097870
CCTCAAATCACTCTTTGGCAACGACCCCTCGTCACAATAAAGATAGGGGGGCAATTAAAGGAAGCTCTATTAGATACAGG
AGCAGATGATACAGTATTAGAAGACATGGATTTGCCAGGAAGATGGAAACCAAAAATGATAGGGGGAATTGGAGGTTTTA
TCAAAGTAAGACAGTATGATCAGATACCCATAGAAATCTGTGGACACAAAGCTATAGGTACAGTATTAGTAGGACCAACA
CCTGTCAACATAATTGGAAGAAATCTGCTGACTCAGGTTGGTTGCACTTTAAATTTT
>AB213667
CCTCAAATCACTCTTTGGCAACGACCCCTCGTCACAATAAAGATAGGGGGGCAAGTAAAAGAAGCTCTATTAGATACAGG
AGCAGATGATACAGTATTAGAAGACATGAATTTGCCAGGAAGATGGAGACCAAAAATGATAGGGGGAATTGGAGGTTTTA
TCAAAGTAAGACAATATGATCAGATACCCATAGAAATCTGCGGACACAAAGCTATAGGTACAGTATTAGTAGGACCTACA
CCTGTCAACATAATTGGAAGAAATCTGTTGACTCAGCTTGGTTGCACTTTAAATTTT
>AB213668
CCTCAAATCACTCTTTGGCAACGACCCCTCGTCACAATAAAGATAGGGGGGCAATTAAAGGAAGCTCTATTAGATACAGG
AGCAGATGATACAGTATTAGAAGACATGAATTTGCCAGGAAGATGGAAACCAAAAATGATAGGGGGAATTGGAGGTTTTA
TCAAAGTAAGACAGTATGATCAGATACCCATAGAAATCTGTGGACACAAGGCTGTAGGTACAGTATTAATAGGACCTACA
CCTGTCAACATAATTGGGAGAAATCTGTTGACTCAGCTTGGTTGCACTTTAAATTTT
>AB213670
CCTCAAATCACTCTTTGGCAACGACCCCTCGTCACAATAAAGATAGGGGGGCAATTAAAGGAAGCTCTATTAGATACAGG
AGCAGATGATACAGTATTAGAAGACATGAATTTGCCAGGAAGATGGAAACCAAAAATGATAGGGGGAATTGGAGGTTTTA
TCAAAGTAAGACAGTATGATCAGATACCCATAGAAATCTGCGGACACAAGGCTGTAGGTACAGTATTAATAGGACCTACA
CCTGTCAACATAATTGGGAGAAATCTGTTGACTCAGCTTGGTTGCACTTTAAATTTT
>AB213692
CCTCAAATCACTCTTTGGCAACGACCCCTCGTCGCAATAAAGATAGGGGGACAATTAAAGGAAGCTCTATTAGATACAGG
AGCAGATGATACAGTCTTAGAAGACATGAATTTGCCAGGAAGATGGAAACCAAAAATGATAGGGGGAATTGGAGGTTTTA
TCAAAGTAAGACAGTATGATCAGATACCCATAGAAATCTGTGGACACAAAGCTATAGGTACAGTATTAGTAGGACCTACA
CCTATCAATATAATTGGAAGAAATCTGTTGACTCAGCTTGGTTGCACTTTAAATTTT
>AB221125
CCTCAGATCACTCTTTGGCAACGACCCCTCGTCACAGTAAAAATAGGGGGACAGCTAAAGGAAGCTCTGTTAGATACAGG
GGCAGATGATACAGTATTAGAAGAAATGAATTTGCCAGGAAGATGGAAACCAAAAATGATAGGGGGAATTGGAGGTTTTA
TCAAAGTAAGACAGTATGATCAGGTACCCATAGAAATCTGTGAACATAAAGTTATAGGTACAGTATTAATAGGACCTACA
CCTGTCAACATAATTGGAAGAAATCTGTTGACTCAGCTTGGCTGCACTTTAAATTTT
>AB286955
CCTCAAATCACTCTTTGGCAACGACCCCTCGTCACAATAAAGGTAGGGGGACAGCTAAAAGAGGCTCTATTAGATACAGG
AGCAGATGATACAGTATTAGAAGAAATAAATTTGCCAGGAAGATGGAAACCAAAAATGATAGGGGGAATTGGAGGTTTTA
TCAAAGTAAGACAGTATGATCAGATACTCGTAGAAATCTGTGGACATAAAGCTATAGGTACAGTCTTAGTAGGACCTACA
CCTGTCAACATAATTGGAAGAAACCTGTTGACTCAGATTGGCTGCACTTTAAATTTT
>AB287363
CCTCAGATCACTCTTTGGCAACGACCCCTCGTCACAATAAAGATAGGGGGGCAACTAAAGGAAGCTCTATTAGATACAGG
AGCAGATGATACAGTATTAGAAGAAATGAATTTGCCAGGAAAATGGAAACCAAAAATGATAGGAGGAATTGGAGGTTTTA
TCAAAGTAAGACAGTATGATCAGATACCCATAGAAATCTGTGGACATAAAGCTATAGGTACAGTATTAATAGGACCTACA
CCCGTCAACATAATTGGAAGAAATTTGTTGACGCAGCTTGGGTGTACTTTAAATTTT
>AB287364
CCTCAAATCACTCTTTGGCAACGACCCCTCGTCACAATAAAGGTAGGGGGACAGCTAAAGGAAGCTCTATTAGATACAGG
AGCAGATGATACAGTATTAGAAGAAATAGATTTACCAGGAAGATGGAAACCAAAAATGATAGGGGGAATTGGAGGTTTTA
TCAAAGTAAGACAGTATGATCAGATACTAGTAGAAATTTGTGGACATAGAGCTATAGGTACAGTATTAGTAGGACCTACA
CCTGTTAACATAATTGGAAGAAATCTGTTGACTCAGATTGGCTGCACTTTAAATTTT
>AB287366
CCTCAGATCACTCTTTGGCAGCGACCCCTCGTCACAATAAGGATAGGAGGGCAGCTAAAGGAAGCTCTATTAGATACAGG
AGCAGATGATACAGTATTAGAAGAAATGAATTTGCCGGGAAGATGGAAACCGAAAATGATAGGGGGAATTGGAGGTTTTA
TCAAAGTAAGACAGTATGATCAGATACCCATAGAAATCTGTGGAAAGAAAACTATAGGTACAGTATTAATAGGACCTACA
CCTGTCAACATAATTGGAAGAAATCTGTTGACTCAGCTTGGATGCACTTTAAATTTT
>AB287368
CCTCAGATCACTCTTTGGCAACGACCCCTTGTCACAGTAAAGGTAGGGGGGCAACTAAGGGAAGCCCTATTAGATACAGG
AGCAGATGATACAGTGTTAGAAGAAATGAATTTGCCAGGAAAATGGAAACCAAAAATGATAGGGGGAATTGGAGGTTTTA
TCAAAGTAAGACAGTATGATCAAATACCTGTAGACATCTGTGGTCATAAAGCTGTAGGTACAGTGTTAATAGGACCTACA
CCTGTCAACATAATTGGAAGAAATCTGTTGACTCAGATTGGGTGCACTTTAAATTTT
>AB428551
CCTCAGATCACTCTTTGGCAACGACCCCTCGTCCCAATAAAGATAGGGGGGCAACTAAAGGAAGCCCTATTAGATACAGG
AGCAGATGATACAGTATTAGAAGAAATGAATTTGCCAGGAAAATGGAAACCAAAAATAATAGGGGGAATTGGAGGTTTTA
TCAAAGTAAGACAGTATGATCAGGTACCCGTAGAAATCTGCGGACATAAAGCTATAGGTGCAGTATTAGTAGGACCTACA
CCTGTCAACATAATTGGAAGAAATCTGTTGACTCAGCTTGGTTGCACTTTAAATTTT
>AB428558
CCTCAAATCACTCTTTGGCAACGACCCTTAGTCACAATAAAGGTAGGAGGACAGCTAAAGGAAGCTCTATTAGATACAGG
AGCAGATGATACAGTATTAGAAGAAATGAATTTACCAGGCAAATGGAAACCAAAAATGATAGGGGGAATTGGAGGTTTTA
TCAAAGTAAGACAGTATGATCAGGTAGCTATAGAAATCTGCGGACATAAAGCTATAGGTACAGTGTTAGTAGGACCTACA
CCTGTCAACATAATTGGAAGAAATCTGTTAACTCAGCTTGGCTGCACTTTAAATTTC
>AB428559
CCTCAAATCACTCTTTGGCAACGACCCTTAGTCACAATAAAGGTAGGAGGACAGCTAAAGGAAGCTCTATTAGACACAGG
AGCAGATGATACAGTATTAGAAGAAATGAATTTACCAGGCAAATGGAAACCAAAAATGATAGGGGGAATTGGAGGTTTTA
TCAAAGTAAGACAGTATGATCAGGTAGCTATAGAAATCTGCGGACATAAAGCTATAGGTACAGTGTTAGTAGGACCTACA
CCTGTCAACATAATTGGAAGAAATCTGTTAACTCAGCTTGGCTGCACTTTAAATTTC
>AB428560
CCTCAAATCACTCTTTGGCAACGACCCTTAGTCACAATAAAGGTAGGAGGACAGCTAAAGGAAGCTCTATTAGATACAGG
AGCAGATGATACAGTATTAGAAGAAATGAATTTACCAGGCAAATGGAAACCAAAAATGATAGGGGGAATTGGAGGTTTTA
TCAAAGTAAGACAGTATGATCAGGTAGCTATAGAAATCTGCGGACATAAAGCTATAGGTACAGTGTTAGTAGGACCTACC
CCTGTCAACATAATTGGAAGAAATCTGTTAACTCAGCTTGGCTGCACTTTAAATTTC
>AB428561
CCTCAAATCACTCTTTGGCAACGACCCTTAGTCACAATAAAGGTAGGAGGACAGCTAAAGGAAGCTCTATTAGATACAGG
AGCAGATGATACAGTATTAGAAGAAATGAGTTTACCAGGCAGATGGAAACCAAAAATGATAGGGGGAATTGGAGGTTTTA
TCAAAGTAAGACAGTATGATCAGGTAGCTATAGAAATCTGCGGACATAAAGCTATAGGTACAGTGTTAGTAGGACCTACA
CCTGTCAACATAATTGGAAGAAATCTGTTAACTCAGCTTGGCTGCACTTTAAATTTC
>AB428562
CCTCAAATCACTCTTTGGCAACGACCCTTAGTCACAATAAAGGTAGGAGGACAGCTAAAGGAAGCTCTATTAGATACAGG
AGCAGATGATACAGTATTAGGAGAAATGAATTTACCAGGCAAATGGAAACCAAAAATGATAGGGGGAATTGGAGGTTTTA
TCAAAGTAAGACAGTATGATCAGGTAGCTATAGAAATCTGCGGACATAAAGCTATAGGTACAGTGTTAGTAGGACCTACA
CCTGTCAACATAATTGGAAGAAATCTGTTAACTCAGCTTGGCTGCACTTTAAATTTC
>AB485638
CCTCAAATCACTCTTTGGCAACGACCCCTCGTCACAATAAAGATAGGGGGGCAACTAAAGGAAGCTCTATTAGACACAGG
AGCAGATGATACAGTATTAGAAGAAGTGAGTTTGCCAGGAAGGTGGAAACCAAAAATGATAGGGGGAATTGGAGGTTTTA
TCAAAGTAAGACAGTATGATCAAATACTCATAGAAATCTGTGGACATAAAGCTATAGGTACAGTATTAGTAGGACCTACA
CCTGTCAACATAATTGGAAGAAATCTGTTGACTCAGATTGGTTGCACCTTAAATTTT
>AB485641
CCTCAAATCACTCTTTGGCAACGACCCCTCGTCACAGTAAAAATAGGGGGGCAATTAAAGGAAGCTCTATTAGATACAGG
AGCAGATGATACAGTATTAGAAGAAATGAATTTGCCAGGAAGATGGAAACCAAAAATGATAGGGGGAATTGGAGGTTTTA
TCAAAGTAAGACAGTATGATCAGATACCCATAGAAATCTGTGGACATAAAGCTATAGGTACAGTATTAGTAGGACCTACA
CCGGTCAACATAATTGGAAGAAATTTGTTGACGCAGATTGGTTGCACTTTAAATTTT
>AB747441
CCTCAAATCACTCTTTGGCAACGACCCCTAGTTGTAATAAAGATAGGAGGGCAGCTAAAGGAAGCTCTATTAGATACAGG
AGCAGATGATACAGTATTAGAAGAAATGAATTTGCCAGGTAGATGGAAACCAAAAATGATAGGGGGAATTGGAGGTTTTA
TCAAAGTAAAACAATATGATCAGGTACCCATAGAAATTTGTGGACATAAAGCTATAGGTACAGTATTAGTAGGACCTACA
CCTGTCAACATAATTGGAAGAAATCTGTTGACTCAGCTTGGTTGCACTTTAAATTTT
>AB747458
CCTCAAATCACTCTTTGGCAACGACCCCTTGTCACAATAAAAATAGAGGGACAGCTAAAGGAAGCTCTCTTAGATACAGG
AGCAGATGATACAGTATTAGAAGAAATGAATTTACCAGGAAGATGGAAACCAAAAATGATAGGGGGAATTGGAGGTTTTA
TCAAAGTAAGACAGTATGATCAGGTATCTGTAGAAATCTGTGGGCATAAAGCTATAGGTACAGTATTAATAGGACCTACA
CCTGTCAACATAATTGGAAGAAACCTGTTGACTCAGCTTGGTTGTACTTTAAATTTT
>AB747475
CCTCAAATCACTCTTTGGCAACGACCCCTAGTCACAATAAAGATAGGGGGGCAAACAAAGGAAGCTCTATTGGACACAGG
GGCAGATGATACAGTATTAGAAGAAATGAATTTGCCAGGAAAATGGAGACCAAAAATGATAGGGGGAATTGGAGGTTTTA
TCAAAGTAAGACAGTATGATCAGATACCTATAGAAATTTGTGGACATAAGGCTATAGGTACAGTGTTAGTAGGACCTACA
CCTGTCAACATAATTGGGCGGAATCTGTTGACTGAGATTGGCTGCACTTTAAATTTT
>AB747476
CCTCAAATCACTCTTTGGCAACGACCAATAGTGGTAATAAAGATAGGGGGGCAACTAAAGGAAGCTCTATTAGATACAGG
AGCAGATGATACAGTATTGGAAGAAATGAATTTGCCAGGAAGGTGGAAACCAAAAATGATAGGGGGAATTGGAGGTTTTA
TCAAAGTAAAACAGTATGATCAGGTACCCATAGAAATTTGTGGACATAAAGCTATAGGTACAGTATTAGTAGGACCTACA
CCTGTCAACATAATTGGAAGAAATCTGTTGACTCAGCTTGGCTGCACTTTAAATTTT
>AB747483
CCTCAGATCACTCTTTGGCAACGACCCCTTGTCACAATAAAAATAGGGGGGCAGATAAAGGAAGCTCTCTTAGATACAGG
AGCAGATGATACAGTATTAGAAGAAATGAATTTACCAGGAAGATGGAAACCAAAAATGATAGGGGGAATTGGAGGTTTTA
TCAAAGTAAAACAGTATGATCAGATATCCGTAGAAATCTGTGGGCATAAAGCTATAGGTACAGTATTAATAGGACCTACA
CCTGTCAACATAATTGGAAGAAACCTGTTGACTCAGCTTGGTTGTACTTTAAATTTT
>AB747489
CCTCAGATCACTCTTTGGCAACGACCCCTCGTCACAATAAGGATAGGGGGGCAACTAAAGGAAGCTCTATTAGATACAGG
AGCAGATGATACAGTATTAGAAGAAATGGATTTGCCAGGAAGATACAAGCCAAAAATGATAGGGGGAATTGGAGGCTTTA
TCAAAGTAAGACAATATGATCAGATACCCATAGAAATCTGTGGACATAAAGTTATAGGTACAGTATTAATAGGACCTACA
CCTGTCAACATAATTGGAAGAAATCTGTTGACTCAGCTTGGGTGCACTTTAAATTTT
>AB747506
CCTCAAATCACTCTTTGGCAACGACCCCTTGTCACAATAAAAATAGAGGGGCAGCTAAAGGAAGCTCTCTTAGATACAGG
AGCAGATGATACAGTATTAGAAGAAATGAGTTTACCAGGAAGATGGAAACCAAAAATGATAGGGGGAATTGGAGGTTTTA
TCAAAGTAAAACAGTATGATCAGGTATCTGTAGAAATCTGTGGGCATAAAGCTATAGGTACAGTATTAATAGGACCTACA
CCTGTCAACATAATTGGAAGAAACCTGTTGACTCAGCTTGGTTGTACTTTAAATTTT
>AB747523
CCTCAAATCACTCTTTGGCAACGACCCCTAGTTGTAATAAGGATAGGGGGGCAGCTAAAGGAAGCTCTATTAGATACAGG
AGCAGATGATACAGTATTAGAAGAAATGAATTTGCCAGGAAAATGGAAACCAAAAATGATAGGGGGAATTGGAGGTTTTA
TCAAAGTAAAACAGTATGATCAGGTACCCCTAGAAATTTGCGGACATAAAGCTATAGGTACAGTATTAATAGGGCCTACA
CCTGTCAACATAATTGGAAGAAATCTGTTGACTCAGCTTGGTTGCACTCTAAACTTT
>AB747536
CCTCAGATCACTCTTTGGCAACGACCCCTTGTCACAATAAAAATAGAGGGGCAGCTAAAGGAAGCTCTCTTAGATACAGG
AGCAGATGATACAGTATTAGAAGAAATGAATTTACCAGGAAGATGGAAACCAAAAATGATAGGGGGAATTGGAGGTTTTA
TCAAAGTAAAACAGTATGATCAGGTATCTGTAGAAATCTGTGGGCATAAAGCTATAGGTACAGTATTAATAGGACCTACA
CCTGTCAACATAATTGGAAGAAACCTGTTGACTCAGCTTGGTTGTACTTTAAATTTT
>AF004394
CCTCAAATCACTCTTTGGCAACGACCCATCGTCACAATAAAGATAGGGGGGCAACTAAAGGAAGCTCTATTAGATACAGG
AGCAGATGATACAGTATTAGAAGACATGAATTTGCCAGGAAGATGGAAACCAAAAATGATAGGGGGAATTGGAGGTTTTA
TCAAAGTAAGACAGTATGATCAGATACTCATAGAAATCTGTGGACATAAAGCTATAGGTACAGTATTAGTAGGACCTACA
CCTGTCAACATAATTGGAAGAAATCTGTTGACTCAGCTTGGTTGCACTTTAAATTTT
>AF042100
CCTCAGATCACTCTTTGGCAACGACCCCTCGTCACAATAAAGATAGGGGGGCAACTAAAGGAAGCTCTATTAGATACAGG
AGCAGATGATACAGTAGTAGAAGAAATGAATTTGCCAGGAAGATGGAAACCAAAAATGATAGGGGGAATTGGAGGTTTTA
TCAAAGTAAGACAGTATGATCAGATACTCATAGAAATCTGTGGACATAAAGCTATAGGTACAGTATTAGTAGGACCTACA
CCTGTCAACATAATTGGAAGAAATCTGTTGACTCAGATTGGTTGCACTTTAAATTTT
>AF042101
CCTCAAATCACTCTTTGGCAACGACCCCTCGTCACAGTAAAGGTAGGGGGACAACTAAAGGAAGCTCTATTAGATACAGG
AGCAGATGATACAGTATTAGAAGAAATGAATTTGCCAGGAAGATGGAAACCAAAAATGATAGGGGGAATTGGAGGTTTTA
TCAAAGTAAGACAGTATGATCAGATACTCATAGAAATCTGTGGACATAAAGCTATAGGTACAGTATTAGTAGGACCTACA
CCTGTCAACATAATTGGAAGAAATCTGTTGACTCAGATTGGTTGCACTTTAAATTTT
>AF042102
CCTCAGATCACTCTTTGGCAACGACCCCTCGTCACAATAAAGATAGGGGGGCAACTAAAGGAAGCTCTATTAGATACAGG
AGCAGATGATACAGTATTAGAAGACATGCATCTGCCAGGAAAATGGAAACCAAAAATGATAGGGGGAATTGGAGGTTTTA
TCAAAGTAAAACAATATGATGAAATTCTTGTAGAAATCTGTGGACATAAAGCTATAGGTACAGTATTAGTAGGACCTACA
CCTGTCAACATAATTGGAAGAAATCTGTTGACTCAGATTGGTTGCACTTTAAATTTC
>AF042103
CCTCAGATCACTCTTTGGCAACGACCCCTCGTCACAATAAAAATAGGAGGGCAACTAAAGGAAGCTCTATTAGATACAGG
AGCAGATGATACAGTATTAGAAGAAATGAATTTGCCAGGAAGATGGAAACCAAAAATGATAGGGGGAATTGGAGGTTTTA
TCAAAGTAAGACAATATGATCAAATCCTCATAGAAATCTGTGGACATAAAGCTATAGGTACAGTATTAGTAGGACCTACA
CCTGTCAACATAATTGGAAGAGATCTGTTGACTCAGATTGGTTGCACTTTATATTTT
>AF042104
CCTCATATCACTCTTTGGCAACGACCCCTCGTCACAATAAAGATAGGGGGGCAACTAAAGGTAGCTCTATTAGATACAGG
AGCAGATGACACAGTATTAGAAGAGATGGCTTTGCCAGGTAGATGGAAACCAAACATGATAGGGGGAATTGGAGGTTTTA
TCAGAGTAACACAATATGATCAGATCCTCATAGAAATTTGTGGACATAAAGCTATAGGTACAGTGTTAGTAGGACCTACA
CCTGTCAACATAATTGGAAGAAATCTGTTGACTCAGATTGGTTGCACTTTAAATTTT
>AF042105
CCTCAGATCACTCTTTGGCAACGACCCCTCGTCACAATAAAGATAGGGGGGCAACTAAAGGAAGCTCTATTAGATACAGG
AGCAGATGATACAGTATTAGAAAAAATGAATTTGCCAGGAAGATGGAAACCAAAAATGATAGGGGGAATTGGAGGTTTTA
TCAAAGTAAGACAATATGATCAGATACTCGTAGAAATCTGTGGACATAAAGCTATAGGTACAGTATTAGTAGGACCTACA
CCTGTCAACATAATTGGAAAAAATCTGTTGACTCAAATTGGTTGCACTTTAAATTTT
>AF042106
CCTCAGATCACTCTTTGGCAACGACCCCTCGTCACAATAAAGATAGGGGGGCAACTAAAGGAAGCTCTATTAGATACAGG
AGCAGATGATACAGTATTAGAAGACATGCATTTGCCAGGAAAATGGAAACCAAAAATGATAGGGGGAATTGGAGGTTTTA
TCAAAGTAAAACAATATGATGAAATTCTTGTAGAAATCTGTGGACATAAAGCTATAGGTACAGTATTAGTAGGACCTACA
CCTGTCAACATAATTGGAAGAAATCTGTTGACTCAGATTGGTTGCACTCTAAATTTT
>AF069140
CCTCAAATCACTCTTTGGCAACGACCCCTAGTCAAGATAAAAATAGGGGGGCAACTAAAAGAAGCTCTATTAGATACAGG
AGCAGATGATACAGTATTAGAAGAAATAAATTTGCCAGGAAAATGGAAACCAAAAATGATAGGGGGAATTGGAGGTTTTA
TCAAAGTAAGACAGTATGATCAGGTACTCATAGAAATTTGTGGACATAAAGCTATAGGTACAGTATTAGTAGGACCTACA
CCTGTCAACATAATTGGAAGAAATCTGTTGACTCAGATTGGTTGCACTTTAAATTTT
>AF086817
CCTCGAATCACTCTTTGGCAACGACCCCTCGTCACAATAAGGATAGGGGGGCAACTAAAGGAAGCCCTATTAGATACAGG
AGCAGATGATACAGTATTAGAAGAAATGAATTTGCCAGGAAAATGGAAACCAAAAATGATAGGGGGAATTGGAGGTTTTA
TCAAAGTAAGACAGTATGATCAGATACCCATAGAAATCTGTGGACATAAAGCTATAGGTACAGTATTAGTAGGACCTACA
CCTGTCAACATAATTGGAAGAAATCTGTTGACTCAGATTGGCTGCACTTTAAATTTT
>AF128998
CCTCAAATCACTCTTTGGCAACGACCCCTCGTTACAATAAAAATAGGGGGGCAACTAAAGGAAGCTCTATTAGATACAGG
AGCAGATGATACAGTATTAGAAGAAATGAATTTGCCAGGAAGATGGAAACCAAAAATGATAGGGGGAATTGGAGGTTTTA
TCAAAGTAAAACAGTATGATCAGATACCCGTAGAAATCTGTGGATATAAAGCTATAGGTACAGTATTAATAGGACCTACA
CCTGTCAACATAATTGGAAGAAACCTGTTGACTCAGATTGGTTGTACTTTAAATTTT
>AF146728
CCTCAGATCACTCTTTGGCAACGACCCATCGTCACAATAAAGATAGGGGGGCAACTAAAGGAAGCTCTATTAGATACAGG
AGCAGATGATACAGTATTAGAAGAAATGTGTTTACCAGGAAGATGGAAACCAAAAATGATAGGGGGAATTGGAGGTTTTA
TCAAAGTAAGACAGTATGATCAGGTATTAGTAGAAATTTGTGGACATAAAGCTATAGGTACAGTATTAGTAGGACCTACA
CCTGTCAACATAATTGGAAGAAATCTGTTGACTCAGCTTGGATGTACTTTAAATTTT
>AF224507
CCTCAGATCACTCTTTGGCAACGACCCCTCGTCGCAATAAAGATAGGGGGGCAACTAAAGGAAGCTCTATTAGATACAGG
AGCAGATGATACAGTATTAGAAGAAATGAGTTTACCAGGGAGATGGAAACCAAAAATGATAGGGGGAATTGGAGGTTTTA
TCAAAGTAAGACAGTATGATCAGGTAGCCATAGAAATCTGTGGACATAAAGCTATAGGTACAGTATTAATAGGACCTACA
CCTGTCAACATAATTGGAAGAAATCTGTTGACTCAGATTGGCTGCACTTTAAATTTT
>AF286365
CCTCAGATCACTCTTTGGCAACGACCCCTCGTCACAATAAAGATAGGGGGGCAAATAAAGGAAGCTTTATTAGATACAGG
AGCAGATGATACAGTATTAGAAGAAATGAATTTGCCAGGAAGATGGAAACCAAAAATGATAGGGGGAATTGGAGGTTTTA
TCAAAGTAAGACAGTATGATCAGATACCCATAGAAATCTGTGGACATAAAGCTATAGGTACAGTATTAGTAGGACCTACA
CCTGTCAACATAATTGGAAGAAATCTGTTGACTCAGATTGGTTGCACTTTAAATTTT
>AF338991
CCTCAGATCACTCTTTGGCAACGACCCCTCGTCACAATAAGGATAGGGGGGCAACTAAAGGAAGCTCTATTAGATACAGG
AGCAGATGATACAGTATTAGAAGACATAGATTTGCCTGGAAGATGGAAACCAAAAATGATAGGGGGAATTGGCGGTTTTA
TCAAAGTAAGACAGTATGATCAGGTACCCGTAGAAATTTGTGGACATAAAGCTGTAGGTACAGTCTTAGTAGGACCTACA
CCTGTCAACATAATTGGAAGAAATCTGTTGACTCAAATTGGTTGCACTTTAAATTTT
>AF338993
CCTCAAATCACTCTTTGGCAACGACCCCTCGTCACAATAAAAGTAGGGGGGCAACTAAAGGAAGCTCTATTAGATACAGG
AGCAGATGATACAGTATTAGAAGACATAGATTTGCCAGGAAGATGGAAACCAAAAATGATAGGGGGAATTGGAGGTTTTA
TCAAAGTAAAACAGTATGATCAGATACTCATAGAAATCTGTGGACATAAAGCTATAGGTACAGTATTAGTAGGACCTACA
CCTGTCAACATAATTGGAAGAAATCTGTTGACTCAGATTGGTTGCACTTTAAATTTC
>AF373715
CCTCAGATCACTCTTTGGCAACGACCCCTCGTCACAATAAAGATAGGGGGGCAAATAAAGGAAGCTCTATTAGATACAGG
AGCAGATGATACAGTATTAGAAGAAATGAATTTGCCAGGAAGATGGAAACCAAAAATGATAGGGGGAATTGGAGGTTTTA
TCAAAGTAAGACAGTATGATCAGATACCCATAGAAATCTGTGGGCATAAAGCTATAGGTACAGTATTAGTAGGACCTACA
CCTGTCAACATAATTGGAAGAAATCTGTTGACTCAGATTGGTTGCACTTTAAATTTT
>AF373716
CCTCAGATCACTCTTTGGCAACGACCCCTCGTCACAATAAAAATAGGGGGGCAGCTAAAGGAAGCTCTATTAGATACAGG
AGCAGATGATACAGTATTAGAAGACATAAATTTGCCAGGAAGATGGAAACCAAAAATGATAGGGGGAATTGGAGGTTTTA
TCAAAGTAAAACAGTATGATCAGATACTCATAGAAATCTGTGGACATAAAGCTATAGGTACAGTATTAGTAGGACCTACA
CCTGTCAACATAATTGGAAGAAATCTGTTGACTCAGATTGGTTGCACTTTAAATTTT
>AF373717
CCTCAGATCACTCTTTGGCAACGACCCCTCGTCACAATAAAGATAGGGGGGCAACTAAAAGAAGCTCTATTAGATACAGG
AGCAGATGATACAGTATTAGAAGAAATGGCTTTGCCAGGGAGATGGAAACCAAAAATGATAGGGGGAATTGGAGGTTTTA
TCAAAGTAAGACAGTATGATCAGATAACCATAGAAATCTGTGGACATAAAGCTATAGGTACAGTATTAATAGGACCTACA
CCTGTCAACATAATTGGAAGGAATCTGTTGACTCAGATTGGTTGCACTCTAAATTTT
>AF373718
CCTCAGATCACTCTTTGGCAACGACCCCTCGTCACAATAAAAATAGGGGGGCAACTAAAGGAAGCTCTATTAGATACAGG
AGCAGATGATACAGTATTAGAAGAA---GAAtaCCCAGGAAGATGGTGTCCAAAAATGATAGGGGTAATTGGAGGTTTTA
TCATAGTAAGACAGTATGATCAGATACCCATAGAAATCTGTGGACATAAAGCTATAGGTACAGTATTAGTAGGACCTACA
CCTGTCAACATAATTGGAAGAAATCTGTTGACTCAGATTGGTTGCACTCTAAATTTT
>AF373719
CCTCAAATCACTCTTTGGCAACGACCCCTCGTCACAATAAAGATAGGGGGGCAACTAAAGGAAGCTCTCTTAGATACAGG
AGCAGATGATACAGTATTAGAAGAAATAAATTTGCCAGGAAGATGGAAACCAAAAATGATAGGGGGAATTGGAGGTTTTA
TCAAAGTAAGACAGTATGATCAAATATCCATAGAAATCTGTGGACATAAAGCTATAGGTACAGTATTAGTAGGACCCACA
CCTGTCAACATAATTGGAAGAAATATGTTGACTCAGATTGGTTGCACTTTAAATTTT
>AF373720
CCTCAAATCACTCTTTGGCAACGACCCCTTGTCTCAATAAGGATAGGGGGGCAACTAAAAGAAGCTCTATTAGATACAGG
AGCAGATGATACAGTGTTAGAAGAAATGAATTTGCCAGGAAGATGGAAACCAAAAATGATAGGAGGAATTGGAGGTTTTA
TCAAAGTAAGACAATATGATCAGGTAGTAGTAGAAATCTGCGGACATAAAGCTATAGGTACAGTATTAGTAGGACCTACA
CCTGTCAACATAATTGGAAGAAATCTGTTGACTCAGATTGGTTGCACTTTAAATTTT
>AF373725
CCTCAAATCACTCTTTGGCAACGACCCCTCGTCACAATAAAGATAGGGGGGCAACTAAAAGAAGCTCTATTAGATACAGG
AGCAGATGATACAGTATTAGAAGAAATGAATTTGCCAGGGAGATGGAAACCAAAAATGATAGGGGGAATTGGAGGTTTTA
TCAAAGTGAGACAGTATGATCAGGTAAGCATAGAAATTTGTGGACATAAAGCTATAGGTACGGTATTAGTAGGACCTACA
CCTGTCAACATAATTGGAAGAAATCTGTTGACTCAGATTGGTTGCACTTTAAATTTT
>AF373727
CCTCAAATCACTCTTTGGCAACGACCCCTCGTCACAATAAAGATAGGGGGGCAGCTAAAGGAAGCTCTATTAGATACAGG
AGCAGATGATACAGTATTAGAAGAAATGAATTTGCCAGGAAAATGGAAACCAAAAATGATAGGAGGAATTGGAGGTTTTA
TCAAAGTGAGACAGTATGATCAGATACTCGTAGAAATCTGTGGACATAAAGCCATAGGTACAGTATTAGTAGGACCTACA
CCTGTCAACATAATTGGAAGAAATCTGTTGACTCAGATTGGTTGCACTTTAAATTTT
>AF373730
CCTCAGATCACTCTTTGGCAACGACCCCTAGTCACAATAAGGATAGGGGGGCAACTAAAGGAAGCTCTATTAGATACAGG
AGCAGATGATACAGTATTAGAAGAAATGAATTTGCCAGGAAGATGGAAACCAAAAATGATAGGGGGAATTGGAGGTTTTA
TCAAAGTAAGACAGTATGATCAGATACTCATAGAAATCTGCGGACATAAAGCTATAGGTACAGTATTAGTAGGACCTACA
CCTGTCAACATAATTGGAAGAAATCTGTTGACTCAGATTGGCTGCACTTTAAATTTT
>AF373732
CCTCAGATCACTCTTTGGCAGCGACCCCTCGTCACAATAAAGATAGGGGGGCAACTAAAGGAAGCTCTATTAGATACAGG
AGCAGATGATACAGTATTAGAAGACATAAATTTGCCAGGAAGATGGAAACCAAAAATAATAGGGGGAATTGGAGGTTTTA
TCAAAGTAAGACAGTATGATCAGGTACCCATAGAAATCTGTGGACATAAAGCTATAGGTACAGTATTAGTAGGACCTACA
CCTGTCAACATAATTGGAAGAAATCTGTTGACTCAACTTGGTTGCACTTTAAATTTT
>AF373733
CCTCAGATCACTCTTGGGCAACGACCCCTCGTCACAGTAAAGATAGGGGGGCAGCTAAAGGAAGCTCTATTAGATACAGG
AGCAGATGATACAGTATTAGAAGAAATGAGTTTGCCACGAAGATGGAAACCAAAAATGATAGGGGGAATTGGAGGTTTTA
TCAAAGTAAGACAGTATGATCAGATACCCATAGAAATATGTGGTCATAAAGCTATAGGTACAGTATTAGTGGGACCTACA
CCTGTCAACATAATTGGAAGAAATCTGTTGACTCAGATTGGTTGCACTTTAAATTTT
>AF373734
CCTCAGATCACTCTTTGGCAACGACCCCTCGTCACAATAAAGATAGGGGGGCAACTAAAGGAAGCTCTATTAGATACAGG
AGCAGATGATACAGTATTAGAGGAAATGGCTTTGCCAGGAAAATGGAAACCAAAAATGATAGGGGGAATTGGAGGTTTTA
TCAAAGTAAGACAGTATGATCAGATACCCATAGAAATTTGTGGACATAGAGCTATAGGTACAGTATTAGTAGGACCTACA
CCTGTCAACATAATTGGAAGAAATCTGTTGACTCAGATTGGTTGCACTTTAAATTTT
>AF373735
CCTCAAATTACTCTTTGGCAACGACCCCTCGTCACAATAAAGGTAGGGGGGCAACTAAAGGAAGCTCTATTAGATACAGG
AGCAGATGATACAGTATTAGAAGAAATGAATTTGCCAGGAAAATGGAAACCAAAAATGATAGGGGGAATTGGGGGTTTTA
TCAAAGTAAGACAGTATGATCAGATACCCATAGAAATCTGTGGGCATAAAGCTATAGGTACAGTATTAGTAGGACCTACA
CCTGTCAACATAATTGGAAGAAATCTGTTGACTCAGCTTGGTTGCACTTTAAATTTT
>AF373736
CCTCAGATCACTCTTTGGCAACGACCCCTCGTCACAATAAAGATAGGGGGGCAGCTAAAGGAAGCTCTATTAGATACAGG
AGCAGATGATACAGTATTAGAAGACATGAGTTTGCCTGGAAGATGGAAACCAAAAATGATAGGGGGAATTGGAGGTTTTA
TCAAAGTAAGACAGTATGATCAGATACCCATAGAAATTTGTGGGCATAAAGCTGTAGGTACAATATTAGTAGGACCTACA
CCTGTCAACATAATTGGAAGAAATCTGTTGACTCAAATTGGTTGCACTTTAAATTTT
>AF373737
CCTCAGATCACTCTTTGGCAACGACCCCTCGTCTCAATAAAGATAGGGGGGCAATTAAAGGAAGCTCTATTAGATACAGG
AGCAGATGATACAGTATTAGAAGAAATGAATTTGCCAGGAAAATGGAGACCAAAAATGATAGGGGGAATTGGAGGTTTTA
TCAAAGTAAGACAGTATGATCAGATACCCATAGAAATCTGTGGGCATAAAGCTATAGGTACAGTGTTAATAGGACCTACA
CCTGTCAACATAATTGGAAGAAATCTGTTGACTCAGCTTGGTTGCACCTTAAATTTT
>AF538304
CCTCAGATCACTCTTTGGCAACGACCCCTCGTTACAATAAAGATAGGGGGGCAACTAAAGGAAGCTCTATTAGATACAGG
AGCAGATGATACAGTATTAGAAGAAATGAATTTGCCAGGAAGATGGAAACCAAAAATGATAGGGGGAATTGGAGGTTTTA
TCAAAGTAAGACAGTATGATCAGATACTCATAGAAATCTGTGGACATAAAGCTATAGGTACAGTGTTAGTAGGACCTACA
CCTGTCAACATAATTGGAAGAAATCTGTTGACTCAGATTGGTTGCACCTTAAATTTT
>AF538305
CCTCAGATCACTCTTTGGCAGCGACCCCTCGTCACAATAAAGATAGGGGGGCAACTAAAGGAAGCTCTATTAGATACAGG
AGCAGATGATACAGTATTAGAAGAAATGAATTTGCCAGGAAGATGGAAACCAAAAATGATAGGGGGAATTGGAGGTTTTA
TCAAAGTAAGACAGTATGATCAGATACCTGTAGAAATCTGTGGACATAAAGCTATAGGTACAGGATTAGTAGGACCTACA
CCTGTCAACATAATTGGAAGAAATTTGTTGACTCAGATTGGTTGCACCTTAAATTTT
>AF538306
CCTCAAATCACTCTTTGGCAGCGACCCCTCGTCACAATAAAGATAGAGGGGCAGCTAAAGGAAGCTCTATTAGATACAGG
AGCAGATGATACAGTATTAGAAGAAATGAATTTGCCAGGAAGATGGAAACCAAAAATGATAGGGGGAATTGGAGGTTTTA
TCAAAGTAAGACAGTATGATCAGATACTAATAGAAATCTGTGGACATAAAGCTATAGGTACAGTATTAGTAGGACCTACA
CCTGTCAACATAATTGGAAGAAATCTGTTGACTCAGATTGGTTGCACCTTAAATTTT
>AF538307
CCTCAGATCACTCTTTGGCAGCGACCCCTCGTCACAATAAAGATAGGGGGGCAACTAAAGGAAGCTCTATTAGATACAGG
AGCAGATGATACAGTATTAGAAGAAATGAATTTGCCAGGAAGATGGAAGCCAAAAATGATAGGGGGAATTGGAGGTTTTA
TCAAAGTAAGACAGTATGATCAGATAGCCATAGAAATCTGTGGACATAAAGCTATAGGTACAGTATTAATAGGACCTACA
CCTGTCAACATAATTGGAAGAAATCTGTTGACTCAGATTGGTTGCACCTTAAATTTT
>AJ270546
CCTCAAATCACTCTTTGGCAACGACCCCTCGTCACAATAAGGATAGGGGGGCAACTAAAGGAAGCTCTATTAGATACAGG
AGCAGATGATACAGTATTAGAAGAAATGAGTTTACCAGGAAGATGGAAACCAAAAATGATAGGGGGAATTGGAGGTTTTA
TCAAAGTAAGACAGTATGATCAGATACTTGTAGAAATCTGTGGACATAAAGCCATAGGTACAGTATTAATAGGACCTACA
CCTGTCAACATAATTGGAAGAAATCTGTTGACTCAGCTTGGTTGCACTTTAAATTTT
>AJ270548
CCTCAGATCACTCTTTGGCAACGACCCCTCGTCACAATAAAGATAGGGGGACAACTAAAGGAAGCTCTCTTAGATACAGG
AGCAGATGATACAGTATTAGAAGAAATGCATTTGCCAGGAAAATGGAAACCAAAAATGATAGGGGGAATTGGAGGTTTTA
TCAAAGTAAGACAGTATGATCAGATAGCCATAGAAATCTGTGGACATAAAGCTATAGGTACAGTATTAATAGGACCTACA
CCTGTCAACATAATTGGAAGAAATCTGTTGACTCAGATTGGTTGTACTTTAAATTTT
>AJ271445
CCTCAGATCACTCTTTGGCAACGACCCATCGTCACAATAAAGATAGGGGGGCAGCTAAAGGAAGCTCTATTAGATACAGG
AGCAGATGATACAGTATTAGAAGACATGAATTTGCCAGGAAGATGGAAACCAAAAATGATAGGGGGAATTGGAGGTTTTA
TCAAAGTAAAACAATATGATCAGATACTCGTAGAAATCTGCGGACATAAAGCTATAGGTACAGTATTAGTAGGACCTACA
CCTGTCAACATAATTGGAAGAAATCTGTTGACTCAGCTTGGTTGCACTTTAAATTTT
>AM181791
CCTCAAATCACTCTTTGGCAACGACCCTTAGTCGAAATAAAGGTAGGAGGGCAGCTAAAGGAAGCTCTATTAGATACAGG
AGCAGATGATACAGTATTAGAAGAAATGACCTTACCAGGAAGATGGAAACCAAAAATGATAGGAGGAATTGGAGGTTTTA
TCAAAGTAAGACAGTATGATCAGATACCCATAGAAATATGTGGACATAAAGCTATAGGTACAGTATTAGTAGGACCTACA
CCTGTCAACATAATTGGAAGAAATCTGTTGACTCAGATTGGCTGCACTTTAAATTTT
>AY037268
CCTCAGATCACTCTTTGGCAACGACCCATCGTCACAATAAAAATAGGGGGGCAACTAAAGGAAGCTCTATTAGATACAGG
AGCAGATGATACAGTATTAGAAGAAATGAGTTTACCAGGAAGATGGAAACCAAAAATGATAGGGGGAATTGGAGGTTTTA
TCAAAGTAAGACAGTATGATCAGGTACCCATAGAAATCTGTGGACATAAAGCTATAGGTACAGTATTAGTAGGACCTACA
CCTGTCAACATAATTGGAAGAAATCTGTTGACTCAGCTTGGTTGCACTTTAAATTTT
>AY037269
CCTCAAATCACTCTTTGGCAACGACCCCTTGTCACAATAAAGGTAGGGGGGCAACTAAGGGAAGCTCTATTAGATACAGG
AGCAGATGATACAGTATTAGAAGAAATAGATTTGCCAGGAAGATGGAAACCAAAAATGATAGGGGGAATTGGAGGTTTTA
TCAAAGTAAGACAGTATGATCAGATAACTGTAGAAATCTATGGAAAGAAAGCTATAGGTACAGTATTAGTAGGACCTACA
CCTGTCAACATAATTGGAAGAAATCTGTTGACTCAGCTTGGCTGCACTTTAAATTTT
>AY037270
CCTCAAATCACTCTTTGGCAACGACCCCTAGTCAAAATAAAAGTAGGGGGGCAACTAAAGGAAGCTCTATTAGATACAGG
AGCAGATGATACAGTACTAGAAGACATGAATTTGCCAGGAAAATGGAAACCAAAAATGATAGGGGGAATTGGAGGTTTTA
TCAAAGTAAAGCAGTATGATCAGATACCCATAGAAATCTGCGGGCATAAAGCTATAGGTACAGTATTAGTAGGACCTACA
CCTGTCAACATAATTGGAAGAAATTTGTTGACTCAGATTGGTTGCACTTTAAATTTT
>AY037282
CCTCAGATCACTCTTTGGCAACGACCCATCGTCACAATAAAGATAGGGGGGCAACTAAAAGAAGCTCTATTAGATACAGG
AGCAGATGATACAGTATTAGAAGAAATGAATTTGCCAGGAAGATGGAAACCAAAAATGATAGGGGGAATTGGAGGATTTA
TCAAAGTAAGACAGTATGATCAGATACTTGTAGAAATCTGTGGACATAAAGCTATAGGCACAGTGTTAGTAGGACCTACA
CCTGTCAACATAATTGGAAGAAATCTGTTGACTCAGATTGGCTGCACTTTAAATTTT
>AY165185
CCTCAGATCACTCTTTGGCAACGACCCCTCGTCACAATAAAGATAGGGGGGCAACTAAAAGAAGCTCTATTAGACACAGG
AGCAGATGATACAGTACTAGAAGAAATGAATTTGCCAGGGAGATGGAAACCAAAAATGATAGGAGGAATTGGAGGTTTTA
TCAAAGTAAGACAGTATGATCAGATACCCATAGAAATCTGTGGACATAAAGCTATAGGTACAGTATTAATAGGACCTACA
CCTGTCAACATAATTGGAAGAAATCTGTTGACTCAGATTGGTTGCACTTTAAATTTT
>AY165188
CCTCAGATCACTCTTTGGCAACGACCCCTCGTCACAATAAAGATAGGGGGGCAACTAAAGGAAGCTCTATTAGATACAGG
AGCAGATGATACAGTATTAGAAGAAATGTGTTTGCCAGGAAGATGGAAACCAAAAATGATAGGGGGAATTGGAGGTTTTA
TCAAAGTAAGACAGTATGATCAGATACCCATAGAAATCTGTGGACAGAAAGCAATAGGTACAGTATTAGTAGGACCTACA
CCTGTCAACATAATTGGAAGAAATCTGTTGACTCAGATTGGCTGCACTTTAAATTTT
>AY165189
CCTCAGATCACTCTTTGGCAACGACCCATCGTCACAGTAAAGATAGGGGGGCAACTAAAGGAAGCTCTATTAGATACAGG
AGCAGATGATACAGTATTAGAAGAAATAACTTTGCCAGGAAGATGGAAACCAAAAATGATAGGGGGAATTGGAGGTTTTA
TCAAAGTAAGGCAGTATGATCAGATACCCATAGAAATCTGTGGACA-AGAGCTATAGGTACAGTACTAGTAGGACCTACA
CCTGTCAACATAATTGGAAGAAATCTGTTGACT-AAATTGGTTGCACTTTAAATTTT
>AY165190
CCTCAAATCACTCTTTGGCAACGACCCCTAGTCAACATAAAGATAGGGGGGCAAGTAAAGGAAGCTCTATTAGATACAGG
AGCAGATGATACAGTATTAGAAGAAATGAATTTGCCAGGAAAATGGAAACCAAAAATGATAGGGGGAATTGGAGGTTTTA
TCAAAGTAAGACAGTATGATCAGATACTTATAGAAATCTGTGGACATAAAGCTATAGGTACAGTATTAGTAGGACCTACA
CCTGTCAACATAATTGGAAGAAATCTGTTGACTCAGATTGGCTGCACTTTAAATTTT
>AY165193
CCTCAGATCACTCTTTGGCAACGACCCCTAGTTGCAATAAAGATAGGGGGGCAACTAAAGGAAGCTCTATTAGATACAGG
AGCAGATGATACAGTATTAGAAGACATGGATTTACCAGGAAGATGGAAACCAAAAATGATAGGGGGAATTGGAGGTTTTA
TCAAAGTAAGACAATATGATCAGATACCCATAGAAATCTGTGGGCATAAAGCTATAGGTACAGTATTAGTAGGACCTACA
CCTGTCAACATAATTGGAAGGAACCTGTTGACTCGGATTGGTTGCACTTTAAACTTC
>AY165195
CCTCAGATCACTCTTTGGCAACGACCCCTCGTCACAATAAAGGTAGGGGGGCAGCTAAAGGAAGCTCTATTAGATACAGG
AGCAGATGATACAGTATTAGAAGAAATGAGTTTGCCAGGGAGATGGAAACCAAAAATGATAGGGGGAATTGGAGGTTTTA
TCAAAGTAAGACAGTATGATCAGATATCCATAGAAATCTGTGGACATAAAGCTATAGGTACAGTATTAGTAGGACCTACA
CCTGTCAACATAATTGGAAGAAATCTGTTGACTCAGATTGGTTGCACTTTAAATTTT
>AY165197
CCTCAGATCACTCTTTGGCAGCGACCCCTAGTCACAATAAAGATAGGGGGGCAACTAAAGGAAGCTCTATTAGATACAGG
AGCAGATGATACAGTATTAGAAGAAATGAGTTTGCCAGGAAAATGGAAGCCAAAAATGATAGGGGGAATTGGAGGTTTTA
TCAAAGTAAAACAGTATGATCACATACCCATAGAAATCTGTGGACACAAAGCTATAGGTACAGTATTAGTAGGACCTACA
CCTATCAACATAATTGGAAGAAATCTGTTGACTCAGCTTGGTTGCACTTTAAATTTC
>AY165198
CCTCAAATCACTCTTTGGCAGCGACCCCTCGTCACAATAAAGATAGGGGGGCAATTAAAGGAAGCTCTATTAGATACAGG
AGCAGATGATACAGTATTAGAAGACATGGATTTGCCAGGAAGATGGAAACCAAAAATGATAGGGGGAATTGGAGGTTTTA
TCAAAGTAAGACAGTATGATCAGATACTCATAGAAATCTGTGGACACAAAGCTATAGGTACAGTATTAGTAGGACCTACA
CCTGTCAACATAATTGGAAGGAATCTGTTGACTCAGATTGGTTGCACCTTAAATTTT
>AY165199
CCTCAGATCACTCTTTGGCAACGACCCCTTGTCACAATAAAGATAGGAGGGCAAATAAAGGAAGCTCTATTAGATACAGG
AGCAGATGATACAGTATTAGAAGAAATGAATTTGCCAGGGAGGTGGAAACCAAAAATGATAGGGGGAATTGGAGGTTTTA
TCAAAGTAAGACAGTATGATCAGGTACATATAGAAATCTGTGGACATAAAGCTGTAGGTACAGTATTAATAGGACCTACA
CCAGTCAACATAATTGGAAGAAATCTGTTGACTCAGCTTGGTTGTACTTTAAATTTC
>AY165200
CCTCAAATCACTCTTTGGCAACGACCCCTCGTCACAGTAAAGATAGGGGGACAACTAAAGGAAGCTCTATTAGATACAGG
AGCAGATGATACAGTATTAGAAGAAATGAGTTTGCCAGGAAGATGGAAACCAAAAATGATAGGGGGAATTGGAGGTTTTA
TCAAAGTAAGACAGTATGATCAGATACTCATAGAAATCTGCGGACATAAAGCTATAGGTACAGTATTAATAGGACCTACA
CCTGTCAACATAATTGGAAGAAATCTGTTGACTCAGATTGGTTGCACTTTAAATTTT
>AY165201
CCTCAAATCACTCTTTGGCAACGACCCCTCGTCACAATAAGGATAGGGGGGCAACTAAAGGAAGCTCTATTAGATACAGG
AGCAGATGATACAGTATTAGAAGACATGAATTTGCCAGGAAGATGGAAACCAAAAATGATAGGGGGAATTGGAGGTTTTA
TCAAAGTAAGACAGTATGATCAGATACCCATAGAAATTTGTGGACATAAGGCTATAGGTACAGTATTAGTAGGGCCTACA
CCTGTCAACATAATTGGAAGAAATCTGTTGACTCAGCTTGGATGCACTTTAAATTTT
>AY165202
CCTCAGATCACTCTTTGGCAACGACCCCTCGTCACAATAAAGATAGGGGGGCAGCTAAAGGAAGCTCTATTAGATACAGG
AGCAGATGATACAGTATTAGAAGAAATGGATTTGCCAGGAAGATGGAAACCAAAAATGATAGGGGGAATTGGAGGTTTTA
TCAAAGTAAGACAGTATGATCAGATACCCATAGAAATCTGCGGACATAAAACTATAGGTACAGTATTAATAGGACCTACA
CCTGTCAACATAATTGGAAGAAATCTGTTGACTCAGCTTGGTTGCACTTTAAATTTT
>AY165203
CCTCAGATCACTCTTTGGCAACGACCCCTCGTCACAATAAAGATAGGGGGGCAACTAAAGGAAGCTCTGTTAGATACAGG
AGCAGATGACACAGTATTAGAAGACATGAATTTGCCAGGAAGATGGAAACCAAAAATGATAGGGGGAATTGGAGGTTTTA
TCAAAGTAAGACAGTATGATCAGATACCCATAGAAATTTGTGGACATAAAGCTATAGGTACAGTATTAGTAGGACCTACA
CCTGTCAACATAATTGGAAGAAATCTGTTGACTCAGATTGGTTGTACTTTAAATTTT
>AY165204
CCTCAAATCACTCTTTGGCAACGACCCCTCGTCACAATAAAGATAGGGGGGCAACTAAAGGAAGCTCTATTAGATACAGG
AGCAGATGATACAGTATTAGAAGACATAAATTTGCCAGGAAGATGGAAACCAAAAATGATAGGGGGAATTGGAGGTTTTA
TCAAAGTAAGACAGTATGATCAAGTACCCATAGAAATCTGTGGACATAAAGCTATAGGTACAGTATTAATAGGACCTACA
CCTGTCAACATAATTGGAAGGAATCTGTTGACTCAGCTTGGTTGCACTTTAAATTTT
>AY165210
CCTCAAATCACTCTTTGGCAACGACCCCTCGTCACAATAAAGATAGGGGGGCAACTAAAGGAAGCTCTATTAGATACAGG
AGCAGATGATACAGTATTAGAAGAAATGAATTTGCCAGGAAGATGGAAACCAAAAATGATAGGGGGAATTGGAGGTTTTA
TCAAAGTAAGACAGTATGATCAGATACCCATAGAAATCTGTGGACATAAAGCTATAGGTACAGTATTAATAGGACCTACA
CCTGTCAACATAATTGGAAGAAATCTGTTGACTCAGCTTGGTTGCACTTTAAATTTT
>AY165217
CCTCAAATCACTCTTTGGCAACGACCCCTAGTCACAATAAAGATAGGGGGGCAACTAAAGGAAGCTCTATTAGATACAGG
AGCAGATGATACAGTATTAGAAGAAATGAATTTGCCAGGAAAATGGAAACCAAAAATGATAGGGGGAATTGGAGGGTTTA
TCAAAGTAAGACAGTATGATCAGATACCCATAGAAATTTGTGGACATAAAGCTATAGGTACAGTATTAGTAGGACCTACA
CCTGTCAACATAATTGGAAGAAATCTGTTGACTCAGCTTGGTTGCACTTTAAATTTT
>AY165222
CCTCAAATCACTCTTTGGCAACGACCCCTCGTCACAATAAAGATAGGGGGGCAACTAAAGGAAGCTCTATTAGATACAGG
AGCAGATGATACAGTATTAGAAGAAATGGATTTGCCAGGAAGATGGAAACCAAAAATGATAGGGGGAATTGGAGGTTTTA
TCAAAGTAAGACAGTATGATCAGATACTTGTAGAAATCTGTGGACATAAAGCTATAGGTACAGTATTAGTAGGACCTACA
CCTGTCAACATAATTGGAAGAAATCTGTTGACTCAGATTGGCTGCACTTTAAATTTT
>AY165227
CCTCAAATCACTCTTTGGCAACGACCCCTCGTCACAATAAAGATAGGGGGGCAGCTAAAGGAAGCTCTATTAGATACAGG
AGCAGATGATACAGTATTAGAAGAAATGAATTTGCCAGGAAGATGGAAACCAAAAATGATAGGGGGAATTGGAGGTTTTA
TCAAAGTAAGACAGTATGATCAGATACCCATAGAAATCTGTGGACATAAAGCTATAGGTACAGTATTAGTAGGACCTACA
CCTGTCAACATAATTGGAAGAAATCTGTTGACTCAGATTGGTTGCACTTTAAATTTT
>AY165228
CCTCAGATCACTCTTTGGCAACGACCCCTCGTCACAATAAAGATAGGGGGGCAACTAAAGGAAGCTCTGTTAGATACAGG
AGCAGATGATACGGTATTAGAAGAAATGAATTTACCAGGAAAATGGAAACCAAAAATGATAGGGGGAATTGGAGGGTTTA
TCAAAGTAAGACAGTATGATCAGGTACTCATAGAAATTTGTGGCCATAAAGCTATAGGTACAGTATTAGTAGGACCTACA
CCTGTCAACATAATTGGAAGAAATCTGTTGACTCAGCTTGGTTGCACTTTAAATTTT
>AY165229
CCTCAGATCACTCTTTGGCAACGACCCCTCGTCACAATAAAGATAGGGGGGCAACTAAAGGAAGCTCTATTGGATACAGG
AGCAGATGATACAGTATTAGAAGACATAAATTTGCCAGGAAAATGGAAACCAAAAATGATAGGGGGAATTGGAGGTTTTA
TCAAAGTAAGACAGTATGATCAGATACCCATAGAAATCTGTGGATATAAAGCTATAGGTACAGTATTAGTAGGACCTACA
CCTGTCAACATAATTGGAAGAAATCTGTTGACTCAAATTGGTTGTACTTTAAATTTT
>AY165231
CCTCAAATCACTCTTTGGCAACGACCCCTCGTCACAATAAAGATAGGGGGGCAACTAAAGGAAGCTCTATTAGATACAGG
AGCAGATGATACAGTATTAGAAGACATGAATTTGCCAGGAAGATGGAAACCAAAAATGATAGGGGGAATTGGAGGTTTTA
TCAAAGTAAGACAGTATGATCAGATACCCATAGAAATATGTGGACATAAAGCTATAGGTACAGTATTAGTAGGACCTACA
CCTGTCAACATAATTGGAAGAAATCTGTTGACTCAGATTGGTTGCACTTTAAATTTT
>AY165232
CCTCAAATCACTCTTTGGCAACGACCCCTCGTCACAATAAAGATAGGGGGGCAACTAAAGGAAGCTCTATTAGATACAGG
AGCAGATGACACAGTATTAGAAGAAATGAGTTTGCCAGGAAGATGGAAACCAAAAATGATAGGGGGAATTGGAGGTTTTA
TCAAAGTAAGACAGTATGATCAGATACCTGTAGAAATCTATGGACATAAAGCTATAGGTACAGTATTAATAGGACCTACA
CCTGTCAACATAATTGGAAGAAATTTGTTGACTCAGATTGGTTGCACTTTAAATTTT
>AY165233
CCTCAGATCACTCTTTGGCAACGACCCCTCGTCACAATAAGGGTAGGGGGGCAACTAAAGGAAGCTCTATTAGATACAGG
AGCAGATGATACAGTATTAGAAGAAATGAGTTTGCCAGGAAGATGGAAACCAAAAATGATAGGAGGAATTGGAGGTTTTA
TCAAAGTAAAACAGTATGATCAGATACCCATAGAAATCTGTGGACATAAAGCTATAGGTACAGTATTAGTAGGACCTACA
CCTGTTAACATAATTGGAAGAAATCTGTTGACTCAGCTTGGTTGCACTTTAAATTTT
>AY165234
CCTCAGATCACTCTTTGGCAACGACCCCTCGTCACAATAAAGATAGGGGGGCAACTAAAGGAAGCTCTATTAGATACAGG
AGCAGATGATACAGTATTAGAAGACATGAATTTGCCAGGAAGATGGAAACCAAAAATGATAGGGGGAATTGGAGGGTTTA
TCAAAGTAAGACAGTATGATCAGATACCCATAGAGATTTGTGGACATAAAGCTATAGGTACAGTATTAATAGGACCTACA
CCTGTCAACATAATTGGAAGAAATCTGTTGACTCAGATTGGTTGCACTTTAAATTTT
>AY165236
CCTCAGATCACTCTTTGGCAACGACCCCTCGTCACAATAAAGATAGGGGGGCAACTAAAGGAAGCTCTATTAGATACAGG
AGCAGATGATACAGTATTAGAAGACATGAATTTGCCAGGAAGATGGAAACCAAAAATGATAGGGGGAATTGGAGGTTTTA
TCAAAGTAAAACAGTATGATCAGATACCCATAGAAATCTGTGGACATAAAGCTGTAGGTACAGTATTAATAGGACCTACA
CCTGTCAACATAATTGGAAGAAATCTGTTGACTCAGCTTGGTTGCACTTTAAATTTT
>AY165238
CCTCAGATCACTCTTTGGCAACGACCCCTCGTCACAATAAAGATAGGGGGGCAGCTAAAGGAAGCTCTATTAGATACAGG
AGCAGATGATACAGTAGTAGAAGAAATGAATTTGCCAGGAAGGTGGAAACCAAAAATGATAGGGGGAATTGGAGGTTTTA
TCAAAGTAAGACAGTATGATCAGATAGTTGTAGAAATCTGTGGACATAAAGCTATAGGTACAGTATTAGTAGGACCTACA
CCTGTCAACATAATTGGAAGGAATCTGTTGACTCAGCTTGGTTGCACTTTAAATTTT
>AY165241
CCTCAGATCACTCTTTGGCAACGACCCCTCGTCACAATAAAAGTAGGGGGACAACTAAAGGAAGCTCTATTAGATACAGG
AGCAGATGATACAGTATTAGAAGACATGAGTTTGCCAGGAAAATGGAAACCAAAAATGATAGGGGGAATTGGAGGTTTTA
TCAAAGTAAGACAGTATGATCAAATACCCATAGAAATCTGTGGGCATAAAGCTATAGGTACAGTATTAGTAGGACCTACA
CCTGTCAACATAATTGGAAGAAATCTGTTGACTCAGATTGGTTGCACTTTAAATTTT
>AY165242
CCTCAGATCACTCTTTGGCAACGACCCCTCGTCACAATAAGAATAGGAGGGCAATTAAAGGAAGCTCTATTAGATACAGG
AGCGGATGATACAGTATTAGAAGAAATGGATTTGCCAGGAAGATGGAAACCAAAAATGATAGGGGGAATTGGAGGTTTTA
TCAAAGTAAGACAGTATGATCAAATACCCATAGATATCTGTGGACATAAAGCTATCGGTACAATATTAGTAGGACCCACA
CCTGTCAACATAATTGGAAGAAATCTGTTGACGCAGATTGGTTGCACTTTAAATTTT
>AY165245
CCTCAGATCACTCTTTGGCAACGACCCCTCGTCACAATAAAGGTAGGGGGGCAACTAAAGGAAGCTCTATTAGATACAGG
AGCAGATGATACAGTATTAGAAGACATGGATTTGCCAGGAAGATGGAAACCAAAAATGATAGGGGGAATTGGAGGTTTTA
TCAAAGTAAGACAGTATGAGCAGATACTCATAGAAATTTGTGGACATAAAGCTATAGGTACTGTATTAGTAGGACCTACA
CCTGTCAACATAATTGGAAGAAATCTGTTGACTCAGATTGGTTGCACTTTAAATTTT
>AY165246
CCTCAAATCACTCTTTGGCAACGACCCCTCGTCACAATAAAGATAGGGGGGCAGCTAAAGGAAGCTCTATTAGATACAGG
AGCAGATGATACAGTATTAGAAGACATGAATTTGCCAGGAAGATGGAAACCAAAAATGATAGGGGGAATTGGAGGTTTTA
TCAAAGTAAGACAGTATGATCAGATACCCATAGAAATATGTGGACATAAAGCTATAGGTACAGTATTAGTAGGACCTACA
CCTGTCAACATAATTGGAAGAAATCTGTTGACTCAGATTGGTTGCACTTTAAATTTT
>AY165247
CCTCAGATCACTCTTTGGCAACGACCCCTCGTCACAATAAAGGTAGGAGGGCAACTAAAGGAAGCTCTATTAGATACAGG
AGCAGATGATACAGTATTAGAAGAAATAGATTTGCCAGGAAGATGGAAACCAAGAATGATAGGGGGAATTGGAGGTTTTA
TCAAAGTAAAACAGTATGATCAGATACCCATAGAAATATGTGGACATAAAGCTATAGGTACAGTATTAGTAGGACCTACA
CCTGTCAACATAATTGGAAGAAATCTGTTGACTCAGCTTGGTTGCACTTTAAATTTT
>AY165250
CCTCAGATCACTCTTTGGCAACGACCCCTTGTCACAATAAAGATAGGGGGGCAACTAAAAGAAGCTCTATTAGATACAGG
AGCAGATGATACAGTATTAGAAGACATGAGTTTGCCAGGAAGATGGAAACCAAAAATGATAGGGGGAATTGGAGGTTTTA
TCAAAGTAAAACAGTATGATCAAATACCCATAGAAATCTGTGGACATAAAGCTATAGGTACAGTATTAATAGGACCTACA
CCTGTTAACATAATTGGAAGGAATCTGTTGACTCAGCTTGGTTGCACTCTAAATTTT
>AY165251
CCTCAAATCACTCTTTGGCAGCGACCCCTAGTCACAATAAAGATAGGAGGGCAACTAAAGGAAGCCCTATTAGATACAGG
AGCAGATGATACAGTATTAGAAGAAATGAATTTGCCAGGAAAATGGAAACCAAAAATGATAGGGGGAATTGGAGGTTTTA
TCAAAGTAAGACAGTATGATCAGATACCCATAGAAATCTGTGGGCATAAAGCTATAGGTACAGTATTAGTAGGACCTACG
CCTGTCAACATAATTGGAAGAAATCTGTTGACTCGGATTGGTTGCACTTTAAATTTT
>AY165254
CCTCAGATCACTCTTTGGCAACGACCAGTAGTCACAATAAAGATAGGGGGGCAACTAAAGGAAGCTCTATTAGATACAGG
AGCAGATGATACAGTATTAGAAGACATGAGTTTGCCAGGAAAATGGAAACCAAAAATGATAGGGGGAATTGGAGGTTTTA
TCAAAGTAAGACAGTATGATCAGATACCCATAGAAATCTGTGGACATAAAGCTATAGGTACAGTATTAGTAGGACCTACA
CCTGTCAACATAATTGGAAGAAATCTGTTGACTCAGCTTGGTTGTACTTTAAATTTT
>AY165256
CCTCAGATCACTCTTTGGCAACGACCCCTCGTCTCAATAAAGATAGGGGGGCAAGTAAAGGAAGCTCTATTAGATACAGG
AGCAGATGATACAGTATTAGAAGACATGAATTTGACAGGAAGATGGAGACCAAAAATGATAGGGGGAATTGGAGGTTTTA
TCAAGGTAAAACAGTATGATCAGATACCCATAGAAATTTGTGGACATAAAGCTATAGGTACAGTATTAGTAGGACCTACA
CCTATCAACATAATTGGAAGAAATCTGTTGACTCAGCTTGGGTGCACTTTAAATTTT
>AY165259
CCTCAAATCACTCTTTGGCAACGACCCCTCGTCACAATAAAGATAGGGGGGCAACTAAAGGAAGCTCTATTAGATACAGG
AGCAGATGATACAGTATTAGAAGAGATGAATTTGCCAGGAAAATGGAAACCAAAAATGATAGGGGGAATTGGAGGTTTTA
TCAAAGTAAGACAGTATGATCAGATACTCATAGAAATTTGTGGACATAAAGCTATAGGTACAGTATTAGTAGGACCTACA
CCTGTCAACATAATTGGAAGAAATCTGTTGACTCAGATTGGATGTACTTTAAATTTT
>AY165261
CCTCAAATCACTCTTTGGCAACGACCCCTCGTCACAATAAAGATAGGGGGGCAACTGAAGGAAGCTCTATTAGATACAGG
AGCAGATGATACAGTATTAGAAGAAATGAATTTGCCAGGAAGATGGAAACCAAAAATGATAGGGGGAATTGGAGGTTTTA
TCAAAGTAAGACAGTATGATCAGATACCCATAGAAATCTGTGGACATAAAGCTATAGGTACAGTATTAGTAGGACCTACA
CCTGTCAACATAATTGGAAGAAATCTGTTGACTCAGATTGGTTGTACTTTAAATTTT
>AY165262
CCTCAGATCACTCTTTGGCAACGACCCCTTGTCACAATAAAGATAGAAGGTCAACTAAAGGAAGCTTTATTAGATACAGG
AGCAGATGATACAGTATTAGAAGAAATGAATTTGCCAGGAAGATGGAAACCAAAAATGATAGGGGGAATTGGAGGTTTTA
TCAAAGTAAGACAGTATGATCAGGTATCCATAGAAATCTGTGGACATAAAGCTATAGGTACAGTATTAGTAGGACCTACA
CCTGTCAACATAATTGGAAGAAATCTGTTGACTCAGATTGGTTGCACTTTAAATTTT
>AY165264
CCTCAGATCACTCTTTGGCAACGACCCCTCGTCACAATAAAGATAGGGGGGCAACTAAAAGAAGCTCTATTAGACACAGG
AGCAGATGATACAGTACTAGAAGAAATGAATTTGCCAGGGAGATGGAAACCAAAAATGATAGGAGGAATTGGAGGTTTTA
TCAAAGTAAGACAGTATGATCAGATACCCATAGAAATCTGTGGACATAAAGCTATAGGTACAGTATTAATAGGACCTACA
CCTGTCAACATAATTGGAAGAAATCTGTTGACTCAGATTGGTTGCACTTTAAATTTT
>AY165267
CCTCAAATCACTCTTTGGCAACGACCCCTAGTCATAGTAAAGATAGGGGGGCAACTAAAGGAAGCTCTATTAGATACAGG
AGCAGATGATACAGTATTAGAAGAAATGAATTTACCAGGGAAATGGAAACCAAAAATGATAGGGGGAATTGGAGGTTTTA
TTAAAGTAAGACAGTATGATCAGGTACCCATAGAAATCTGTGGACATAAAGCGATAGGTACAGTATTAGTAGGACCTACA
CCTGTCAACATAATTGGAAGAAATCTGTTGACTCAGCTCGGTTGCACCTTAAATTTT
>AY165268
CCTCAAATCACTCTTTGGCAGCGACCCATAGTCACAATAAAAATAGGGGGGCAGCTAAAGGAAGCTCTATTAGATACAGG
AGCAGATGATACAGTATTAGAAGAAATGAATTTGCCAGGAAGATGGAAACCAAAAATGATAGGGGGAATTGGAGGTTTTA
TCAAAGTAAGACAGTATGATCAGATATCCATAGAAATCTGTGGACATAAAGCTATAGGTACAGTATTAGTAGGACCTACA
CCTGTCAACATAATTGGAAGAAATCTGTTGACTCAACTTGGTTGCACTTTAAATTTT
>AY165269
CCTCAAATCACTCTTTGGCAACGACCCCTCGTCACAATAAGGATAGGGGGGCAACTAAAGGAAGCTCTATTAGATACAGG
AGCAGATGATACAGTATTAGAAGAAATGAGTTTGCCAGGAAAATGGAAACCAAAAATGATAGGGGGAATTGGAGGTTTTA
TCAAAGTAAGACAGTATGATCAAATACTCATAGAAATCTGTGGACATAAAGCTATAGGTACAGTATTAATAGGACCTACA
CCTGTCAACATAATTGGAAGAAATCTGTTGACTCAGATTGGTTGCACTTTAAATTTT
>AY165270
CCTCAGATCACTCTTTGGCAACGACCCCTCGTCACAATAAGAATAGGAGGGCAATTAAAGGAAGCTCTATTAGATACAGG
AGCGGATGATACAGTATTAGAAGAAATGGATTTGCCAGGAAGATGGAAACCAAAAATGATAGGGGGAATTGGAGGTTTTA
TCAAAGTAAGACAGTATGATCAAATACCTATAGATATCTGTGGACATAGAGCTATCGGTACAGTATTAGTAGGACCCACA
CCTGTCAACATAATTGGAAGAAATCTGTTGACGCAGATTGGTTGCACTTTAAATTTT
>AY165271
CCTCAAATCACTCTTTGGCAACGACCCCTCGTTACAATAAAGATAGGGGGGCAACTAAAGGAAGCTCTATTAGATACAGG
AGCAGATGATACAGTATTAGAAGACATGACTTTGCCAGGAAGATGGAAACCAAAAATGATAGGGGGAATTGGAGGTTTTA
TCAAAGTAAGACAGTATGATCAGATACCCATAGAAATCTGTGGACATAAAGCTATAGGTACAGTATTAGTAGGACCTACA
CCTGTCAACATAATTGGAAGAAATCTGTTGACCCAGATTGGCTGCACTTTAAATTTT
>AY165273
CCTCAGATCACTCTTTGGCAACGACCCCTCGTCACAATAAAGATAGGGGGACAACTAAAGGAAGCTCTATTAGATACAGG
AGCAGATGATACAGTATTAGAAGAAATGAATTTGCCAGGAAGATGGAAACCAAAAATGATAGGGGGAATTGGAGGTTTTA
TCAAAGTAAGACAATATGATCAGATACCCATAGAAATATGTGGACATAAAGCTATAGGTACAGTATTAATAGGACCTACA
CCTGTCAACATAATTGGAAGAAATCTGTTGACTCAGCTTGGTTGCACTTTAAATTTT
>AY165274
CCTCAGATCACTCTTTGGCAACGACCCCTCGTCACAATAAAGATAGGGGGGCAACTAAAGGAAGCTCTATTAGATACAGG
AGCAGATGATACAGTATTAGAAGACATGGATTTGCCAGGGAGATGGAAACCAAAAATGATAGGGGGAATTGGAGGTTTTA
TCAAAGTAAGACAGTATGATCAGATACTCATAGAAATCTGTGGACATAAAACTATAGGTACAGTATTAGTGGGACCTACA
CCTGTCAACATAATTGGAAGAAATCTGTTGACTCAGATTGGTTGCACTTTAAATTTT
>AY165275
CCTCAAATCACTCTTTGGCAACGACCCCTAGTCACAATAAAGATAGGGGGGCAACTAAAGGAAGCTCTATTAGATACAGG
AGCAGATGATACAGTATTAGAAGAAATGAATTTGCCAGGAAGATGGAAACCAAAAATGATAGGGGGAATTGGAGGGTTTA
TCAAAGTAAAACAGTATGATCAGATACCCATAGAAATTTGTGGACATAAAGCTATAGGTACAGTATTAATAGGACCTACA
CCTGTCAACATAATTGGAAGAAATCTGTTGACTCAGCTTGGTTGCACTTTAAATTTT
>AY165277
CCTCAAATCACTCTTTGGCAACGACCCCTTGTCACAATAAAAGTAGGGGGGCAACAAAAGGAAGCCCTATTAGATACAGG
AGCAGATGATACAGTATTAGAAGACATAAATTTGCCAGGAAAATGGAAACCAAAAATGATAGGGGGAATTGGAGGTTTTA
TCAAAGTAAGACAGTATGATCAGATACTCATAGAAATCTGTGGACATAAAGCTATAGGTACAGTACTAGTAGGACCTACA
CCTGTCAACATAATTGGAAGAAATCTGTTGACTCAGATTGGTTGCACTTTAAATTTT
>AY165278
CCTCAAATCACTCTTTGGCAACGACCCCTCGTCACAATAAAGATAGGGGGGCAACTAAAGGAAGCTCTATTAGATACAGG
AGCAGATGATACAGTATTAGAAGACATAGATTTGCCAGGAAGATGGAAACCAAAAATGATAGGGGGAATTGGAGGTTTTA
TCAAAGTAAGACAGTATGATCAAGTACCCATAGAAATCTGTGGACATAAAGCTATAGGTACAGTATTAATAGGACCTACA
CCTGTCAACATAATTGGAAGGAATCTGTTGACTCAGCTTGGTTGTACTTTAAATTTT
>AY165280
CCTCAAATCACTCTTTGGCAACGACCCCTAGTTGTAATAAAGATAGGGGGACAACTAAAGGAAGCTCTATTAGATACAGG
AGCAGATGATACAGTATTAGAAGAAATGAATTTGCCAGGAAAATGGAAACCAAAAATGATAGGGGGAATTGGAGGTTTTA
TCAAAGTAAGACAGTATGATCAGATACCCATAGAAATATGTGGACATAAAGCTATAGGTACAGTATTAGTAGGACCTACA
CCTGTCAACATAATTGGAAGAAATCTGTTGACTCAGATTGGCTGTACTTTAAATTTT
>AY173951
CCTCAAATCACTCTTTGGCAACGACCCCTCGTCACAATAAAGATAGGGGGGCAACTAAAGGAAGCTCTATTAGATACAGG
GGCAGATGATACAGTATTAGAAGAAATGAATTTGCCAGGAAGATGGAAACCAAAAATGATAGGGGGAATTGGAGGTTTTA
TCAAAGTAAGACAATATGATCAGATACTTGTAGAAATCTGTGGACATAAAGCTATAGGTACAGTATTAATAGGACCTACA
CCTGTCAACATAATTGGAAGAAATTTGTTGACTCAGCTTGGTTGCACTTTAAATTTT
>AY173952
CCTCAGATCACTCTTTGGCAACGACCCCTCGTCTCAATAAAGATAGGGGGGCAACTAAAGGAAGCTCTATTAGATACAGG
AGCAGATGATACAGTATTAGAAGAAATGAATTTGCCAGGAAGATGGAAACCAAAAATGATAGGGGGAATTGGAGGTTTTA
TCAAAGTAAGACAGTATGATCAGATACCCATAGAAATCTGTGGACACAAAGCAATAGGTACAGTATTAGTAGGACCTACA
CCTGTCAACATAATTGGAAGAAATCTGTTGACTCAGATTGGTTGCACTTTAAATTTT
>AY173954
CCTCAGATCACTCTTTGGCAACGACCCCTCGTTACAATAAAGATAGGGGGGCAACTAAAGGAAGCTCTATTAGATACAGG
AGCAGATGATACAGTATTAGAAGAAATAAATTTGCCAGGAAGATGGAAACCAAAAATGATAGGGGGAATTGGAGGCTTTA
TCAAAGTAAGACAGTATGATCAGATACTCATAGAAATCTGCGGACATAAAGCTATAGGTACAGTATTAGTAGGACCTACA
CCTGTCAACATAATTGGAAGAAATCTGTTGACTCAGATTGGCTGCACTTTAAATTTT
>AY173955
CCTCAGATCACTCTTTGGCAACGACCCCTCGTCACAGTAAAGATAGGGGGGCAATTAAAGGAAGCTCTATTAGATACAGG
AGCAGATGATACAGTATTAGAAGAAATGAGTTTGCCAGGAAAATGGAAACCAAAAATGATAGGGGGAATTGGAGGTTTTA
TCAAAGTAAAACAGTATGAGCAAATACTTGTAGAAATCTGTGGACATAAAGCTATAGGTACAGTGTTAGTAGGACCTACA
CCTGTCAACATAATTGGAAGAAATCTGTTGACTCAGATTGGGTGCACTTTAAATTTT
>AY173959
CCTCAAATCACTCTTTGGCAACGACCCATCGTCACAATAAAGATAGGGGGACAACTAAAGGAAGCTCTATTAGATACAGG
AGCAGATGATACAGTATTAGAAGAAATAAATTTACCAGGAAGATGGAAACCAAAAATGATAGGGGGAATTGGAGGTTTTA
TCAAAGTAAGACAGTATGATCAGATAACCATAGAAATCTGTGGACATAAAGCTATAGGTACAGTATTAGTAGGACCTACA
CCTGTCAACATAATTGGAAGAAATCTGTTGACTCAGCTTGGTTGCACTTTAAATTTT
>AY173960
CCTCAGATCACTCTTTGGCAACGACCCCTCGTCCAAATAAAGATAGGGGGGCAAGTAAAAGAAGCTCTATTAGATACAGG
AGCAGATGATACAGTATTAGAAGAAATGGATTTGCCAGGAAGATGGAGACCAAAAATGATAGGGGGAATTGGAGGTTTTA
TCAAAGTAAGACAGTATGATCAAATACTTATAGAAATCTGTGGACATAAAACTATAGGTACAGTGTTAGTAGGACCTACA
CCAGTCAACATAATTGGAAGAAATCTGTTGACCCAGATTGGCTGCACTCTAAATTTT
>AY248403
CCTCAAATCACTCTTTGGCAACGACCCCTCGTCACAGTAAGGGTAGGGGGGCAACTAAAGGAAGCTCTATTAGATACAGG
AGCAGATGATACAGTGTTAGAAGAAATGGATTTGCCAGGAAGATGGAAACCAAAAATGATAGGGGGAATTGGAGGTTTTA
TCAAAGTAAGACAGTATGATCAGATACCCATAGAAATCTGTGGACATAAAGCTATAGGTACAGTATTAGTAGGACCTACA
CCTGTCAACATAATTGGAAGAAATCTGTTGACTCAGCTTGGTTGCACTTTAAATTTT
>AY248409
CCTCAAATCACTCTTTGGCAACGACCCCTAGTCACAATAAAGATAGGGGGGCAAGTAAAAGAAGCTCTATTAGATACAGG
AGCAGATGATACAGTATTAGAAGACATAAATTTGCCAGGAAGATGGAAACCAAAAATGATAGGGGGAATTGGAGGTTTTA
TCAAAGTAAGACAGTATGATCAGATACCCATAGAAATTTGTGGGCATAAAGCTACAGGTACAGTATTAGTAGGACCTACA
CCTGTCAACATAATTGGAAGAAATCTGTTGACTCAGATTGGTTGCACTTTAAATTTT
>AY248411
CCTCAAATCACTCTTTGGCAACGACCCCTCGTCACAATAAAAATAGGGGGGCAACTAAAGGAAGCTCTATTAGATACAGG
AGCAGATGATACAGTACTAGAAGAACTAAGTTTGCCAGGAAAATGGAAGCCAAAAATGATAGGGGGAATTGGAGGTTTTA
TCAAAGTAAGACAGTATGATCAGGTACCCATAGAAATCTGTGGACATAAAGCTATAGGTACAGTATTAGTAGGACCTACA
CCTGTCAACATAATTGGAAGAAATCTGTTGACTCAGCTTGGTTGCACTTTAAATTTT
>AY248412
CCTCAGATCACTCTTTGGCAACGACCCCTTGTCTCAATAAGGGTAGGGGGGCAATTAAAGGAAGCTCTATTAGATACAGG
AGCAGATGATACAGTATTAGAAGAAATGAATTTGCCAGGGAGATGGAAACCAAAAATGATAGGGGGAATTGGAGGTTTTA
TCAAAGTAAGACAGTATGATCAGATACCAATAGAAATCTGTGGACATAAGGCTATCGGTACAGTATTAGTAGGACCTACA
CCTGTCAACATAATTGGAAGAAATCTGTTGACTCAGATTGGTTGCACTTTAAATTTT
>AY248415
CCTCAGATCACTCTTTGGCAACGACCCCTCGTCGCAATAAAGATAGGGGGGCAACTAAAGGAAGCTCTATTAGATACAGG
AGCAGATGATACAGTATTAGAAGAAATGAATTTGCCAGGAAAATGGAAACCAAAAATGATAGGGGGAATTGGAGGTTTTA
TCAAAGTAAGACAGTATGATCAGGTACACATAGAAATCTGTGGACATAAAGCTATAGGTACAGTATTAGTAGGACCTACA
CCTGTCAACATAATTGGAAGAAATCTGTTGACTCAGATTGGTTGCACTTTAAATTTT
>AY248416
CCTCAGATCACTCTTTGGCAACGACCCATCGTCACAATAAAGCTAGGGGGGCAAATAAAGGAAGCTTTATTAGATACAGG
AGCAGATGATACAGTATTAGAAGAAATGAATTTGCCAGGAAGATGGAAACCAAAAATGATAGGGGGAATTGGAGGTTTTA
TCAAAGTAAGACAGTATGATCAGGTATCCATAGAAATCTGTGGACATAAAGCTATAGGTACAGTATTAGTAGGACCTACA
CCTGTCAACATAATTGGAAGAAATCTGTTGACTCAGATTGGTTGCACTTTAAATTTT
>AY248418
CCTCAAATCACTCTTTGGCAACGACCCCTCGTCACAATAAAGATAGGGGGGCAACTGAAGGAAGCTCTATTAGATACAGG
AGCAGATGATACAGTATTAGAAGAAATGACTTTGCCAGGAAGATGGAAACCAAAAATGATAGGGGGAATTGGAGGTTTTA
TCAAAGTAAGACAGTATGATCAGATACCCCTAGAAATCTGTGGACACAAGGCTATAGGTACAGTATTAATAGGAAATACA
CCTGTCAACATAATTGGAAGAAATCTGTTGACTCAGCTGGGTTGCACTTTAAATTTT
>AY248420
CCTCAAATCACTCTTTGGCAACGACCCCTTGTCACAATAAAGATAGGGGGGCAAATGAAGGAAGCTCTATTAGATACAGG
AGCAGATGATACAGTAGTAGAAGAAATGTGTTTACCAGGAAGATGGAAACCAAAAATGATAGGGGGAATTGGAGGTTTTA
TCAAAGTAAGACAGTATGATCAGATATCCATAGAAATCTGTGGACATAAAGCTATAGGTACAGTATTTGTAGGACCTACA
CCTGTCAACATAATTGGAAGAAATCTGTTGACTCAGATTGGTTGCACTTTAAATTTT
>AY248421
CCTCAAATCACTCTTTGGCAACGACCCCTCGTCACAGTAAGGATAGGGGGGCAACTAAAGGAAGCTCTATTAGATACAGG
AGCGGATGATACAGTATTAGAAGAAATGAGTTTACCAGGAAGATGGAAACCAAAAATGATAGGGGGAATTGGAGGTTTTA
TCAAAGTAAAACAGTATGATCAGATACCCATAGAAATCTGTGGACATAAAGCTATAGGTACAGTATTAGTAGGACCTACA
CCTGTCAACATAATTGGAAGAAATCTGTTGACTCAGATTGGTTGCACTTTAAACTTT
>AY248422
CCTCAGATCACTCTTTGGCAACGACCCCTCGTCACAATAAAAGTAGAGGGGCAACTAAAGGAAGCTCTATTAGATACAGG
AGCAGATGATACAGTATTAGAAGACATGAATTTACCCGGAAAATGGAAACCAAAAATGATAGGGGGAATTGGAGGTTTTA
TCAAAGTAAGACAGTATGATCAGATACTCATAGAAATCTGTGGACATAAAGCTATAGGTACAGTATTAGTAGGACCTACA
CCTGTCAACATAATTGGAAGAAATCTGTTGACTCAGATTGGTTGCACTTTAAATTTT
>AY248423
CCTCAAATCACTCTTTGGCAACGACCCCTCGTCACAGTAAAGATAGGGGGGCAACTAAAGGAAGCTCTATTAGATACAGG
AGCAGATGATACAGTATTAGAAGACATGAGTTTGCCAGGAAAATGGAAACCAAAAATGATAGGGGGAATTGGAGGTTTTA
TCAAAGTAAGACAGTATGATCAGATACCTGTAGAAATCTGTGGACATAAGGCTATAGGTACAGTATTAGTAGGACCTACA
CCTGTCAACATAATTGGAAGAAATCTGTTGACTCAGATTGGTTGCACTTTAAATTTT
>AY248424
CCTCAGATCACTCTTTGGCAACGACCCCTCGTCACAATAAAGGTAGGGGGGCAACTAAAGGAAGCTCTATTAGATACAGG
AGCAGATGATACAGTATTAGAAGAAATGCATTTGCCAGGAAGATGGAAACCAAAAATGATAGGGGGAATTGGAGGTTTTA
TCAAAGTAAGACAGTATGATCAGATACTCATAGAAATCTGTGGACATAAAGCTATAGGTACAGTATTAATAGGACCTACA
CCTGTCAACATAATTGGAAGAAATCTATTGACTCAGATTGGTTGCACTTTAAATTTT
>AY248425
CCTCAGATCACTCTTTGGCAACGACCCCTCGTCCCAATAAGGATAGGGGGGCAATTAAAGGAAGCTCTATTAGATACAGG
AGCAGATGATACAGTGTTAGAAGACATGGATTTGCCTGGAAGATGGAAACCAAAAATGATAGGGGGAACTGGAGGTTTTA
TCAAAGTAAGACAGTATGAGCAGATACCTCTAGAAATCTCTGGACCTAAAGCTCTAGGTACACTACTACTAGGACCTACA
CCTGTTAACCTAACTGGAAGAAATTTACTGACTCAGACTGGCTGCACTCTAAATTTT
>AY248426
CCTCAAATCACTCTTTGGCAACGACCCCTTGTCACAATAAGGATAGGGGGGCAACTAAAGGAAGCTCTATTAGACACAGG
AGCAGATGATACAGTATTAGAAGAAATGTGTCTGCCAGGAAAATGGAAACCAAAAATGATAGGGGGAATTGGAGGTTTTA
TCAAAGTAAGACAGTATGATCAGATACTAGTAGAAATCTGTGGACATAAAGCTATAGGTACACTACTAGTAGGACCTACA
CCTGTCAACATAATTGGAAGAAATCTGCTGACTCAGCTTGGTTGCACTCTAAATTTT
>AY248427
CCTCAGATCACTCTTTGGCAACGGCCCCTCGTCACAATAAAGATAGGGGGGCAACTAAAGGAAGCTCTATTAGATACAGG
AGCAGATGATACAGTAGTAGAAGAAATGGATTTGCCAGGAAAATGGAAACCAAAAATGATAGGAGGAATTGGAGGTTTTA
TCAAAGTAAGACAGTATGAGCAAATATTCGTAGAAATCTGTGGACATAAAGCTATAGGTACAGTATTAGTAGGACCTACA
CCTGTCAACATAATTGGAAGAAATCTGTTGACTCAGCTTGGTTGCACTTTAAATTTT
>AY248429
CCTCAAATCACTCTTTGGCAACGACCCCTCGTCACAATAAAGATAGGGGGGCACCTAAAGGAAGCTCTATTAGATACAGG
AGCAGATGATACAGTATTAGAAGAAATGAATTTGCCAGGAAGATGGAAACCAAAAATGATAGGGGGAATTGGAGGTTTTA
TCAAAGTAAGACAGTATGATCAGATACCCATAGAAATCTGTGGACATAAAGTTATAGGTACAGTATTAATAGGACCTACA
CCTGTCAACATAATTGGAAGAAATCTGTTGACTCAGCTTGGTTGCACTTTAAATTTT
>AY248433
CCTCAGATCACTCTTTGGCAACGACCCCTTGTCACAATAAGGATAGGGGGACAGCTAAAGGAAGCTCTATTAGATACAGG
AGCAGATGATACAGTATTAGAAGAAATGAATTTGCCAGGAAAATGGAAGCCAAAAATGATAGGGGGAATTGGAGGTTTTA
TCAAAGTAAGACAGTATGATCAGATACATGTAGAAATCTGTGGACATAAAGCTATAGGTACAGTATTAATAGGACCTACA
CCTGTCAATATAATTGGAAGAAATCTGTTGACACAGCTTGGTTGCACTCTAAATTTT
>AY248436
CCTCAAATCACTCTTTGGCAACGACCCCTCGTCACAGTAAAAGTAGGGGGGCAACTAAAGGAAGCTCTATTAGATACAGG
AGCAGATGATACAGTATTAGAAGAAATGAATTTGCCAGGAAAATGGAAACCAAAAATGATAGGGGGAATTGGAGGTTTTA
TCAAAGTAAAACAGTATGATCAGATACCCATAGAAATCTGTGGACATAAAGCTATAGGTACAGTATTAGTAGGACCTACA
CCTGTCAACATAATTGGAAGAAATCTGTTGACTCAGATTGGTTGCACTCTAAATTTT
>AY248439
CCTCAGATCACTCTTTGGCAACGACCCCTCGTCACAATAAAGGTAGGGGGGCAACTAAAGGAAGCTCTATTAGATACAGG
AGCAGATGATACAGTATTAGAAGACATGAATTTGCCAGGAAGATGGAAACCAAAAATGATAGGGGGAATTGGAGGTTTTA
TCAAAGTAAGACAGTCTGCTCAGGTACCAATAGAAATCTGTGGACATAAAGCTATAGGTACACTATTAGTAGGACCTACA
CCTGTTAACATAACTGGAAGAAATCTGTTGACTCAGATTGGCTGCACTTTAAATTTT
>AY248444
CCTCAGATCACTCTTTGGCAACGACCCCTCGTCCCAATAAAGATAGGGGGGCAACAAAAGGAAGCTCTATTAGATACAGG
AGCAGATGATACAGTATTAGAAGAAATGGCTTTGCCAGGAAGATGGAAACCAAAAATGATAGGGGGAATTGGAGGTTTTA
TCAAAGTAAGACAGTATGATCAGGTATCCCTAGACATCTGTGGACATAAAGCTATAGGTACAGTATTAGTAGGACCTACA
CCTGTCAACATAACTGGAAGAAATCTGTTGACTCAGACTGGTTGCACTTTAAATTTT
>AY248445
CCTCAAATCACTCTTTGGCAACGACCCCTCGTCACAATAAAGATAGGAGGGCAACTAAAGGAAGCTCTATTAGATACAGG
AGCAGATGATACAGTATTAGAAGAAATGAATTTGCCAGGAAGATGGAAACCAAAAATGATAGGGGGAATTGGAGGTTTTA
TCAAAGTAAGACAGTATGATCAGATATCTGTAGAAATCTGTGGACATACAGCTATAGGTACAGTGTTAATAGGACCTACA
CCTGTCAACATAATTGGAAGAAATCTGTTGACTCAGATTGGTTGCACTCTAAATTTT
>AY248446
CCTCAAATCACTCTTTGGCAACGACCCATGATCACAATAAAGATAGGGGGGCAACTAAAGGAGGCTCTATTAGATACAGG
AGCAGATGATACAGTATTAGAAGAAATGAATTTGCCAGGAAGATGGAAACCAAAAATGATAGGGGGAATTGGAGGTTTTA
TCAAAGTAAGACAGTATGATCAGATACCCATAGAAATCTGTGGACATAAAGCTATAGGTACAGTGTTAGTAGGACCTACA
CCTGTCAACATAATTGGAAGAAATCTGTTGACTCAGATTGGTTGCACTCTAAATTTT
>AY248451
CCTCAAATCACTCTTTGGCAACGACCCCTTGTCACAATAAAGATAGGAGGGCAGCTAAAGGAAGCTTTATTAGATACAGG
AGCAGATGATACAGTATTAGAAGACATGGATTTGCCAGGAAGATGGAAACCAAAAATGATAGGGGGAATTGGAGGTTTTA
TCAAAGTAAAACAGTATGAGGAGGTACCTGTAGAAATCTGTGGATATAAAGCTGTAGGTACAGTATTAATAGGACCTACA
CCTGTTAACATAATTGGAAGAAATCTGTTGACTCAGCTTGGGTGCACTTTAAATTTT
>AY248452
CCTCAGATCACTCTTTGGCAGCGACCCCTCGTCACAATAAAGATAGGGGGGCAAATAAAGGAAGCTCTATTAGATACAGG
AGCAGATGATACAGTATTAGAAGAAATAGCTTTACCAGGAAGATGGAAACCAAAAATGATAGGGGGAATTGGAGGTTTTA
TCAAAGTAAGACAGTATGATCAAGTACCCATAGACATCTGTGGACATAAAGCTATAGGTACAGTATTAGTAGGACCCACG
CCTGTCAACATAATTGGAAGAAATCTGTTGACTCAGATTGGCTGCACTTTAAATTTT
>AY248453
CCTCAAATCACTCTTTGGCAACGACCCCTCGTCACAGTAAGGATAGGGGGGCAACTAAAGGAAGCTCTATTAGATACAGG
AGCAGATGATACAGTATTAGAAGACATGGATTTGCCAGGAAGATGGAAACCAAAAATGATAGGGGGAATTGGAGGTTTTA
TCAAAGTAAGACAGTATGATCAGATACCCATAGAAATCTGTGGACATAAAGCTATAGGTACAGTATTAGTAGGACCTACA
CCTGTCAACATAATTGGCAGAAATTTGTTGACTCAGATCGGTTGTACTTTAAATTTT
>AY248454
CCTCAAATCGCTCTTTGGCAACGACCCCTCGTCACAATAAAGATAGGGGGGCAACTAAAGGAAGCTCTATTAGATACAGG
AGCAGATGATACAGTATTAGAAGAAATGGCTTTGCCAGGAAGATGGAAACCAAAAATGATAGGGGGAATTGGAGGTTTTA
TCAAAGTAAGACAGTATGATCAGATACTTATAGAAATCTGTGGACGGAAAGCTATAGGTACAGTATTAATAGGACCTACA
CCTGTCAACATAATTGGAAGAAATCTGTTGACTCAGCTTGGTTGCACTCTAAATTTT
>AY248455
CCTCAAATCACTCTTTGGCAACGACCCCTCGTCACAATAAAGATAGGAGGGCAACTAAAGGAAGCTCTATTAGATACAGG
AGCAGATGATACAGTATTAGAAGAAATGAATTTGCCAGGAAGATGGAAACCAAAAATGATAGGGGGAATTGGAGGTTTTA
TCAAAGTAAGACAATATGATCAGATACCCGTAGAAATCTGTGGGTATAAAGCTATAGGTACAGTGTTAGTAGGATCTACC
CCTGTCAACATAATTGGAAGAAATCTGTTGACTCAGATTGGATGCACTCTAAATTTT
>AY248456
CCTCAGATCACTCTTTGGCAACGACCCCTTGTCACAATAAGGATAGGAGGGCAGCTAAAGGAAGCTCTATTAGATACAGG
AGCAGATGATACAGTATTAGAAGAGATGAATTTGCCAGGAAGATGGAAACCAAAAATGATAGGGGGAATTGGAGGTTTTA
TCAAAGTAAAACAGTATGATCAGATACCCATAGAAATCTGTGGGCATAAAGCTATAGGTACAGTATTAGTAGGACCTACA
CCTGTCAACATAATTGGAAGAAATCTGTTGACTCAGCTTGGTTGCACTCTAAATTTT
>AY267259
CCTCAGATCACTCTTTGGCAACGACCCCTCGTCACAATAAAGATAGGGGGACAAATAAAGGAAGCTCTATTAGATACAGG
AGCAGATGATACAGTACTAGAAGAAATGAGTTTGCCAGGAAAATGGAAACCAAAAATGATAGGGGGAATTGGAGGTTTTA
TCAAAGTAAAACAGTATGATCAAATAACCATAGAAATCTGTGGACATAGAACTATAGGTACAGTATTAGTAGGACCTACA
CCTGTCAATATAATTGGAAGAAATTTGTTGACTCAGCTTGGTTGCACTTTAAATTTT
>AY267260
CCTCAAATTACTCTTTGGCAACGGCCCCTCGTCACAATAAGAGTAGGAGGGCAACTAAAGGAAGCTCTATTAGATACAGG
AGCAGATGATACAGTATTAGAAGAAATGAGTTTGCCAGGAAAATGGAAACCAAAAATGATAGGGGGAATTGGAGGATTTA
TCAAAGTAAGACAATATGATCAAATACCCATAGAAATCTGTGGACATAAAGCTATAGGTACAGTATTAGTAGGACCTACA
CCTGTAAACATAATTGGAAGAAATCTGTTAACTCAGATTGGTTGCACTTTAAATTTT
>AY267262
CCTCAAATCACTCTTTGGCAACGACCCCTCGTCACAATAAAGATAGGGGGGCAGCTAAAGGAAGCTCTACTAGATACAGG
AGCAGATGATACAGTATTAGAAGATATAAATTTGCCAGGAAGATGGAAACCAAAAATGATAGGGGGAATTGGAGGTTTTA
TCAAAGTAAAACAGTATGAGGAAATACCCGTAGAAATCTGTGGGCATAAAGCTGTAGGTACAGTATTAGTAGGACCTACA
CCTGTCAACATAATTGGAAGAAATCTGTTGACTCAGCTTGGGTGCACTTTAAATTTT
>AY267263
CCTCAAATCACTCTTTGGCAACGACCCCTCGTCACAATAAGGATAGGGGGGCAACTAAAGGAAGCTCTATTAGATACAGG
AGCTGATGATACAGTATTAGAAGAAATGAGTTTGCCAGGAAAATGGAAACCAAAAATGATAGGGGGAATTGGAGGTTTTA
TCAAAGTAAGACAGTATGATCAAATACTCATAGAAATCTGTGGACATAAAGCTATAGGTACAGTATTAGTAGGACCCACA
CCTGTCAACATAATTGGAAGAAATCTGTTGACTCAGATTGGTTGCACTTTGAATTTT
>AY267264
CCTCAGATCACTCTTTGGCAACGACCCCTCGTCACAATAAAGATAGGGGGGCAATTAAAGGAAGCCTTATTAGATACAGG
AGCAGATGATACAGTATTAGAAGAAATAAGTTTGCCAGGAAGATGGAAGCCAAAAATGATAGGGGGAATTGGAGGTTTTA
TCAAAGTAAAACAGTATGACCAAGTACCCATAGAAATCTGTGGGCATAAAGCTATAGGTACAGTATTAGTAGGACCTACA
CCTGTCAACATAATTGGAAGAAATCTGTTGACTCAGATTGGTTGCACTTTAAATTTT
>AY267265
CCTCAAATCACTCTTTGGCAACGACCCCTCGTCACAATAAAGATAGGGGGGCAGCTAAAGGAAGCTCTATTAGATACAGG
AGCAGATGATACAGTGTTAGAAGAAATGAATTTGCCAGGAAGATGGAAACCAAAAATGATAGGGGGAATTGGAGGTTTTA
TCAAAGTGAGACAGTATGATCAGATACCCATAGAAATCTGTGGACATAAAGCTATAGGTACAGTATTAGTAGGACCTACA
CCTGTCAACATAATTGGAAGAAATCTGTTGACTCAGATTGGTTGCACTTTAAATTTT
>AY267268
CCTCAGATCACTCTTTGGCAACGACCCCTCGTCACAATAAAGATAGGGGGGCAACTAAAGGAAGCTCTATTAGATACAGG
AGCAGATGATACAGTATTAGAAGACATGGATTTGCCAGGAAGATGGAAACCAAAAATGATAGGGGGAATTGGAGGTTTTA
TCAAAGTAAGACAGTATGAGCAGATACGCATAGAAATCTGTGGACATACAGCTATAGGTACAGTATTAGTAGGACCTACA
CCTGTCAACATAATTGGAAGAAATCTGTTGACTCAGATTGGATGCACTTTAAATTTT
>AY267269
CCTCAAATCACTCTTTGGCAACGACCCCTTGTCACAATAAAGGTAGGAGGGCAACAAAAGGAAGCTCTATTAGATACAGG
AGCAGATGATACAGTATTAGAAGAAATGAGTTTGCCAGGAAAATGGAAACCAAAAATGATAGGGGGAATTGGAGGTTTTA
TCAAAGTAAGACAATATGATCAAATACCCATAGAAATCTGTGGACATAAAGCTATAGGTACAGTATTAGTAGGACCTACA
CCTGTAAACATAATTGGAAGAAATTTGTTAACTCAGATTGGTTGCACTTTAAATTTT
>AY267272
CCTCAGATCACTCTTTGGCAGCGACCCCTCGTCACAATAAAGATAGGGGGGCAACTAAAGGAAGCTCTATTAGATACAGG
AGCAGATGATACAGTGTTAGAAGAAATGAATTTGCCAGGAAAATGGAAACCAAAAATGATAGGGGGAATTGGAGGTTTTA
TTAAAGTAAGACAGTATGATCAAATACCCATAGAAATTTGTGGACATAAAGCTATAGGTACAGTGTTAATAGGACCTACA
CCTGTCAACATAATTGGAAGAAATCTGTTGACTCAGCTTGGTTGCACTTTAAATTTT
>AY267273
CCTCAGATCACTCTTTGGCAACGACCCCTCGTCAAAATAAAGATAGGGGGGCAACTAAAGGAAGCTCTATTAGATACAGG
AGCAGATGATACAGTATTAGAAGAAATGAATTTGCCAGGAAAATGGAAACCAAAAATGATAGGGGGAATTGGAGGTTTTA
TCAAAGTAAGACAGTATGATCAAATATCCATAGAAATCTGTGGACATAAAGCTATAGGTACAGTATTAATAGGACCTACA
CCTGTCAACATAATTGGAAGAAATCTGTTGACTCAGATTGGTTGCACTTTAAATTTT
>AY267275
CCTCAGATCACTCTTTGGCAACGACCCCTCGTCACAATAAAGATAGGGGGGCAATTAAAGGAAGCTCTATTAGACACAGG
AGCAGATGATACAGTATTAGAAGACATGGATTTGCCAGGAAGATGGAAGCCAAAAATGATAGGGGGAATTGGAGGTTTTA
TTAAAGTAAGACAGTATGAGCAAATACCCATAGAAATTTGTGGACATAAAGCTATAGGTACAGTTCTAGTAGGACCTACA
CCTGTCAACATAATTGGAAGAAATCTGTTGACTCAGATTGGTTGCACTTTAAATTTC
>AY267282
CCTCAGATCACTCTTTGGCAACGACCCCTTGTCACAATAAAGGTAGGGGGGCAACTAAAGGAAGCCCTCTTAGATACAGG
AGCAGATGATACAGTATTAGAAGAAATGAGTTTGCCAGGAAAATGGAAACCAAAAATGATAGGGGGAATTGGAGGTTTTA
TCAAAGTAAGACAGTATGAGCAAATACTAGTAGAAATCTGTGGACATAAAGCTATAGGTACAGTATTAATAGGACCTACA
CCTGTCAACATAATTGGAAGAAATCTGTTGACTCAGATTGGTTGCACTTTAAATTTT
>AY267284
CCTCAGATCACTCTTTGGCAACGACCCCTCGTCACAATAAAGATAGGGGGGCAACTAAAGGAAGCTCTATTAGACACAGG
AGCAGATGATACAGTATTAGAAGAAATGAATTTACCAGGAAGATGGAAACCAAAAATGATAGGGGGAATTGGAGGTTTTA
TCAAAGTAAGACAGTATGATCAGGTACTCATAGAAATCTGTGGACATAAAGCTATAGGTACAGTATTAGTAGGACCTACA
CCTGTCAACATAATTGGAAGAAATCTGTTGACTCAGATTGGTTGCACTTTAAATTTT
>AY267285
CCTCAGATCACTCTTTGGCAACGACCCCTCGTCACAATAAAGGTAGGGGGGCAACTAAAGGAAGCTCTATTAGATACAGG
AGCAGATGATACAGTATTAGAAGACATGAGTTTGCCAGGAAAATGGAAACCAAAAATGATAGGGGGAATTGGAGGTTTTA
TCAAAGTAAAACAGTATGAGCAAATACCCATAGAAATTTGTGGGCATAAAGCTATAGGTACAGTATTAGTAGGACCTACA
CCTGTCAACATAATTGGAAGAAATCTGTTGACTCAGATTGGTTGCACTTTAAATTTT
>AY267286
CCTCAGATCACTCTTTGGCAACGACCCCTCGTCACAATAAAGATAGGGGGCCAGCTAAAGGAAGCCCTATTAGATACAGG
AGCAGATGATACAGTATTAGAAGAAATGAATTTGCAAGGAAAATGGAAACCAAAAATGATAGGGGGAATTGGAGGTTTTA
TCAAAGTAAGACAGTATGAGCAAATACCCGTAGAAATCTGTGGATATAAAGCTATAGGTACAGTATTAGTAGGACCTACA
CCTGTCAACATAATTGGAAGAAATCTGTTGACTCAGATTGGGTGCACTTTAAATTTT
>AY267288
CCTCAAATCACTCTTTGGCAACGACCCCTCGTCACAATAAGGATAGGGGGGCAACTAAAAGAAGCTCTATTAGATACAGG
AGCAGATGATACAGTATTAGAAGAAATGAGTTTGCCAGGAAAATGGAAACCAAAAATGATAGGGGGAATTGGAGGTTTTA
TCAAAGTAAGACAGTATGATCAAATACCCATAGAAATCTGTGGACATAAAGCTATAGGTACAGTATTAGTAGGACCTACA
CCTGTTAACATAATTGGAAGAAATCTGTTGACCCAGATTGGCTGCACTTTAAATTTT
>AY267289
CCTCAAATCACTCTTTGGCAACGACCCCTCGTCACAATAAAAATAGGGGGGCAACTAAAGGAAGCCCTATTAGATACAGG
AGCAGATGACACAGTATTAGAAGACATGGATTTGCCAGGGAGATGGAAGCCAAAAATGATAGGGGGAATTGGAGGTTTTA
TCAAAGTAAGACAGTATGAGCAAATACTTGTAGAAATCTGTGGACATAAAGCTATAGGTACAGTATTAGTAGGACCTACA
CCTGTCAACATAATTGGAAGAAATCTGTTGACTCAGATTGGTTGCACTTTAAATTTT
>AY267290
CCTCAAATCACTCTTTGGCAACGACCCATCGTCACAGTAAAGATAGGGGGGCACCTAAAGGAAGCTCTATTAGATACAGG
AGCAGATGATACAGTATTAGAAGAAATGAATTTGCCAGGAAAATGGAAACCAAAAATGATAGGGGGAATTGGAGGTTTTA
TCAAAGTAAGACAGTATGATCAAATATCCATAGAAATCTGTGGACATAAAACTATAGGTACAGTGTTAATAGGACCTACA
CCTGTCAACATAATTGGAAGAAATCTGTTGACCCAGATTGGTTGCACTTTAAATTTT
>AY267291
CCTCAGATCACTCTTTGGCAACGACCCCTCGTCGCAATAAAGATAGGGGGGCAACTAAAGGAAGCTCTATTAGACACAGG
AGCAGATGATACAGTATTAGAAGACATGCATTTGCCAGGAAAATGGAAACCAAAAATGATAGGGGGAATTGGAGGTTTTA
TTAAAGTAAGACAGTATGATCAAATACCCATAGAAATCTGTGGACAAAAAACTATAGGTACAGTATTAATAGGACCTACA
CCTGTCAACATAATTGGAAGAAATCTGTTGACTCAAATAGGTTGCACTTTAAATTTT
>AY267292
CCTCAGATCACTCTTTGGCAACGACCCCTCGTCACAATAAAGATAGGGGGGCAACTAAAAGAAGCTCTATTAGATACAGG
AGCAGATGATACAGTATTAGAAGAAATGAGTTTGCCAGGAAAATGGAAACCAAAAATGATAGGGGGAATTGGAGGTTTTA
TTAAAGTAAGACAGTATGATCAAATACCCATAGAAATCTGTGGACATAGAGCTATAGGTACAGTATTAGTAGGACCTACA
CCTGTCAACATAATTGGAAGAAATCTGTTGACTCAGATTGGTTGCACTTTAAATTTT
>AY267294
CCTCAGATCACTCTTTGGCAACGACCCCTCGTCACAATAAAGATAGGAGGGCAACTAAAGGAAGCTCTATTAGATACAGG
AGCAGATGATACAGTATTAGAAGAAATGAGTTTGCCAGGAAAATGGAAACCAAAAATGATAGGGGGAATTGGAGGTTTTA
TCAAAGTAAGACAGTATGATCAAATACACATAGAAATCTGTGGACATAAAGCTATAGGTACAGTATTAGTAGGACCTACA
CCTGTCAACATAATTGGAAGAAATCTGTTGACTCAGATTGGGTGCACTTTAAATTTT
>AY267295
CCTCAAATCACTCTTTGGCAGCGACCCCTCGTTACAATAAAAGTAGGGGGGCAAATAAAGGAAGCTCTATTAGATACAGG
AGCAGATGATACAGTATTAGAAGACATGAATTTGCCAGGAAGATGGAAACCAAAAATGATAGGGGGAATTGGAGGTTTTA
TCAAAGTAAGACAGTATGATCAAATACTCATAGAAATCTGTGGACATAAAGCTATAGGTACAGTGTTAGTAGGACCTACA
CCTATCAACATAATTGGAAGAAATCTGTTGACCCAGATTGGTTGCACTTTAAATTTT
>AY267296
CCTCAAATCACTCTTTGGCAACGACCCCTCGTCACAATAAAGATAGGGGGGCAACTAAAAGAAGCCCTATTAGATACAGG
AGCAGATGATACAGTGTTAGAAGAAATGAGTTTGCCAGGAAAATGGAAACCAAAAATGATAGGGGGAATTGGAGGTTTTA
TCAAAGTAAGACAGTATGATCAAATACCCATAGAAATTTGTGGACATAGAGCTATAGGTACAGTACTAGTAGGACCTACA
CCTGTCAACATAATTGGAAGAAATCTGTTGACTCAGATTGGTTGCACTCTAAATTTT
>AY267298
CCTCAGATCACTCTTTGGCAACGACCCCTTGTTGCAATAAAGATAGGAGGGCAGCTAAAGGAAGCTCTATTAGATACAGG
AGCAGATGATACAGTATTAGAAGAAATGAATTTGCCAGGAAGATGGAAACCAAAAATGATAGGGGGAATTGGAGGTTTTA
TCAAAGTAAGACAGTATGATCAGGTATCTGTAGAAATCTGTGGACATAAAGCTATAGGTACAGTATTAGTAGGACCTACA
CCTGTCAACATAATTGGAAGAAATCTGTTGACTCAGATTGGTTGCACTTTAAATTTT
>AY267299
CCTCAGATCACTCTTTGGCAACGACCCCTCGTCACAATAAAGATAGGGGGGCAACTAAAGGAAGCTCTATTAGATACAGG
AGCAGATGATACAGTATTAGAAGACATGAGTTTACCAGGAAAATGGAAACCAAAAATGATAGGGGGAATTGGAGGTTTTA
TCAAAGTAAGACAGTATGATCAAATACTCGTAGAAATTTGTGGATATAGAGCTATAGGTACAGTATTAGTAGGACCTACA
CCTGTCAACATAATTGGAAGAAATCTGTTGACCCAGATTGGTTGCACTTTAAATTTT
>AY267300
CCTCAGATCACTCTTTGGCAACGACCCCTCGTCACAATAAGGATAGGGGGGCAACTAAAGGAAGCTTTATTAGATACAGG
AGCAGATGATACAGTATTAGAAGAAATTAGTCTGCCAGGAAAATGGAAGCCAAAAATGATAGGGGGAATTGGAGGTTTTA
TCAAAGTAAGACAATATGATCAGGTGCCCATAGAAATTTGTGGACATAAAGCTATAGGTACAGTATTAGTAGGACCTACA
CCTGTCAACATAATTGGAAGAAACCTGTTGACTCAGATTGGGTGCACTTTAAATTTT
>AY267301
CCTCAAATCACTCTTTGGCAACGACCCCTCGTCACAATAAAGATAGGGGGGCAGCTAAAGGAAGCTCTATTAGATACAGG
AGCAGATGATACAGTATTAGAAGACATGGATTTGCCAGGAAGATGGAAACCAAAAATGATAGGGGGAATTGGAGGTTTTA
TCAAAGTAAAACAGTATGAGCAGATACCCATAGAAATCTGTGGACATAAAGCTATAGGTACAGTATTAGTAGGACCTACA
CCTGTCAACATAATTGGAAGAAATTTGTTGACTCAGATTGGTTGCACTTTAAATTTT
>AY267303
CCTCAGATCACTCTTTGGCAACGACCCCTCGTCACAATAAAGATAGGGGGGCAAATAAAGGAAGCTCTGTTAGATACAGG
AGCAGATGATACAGTATTAGAAGACATGGATTTGCCAGGAAGATGGAAACCAAAAATGATAGGGGGAATTGGAGGTTTTA
TCAAAGTAAAACAGTATGATCAGGTACCCATAGAAATCTGTGGGCATAAAGCTATAGGTACAGTATTAGTAGGACCTACA
CCTGTCAACATAATTGGAAGAAATCTGTTGACTCAGATTGGCTGCACTTTAAATTTT
>AY267304
CCTCAAATCACTCTTTGGCAACGACCCCTCGTCACAATAAGGATAGCGGGGCAACTGAAGGAAGCTCTATTAGATACAGG
AGCAGATGATACAGTATTAGAAGAAATGAATTTGCCAGGAAGATGGAAACCAAAAATGATAGGGGGAATTGGAGGTTTTA
TCAAAGTAAGACAGTATGATCAGATATCCATAGAAATCTGCGGACATAAAGCTACAGGTACAGTATTAATAGGGCCTACA
CCTGTCAACATAATTGGAAGAAATCTGTTGACTCAAATTGGTTGCACTTTAAATTTT
>AY267305
CCTCAAATCACTCTTTGGCAACGACCCCTTGTCACAATAAAGATAGGGGGGCAATTAAAGGAAGCCCTATTAGACACAGG
AGCAGATGATACAGTATTAGAGGAAATAAGTTTGCCAGGAAAATGGAAGCCAAAAATGATAGGGGGAATTGGAGGTTTTA
TCAAAGTAAGACAGTATGATCAAATACCTGTAGAAATTTGTGGACATAGAGCTATAGGTACAGTATTAGTAGGACCTACA
CCTGTCAACATAATTGGAAGAAATCTGTTGACTCAGATTGGTTGCACTTTAAATTTT
>AY267307
CCTCAAATCACTCTTTGGCAACGACCCCTCGTCACAATAAAAATAGGGGGGCAGCTAAAGGAAGCCCTATTAGATACAGG
AGCAGATGATACAGTATTAGAAGAAATGAATTTGCAAGGAAAATGGAAACCAAAAATGATAGGGGGAATTGGGGGTTTTA
TCAAAGTAAGACAGTATGAGCAAATACCCATAGAAATCTGTGGATATAAAGCTGTAGGTACAGTATTAGTAGGACCTACA
CCTGTCAACATAATTGGAAGAAATCTGTTGACTCAGATTGGGTGCACTTTAAATTTT
>AY267308
CCTCAGATCACTCTTTGGCAACGACCCCTCGTCACAATAAAGATAGGGGGGCAGCTAAGGGAAGCTCTATTAGATACAGG
AGCAGATGATACAGTATTAGAAGAAATGAATTTGCCAGGAAAATGGAAACCAAAAATGATAGGGGGAATTGGAGGATTTA
TCAAAGTAAGGCAGTATGATCAAATACCCATAGAAATTTGTGGACATAAAGCTATAGGTACAGTATTAGTAGGACCTACA
CCTGTCAACATAATTGGAAGAAATCTGTTGACTCAGATTGGCTGCACTTTAAATTTT
>AY267311
CCTCAGATCACTCTTTGGCAACGACCCCTTGTCCCAATAAGGATAGGGGGGCAACTAAAGGAAGCTCTATTAGATACAGG
AGCAGATGATACAGTATTAGAAGAAATAAGTTTGCCAGGAAAATGGAAACCAAAAATGATAGGGGGAATTGGAGGTTTTA
TCAAAGTAAAACAGTATGATCAAATACCCATAGAAATTTGTGGACATAAAGCTATAGGTACAGTATTAGTAGGACCTACA
CCTGTCAACATAATTGGAAGAAATCTGTTGACTCAGCTTGGTTGCACTTTAAATTTT
>AY267314
CCTCAAATCACTCTTTGGCAACGACCCATCGTCACAGTAAAGATAGGAGGGCAGCTAAAGGAAGCTCTATTAGATACAGG
AGCAGATGATACAGTATTAGAAGACATTAATTTGCCAGGGAAATGGAAACCAAAAATGATAGGGGGAATTGGAGGTTTCA
TCAAAGTAAGACAGTATGATCAAATACTAGTAGAAATTGGTGGACATAAAGCTATAGGTACAGTATTGGTAGGACCTACA
CCTGTCAACATAATTGGAAGAAATCTGTTGACTCAGATTGGTTGCACTTTAAATTTT
>AY267317
CCTCAGATCACTCTTTGGCAACGACCCCTTGTCACAATAAAGATAGGGGGGCATCTAAAGGAAGCTCTATTAGATACAGG
AGCAGATGATACAGTATTAGAAGAAATGAATTTGCCAGGAAAATGGACACCAAAAATGATAGGGGGAATTGGAGGTTTTA
TCAAAGTAAGACAGTATGATCAAATAGCTATAGAAATCTGTGGACATAGAACTATAGGTACAGTATTAGTAGGACCTACA
CCTGTCAACATAATTGGAAGAAATCTGTTGACTCAGATTGGTTGCACTTTAAATTTT
>AY267318
CCTCAAATCACTCTTTGGCAACGACCCCTCGTCACAATAAGGATAGGAGGGCAACTAAAGGAAGCTCTACTGGATACAGG
AGCAGATGATACAGTATTAGAAGAAATGAGTTTGCCAGGAAAATGGAAACCAAAAATGATAGGGGGAATTGGAGGTTTTA
TCAAAGTAAGACAGTATGATAATATACTCATAGAAATCTGTGGACATAAAGCAGTAGGTACAGTATTAATAGGACCTACA
CCTGTCAACATAATTGGAAGGAATCTGTTGACTCAGATTGGTTGCACTTTAAATTTT
>AY267319
CCTCAAATCACTCTTTGGCAACGACCCCTCGTCACAGTAAAGATAGGGGGGCAACTAAAGGAAGCTCTATTAGACACAGG
AGCAGATGATACAGTACTAGAAGAAATAAGTTTGCCAGGAAAATGGAAACCAAAAATGATAGGGGGAATTGGAGGTTTTA
TCAAAGTAAGACAGTATGATCATGTACCCATAGAAATCTGTGGATACAAAGCTGAAGGTACAGTATTAGTAGGACCTACA
CCTGTCAACATAATTGGAAGAAATCTGTTGACTCAGATTGGTTGCACTTTAAATTTT
>AY267320
CCTCAAATCACTCTTTGGCAACGACCCCTCGTCACAATAAAGATAGGGGGACAAATAAAGGAAGCTCTATTAGATACCGG
AGCAGATGATACAGTATTAGAAGAAATGAATTTACAAGGAAGATGGAAACCAAAAATGATAGGGGGAATTGGAGGTTTTA
TCAAAGTAAGACAGTATGATCAAATAGCAATAGAAATCTGTGGATATAAGGCTATAGGTACAGTATTAATAGGACCTACA
CCTGTCAACATAATTGGAAGAAATCTGTTGACTCAGATTGGTTGCACTTTAAATTTT
>AY267322
CCTCAAATCACTCTTTGGCAGCGACCCCTCGTCACAATAAAGATAGGGGGGCAACTAAAGGAAGCTCTATTAGATACAGG
AGCAGATGATACAGTATTAGAAGAAATGAGTTTGCCAGGAAAATGGAAACCAAAAATGATAGGGGGAATTGGAGGTTTTA
TCAAAGTAAGACAGTATGATCAAATATCCATAGAAATTTGTGGACATAAAGCTATAGGTACAGTATTAGTAGGACCTACA
CCTGTCAACATAATTGGAAGAAATTTGTTGACTCAGATTGGGTGCACTTTAAATTTT
>AY267324
CCTCAAATCACTCTTTGGCAACGACCCCTCGTCACAATAAAGATAGGGGGGCAATTAAAGGAAGCTCTATTAGATACAGG
AGCAGATGATACAGTATTAGAAGACATGTATTTGCCCGGAAGATGGAAACCAAAAATGATAGGGGGAATTGGAGGTTTTA
TCAAAGTAAAACAGTATGATCAAATACCCATAGAAATCTGTGGGCATACAGCTGTAGGTACAGTATTAATAGGACCTACA
CCTGTCAACATAATTGGAAGAAATTTGTTGACTCAGATTGGTTGCACTTTAAATTTT
>AY267325
CCTCAAATCACTCTTTGGCAACGACCCCTCGTCACAGTAAAGATAGGGGGGCAGCAAAAGGAAGCTCTATTAGATACAGG
AGCAGATGATACAGTATTAGAAGAAATGTGTTTGCCAGGAAGATGGAAACCAAAAATGATAGGGGGAATTGGAGGTTTTA
TCAAAGTAAAACAGTATGATCAAATACCCATAGAAATTTGTGGACATAAAGCTATAGGTACAGTATTAGTAGGACCTACA
CCTGTCAACATAATTGGAAGAAATCTGTTGACTCAGATTGGTTGCACTTTAAATTTT
>AY267326
CCTCAGATCACTCTTTGGCAACGACCCCTCGTCACAGTAAAGATAGGGGGGCAACTAAAGGAAGCTCTATTAGATACAGG
AGCAGATGATACAGTATTAGAAGAAATGTGTTTACCAGGAAAATGGAAACCAAAAATGATAGGGGGAATTGGAGGTTTTA
TCAAAGTAAGACAGTATGAGCAAGTAGCAGTAGAAATCTGTGGACATAAAGCTATAGGTACAGTATTAGTAGGACCTACA
CCTGTCAACATAATTGGAAGAAATTTGTTGACTCAAATTGGTTGCACTTTAAATTTT
>AY267328
CCTCAGATCACTCTTTGGCAACGACCCCTCGTCACAATAAAGATAGGGGGGCAATTAAAGGAAGCTCTATTAGATACAGG
AGCAGATGATACAGTATTAGAAGAAATGAATTTGCCAGGAAGATGGAAACCAAAAATGATAGGGGGAATTGGAGGTTTTA
TTAAAGTAAGACAGTATGATCAAATACACATAGAAATCTGTGGACATACAGCTGTAGGTACAGTATTAGTAGGACCCACA
CCTATCAACATAATTGGAAGAAATTTGTTGACTCAGATTGGTTGCACTTTAAATTTC
>AY267329
CCTCAGATCACTCTTTGGCAACGACCCCTCGTCACAATAAAGATAGGGGGGCAACAAAAGGAAGCTCTATTAGATACAGG
AGCAGATGATACAGTATTAGAAGAAATGAATTTGCCAGGAAAATGGAAACCAAAAATGATAGGGGGAATTGGAGGTTTTA
TCAAAGTAAGACAGTATGATCAAATACAACTAGAAATCTGTGGACATAAAGCTATAGGTACAGTATTAATAGGACCTACC
CCTGTCAACATAATTGGAAGAAATCTGTTGACTCAGCTTGGTTGCACTTTAAATTTT
>AY275556
CCTCAAATCACTCTTTGGCAACGACCCCTCGTCACAATAAAGATAGGGGGGCAATTAAAGGAAGCTCTATTAGATACAGG
AGCAGATGATACAGTATTAGAAGACATGAATTTGCCAGGAAGATGGAAACCAAAAATGATAGGGGGAATTGGAGGTTTTA
TCAAAGTAAGACAGTATGATCATATACCCATAGAAATCTGCGGACACAAGGCTGTAGGTACAGTATTAATAGGACCTACA
CCTGTCAACATAATTGGGAGAAATCTGTTGACTCAGCTTGGTTGCACTTTAAATTTT
>AY275557
CATCAAATCACTCTTTGGCAACAGACCCTCGTCACAATAAAGATAGGGGGGCAATTAAAGGAAGCTCTATTAGATACAGG
AGCAGATGATACAGTATTAGAAGACATGAATTTGCCAGGAAGATGGAAACCAAAAATGATAGGGGGAATTGGAGGTTTTA
TCAAAGTAAAACAGTATGATCAGGTACCCATAGAAATCTGTGGACACAAGGCTGTAGGTACAGTATTAATAGGACCTACA
CCTATCAACATAATTGGGAGAAATCTGTTGACTCAGCTTGGTTGCACTTTAAATTTT
>AY275744
CCTCAAATCACTCTTTGGCAACGACCCCTCGTCACAATAAAAGTAGGGGAGCAACTAATGGAAGCCCTATTAGATACAGG
AGCAGATGATACAGTATTAGAAGACATAAATTTGCCAGGAAGATGGAAACCAAAAATGATAGGGGGAATTGGAGGTTTTA
TCAAAGTAAGGCAGTATGATCAGATACCCATAGAAATCTGCGGACATAAAGCTATAGGTACAGTATTAGTAGGACCTACA
CCTGTCAATATAATTGGAAGAAATATCTTGACTCAGATTGGTTGCACTTTAAATTTT
>AY308760
CCTCAGATCACTCTTTGGCAACGACCCCTCGTCACAATAAAGATAGGGGGGCAGCTAAAGGAAGCTCTATTAGATACAGG
AGCAGATGATACAGTATTAGAAGAAATGAATTTGCCAGGAAGATGGAAACCAAAAATGATAGGAGGAATTGGAGGTTTTA
TCAAAGTAAGACAGTATGATCAGATACTAATAGAAATCTGTGGCCATAAAGCTATAGGTACAGTGTTAGTAGGACCTACA
CCAGTCAACATAATTGGAAGAAATCTGTTGACTCAGATTGGTTGCACTTTAAATTTT
>AY352275
CCTCAAATCACTCTTTGGCAACGACCCCTCGTCTCAATAAAGATAGGGGGGCAAGTAAAGGAAGCTCTATTAGATACAGG
AGCAGATGATACAGTATTAGAAGAAATGAATTTGCCAGGAAGATGGAAACCAAAAATGATAGGGGGAATTGGAGGTTTTA
TCAAAGTAAGACAGTATGATCAGATACCCATAGAAATCTGCGGACATAAAGCTATAGGTACAGTATTAATAGGACCTACA
CCTGTCAACATAATTGGAAGAAATCTGTTGACTCAGATTGGTTGCACTTTAAATTTT
>AY423381
CCTCAAATCACTCTTTGGCAACGACCCATAGTCACAATAAAGATAGGGGGGCAGCTAAAGGAAGCTCTATTAGACACAGG
AGCAGATGATACAGTATTAGAAGAAATGGATTTGCCAGGAAGATGGAAACCAAAAATGATAGGGGGAATTGGAGGTTTTA
TCAAAGTAAGACAGTATGATCAGATACTCATAGAAATTAGTGGACATAAAACTATAGGTACAGTATTAGTAGGACCTACA
CCTGTCAACATAATTGGAAGAAATCTGTTGACTCAGATTGGCTGCACTTTAAATTTT
>AY518941
CCTCAAATCACTCTTTGGCAACGACCCATCGTCACAATAAAGATAGGGGGGCAACTAAAGGAAGCTCTATTAGATACAGG
AGCAGATGATACAGTATTAGAAGACATGGATTTGCCAGGAAGATGGAAACCAAAAATGATAGGGGGAATTGGAGGTTTTA
TCAAAGTAAGACAGTATGATCAGATACCCATAGAAATCTGTGGGCATAAAGCTATAGGTACAGTATTAGTAGGGCCTACA
CCTGTCAACATAATTGGAAGGAATCTGTTGACTCAGCTTGGTTGCACTTTAAATTTT
>AY518942
CCTCAGATCACTCTTTGGCAACGACCCCTCGTCACAATAAAGATAGGGGGACAACTAAAGGAAGCTCTATTGGATACAGG
AGCAGATGATACAGTATTAGAAGAAATGGAGTTGCCAGGAAGATGGAAACCAAAAATGATAGGGGGAATTGGAGGTTTTA
TCAAAGTAAGACAGTATGATCAGATACTCATAGAAATTTGTGGACATAAAGCTATAGGTACAGTATTAATAGGACCTACA
CCTGTTAACATAATTGGGAGAAATCTGTTGACTCAGCTTGGTTGCACCCTAAATTTT
>AY518945
CCTCAGATCACTCTTTGGCAGCGACCCCTCGTCTCAATAAAGATAGGGGGGCAACTAAAGGAAGCTCTATTAGATACAGG
AGCAGATGATACAGTGTTAGAAGAAATGAGTTTGCCAGGAAAATGGAAACCAAAAATGATAGGGGGAATTGGAGGTTTTA
TCAAAGTAAGACAGTATGATCAGATACTCATAGAAATCTGTGGACATAAAGCTATAGGTACAGTATTAGTAGGACCCACA
CCTGTCAACATAATTGGAAGAAATCTGTTGACTCAGATTGGTTGCACTTTAAATTTT
>AY518947
CCTCAAATCACTCTTTGGCAACGACCCCTCGTCACAATAAAGATAGGGGGGCAACTGAGGGAAGCTCTATTGGATACAGG
AGCAGATGATACAGTATTAGAAGAAATAAACTTACCAGGAAGATGGAAACCAAAAATGATAGGGGGAATTGGAGGCTTTA
TCAAAGTAAGACAGTATGATCAGGTACTCATAGAAATCTGCGGACATAAAGCGGTAGGAACAGTATTAGTAGGACCTACA
CCTGTCAACATAATTGGAAGAAATCTGTTGACTCAGATTGGCTGTACTTTAAATTTT
>AY518949
CCTCAGATCACTCTTTGGCAACGACCCCTCGTCACAATAAAGGTAGGGGGGCAACTAAAGGAAGCTCTATTAGATACAGG
AGCAGATGATACAGTATTAGAAGAAATGAATTTGCCAGGAAGATGGAAACCAAGAATGATAGGGGGAATTGGAGGTTTTA
TCAAAGTAAGACAGTATGATCAGGTACCCATAGAAATCTGTGGACATAAAGCTATAGGTACAGTATTAGTAGGACCTACA
CCTGTCAACATAATTGGAAGAAATCTGTTGACTCAGCTTGGTTGCACTTTAAATTTT
>AY518950
CCTCAAATCACTCTTTGGCAACGACCCCTCGTCACAATAAAGGTAGGGGGGCAATTAAAGGAAGCTCTATTAGATACAGG
AGCAGATGATACAGTATTAGAAGAAATGAATTTGCCAGGAAGATGGAAACCAAAAATGATAGGGGGAATTGGAGGTTTTA
TCAAAGTAAAACAATATGATCAGGTACCCTTAGAAATCTGCGGCCATAAAGCTATAGGTACAGTATTAGTAGGACCTACA
CCTGTCAACATAATTGGAAGAAATCTGTTGACTCAAATTGGTTGCACTTTAAATTTT
>AY518951
CCTCAAATCACTCTTTGGCAACGACCCCTCGTCACAATAAGGATAGGGGGGCAACTAAAGGAAGCTCTATTAGATACAGG
AGCAGATGATACAGTATTAGAAGACATGGATTTGCCAGGAAGATGGAAACCAAAAATGATAGGGGGAATTGGAGGTTTTA
TCAAAGTAAGACAGTATGATCAGATACCCCTAGAAATCTGTGGACATAAAGCTATAGGTACAGTATTAGTAGGACCTACA
CCTGTCAACATAATTGGAAGAAATCTGTTGACTCAGCTTGGTTGCACCTTAAATTTT
>AY518953
CCTCAAATCACTCTTTGGCAGCGACCCCTAGTTACAATAAAGATAGGGGGGCAACTAAAGGAAGCTCTATTAGATACAGG
AGCAGATGATACAGTATTAGAAGAAATGAATTTGCCAGGAAGATGGAAACCAAAAATGATAGGGGGAATTGGAGGTTTTA
TCAAAGTAAGACAGTATGATCAGATATGCATAGAAATCTGTGGACATAAAGCTATAGGTACAGTATTAGTAGGACCTACA
CCTGTCAACATAATTGGAAGAAATCTGTTGACTCAGATAGGTTGCACTTTAAATTTT
>AY518955
CCTCAAATCACTCTTTGGCAGCGACCCCTCGTTCCAATAAGGGTAGGGGGGCAACTAAAGGAAGCTCTATTAGATACAGG
AGCAGATGATACAGTATTAGAAGAAATAAATTTACCAGGAAGATGGAAACCAAAAATGATAGGGGGAATTGGAGGTTTTA
TCAAAGTAAGACAGTATGATCAGATATGCATAGAAATCTGTGGACACAAAGCTATAGGTACAGTCTTAGTAGGACCTACA
CCTGTCAACATAATTGGAAGAAATCTGTTGACTCAGCTAGGTTGCACTTTAAATTTT
>AY518956
CCTCAAATCACTCTTTGGCAGCGACCCCTCGTTACAATAAAGATAGGGGGGCAACTAAAGGAAGCTCTATTAGATACAGG
AGCAGATGATACAGTATTAGAAGAAATGAATTTGCCAGGAAAATGGAAACCAAAAATGATAGGGGGAATTGGAGGTTTTA
TCAAAGTAAGACAGTATGATCAGATATGCATAGAAATCTGTGGACATAAAACTATAGGTACAGTATTAGTAGGACCTACA
CCTGTCAACATAATTGGAAGAAATCTGTTGACTCAGTTAGGTTGCACTTTAAATTTT
>AY518960
CCTCAGATCACTCTTTGGCAGCGACCCCTCGTCCCAATAAGGATAGGGGGGCAACTAAAGGAAGCTCTATTAGATACAGG
AGCAGATGATACAGTATTAGAAGAAATGAATTTGCCAGGAAAATGGAAACCAAAAATGATAGGGGGAATTGGAGGTTTTA
TCAAAGTAAGACAGTATGATCAGATACCCATAGAGATCTGTGACCATAAAACCATAGGTACAGTATTAATAGGACCTACA
CCTGTCAACATAATTGGAAGAAATCTGTTGACTCAACTTGGTTGTACTTTAAATTTT
>AY518962
CCTCAAATCACTCTTTGGCAACGACCCCTAGTCACAATAAAGATAGGAGGGCAACTAAAGGAAGCTCTATTAGATACAGG
AGCAGATGATACAGTATTAGAAGACATAAATTTGCCAGGGAAATGGAAACCAAAAATGATAGGGGGAATTGGAGGTTTTA
TCAAAGTAAGACAGTATGATCAGATACCCATAGAGATCTGTGGACAGAAAGCTATAGGTACAGTATTAGTAGGACCTACA
CCTGTCAACATAATTGGAAGAAATCTGTTGACTCAGATTGGTTGCACTTTAAATTTT
>AY518964
CCTCAGATCACTCTTTGGCAACGACCCCTCGTCCCAATAAGAATAGGGGGGCAAATAAAGGAAGCTCTATTAGATACAGG
AGCAGATGATACAGTATTAGAAGAAATGAGTTTGCCAGGAAGATGGAAACCAAAAATGATAGGGGGAATTGGAGGTTTTA
TCAAAGTACGACAGTATGATCAGATACCCATAGAAATCTGTGGACATAAAGCTATAGGTACAGTATTGGTAGGACCTACA
CCTGTCAACATAATTGGAAGAAATCTGTTGACCCAGCTTGGGTGCACTTTAAATTTT
>AY518965
CCTCAAATCACTCTTTGGCAGCGACCCCTCGTCTCAATAAAGATAGGAGGGCAACTAAGGGAAGCTTTATTAGATACAGG
AGCAGATGATACAGTATTAGAAGAAATGAGTTTGCCAGGGAGATGGAAACCAAAAATGATAGGGGGAATTGGAGGTTTTA
TCAAAGTAAGACAGTATGATCAGATACCCATAGAAATTTGTGGACATAAAGCTATAGGTACAGTTTTAGTAGGACCTACA
CCTGTCAACATAATTGGAAGAAATCTGTTGACTCAGATTGGTTGTACCTTAAATTTT
>AY518966
CCTCAGATCACTCTTTGGCAACGACCCATTGTCACAATAAAGATAGGGGGGCAACTAAAGGAAGCTCTATTAGATACAGG
AGCAGATGATACAGTATTAGAAGAAATGAATTTGCCAGGAAGATGGAAACCAAAAATGATAGGGGGAATTGGAGGTTTTA
TCAAAGTAAGACAGTATGATCAGATACTCATAGAAATATGCGGACATAAAGCTATAGGTACAGTGTTAGTAGGACCTACA
CCTGTCAACATAATTGGAAGAAATCTGTTGACTCAGCTTGGTTGCACTTTAAATTTT
>AY518967
CCTCAGATCACTCTTTGGCAACGACCCCTCGTCACAATAAAGATAGGGGGGCAACTAAAGGAAGCTCTATTAGATACAGG
AGCAGATGATACAGTATTAGAAGAAATAAATTTACCAGGGAGATGGAAACCAAAAATGATAGGGGGAATTGGAGGTTTTA
TCAAAGTAAGACAGTATGATCAGATACTTGTAGAAATTTGTGGACATAAAGCTATAGGTACAGTATTAGTAGGACCTACA
CCTGTCAACATAATTGGAAGAAATCTGTTGACTCAGATTGGTTGCACTTTAAATTTC
>AY518971
CCTCAAATCACTCTTTGGCAACGACCCCTCGTCACAATAAAGGTAGGGGGGCAACTAAAGGAAGCATTGTTAGATACAGG
AGCAGATGATACAGTATTAGAAGATATGAATTTACCAGGAAGATGGAAACCAAAAATGATAGGGGGAATTGGAGGTTTTA
TCAAAGTAAGACAGTATGAGGAAATACCCATAGAGATCTGTGGACATAAAGCTATAGGTACAGTATTAGTAGGACCTACA
CCTGTCAACATAATTGGAAGAAATCTGTTGACTCAGCTTGGTTGCACTTTAAATTTT
>AY518973
CCTCAAATCACTCTTTGGCAACGACCCCTAGTCACAATAAAAGTAGGGGGGCAGCTAAAGGAAGCTCTATTAGATACAGG
AGCAGATGATACAGTATTAGAAGACATGAATTTGCCAGGAAGATGGAAACCAAAAATGATAGGGGGAATTGGGGGTTTTA
TTAAAGTAAGACAGTATGATCAAGTACCCATAGAAATCTGTGGGCATAAAGCTATAGGCACAGTATTAGTAGGACCTACA
CCTGTCAACATAATTGGAAGAAATCTGTTGACTCAGCTTGGTTGCACTTTAAATTTT
>AY518974
CCTCAAATCACTCTTTGGCAACGACCCCTCGTCACAATAAAGATAGGGGGGCAATTGAAGGAAGCTCTATTAGATACAGG
AGCAGATGACACAGTATTAGAAGAAATGTCTTTGCCAGGAAGATGGAAACCAAAAATGATAGGGGGAATTGGAGGTTTTA
TCAAGGTAAGACAGTATGATCAGATACTAGTAGAAATTTGTGGACATAAAGCTATAGGTACAGTATTAGTAGGACCTACA
CCTGTCAACATAATTGGAAGAAATCTGTTGACTCAGATTGGTTGCACTTTAAATTTT
>AY518977
CCTCAGATCACTCTTTGGCAACGACCCCTCGTCACAATAAAGATAGGGGGGCAACTAAAGGAAGCTCTATTAGATACAGG
AGCAGATGATACAGTATTAGAAGAAATGAGTTTGTCAGGAAGATGGAAACCAAAAATGATAGGGGGAATTGGAGGTTTTA
TCAAAGTAAGACAATATGATCAGGTACCCATAGAAATCTGTGGACATAAAGCTATAGGTACAGTATTGGTAGGACCTACA
CCTGTCAACATAATTGGAAGAAATCTGTTGACCCAGATTGGTTGTACTTTAAATTTT
>AY518981
CCTCAAATCACTCTTTGGCAACGACCCCTCGTCACAATAAAGATAGGGGGGCAACTAAAGGAAGCTCTATTAGATACAGG
AGCAGATGATACAGTAATAGAAGAAATGAGTTTGCCAGGAAGATGGAAACCAAAAATGATAGGGGGAATTGGAGGTTTTA
TCAAAGTAAAACAGTATGATCAGGTACCCATAGAAATCTATGGACATAAAGTTATAGGTACAGTATTAATAGGACCTACA
CCTGTTAATATAATTGGAAGAAATCTGCTGACCCAGCTTGGTTGCACTTTAAATTTT
>AY518983
CCTCAGATCACTCTTTGGCAACGACCCCTCGTCACAATAAAGATAGGGGGGCAACTAAAGGAAGCTCTATTAGATACAGG
AGCAGATGATACAGTATTAGAAGACATGAATTTGCCAGGAAGATGGAAACCAAAAATGATAGGGGGAATTGGAGGTTTTA
TCAAAGTAAGACAGTATGATCAGATACCCATAGAAATTTGTGGACATAAAGCTATAGGTACAGTATTAGTAGGACCTACA
CCTGTCAACATAATTGGAAGGAACTTGTTGACTCAGATTGGTTGCACTTTAAATTTT
>AY518985
CCTCAAATCACTCTTTGGCAACGACCCCTCGTCACAATAAAGATAGGGGGGCAACTAAAGGAAGCTTTATTAGATACAGG
AGCAGATGATACAGTATTAGAAGAAATGAATTTGCCAGGAAGATGGAAACCAAAAATGATAGGGGGAATTGGAGGTTTTA
TCAAAGTAAGACAGTATGATCAGATAACCTTAGAAATTGAGGGACATAAAGCTATAGGTACGGTATTAATAGGACCTACA
CCTGTCAACATAATTGGAAGAAATCTGTTGACTCAGATTGGTTGCACTTTAAATTTT
>AY518986
CCTCAAATCACTCTTTGGCAACGACCCCTCGTCACAATAAAGATAGGGGGGCAATTAAAAGAAGCCCTATTGGATACAGG
AGCAGATGATACAGTAGTAGAAGACATGAGTTTGCCAGGAAAATGGAAACCAAAAATGATAGGGGGAATTGGAGGTTTTA
TCAAAGTAAGACAATATGATCAAATACACGTAGAAATCTGTGGACATAAAGCTGTAGGTACAGTATTAGTAGGACCAACA
CCTGTCAACATAATTGGAAGAAATCTGTTGACTCAGATTGGCTGCACTTTAAATTTT
>AY518987
CCTCAGATCACTCTTTGGCAACGACCCCTCGTCACAATAAAGATAGGGGGGCAACTAAAGGAAGCTCTATTAGATACAGG
AGCAGATGACACAGTATTAGAAGAAATGAGTTTACCAGGAAGATGGAAACCAAAAATGATAGGAGGAATTGGAGGTTTTA
TCAAAGTAAGACAGTATGATCAAATATGTGTAGAAATCTGTGGACATAAAGCTATAGGTACAGTATTAGTAGGACCGACA
CCTGTCAACATAATTGGAAGGAACCTGTTGACTCAGATTGGTTGCACTTTAAATTTT
>AY518989
CCTCAAATCACTCTTTGGCAACGACCCCTCGTCACAATAAAGATAGGGGGGCAACTAAAGGAAGCTCTATTAGATACAGG
AGCAGATGATACAGTATTAGAAGAAATGAGTTTGCCAGGAAGATGGAAACCAAAAATGATAGGGGGAATTGGAGGTTTTA
TCAAAGTAAGACAGTATGATCAGATATCCATAGAAATATGTGGACATAAAGCTATAGGTACAGTATTGGTAGGACCTACA
CCTGTCAACATAATTGGAAGAAATCTGTTGACTCAAATTGGTTGTACTTTAAATTTT
>AY518990
CCTCAAATCACTCTTTGGCAACGACCCCTCGTCCCAATAAGGGTAGAGGGGCAACTAAAGGAAGCTCTATTAGATACAGG
AGCAGATGATACAGTGTTAGAAGAAATGAATTTGCCAGGAAGATGGAAACCAAAAATGATAGGGGGAATTGGAGGTTTTA
TCAAAGTAAGACAGTATGATCAGATAACCATAGAAATCTGTGGGCATAAAGCTATAGGTACAGTATTAATAGGACCTACA
CCTGTCAACATAATTGGAAGAAATCTGTTGACTCAGATTGGCTGCACTTTAAATTTT
>AY518991
CCTCAGATCACTCTTTGGCAACGACCCCTCGTCACAATAAAGATAGGGGGGCAGCTAAAGGAAGCTCTATTAGATACAGG
AGCAGATGATACAGTATTAGAAGACATGGATTTGCAAGGGAGATGGAAACCAAAAATGATAGGGGGAATTGGAGGTTTTA
TCAAAGTAAGACAGTATGAGCAAATACCCATAGAAATCTGTGGACACAAAGCTATAGGTACAGTATTAGTAGGACCTACA
CCTGTCAACATAATTGGAAGAAATCTGTTGACTCAGATTGGGTGCACTTTAAATTTT
>AY518993
CCTCAAATCACTCTTTGGCAACGACCCGTCGTCACAATAAAGATAGGGGGGCAACTAAAGGAAGCTCTATTAGATACAGG
AGCAGATGATACAGTATTAGAGGAAATGAATTTGCCAGGAAGATGGAAACCAAAAATGATAGGGGGAATTGGAGGTTTTA
TCAAAGTAAGACAGTATGATCAGATACCCATAGAAATCTGTGGACATAAAGCTATAGGTACAGTATTAGTAGGACCTACA
CCTGTCAACATTATTGGAAGAAATCTGTTGACTCAGATTGGTTGCACTTTAAACTTT
>AY518994
CCTCAGATCACTCTTTGGCAACGACCCCTCGTCACAGTAAAGGTAGGGGGACAACTAAAGGAAGCTCTATTAGATACAGG
AGCAGATGATACAGTATTAGAAGAAATAAATTTGCCAGGAAGATGGAAACCAAAAATGATAGGGGGAATTGGAGGTTTTA
TCAAAGTAAGACAGTATGATCAGATACCCATAGAAATCTGTGGACATACAGCTATAGGTACAGTATTAGTGGGACCTACA
CCTGTCAACATAATTGGAAGAAATCTGTTGACTCAGATTGGCTGCACTTTAAATTTT
>AY518996
CCTCAAATCACTCTTTGGCAACGACCCCTTGTTACAATAAAGATAGGGGGGCAACTAAAGGAAGCTCTATTAGACACAGG
AGCAGATGATACAGTATTAGAAGAAATGAATTTGCCAGGAAGATGGAAACCAAAAATGATAGGAGGAATTGGAGGTTTTA
TCAAAGTAAGACAGTATGATCAAATACTTGTAGAAATTTGTGGACATAAAGCCATAGGTACAGTATTAGTAGGACCTACC
CCTGTCAACATAATTGGAAGAAATCTGTTGACTCAGATTGGTTGCACTTTAAATTTT
>AY518997
CCTCAGATCACTCTTTGGCAACGACCCCTTGTCACAATAAAGATAGGGGGACAGCTAAGGGAAGCTCTACTAGATACAGG
AGCAGATGATACAGTATTAGAGGAAATAGATTTACCAGGAAGATGGAAACCAAAAATGATAGGGGGAATTGGAGGTTTTA
TCAAAGTAAGACAATATGATCAGATACTTGTAGAAATTTGTGGACATAAAGCTACAGGTACAGTATTAGTAGGACCTACA
CCTGTCAACATAATTGGAAGAAACTTGTTGACTCAGATTGGTTGCACTTTAAATTTT
>AY518999
CCTCAGATCACTCTTTGGCAACGACCCCTCGTCACAATAAGGATAGGGGGGCAACTAAAGGAAGCTCTATTAGATACAGG
AGCAGATGATACAGTATTAGAAGAAATGAATTTACCAGGAAGATGGAAACCAAAAATGATAGGGGGAATTGGAGGTTTTA
TCAAAGTAAGACAGTATGATCAGGTACCCATAGAAATCTGTGGACATAAAGCTATAGGTACAGTATTAATAGGACCTACA
CCTGTCAACATAATTGGAAGAAACCTGTTGACTCAGCTTGGTTGCACTTTAAATTTT
>AY519005
CCTCAGATCACTCTTTGGCAACGACCCCTCGTCAAAATAAAAATAGGGGGGCAAATAAAGGAAGCTCTACTAGATACAGG
AGCAGATGATACAGTATTAGAAGAAATGAGTTTGTCAGGAAGATGGAAACCAAAAATGATAGGGGGAATTGGAGGTTTTA
TCAAAGTAAGACAGTATGATCAGATACTCATAGAAATCTGCGGACATAAGGTTACAGGTACAGTATTAATAGGACCTACA
CCTGTCAACATAATTGGAAGAAATCTGTTGACTCAGCTTGGCTGCACTCTAAATTTT
>AY519006
CCTCAGATCACTCTTTGGCAACGACCCCTCGTCACAATAAAGGTAGGAGAGCAGCTAAAGGAAGCTCTATTAGATACAGG
GGCAGATGATACAGTATTAGAAGATATGAATTTGCCAGGAAGATGGAAACCGAAAATGATAGGGGGAATTGGAGGTTTCA
TCAAAGTAAGACAGTATGATCAGATACCCATAGAAATCTGTGGACATAAAGCTATAGGTACAGTATTAGTAGGACCTACA
CCTGTCAACATAATTGGAAGAAATCTGTTGACTCAGATTGGTTGCACTTTAAATTTT
>AY519008
CCTCAAATCACTCTTTGGCAACGACCTCTTGTCAGAATAAAGATAGGGGGGCAAATAAAGGAAGCTCTATTAGATACAGG
AGCAGATGATACAGTATTAGAAGAAATGAGTTTGCCAGGAAGATGGAAACCAAAAATGATAGGGGGAATTGGAGGTTTTA
TCAAGGTAAAACAGTATGATCAGATACCCATAGAAATTTGTGGACATCAAGCTATAGGTACAGTATTAGTAGGACCTACA
CCTGTCAACATAATTGGAAGAAATCTGTTGACTCAGATTGGTTGCACTTTAAATTTT
>AY519009
CCTCAAATCACTCTTTGGCAACGACCCCTTGTCACAGTAAAGATAGGGGGACAGCTAAAGGAAGCTCTATTAGATACAGG
AGCAGATGATACAGTATTAGAAGAAATAAATTTGCCAGGAAGATGGAAACCAAAAATGATAGGGGGAATTGGAGGTTTTA
TCAAAGTAAGACAATATGATCAGATACCCATAGAGATCTGTGGACATAAAGCTATAGGTACAGTATTAGTAGGACCTACA
CCTGTCAACATAATTGGAAGAAATCTGTTGACTCAGATTGGCTGCACTTTAAATTTT
>AY519010
CCTCAAATCACTCTTTGGCAACGACCCCTCGTCACAATAAAAATAGGGGGGCAACTAAAGGAAGCTCTATTAGATACAGG
AGCTGATGATACAGTATTAGAAGAAATGAATTTGCCAGGAAGGTGGAAACCAAAAATGATAGGGGGAATTGGAGGTTTTA
TCAAAGTAAGACAATATGATCAGATACCCATAGAAATTTGTGGACAGAAAGCTATAGGTACAGTATTAATAGGACCTACA
CCTGTTAACATAATTGGAAGAAATCTATTAACCCAGCTTGGTTGCACCTTAAATTTT
>AY519012
CCTCAGATCACTCTTTGGCAACGACCCCTCGTCACAATAAAGATAGGGGGGCAACTAAAGGAAGCTCTATTAGATACAGG
AGCAGATGATACAGTATTAGAAGAAATGACTTTGCCAGGGAGATGGAAACCAAAAATGATAGGGGGAATTGGAGGTTTTA
TCAAAGTAAGACAGTATGATCAAATACTCATAGAAATCTGTGGACATAAAGCTATAGGTACAGTATTAATAGGACCTACA
CCTGTCAACATAATTGGAAGAAATCTGTTGACTCAGATTGGTTGCACTTTAAATTTT
>AY519014
CCTCAGATCACTCTTTGGCAACGACCCAACGTCAGAATAAAGATAGGGGGGCAAATAAAGGAAGCTCTATTAGATACAGG
AGCAGATGATACAGTATTAGAAGATATGGAGTTGCCAGGAAGATGGAAACCAAAAATGATAGGGGGAATTGGAGGTTTTA
TCAAAGTAAGACAGTATGATCAGATACCTGTAGAAATTTGTGGACATAAAGCTATAGGTACAGTATTAGTAGGACCTACA
CCTGTCAACATAATTGGAAGAAATCTGTTGACTCAGATTGGTTGCACTTTAAATTTT
>AY519016
CCTCAAATCACTCTTTGGCAACGACCCCTCGTCACAATAAAGATAGGAGGGCAGCTAAAGGAAGCTCTATTAGATACAGG
AGCAGATGATACAGTATTAGAAGAAATGAGTTTGCCAGGAAGATGGAAACCAAAAATGATAGGGGGAATTGGAGGTTTTA
TCAAAGTAAGACAGTATGATCAGATACCCCTAGAAATCTGTGGACATAAAGCTATAGGTACAGTATTAGTAGGACCTACA
CCTGTCAACATAATTGGAAGAAATCTGTTGACTCAGATTGGGTGCACTTTAAATTTT
>AY519017
CCTCAGATCACTCTTTGGCAACGACCCCTCGTCACAATAAAAATAGGGGGGCAACTAAAGGAAGCTCTATTAGATACAGG
AGCAGATGATACAGTATTAGAAGAAATGGATTTGCCAGGAAGGTGGAAACCAAAAATGATAGGGGGAATTGGAGGGTTTA
TCAAAGTAAAACAGTATGATCAGATACCCATAGAAATCTGTGGACATAAAGCTATAGGTACAGTATTAGTAGGACCTACA
CCAGTCAACATAATTGGAAGAAATCTGTTGACTCAGATTGGTTGCACTTTAAATTTT
>AY519020
CCTCAAATCACTCTTTGGCAACGACCCCTCGTCACAGTAAAGATAGGGGGGCAAATAAAGGAAGCTCTATTAGATACAGG
AGCAGATGATACAGTATTAGAAGAAATGAATTTGCCAGGGAGATGGAAACCAAGAATGATAGGGGGAATTGGAGGTTTTA
TCAAAGTAAGACAGTATGATCAGATACCCATAGAAATTTGTGGACATAAAGCTATAGGTACAGTATTAATAGGACCTACA
CCTGTCAACATAATTGGAAGAAATCTGTTGACTCAGCTTGGTTGCACTTTAAATTTT
>AY519021
CCTCAAATCACTCTTTGGCAACGACCCCTCGTCACAATAAAGGTAGGGGGGCAAATAAGGGAAGCTCTATTAGATACAGG
AGCAGATGATACAGTATTAGAAGAAATGAGTTTGCCAGGAAAATGGAAACCAAAAATGATAGGGGGAATTGGAGGTTTTA
TCAAAGTAAAACAGTATGAGCAGATACCCATAGAAATCTGCGGACATAAAGCTATAGGTACAGTATTAGTAGGACCTACA
CCTGTCAATATAATTGGAAGAAATCTGTTGACTCAGCTCGGGTGCACTTTAAATTTT
>AY519025
CCTCAGATCACTCTTTGGCAACGACCCCTCGTCACAATAAAGATAGGGGGGCAACTAAAGGAAGCTCTATTAGATACAGG
AGCAGATGATACAGTATTAGAAGAAATAGATTTGCCAGGAAGATGGAAACCAAAAATGATAGGGGGAATTGGAGGTTTTA
TCAAAGTAAGACAGTATGATCAGATACTTGTAGAGATCTGTGGATATAGAGCTATAGGTACAGTATTAGTAGGACCTACA
CCTGTCAACATAATTGGAAGAAATCTGTTGACTCAGATTGGTTGCACTTTAAATTTT
>AY519029
CCTCAGATCACTCTTTGGCAACGACCCCTCGTCACAATAAAGGTAGGGGGGCAACTAAAGGAAGCTCTATTAGATACAGG
AGCAGATGATACAGTATTAGAAGAAATAAATTTGCCAGGAAGATGGAAACCAAAAATGATAGGGGGAATTGGAGGTTTTA
TCAAAGTAAGACAGTATGATCAGGTACCTATAGAAATCTGTGGACATAAAGCTACAGGTACAGTATTAGTAGGACCCACA
CCTGTCAACATAATTGGAAGAAATCTGTTGACTCAGCTTGGTTGCACTTTAAATTTT
>AY519030
CCTCAGATCACTCTTTGGCAACGACCCCTCGTCACAATAAAGATAGGGGGGCAACTAAAGGAAGCTCTATTAGATACAGG
AGCAGATGATACAGTATTAGAAGATATGGAGTTGCCAGGAAGGTGGAAACCAAAAATGATAGGGGGAATTGGAGGTTTTA
TCAAAGTAAGACAGTATGATCAGGTATCCATAGAAATCTGCGGACATAAAGTTATAGGTACAGTATTAATAGGACCTACA
CCTGTCAACATAATTGGAAGAAATCTGTTGACTCAGCTTGGCTGCACTCTAAATTTT
>AY519031
CCTCAAATCACTCTTTGGCAACGACCCCTCGTCACAATAAAGATAGGGGGGCAACTAAAGGAAGCTCTATTAGATACAGG
AGCAGATGATACAGTATTAGAAGACATGAGTTTGCCAGGAAGATGGAAACCAAAAATGATAGGGGGAATTGGAGGTTTTA
TCAAAGTAAAACAGTATGATCAGATACCCATAGAAATCTGTGGACATAAAGCTATAGGTACAGTATTAGTAGGACCTACA
CCTGTCAACATAATTGGAAGAAATCTGTTGACTCAGCTTGGTTGCACTTTAAATTTT
>AY519032
CCTCAGATCACTCTTTGGCAACGACCCCTCGTCACAATAAAGATAGGGGGGCAACTAAAGGAAGCTCTATTAGACACAGG
AGCAGATGATACAGTATTAGAAGACATGAATCTGCCAGGAAGGTGGAAACCAAAAATGATAGGGGGAATTGGAGGTTTTA
TCAAAGTAAGACAGTATGATCAGATACCCATAGAAATCTGTGGACATAAAGCAGTAGGTACAGTATTAATAGGACCTACA
CCTGTCAACATAATTGGAAGAAATCTGTTGACTCAGCTTGGGTGCACCTTAAATTTT
>AY519037
CCTCAGATCACTCTTTGGCAACGACCCCTCGTCACAATAAAGATAGGGGGGCAGCTAAAGGAAGCTCTATTAGATACAGG
AGCAGATGATACAGTATTAGAAGAAATGAGTTTACCAGGGAGATGGAAACCAAAAATGATAGGGGGAATTGGAGGTTTTA
TCAAAGTAAGACAGTATGATCAGATACTCATAGAAATCTGCGGGCATAAAGCTATAGGTACAGTATTAGTAGGACCTACA
CCTGTCAACATAATTGGAAGAAATCTGTTGACTCAGATTGGCTGCACTTTAAATTTT
>AY519039
CCTCAGATCACTCTTTGGCAACGACCCCTCGTCACAGTAAAGATAGGGGGGCAACTAAAAGAAGCTCTATTAGATACAGG
AGCAGATGATACAGTATTAGAAGAAATGTATTTGCCAGGGAGATGGAAACCAAAAATGATAGGGGGAATTGGAGGCTTTA
TCAAAGTAAGACAGTATGATGAGGTAACCATGGACATCTGCGGACATAAAGCTATAGGTACAGTATTAATAGGACCTACA
CCTGTCAACATAATTGGAAGAAATCTGTTGACTCAGATTGGTTGCACTTTAAATTTT
>AY519040
CCTCAGATCACTCTTTGGCAACGACCCCTCGTCACAATAAAGATAGGGGGGCAACTAAAGGAAGCTCTATTAGATACAGG
AGCAGATGATACAGTATTAGAAGACATGGATTTGCCAGGAAGATGGAAACCAAAAATGATAGGGGGAATTGGAGGTTTTA
TCAAAGTAAGACAGTATGATCAGATACCCATAGAAATCTGCGGACATACAACTGTAGGTACAGTATTAGTAGGACCTACA
CCTGTCAACATAATTGGAAGAAATCTGTTGACTCAACTTGGTTGCACGTTAAATTTT
>AY519046
CCTCAGATCACTCTTTGGCAGCGACCCCTAGTCAATATAAAGATAGGGGGGCAACTAAAGGAAGCTCTATTAGATACAGG
AGCAGATGATACAGTATTAGAAGAAATGAATTTGCCAGGAAGATGGAAACCAAAAATGATAGGGGGAATTGGAGGTTTTA
TCAAAGTAAGACAGTATGATCAGATACCCATAGAAATCTGTGGCCATAAAGCTATAGGTACAGTATTAGTAGGACCTACA
CCTGTCAACATAATTGGAAGAAATCTGTTGACCCAAATTGGCTGCACTTTAAATTTT
>AY519047
CCTCAAATCACTCTTTGGCAACGACCCCTCGTCACAGTAAAGGTAGGGGGGCAACTAAAGGAAGCTCTATTAGATACAGG
AGCAGATGATACAGTATTAGAAGACATGAATTTGCCAGGAAGATGGAAACCAAAAATGATAGGGGGAATTGGAGGTTTTA
TCAAGGTAAAACAGTATGAGCAGATACCCATAGAAATCTGTGGACATAAAGCTATAGGTACAGTCTTAGTAGGACCTACA
CCTGTCAACATAATTGGAAGAAATCTGTTGACTCAGATTGGTTGCACTTTAAATTTT
>AY519049
CCTCAAATCACTCTTTGGCAACGACCCCTCGTCACAATAAAGATAGGGGGGCAACTAAAGGAAGCTCTATTGGATACAGG
AGCAGATGATACAGTATTAGAAGACATGCATTTACCAGGAAGATGGAAACCAAAAATGATAGGGGGAATTGGAGGTTTTA
TTAAAGTAAGACAGTATGAGGACATACCCATAGAAATCTGTGGACATAAAGCTATAGGCACAGTATTAATAGGACCTACA
CCTGTCAACATAATTGGAAGAAATCTGTTGACTCAGATTGGTTGCACTTTAAATTTT
>AY519050
CCTCAGATCACTCTTTGGCAACGACCCGTCGTCACAATAAAGATAGGGGGGCAACTAAAGGAAGCTCTATTAGATACAGG
AGCAGATGATACAGTATTAGAAGAAATAAGTTTACCAGGAAGATGGAAACCAAAAATGATAGGGGGAATTGGAGGTTTTA
TCAAAGTAAAACAGTATGATCAGATACCCATAGAAATCTGTGGGCATAAAGCTATAGGTACAGTATTAGTAGGACCTACA
CCTGTCAACATAATTGGAAGAAATCTGTTGACGCAGATTGGTTGCACTTTAAATTTT
>AY519054
CCTCAAATCACTCTTTGGCAACGACCCCTCGTCACAGTAAAAATAGGGGGGCAGCTAAAGGAAGCTCTATTAGATACAGG
AGCAGATGATACAGTATTAGAAGACATGAATTTGCCAGGAAGATGGAAACCAAAAATGATAGGGGGAATTGGAGGTTTTA
TCAAAGTAAGACAGTATGATCAGATACCAGTAGAAATTTGTGGACATAAGGCTATAGGTACAGTATTAGTAGGACCTACA
CCTGTCAACATAATTGGAAGAAATCTGTTGACTCAGATTGGTTGCACTTTAAATTTT
>AY519067
CCTCAAATCACTCTTTGGCAACGACCCCTCGTCACAGTAAAAATAGGGGGACAACTAAGGGAAGCTCTATTAGATACAGG
AGCAGATGATACAGTATTAGAAGAAATAAATTTGCCAGGAAAATGGAAACCAAAAATGATAGGGGGAATTGGAGGTTTTA
TCAAAGTAAAACAGTATGATCAAATACCCATAGAAATCTGTGGACATAAGGCTGAGGGTACAGTATTAGTAGGACCTACA
CCTGTCAACATAATTGGAAGAAATCTGTTGACTCAGATTGGGTGCACTTTAAATTTT
>AY519068
CCTCAGATCACTCTTTGGCAACGACCCCTCGTCACAATAAAGATAGGGGGGCAACTAAAGGAAGCCCTATTAGATACAGG
AGCAGATGATACAGTATTAGAAGACATGAATTTGCCAGGAAAATGGAAACCAAAAATGATAGGGGGAATTGGAGGTTTTA
TCAAAGTAAGACAGTATGATCAGATACCAATAGAAATCTGTGGACATAAAGCTATAGGTACAGTATTAATAGGACCTACA
CCTGTCAACATAATTGGAAGAAACCTGTTGACCCAGCTTGGTTGCACTTTAAATTTT
>AY519072
CCTCAGATCACTCTTTGGCAACGACCCCTCGTCACAGTAAGGGTAGGGGGACAAATAAAAGAAGCTCTATTAGACACAGG
AGCAGATGATACAGTATTAGAAGAAATAGATTTGCCAGGGAGATGGAAACCAAAAATGATAGGGGGAATTGGAGGTTTTA
TCAAAGTAAGACAGTATGATCAAGTACCCCTAGAAATCTGTGGACATAAAGCTATAGGTACAGTATTAGTAGGACCTACA
CCTGTCAACATAATTGGAAGAAATCTGTTGACTCAAATTGGTTGTACTTTAAATTTT
>AY519073
CCTCAGATCACTCTTTGGCAGCGACCCCTCGTCGCAATAAAAATAGGGGGGCAACAAAAGGAAGCTCTACTAGATACAGG
AGCAGATGATACAGTATTAGAAGACATGACTTTGCCAGGAAAATGGAAACCAAAAATGATAGGGGGAATTGGAGGTTTTA
TCAAAGTAAGACAGTATGATCAGGTATCCATAGAAATCTGTGGACACAAAGTTATAGGTACAGTATTAGTAGGACCTACA
CCTGTCAACATAATTGGAAGAAATCTGTTGACTCAGCTTGGTTGTACTTTAAATTTT
>AY519075
CCTCAAATCACTCTTTGGCAACGACCCCTCGTCACAATAAAGATAGGGGGGCAACTAAAGGAAGCTCTATTAGATACAGG
AGCAGATGATACAGTATTAGAAGAAATGAATTTGCCAGGAAAATGGAAACCAAAAATGATAGGGGGAATTGGGGGTTTTA
TTAAGGTAAGACAATATGATCAAGTACTCATAGAAATCTGTGGACATAAAACAGTAGGTACAGTACTAATAGGACCTACA
CCTGTCAACATAATTGGAAGAAATCTGTTGACTCAGATTGGCTGCACTTTAAATTTT
>AY519078
CCTCAAATCACTCTTTGGCAACGACCCCTAGTCATAATAAAGATAGGGGGGCACCTAAAGGAAGCTCTATTAGATACAGG
AGCAGATGATACAGTATTGGAAGACATAGATTTGCCAGGAAGATGGAAACCAAAAATGATAGGGGGAATTGGAGGTTTTA
TCAAAGTAAGACAGTATGATCAGATAGCCATAGAAATCTGTGGACATAAAGCTATAGGTACAGTATTAGTAGGACCTACA
CCTGTCAACATAATTGGAAGAAATCTGTTGACTCAGATTGGCTGTACTTTAAATTTT
>AY519079
CCTCAGATCACTCTTTGGCAACGACCCCTCGTCACAATAAAGATAGGGGGGCAACTAAAGGAAGCTCTATTAGATACAGG
AGCAGATGATACAGTATTAGAAGACATGAATTTGCCAGGAAGATGGAAACCAAAAATGATAGGGGGAATTGGAGGTTTTA
TCAAAGTAAGACAGTATGATCAGGTACCCATAGAAATCTGTGGACATAAAGCTATCGGTACAGTATTAGTAGGACCTACA
CCTGTCAACATAATTGGAAGAAATCTGTTGACTCAGCTTGGTTGCACTTTAAATTTT
>AY519081
CCTCAAATCACTCTTTGGCAACGACCCCTCGTCACAGTAAAGATAGGGGGGCAATTAAAGGAAGCTCTACTAGATACAGG
AGCAGATGATACAGTATTAGAAGAAATGATTTTGCCAGGAAAATGGAAACCAAAAATGATAGGGGGAATTGGAGGTTTTA
TCAAAGTAAGGCAGTATGATCAAATACTCGTAGAAATCTGTGGACATAGAGCTATAGGTACAGTATTAATAGGACCTACA
CCTGTCAACATAATTGGAAGAAATCTGTTGACTCAGATCGGTTGCACTTTAAATTTC
>AY519087
CCTCAAATCACTCTTTGGCAACGACCCCTCGTCACAGTAAAGATAGGGGGGCAACTAAAGGAAGCTCTATTAGATACAGG
AGCAGATGATACAGTATTAGAGGACATAAATTTGCCAGGAAAATGGAAACCAAAAATGATAGGGGGAATTGGAGGTTTTA
TCAAAGTAAGACAGTATGAGCAGGTACTTGTAGAAATCTGTGGGCATAAAGCTATAGGTACAGTATTAGTAGGACCTACA
CCTGTCAACATAATTGGAAGAAATCTATTGACTCAGATTGGTTGCACTTTAAATTTT
>AY519092
CCTCAGATCACTCTTTGGCAGCGACCCCTTGTTACAATAAAGGTAGGGGGGCAGCTAAAGGAAGCTCTATTAGATACAGG
AGCAGATGATACAGTATTAGAAGAAATGAATTTGCCAGGAAGATGGAAACCAAAAATGATAGGGGGAATTGGAGGTTTTA
TCAAAGTAAGACAGTATGAGGAGATACTCATAGAAATCTGTGGACATAAAGCCATAGGTACAGTATTAATAGGACCTACA
CCTGTCAACATAATTGGAAGAAATCTGTTGACTCAGATTGGTTGCACCTTAAACTTT
>AY519093
CCTCAGATCACTCTTTGGCAGCGACCCCTCGTCGCAATAAAGATAGGGGGGCAATTAAGGGAAGCTCTATTAGATACAGG
AGCAGATGATACAGTATTAGAAGAAATAAATCTGCCAGGAAAATGGAAGCCAAAAATGATAGGGGGAATTGGAGGTTTTA
TCAAAGTAAGACAGTATGATCAAATACCCATAGAAATTTGCGGACATAAAGCTATAGGTACAGTATTAATAGGACCTACA
CCTGTCAACATAATTGGAAGGAATCTGTTGACTCAGCTTGGTTGCACTTTAAATTTT
>AY519094
CCTCAAATCACTCTTTGGCAACGACCCCTCGTCACAGTAAAGATAGGGGGGCAACTAAAGGAAGCATTGTTAGATACAGG
AGCAGATGATACAGTATTAGAAGAAATGAATTTGCCAGGAAGATGGAAACCAAAAATGATAGGGGGAATTGGAGGTTTTA
TCAAAGTAAGACAGTATGATCAAATATCCATAGAAATCTGTGGACATAAAGTTATAGGTACAGTGTTAATAGGACCTACA
CCTGTCAACATAATTGGAAGAAATCTGTTGACTCAGCTTGGCTGCACTTTAAATTTT
>AY519095
CCTCAGATCACTCTTTGGCAACGACCCCTCGTCACAATAAAGATAGGGGGGCAGCTAAAGGAAGCTCTATTAGATACAGG
AGCAGATGATACAGTATTAGAAGACATGAATTTGCCAGGGAAATGGAAACCAAAAATGATAGGGGGAATTGGAGGTTTTA
TCAAAGTAAGACAATATGATCAAATACCTATAGAGATATGCGGACATAAAGCTATAGGTACAGTATTAGTAGGACCTACA
CCTGTCAACATAATTGGAAGAAATCTGTTGACTCAACTTGGTTGTACTTTAAATTTT
>AY519098
CCTCAAATCACTCTTTGGCAGCGACCCCTCGTCACAATAAAGATAGGGGGTCAACTGAAGGAAGCTCTACTAGACACAGG
GGCAGATGATACAGTATTAGAGGACATGAGTTTACCAGGAAAATGGAAACCAAAAATGATAGGGGGAATTGGAGGTTTTA
TCAAAGTAAGACAGTATGATCAAATACCCATAGAAATCTGTGGACATAGAGCTATAGGTACAGTATTAGTAGGACCTACA
CCTGTCAATATAATTGGAAGAAATCTATTGACTCAGCTTGGTTGCACTTTAAATTTT
>AY519100
CCTCAAATCACTCTTTGGCAACGACCCCTCGTCACAGTAAAGGTAGGGGGGCAACTAAGGGAAGCTCTGTTAGATACAGG
AGCAGATGATACAGTATTAGAAGAAATAGATTTGCCAGGAAGATGGAAACCAAAAATGATAGGGGGAATTGGAGGTTTTA
TCAAAGTGAAACAGTATGATCAGATACTTATAGAAATCTGCGGACATAAAGCTATAGGTACAGTATTAGTAGGACCTACA
CCTGTCAACATAATTGGAAGAAATCTGTTGACTCAGATTGGTTGCACTTTAAATTTT
>AY519101
CCTCAGATCACTCTTTGGCAACGACCCATCGTCACAATAAAGATAGGGGGGCAACTAAAGGAAGCTCTATTAGATACAGG
AGCAGATGATACAGTATTAGAAGACATGGATTTGCCAGGAAGATGGAAACCAAAAATGATAGGGGGAATTGGAGGTTTTA
TCAAAGTAAAACAGTATGAGCAGATACCTATAGAAATCAGTGGACATAAAGCTATAGGTACAGTATTAGTAGGACCTACA
CCTGTCAACATAATTGGAAGAAATCTGTTGACTCAGCTTGGTTGCACTTTAAATTTT
>AY519102
CCTCAAATCACTCTTTGGCAACGACCCGTCGTCACAGTAAAGATAGGGGGGCAACTAAAGGAAGCTCTATTAGATACAGG
AGCAGATGATACAGTATTAGAAGAAATGAGTTTGCCAGGAAAATGGAAACCAAAAATGATAGGGGGAATTGGAGGTTTTA
TCAAAGTAAGACAGTATGATCAGATACCCATAGACATTTGTGGACATAGAGCTATAGGTACAGTATTAATAGGACCTACA
CCTGTCAACATAATTGGAAGAAATCTGTTGACTCAACTTGGTTGCACTTTAAATTTT
>AY519103
CCTCAGATCACTCTTTGGCAACGACCCCTCGTCACAATAAAGATAGGGGGGCAGCTAAAGGAAGCTCTATTAGATACAGG
AGCAGATGATACAGTATTAGAAGACATGGAGTTGCCAGGGAGATGGAAACCAAAAATGATAGGGGGAATTGGAGGTTTTA
TCAAAGTAAGACAGTATGATCAAATACCCATAGATATTTGTGGACATAGAGCTATAGGCACAGTATTAGTAGGACCTACA
CCTGTCAACATAATTGGAAGAAATCTGTTGACTCAGATTGGTTGCACTTTAAATTTT
>AY519105
CCTCAAATCACTCTTTGGCAACGACCCCTCGTCACAGTAAAGGTAGGGGGGCAGCTAAAGGAAGCTCTATTAGATACAGG
AGCAGATGATACAGTATTAGAAGAAATGAATTTGCCAGGAAGATGGAAACCAAAAATGATAGGGGGAATTGGAGGTTTTA
TCAAAGTAAGACAGTATGATCAGATACTTGTAGAAATTTGTGGACATAAAGCAGTAGGTACAGTGTTAATAGGACCTACA
CCTGTCAACATAATTGGAAGAAATCTGTTGACTCAGATTGGTTGCACTTTAAATTTT
>AY519108
CCTCAAATCACTCTTTGGCAACGACCCATCGTCTCAATAAGAGTAGGGGGGCAACTAAAGGAAGCTCTATTAGATACAGG
AGCAGATGACACAGTATTAGAGGAAATGAATTTGCCAGGAAAATGGAAACCAAAAATGATAGGGGGAATTGGAGGTTTTA
TCAAAGTAAGACAGTATGATCAGATACTTGTAGAAATCTGCGGACATAAAGCTATAGGTACAGTATTAATAGGACCTACA
CCTGTCAACATAATTGGAAGAAATCTGTTGACTCAACTTGGTTGTACTTTAAATTTT
>AY519114
CCTCAGATCACTCTTTGGCAACGACCCCTCGTCACAATAAAAGTAGGGGACCAACTAAAGGAAGCACTATTAGATACAGG
AGCAGATGATACAGTGTTAGAAGACATAAATTTGCCAGGAAGATGGAAACCAAAAATGATAGGGGGAATTGGAGGTTTTA
TTAAAGTAAGACAGTATGATCAGGTACCCATAGAAATCTGTGGACATAAAACTATAGGTACAGTATTAGTAGGACCTACA
CCTGTCAACATAATTGGAAGAAATTTGTTGACTCAGATTGGTTGCACTTTAAATTTT
>AY519117
CCTCAGATCACTCTTTGGCAACGACCCCTCGTCACAATAAAGATAGGGGGCCAACTAAAGGAAGCTCTACTAGATACAGG
GGCAGATGATACAGTATTAGAAGAAATGAGCTTACCAGGAAGATGGAAACCAAAAATGATAGGGGGAATTGGAGGTTTTA
TTAAAGTAAGACAGTATGATCAAATACTCATAGAGATCTGTGGACATAAAGCTATAGGTACAGTATTAGTAGGACCTACA
CCTGTCAATATAATTGGAAGAAATTTGTTGACTCAGATTGGTTGCACTTTAAATTTT
>AY519120
CCTCAGATCACTCTTTGGCAACGACCCCTCGTCCCAATAAAGATAGGGGGACAAATAAAGGAAGCTCTATTAGATACAGG
AGCAGATGATACAGTATTAGAAGATATGGATTTGCCAGGAAGATGGAAACCAAAAATGATAGGGGGAATTGGAGGTTTTA
TCAAAGTAAGACAGTATGATCAGATACCCATAGAAATCCATGGACATAAAACGATAGGTACAGTATTAGTAGGACCTACA
CCTGTCAACATAATTGGAAGAAATCTGTTGACTCAGCTTGGTTGCACTTTAAATTTT
>AY519121
CCTCAGATCACTCTTTGGCAACGACCCCTCGTCCCAATAAAGATAGGGGGGCAAATAAAGGAAGCTCTATTAGATACAGG
AGCAGATGATACAGTATTAGAAGACATGAATTTGCCAGGAAGATGGAAACCAAAAATGATAGGGGGAATTGGAGGTTTTA
TCAAAGTAAGACAGTATGATCAGATAGCCATAGAAATCTGTGGACATAAAGCTATAGGTACAGTATTAGTAGGACCTACA
CCTGTCAACATAATTGGAAGAAATCTGTTGACTCAGCTTGGTTGCACTTTAAATTTC
>AY561236
CCTCAAATCACTCTTTGGCAACGACCCCTCGTCACAATAAAGATAGGGGGACAGCTAAAGGAAGCTCTATTAGATACAGG
AGCAGATGACACAGTATTAGAAGAAATGAGTTTGCCAGGGAAATGGAGACCAAAAATGATAGGGGGAATTGGAGGGTTTA
TCAAAGTAAGACAGTATGATCATATACTCGTAGAAATCTGTGGGCATAAAGCTATAGGTACAGTCTTAGTAGGACCTACA
CCTGTCAACATAATTGGAAGAAATCTGTTGACTCAGATTGGCTGCACTTTAAATTTT
>AY561237
CCTCAAATCACTCTTTGGCAACGACCCCTTGTTACAATAAAGATAGGGGGGCAATTAAAAGAAGCTCTATTAGATACAGG
AGCAGATGATACAGTATTAGAAGAAATGAATTTGCCAGGAAGATGGAAACCAAAAATGATAGGGGGAATTGGAGGCTTTA
TCAAAGTAAGACAGTATGATCAGATACTCATAGAGATCTGTGGGCATAAAGCTATAGGTACAGTATTAGTAGGACCTACA
CCTGTCAACATAATTGGAAGAAACCTGTTGACTCAGATTGGCTGCACTTTAAATTTT
>AY561238
CCTCAAATCACTCTTTGGCAACGACCCCTCGTCACAATAAAGATAGGGGGGCAGCTAAAGGAAGCTCTATTAGATACAGG
AGCAGATGATACAGTATTAGAAGAAATGAATTTGCCAGGAAGATGGAAACCAAAAATGATAGGGGGAATTGGAGGTTTTA
TCAAAGTAAGACAGTATGATCAGATACTTATAGAAATTTGTGGACATAAAGCTATAGGTACAGTATTAATAGGACCTACA
CCTGTCAACATAATTGGAAGAAATCTGTTGACCCAGATTGGTTGCACTTTAAACTTT
>AY561239
CCTCAGATCACTCTTTGGCAACGACCCCTTGTCACAATAAAGATAGGGGGACAACTAAAGGAAGCTCTATTAGATACAGG
AGCAGATGATACAGTAGTAGAAGAAATGAATTTGCCAGGAAAATGGAAACCAAAAATGATAGGGGGAATTGGAGGTTTTA
TCAAAGTAAGACAGTATGAGCAGATACTTGTAGAAATCTGTGGACATAAAGCAATAGGTACAGTATTAGTAGGACCTACA
CCTGTCAACATAATTGGAAGAAATCTGTTGACTCAGATTGGTTGCACTTTAAATTTT
>AY561240
CCTCAGATCACTCTTTGGCAACGACCCATCGTCACAATAAAGGTAGGGGGGCAACTAAAAGAAGCTCTATTAGATACAGG
AGCAGATGATACAGTATTAGAAGACATAGATTTACCAGGAAGATGGAAACCAAAAATGATAGGGGGAATTGAAGGTTTTA
TCAAAGTAAGACAATATGAGCAGATAACCATAGAAATTTGTGGACATAAAGCTATAGGTACAGTATTAGTAGGACCTACA
CCTGTCAACATAATTGGAAGAAATCTGTTGACTCAGCTTGGTTGCACCTTAAATTTT
>AY561242
CCTCAGATCACTCTTTGGCAACGACCCCTAGTCACAATAAAGATAGGGGGGCAACTAAAGGAAGCTCTATTAGATACAGG
AGCAGATGATACAGTATTAGAAGAAATGAATTTGCCAGGAAGATGGAAACCAAAAATGATAGGGGGAATTGGAGGTTTTA
TAAAAGTAAGACAGTATGATCAGATCCCCATAGAAATTTGTGGACATAGAGCTATAGGTACAGTATTAGTAGGACCTACA
CCTGTCAACATAATTGGAAGAAATCTGTTGACTCAGATTGGTTGTACTTTAAATTTT
>AY561244
CCTCAAATCACTCTTTGGCAACGACCCCTTGTCACAGTAAAGATAGGGGGGCAACTAAAAGAAGCTCTATTAGATACAGG
AGCAGATGATACAGTATTAGAAGAAATGGAATTGCCAGGAAGATGGAGACCAAAAATGATAGGGGGAATTGGAGGTTTTA
TCAAAGTAAGACAGTATGAGCAGATACCAATAGAAATTTGTGGACATAAGGCTATAGGTACAGTATTAGTAGGACCTACA
CCTGTCAACATAATTGGAAGAAACCTGTTGACTCAGATTGGTTGCACTTTAAATTTT
>AY566120
CCTCAAATCACTCTTTGGCAACGACCCCTAGTCACAATAAAGGTAGAGGGGCAACTAAAGGAAGCCCTATTAGACACAGG
AGCAGATGATACAGTATTAGAAGACATGAATTTGCCAGGAAGATGGAAACCAAAAATGATAGGGGGAATTGGGGGTTTTA
TCAAAGTAAGGCAGTATGATCAGATACTCATAGAAATCTGCGGACATAAAGCTATAGGTACAGTATTAGTAGGACCTACA
CCTGTCAACATAATTGGAAGAAACCTGTTGACTCAGATTGGTTGCACCCTAAATTTC
>AY566122
CCTCAGATCACTCTTTGGCAACGACCCCTCGTCACAATAAGAATAGGGGGGCAACTAAAGGAAGCTCTATTAGATACAGG
AGCAGATGATACAGTAGTAGAAGAAATGAATTTGCCAGGAAAATGGAAACCAAAAATGATAGGAGGAATTGGAGGTTTTA
TCAAAGTAAGACAGTATGATCAGATACTCGTAGAAATCTGTGGACATAAAGCTATAGGTACAGTATTAGTAGGACCTACA
CCTGTCAACATAATTGGAAGAAATCTGTTGACTCAGATTGGTTGCACTTTAAATTTT
>AY566124
CCTCAGATCACTCTTTGGCAACGACCCCTCGTCACAATAAAGATAGGGGGGCAACTAAAGGAAGCTCTATTAGATACAGG
AGCAGATGATACAGTATTAGAAGAAATGGATTTGCCAGGAAGATGGAAACCAAAAATGATAGGGGGAATTGGAGGCTTTA
TCAAAGTAAGACAGTATGAGCAGATATCCATAGAAATTTGTGGACATAAAGCTACAGGTACAGTGTTAGTAGGACCAACA
CCTGTCAACATAATTGGAAGAAATCTGTTGACTCAGATTGGTTGCACTTTAAATTTT
>AY566128
CCTCAGATCACTCTTTGGCAACGACCCCTCGTCACAATAAAGGTAGGGGGGCAACTAAAAGAAGCTCTATTAGACACAGG
AGCAGATGATACAGTATTAGAAGAAATGAGTTTGCCAGGAAGATGGAAACCAAAAATGATAGGGGGAATTGGAGGTTTTA
TCAAAGTAAGACAGTATGATCAGATAACCATAGAAATCTGCGGACATAAAGCTATAGGTACAGTATTAGTAGGACCTACA
CCTGTCAACATAATTGGAAGAAATCTGTTGACTCAGATTGGTTGCACTTTAAATTTT
>AY566129
CCTCAGATCACTCTTTGGCAACGACCCCTCGTCACAGTAAAGATAGGGGGGCAATTAAAGGAAGCTCTATTAGATACAGG
AGCAGATGATACAGTATTAGAAGACATGGATTTGCCAGGAAGATGGAAACCAAAAATGATAGGGGGAATTGGAGGTTTTA
TCAAAGTAAGACAGTATGAGCAGATACCCATAGAAATTTGTGGACATAAGGCTATAGGTACAGTGTTAGTAGGACCTACA
CCTGTCAACATAATTGGAAGAAATCTGTTGACTCAGCTTGGTTGCACTTTAAATTTT
>AY566130
CCTCAAATCACTCTTTGGCAACGACCCCTCGTCACAATAAAAGTAGGGGGGCAACTAAAGGAAGCTCTATTAGATACAGG
AGCAGATGATACAGTATTAGAAGACATGAGTTTGCCAGGAAAATGGAAACCAAAAATGATAGGGGGAATTGGAGGTTTTA
TCAAAGTAAGACAGTATGATCAGATACCCATAGAAATCTGTGGGCATAAAGCTGTGGGTACAGTATTAGTAGGACCTACA
CCTGTCAACATAATTGGAAGAAATCTGTTGACTCAGATTGGTTGCACTTTAAATTTT
>AY566138
CCTCAAATCACTCTTTGGCAACGACCCCTCGTCCCAATAAAAATAGGGGGGCAGCAAAAGGAAGCTCTATTAGATACAGG
AGCAGATGATACAGTATTAGAAGAAATGAGTTTGCCAGGAAAATGGAAACCAAAAATGATAGGGGGAATTGGAGGGTTTA
TCAAAGTAAGACAGTATGATCAGATACTCATAGAAATCTGTGGACATAAAGCTATAGGTACAGTGTTAGTAGGACCTACA
CCTGTCAACATAATTGGAAGAAATCTGTTGACTCAGATTGGTTGTACTTTAAATTTT
>AY566143
CCTCAGATCACTCTTTGGCAACGACCCCTAGTCACAATAAAGGTAGAGGGGCAAGTAAAGGAAGCTCTATTAGATACAGG
AGCAGATGATACAGTATTAGAAGATATGAATTTGTCAGGAAGATGGAAACCAAAAATGATAGGGGGAATTGGAGGTTTTA
TCAAAGTAAAACAGTATGAGCAAATACCCATAGAAATCTGTGGACATAAAGCTATAGGTACAGTATTAGTAGGACCTACA
CCTGTCAACATAATTGGAAGAAATCTGTTAACTCAGATTGGGTGCACTTTAAATTTT
>AY566144
CCTCAAATCACTCTTTGGCAACGACCCGTTGTCGATATAAAGATAGGGGGGCAAATAAAGGAAGCTCTATTAGATACAGG
AGCAGATGATACAGTACTAGAAGAAATGAATTTGCCAGGAAAATGGAAACCAAAAATGATAGGGGGAATTGGAGGATTTA
TCAAAGTAAGACAGTATGATCAGGTAAGCTTAGAAATTTGCGGACATAAAGCTATAGGTACAGTATTAATAGGACCTACA
CCTGTCAACATAATTGGAAGAAATCTGTTGACTCAGCTTGGTTGCACTTTAAATTTT
>AY566146
CCTCAGATCACTCTTTGGCAACGACCCCTCGTCACAATAAAAATAGGGGGGCAGCTAAAAGAAGCTCTATTAGATACAGG
AGCAGATGATACAGTATTAGAAGAAATGAGTTTGCCAGGAAAATGGAAACCAAAAATGATAGGGGGAATTGGAGGTTTTA
TCAAAGTAAGACAGTATGATCAAATACGCGTAGAAATCTGTGGACATACAGCTATAGGTACAGTATTAATAGGACCTACA
CCTGTCAACATAATTGGAAGAAATCTGTTGACTCAGATTGGCTGCACTTTAAATTTT
>AY566148
CCTCAGATCACTCTTTGGCAACGACCAATAGTCATAGTAAAGATAGGGGGGCAACTAAAGGAAGCTCTATTAGATACAGG
AGCAGATGACACAGTATTAGAAGACATGACTTTGCCAGGAAAATGGAAACCAAAAATGATAGGGGGAATTGGAGGTTTTA
TCAAAGTAAGACAGTATGATCAAGTACCCATAGAAATCTGTGGACAGAAAGCTATAGGTACAGTATTAGTAGGACCTACA
CCTGTCAACATAATTGGAAGAAATCTGTTGACTCAGATTGGATGCACTTTAAATTTT
>AY566150
CCTCAGATCACTCTTTGGCAACGACCCGTCGTCACAATAAAGGTAGGGGGGCAGCTGAAGGAAGCTCTATTAGACACAGG
AGCAGATGATACAGTATTAGAAGAAATGAGTTTGCCAGGAAAATGGAAACCAAAAATGATAGGGGGAATTGGAGGTTTTA
TCAAAGTAAGACAGTATGATCAGATACCCATAGAAATCTACGGACAGAAAGCTATAGGGACAGTATTAGTAGGACCTACA
CCTGTCAACATAATTGGAAGAAACTTGTTGACTCAGATAGGTTGCACTTTAAATTTT
>AY566151
CCTCAGATCACTCTTTGGCAACGACCCCTCGTCCCAATAAAGATAGGGGGGCAAATAAAGGAAGCCCTATTAGACACAGG
AGCAGATGATACAGTATTAGAAGAATTAAATTTGCCAGGAAGATGGAAACCAAAAATGATAGGGGGAATTGGAGGTTTTA
TTAAAGTAAGACAGTATGATCAGATACCAGTAGAAATCTGTGGACATAAAGCTATCGGTACAGTATTAGTAGGACCTACA
CCTGTCAACATAATTGGAAGAAATCTGTTGACTCAGCTTGGTTGCACTTTAAATTTT
>AY566152
CCTCAAATCACTCTTTGGCAACGACCCCTTGTCACAGTAAGGATAGGGGGGCAACTAAAGGAAGCTCTATTAGACACAGG
AGCAGATGATACAGTATTAGAAGAAATGAATTTGCCAGGAAGATGGAAACCAAAAATGATAGGGGGAATTGGAGGTTTTA
TCAAAGTAAGACAGTATGATCAGATACCCATAGAAATCTGTGGACATAAAGCTATAGGTACAGTATTAATAGGACCTACA
CCTGTCAACATAATTGGAAGAAATCTGTTGACTCAACTTGGTTGCACTTTAAATTTT
>AY566154
CCTCAGATCACTCTTTGGCAACGACCCCTTGTCACAATAAAGATAGGGGGACAGCTAAAGGAAGCTCTATTAGATACAGG
AGCTGATGACACAGTATTAGAAGAAATGAGTTTGCCAGGAAGATGGAAACCAAAAATGATAGGAGGAATTGGAGGTTTTA
TCAAAGTAAGACAGTATGATCAAATAACCATAGAAATATGTGGACAGAAAGCCACAGGTACAGTGTTAATAGGACCTACA
CCTGTCAACATAATTGGAAGAAATCTGTTGACTCAGATTGGTTGTACTTTAAATTTT
>AY586542
CCTCAAATCACTCTTTGGCAACGACCCCTAGTCAAAATAAAGGTAGGGGGGCAAATAAAGGAAGCTCTATTAGATACAGG
AGCAGATGATACAGTATTAGAAGACATGTGTTTACCGGGAAAATGGAAACCAAAAATGATAGGGGGAATTGGAGGTTTTA
TCAAAGTAAGACAGTATGATCAGATACCTATAGAAATCTGCGGACATAAAGCTATAGGTACAGTATTAGTAGGACCTACA
CCTGTCAACATAATTGGAAGAAATCTGTTGACTCAGATTGGCTGCACTTTAAATTTC
>AY586543
CCTCAAATCACTCTTTGGCAACGACCCCTCGTCACAGTAAAGATAGGAGGGCAACTAAAGGAAGCTCTATTAGATACAGG
AGCAGATGATACAGTATTAGAAGACATGAATTTGCCAGGAAGATGGAAACCAAAAATGATAGGGGGAATTGGAGGTTTTA
TCAAAGTAAGACAGTATGATCAGATACCCCTAGAAATCTGCGGACATAAAGCTATAGGTACAGTATTAGTAGGACCTACA
CCTGTCAACATAATTGGAAGAAATCTGTTGACCCAGATTGGCTGCACTTTAAATTTC
>AY587968
CCTCAGATCACTCTTTGGCAGCGACCCCTCGTCACAGTAAAGATAGGGGGGCAACTAAAGGAAGCTTTATTAGATACAGG
AGCAGATGATACAGTATTAGAAGAAATGAATTTACCAGGAAGATGGAAACCAAAAATGATAGGGGGAATTGGAGGTTTTA
TCAAAGTAAGACAGTATGATCAGATACCCAT-GAAATCTGTGGACATAAAGCTATAGGTACAGTATTAGTAGGACCTACA
CCTGTCAACATAATTGGAAGAAATCTGTTGACTCAGATTGGCTGCACTTTAAATTTT
>AY682547
CCTCAAATCACTCTTTGGCAACGACCCGTCGTCACAATAAAGATAGAGGGGCAACTAAAGGAAGCTCTATTAGATACAGG
AGCAGATGATACAGTATTAGAAGAAATGAGTTTACCAGGAAAATGGAAACCAAAAATGATAGGGGGAATTGGAGGTTTTA
TTAAAGTAAGACAGTATGATCAGATAACTATAGACATATGTGGACATAAAGCTATAGGTACAGTATTAGTAGGACCCACA
CCTGTCAACATAATTGGAAGAAATCTGTTGACTCAGATTGGTTGCACTTTAAATTTC
>AY713410
CCTCAGATCACTCTTTGGCAACGACCCCTCGTCACAATAAAGATAGGGGGGCAAATAAAGGAAGCTCTACTAGATACAGG
AGCAGATGATACAGTATTAGAAGAAATGAATTTGCCAGGAAGATGGAAACCAAAAATGATAGGGGGAATTGGAGGTTTTA
TCAAAGTAAAACAGTATGATCAGATACCCATAGAAATCTGTGGACATAAAGCTATAGGTACAGTATTAGTAGGACCTACA
CCTGTCAACATAATTGGAAGAAATCTGTTGACTCAGATTGGCTGCACTTTAAATTTT
>AY713411
CCTCAAATCACTCTTTGGCAACGACCCCTCGTCACAATAAAAATAGGGGGGCAACTAAAGGAAGCTCTATTAGATACAGG
AGCAGATGACACAGTATTAGAAGACATGAATTTGCCAGGAAGATGGAAACCAAAAATGATAGGGGGAATTGGAGGTTTTA
TCAAAGTAAGACAGTATGATCAGATACTCATAGAAATTTGTGGACATAAAGCTATAGGTACAGTATTAGTAGGACCTACA
CCTGTCAACATAATTGGAAGAAATCTGTTGACTCAGATTGGTTGCACCTTAAATTTT
>AY713412
CCTCAAATCACTCTTTGGCAACGACCCCTCGTCACAATAAGGGTAGGGGGGCAACTAAAGGAAGCTCTATTAGACACAGG
AGCAGATGATACAGTATTAGAAGAAATGAATTTGCCAGGAAGGTGGAAACCAAAAATGATAGGGGGAATTGGAGGTTTTA
TCAAAGTAAGGCAGTATGATCAGATACTCATAGAAATCTGTGGGCATAAAGCTATAGGTACAGTGTTAGTAGGACCTACG
CCTGTCAACATAATTGGAAGAAATCTGTTGACTCAGATTGGTTGCACTTTAAATTTT
>AY751406
CCTCAAATCACTCTTTGGCAACGACCCCTTGTTACAATAAGGATAGGGGGGCAACTAAAGGAAGCCCTATTAGATACAGG
AGCAGATGATACAGTATTAGAAGAAATGAATTTACCAGGAAGATGGAAACCAAAAATGATAGGGGGAATTGGAGGTTTTA
TCAAAGTAAGACAGTATGATCAGATACCCATAGAAATATGTGGACATAAAGCTATAGGTACTGTATTAATAGGACCTACA
CCTGTCAACATAATTGGAAGAAATCTGTTGACTCAGCTTGGTTGTACTTTAAATTTT
>AY751407
CCTCAGATCACTCTTTGGCAACGACCCATCGTCTCAATAAAGATAGGGGGGCAACTAAAGGAAGCTCTATTAGATACAGG
AGCAGATGATACAGTATTAGAAGACATGGAATTGCCAGGAAGATGGAAACCAAAAATGATAGGGGGAATTGGAGGTTTTA
TCAAAGTAAGACAGTATGATCAGATACCCATAGAAATCCATGGACATAAAACTAAAGGTACAGTGTTAGTAGGACCTACA
CCTGTCAACATAATTGGAAGAAATCTGCTGACTCAGCTTGGCTGCACTTTAAATTTT
>AY779550
CCTCAAATCACTCTTTGGCAACGACCCCTCGTCACAATAAGGATAGGGGGGCAACTAAAGGAAGCTCTATTAGATACAGG
AGCAGATGATACAGTATTAGAAGAAATGAATTTGCCAGGAAGATGGAAACCAAAAATGATAGGGGGAATTGGAGGTTTTA
TCAAAGTAAGACAGTATGATCAGATAGCCATAGAAATCTGTGGACATAAAGCTATAGGTACAGTCTTAGTAGGACCTACA
CCTGTCAACATAATTGGAAGAAATCTGTTGACTCAGATTGGTTGCACTTTAAATTTT
>AY779551
CCTCAAATCACTCTTTGGCAACGACCCCTCGTCACAATAAAGATAGGGGGGCAACTAAAGGAAGCTCTATTAGATACAGG
AGCAGATGATACAGTATTAGAAGAAATGAATTTGCCAGGAAGATGGAAACCAAAAATGATAGGGGGAATTGGAGGTTTTA
TCAAAGTAAGACAGTATGATCAGATAGCCATAGAAATCTGTGGACATAAAGCTATAGGTACAGTCTTAGTAGGACCTACA
CCTGTCAACATAATTGGAAGAAATCTGTTGACTCAGATTGGTTGCACTTTAAATTTT
>AY779552
CCTCAAATCACTCTTTGGCAACGACCCCTCGTCACAATAAAGATAGGGGGGCAACTAAAGGAAGCTCTATTAGATACAGG
AGCAGATGATACAGTATTAGAAGAAATGAATTTGCCAGGAAGATGGAAACCAAAAATGATAGGGGGAATTGGAGGTTTTA
TCAAAGTAAGACAGTATGATCAGATAACCATAGAAATCTGTGGACATAAAGCTATAGGTACAGTCTTAGTAGGACCTACA
CCTGTCAACATAATTGGAAGAAATCTGTTGACTCAGATTGGTTGCACTTTAAATTTT
>AY779564
CCTCAAATCACTCTTTGGCAACGACCCCTCGTCACAATAAAGATAGGGGGGCAACTAAAGGAAGCTCTATTAGATACAGG
AGCAGATGATACAGTATTAGAAGAAATAAGTTTGCCAGGAAGATGGAAACCAAAAATGATAGGGGGAATTGGAGGTTTTA
TCAAAGTAAGACAGTATGATCAGATAACCATAGAAATCTGTGGACATAAAGCTATAGGTACAGTCTTAGTAGGACCTACA
CCTGTCAACATAATTGGAAGAAATCTGTTGACTCAGATTGGTTGCACTTTAAATTTT
>AY781126
CCTCAGATCACTCTTTGGCAACGACCCCTCGTCACAATAAGGATAGGGGGGCAACTAAAGGAAGCTCTATTAGATACAGG
AGCAGATGATACAGTTTTAGAAGAAATAAATTTGCCAGGAAGATGGAAACCAAAAATGATAGGGGGAATTGGAGGTTTTA
TCAAAGTAAGACAGTATGATCAGATACTCATAGAAATATGTGGACATAAAGCTATAGGTACAGTATTAGTAGGACCTACA
CCTGTCAACATAATTGGAAGAAATCTGTTGACTCAGATTGGTTGCACCTTAAATTTT
>AY781127
CCTCAGATCACTCTTTGGCAACGACCCCTCGTCACAATAAAGATAGGGGGGCAACTAAAGGAAGCTCTATTAGATACAGG
AGCAGATGACACAGTATTAGAAGAAATGAATTTGCCAGGAAGATGGAAGCCAAAAATGATAGGGGGAATTGGGGGTTTTA
TCAAAGTAAGACAGTATGATCAGATACTCATAGAAATCTGTGGACACAAAGCTATAGGTACAGTATTAGTAGGACCTACA
CCTGTCAACATAATTGGAAGAAATCTGTTGACTCAGATTGGCTGCACTTTAAATTTT
>AY795904
CCTCAGATCACTCTTTGGCAACGACCCATTGTCACAGTAAAAATAGGGGGACAAATAAAGGAAGCTCTATTAGATACAGG
AGCAGATGATACAGTATTAGAAGAAATGAATTTGCCAGGAAAATGGAAACCAAAAATGATAGGGGGAATTGGAGGTTTTA
TTAAAGTAAGACAGTATGAACAGATACCCATAGAAATCAGTGGACATAAAGCTATAGGTACAGTATTAGTAGGACCTACA
CCTGTCAACATAATTGGAAGAAATCTGTTGACTCAAATTGGTTGCACTTTAAATTTT
>AY795905
CCTCAGATCACTCTTTGGCAACGACCCCTCGTCACAATAAAAATAGGGGGACAAATAAAGGAAGCTCTATTAGATACAGG
AGCAGATGATACAGTATTAGAAGAAATGAATTTGCCAGGAAAATGGAAACCAAAAATGATAGGGGGAATTGGAGGTTTTA
TCAAAGTAAGACAGTATGAGCAGATACCCATAGAAATCTGTGGGCATAAAGCTATAGGTACAGTATTAGTAGGACCTACA
CCTGTCAACATAATTGGAAGAAATCTGTTGACTCAGATTGGCTGCACTTTAAATTTT
>AY818644
CCTCAGATCACTCTTTGGCAACGACCCCTCGTCACAATAAAGATAGGGGGGCAGCTAAAGGAAGCTCTATTAGATACAGG
AGCAGATGATACCGTATTAGAAGAAATAAGTTTGCCAGGAAAGTGGAAACCAAAAATGATAGGGGGAATTGGAGGTTTTA
TCAAAGTAAGACAGTATGATCAGATACTCATAGAAATCTGCGGACATAAAGCCATAGGTACAGTGTTAGTAGGACCTACA
CCTGTCAACATCATTGGAAGAAATCTGTTGACTCAGATTGGTTGCACTTTAAATTTT
>AY819715
CCTCAAATCACTCTTTGGCAACGACCCCTCGTCACAATAAAGATAGGGGGGCAACTAAAGGAAGCTCTATTAGATACAGG
AGCAGATGATACAGTATTAGAAGAAATGTGTTTGCCAGGAAGATGGAAACCAAAAATGATAGGGGGAATTGGAGGTTTTA
TCAAAGTAAGACAGTATGATGAGGTAACCATAGACATCTGTGGACATAAAGCTATAGGTACAGTATTAGTAGGACCTACA
CCTGTCAACATAATTGGAAGAAATCTGTTGACCCAGATTGGTTGTACTCTAAATTTT
>AY835748
CCTCAGATCACTCTTTGGCAACGACCCCTCGTCACAATAAAGATAGGAGGGCAACTAAAGGAAGCTCTATTAGATACAGG
AGCAGATGATACAGTATTAGAAGAAATGAATTTGCCAGGAAGATGGAAACCAAAGATGATAGGGGGAATTGGAGGTTTTA
TCAAAGTAAGACAGTATGATCAGATACCCATAGAAATTTGTGGACATAAAGCTATAGGTACAGTATTAGTAGGACCTACA
CCTGTCAACATAATTGGAAGAAATCTGTTGACTCAACTTGGTTGCACTTTAAATTTT
>AY835749
CCTCAGATCACTCTTTGGCAACGACCCCTCGTCACAATAAAGATAGGGGGGCAACTAAAGGAAGCTCTATTAGATACAGG
AGCAGATGATACAGTATTAGAAGAAATGAATTTGCCAGGAAGATGGAAACCAAAGATGATAGGGGGAATTGGAGGTTTTA
TCAAAGTAAGACAGTATGATCAGATACCCATAGAAATTTGTGGACATAAAGCTATAGGTACAGTATTAGTAGGACCTACA
CCTGTCAATATAATTGGAAGAAATCTGTTGACTCAGATTGGTTGCACTTTAAATTTT
>AY835750
CCTCAGATCACTCTTTGGCAACGACCCCTCGTCACAATAAAGATAGGAGGGCAACTAAAGGAAGCTCTATTAGATACAGG
AGCAGATGATACAGTATTAGAAGAAATGAATTTGCCAGGAAGATGGAAACCAAAGATGATAGGGGGAATTGGAGGTTTTA
TCAAAGTAAGACAGTATGATCAGATACCCATAGAAATTTGTGGACATAAAGCTATAGGTACAGTATTAGTAGGACCTACA
CCTGTTAACATAATTGGAAGAAATCTGTTGACTCAACTTGGTTGCACTTTAAATTTT
>AY835751
CCTCAGATCACTCTTTGGCAACGACCCCTCGTCACAATAAAGATAGGAGGGCAACTAAAGGAAGCTCTATTAGATACAGG
AGCAGATGATACAGTATTAGAAGAAATGAATTTGCCAGGAAGATGGAAACCAAAGATGATAGGGGGAATTGGAGGTTTTA
TCAAAGTAAGACAGTATGATCAGATACCCATAGAAATTTGTGGACATAAAGCTATAGGTACAGTATTAGTAGGACCTACA
CCTGTCAATATAATTGGAAGAAATCTGTTGACTCAACTTGGTTGCACTTTAAATTTT
>AY835752
CCTCAGATCACTCTTTGGCAACGACCCCTCGTCACAATAAAGATAGGAGGGCAACTAAAGGAAGCTCTATTAGATACAGG
AGCAGATGATACAGTATTAGAAGAAATGAATTTGCCAGGAAGATGGAAACCAAAGATGATAGGGGGAATTGGAGGTTTTA
TCAAAGTAAGACAGTATGATCAGATACCCATAGAAATTTGTGGACATAAAGCTATAGGTACAGTATTAGTAGGACCTACA
CCTGTCAACATAATTGGAAGAAATCTGTTGACTCAACTTGGTTGCACTTTAAATTTT
>AY835753
CCTCAAATCACTCTTTGGCAACGACCCCTCGTCACAATAAAGTACGAGGGGCAACTAAAGGAAGCTCTATTAGATACAGG
AGCAGATGATACAGTATTAGAAGACATGAGTTTGCCAGGAAAATGGAAACCAAAAATGATAGGGGGAATTGGAGGTTTTA
TCAAAGTAAGACAGTATGATCAGGTACTTGTAGAAATCTGTGGACATAAAGCTATAGGTGCAGTTTTAGTAGGACCTACA
CCCGTCAACATAATTGGAAGAAATCTGTTGACTCAGATTGGTTGCACTTTAAATTTT
>AY835754
CCTCAGATCACTCTTTGGCAACGACCCCTCGTCACAATAAAGATAGGGGGGCAACTAAAGGAAGCTCTATTAGATACAGG
AGCAGATGATACAGTATTAGAAGAAATGAATTTGCCAGGAAGATGGAAACCAAAAATGATAGGGGGAATTGGAGGTTTTA
TCAAAGTAAGACAGTATGATCAGATACTCATAGAAATCTGTGGACATAAAGCTATAGGTACAGTATTAGTAGGACCTACA
CCTGTCAACATAATTGGAAGAAATTTGTTGACTCAGATTGGTTGCACTTTAAATTTT
>AY835755
CCTCAGATCACTCTTTGGCAACGACCCCTCGTCACAATAAAGATAGGGGGACAACTAAAGGAAGCTCTATTAGATACAGG
AGCAGATGATACAGTATTAGAAGAAATGAATTTGCCAGGAAGATGGAAACCAAAAATGATAGGGGGAATTGGAGGTTTTA
TCAAAGTAAGACAGTATGATCAGGTACCCATAGAAATCTGCGGACATAAAGCTATAGGTACAGTATTAGTAGGACCTACA
CCTGTCAACATAATTGGAAGAAATCTGTTGACTCAGCTTGGTTGCACTTTAAATTTT
>AY835756
CCTCAGATCACTCTTTGGCAACGACCCCTCGTCACAATAAAGATAGGAGGGCAACTAAAGGAAGCTCTATTAGATACAGG
AGCAGATGATACAGTATTAGAAGAAATGAATTTGCCAGGAAGATGGAAACCAAAAATGATAGGGGGAATTGGAGGTTTTA
TCAAAGTAAGACAGTATGATCAGGTACCCATAGAAATCTGCGAACATAAGGTTATAGGTACAGTATTAGTAGGACCTACA
CCTGTCAACATAATTGGAAGAAATCTGTTGACTCAGCTTGGTTGCACTTTAAATTTT
>AY835757
CCTCAGATCACTCTTTGGCAACGACCCCTCGTCACAGTAAAGATAGGGGGGCAACTAAAGGAAGCTCTATTAGATACAGG
AGCAGATGATACAGTATTAGAAGAAATGAATTTGCCAGGAAGATGGAAACCAAAAATGATAGGGGGAATTGGAGGTTTTA
TCAAAGTAAGACAGTATGATCAGATACCCATAGAAATCTGTGGACATAAAGCTATAGGTACAGTATTAGTAGGACCTACA
CCTGTCAACATAATTGGAAGAAATCTGTTGACTCAGATTGGCTGCACTTTAAATTTT
>AY835758
CCTCAGATCACTCTTTGGCAACGACCCCTCGTCACAGTAAAGATAGGGGGGCAACTAAAGGAAGCTCTATTAGATACAGG
AGCAGATGATACAGTATTAGAAGAAATGAATTTGCCAGGAAGATGGAAACCAAAAATGATAGGGGGAATTGGAGGTTTTA
TCAAAGTAAGACAGTATGATCAGATACCCATAGAAATCTGTGGACATAAAGCTATAGGTACAGTATTAGTAGGACCTACA
CCTGTCAACATAATTGGAAGAAATCTGTTGACTCAGATTGGTTGCACTTTAAATTTT
>AY835759
CCTCAGATCACTCTTTGGCAACGACCCCTCGTCACAATAAAGATAGGGGGGCAACTAAAAGAAGCTCTATTAGATACAGG
AGCAGATGATACAGTATTAGAAGAAATGAGTTTGCCAGGAAGATGGAAACCAAAAATGATAGGGGGAATTGGAGGTTTTA
TCAAAGTAAGACAGTATGATCAGATACTCATAGAAATTTGTGGACATAAAGCTATAGGTACAGTATTAGTAGGACCTACA
CCTGTCAACATAATTGGAAGAAATCTGTTGACTCAGATTGGTTGCACTTTAAATTTT
>AY835760
CCTCAGATCACTCTTTGGCAACGACCCCTCGTCACAATAAAGATAGGGGGGCAACTAAAAGAAGCTCTATTAGATACAGG
AGCAGATGATACAGTATTAGAAGAAATGAATTTGCCAGGAAGATGGAAACCAAAAATGATAGGGGGAATTGGAGGTTTTA
TCAAAGTAAGACAGTATGATCAGATACTCATAGAAATTTGTGGACATAAAGCTATAGGTACAGTATTAGTAGGACCTACA
CCTGTCAACATAATTGGAAGAAATCTGTTGACTCAGATTGGTTGCACTTTAAATTTT
>AY835761
CCTCAGATCACTCTTTGGCAACGACCCCTCGTCACAATAAAGATAGGGGGGCAACTAAAAGAAGCTCTATTAGATACAGG
AGCAGATGATACAGTATTAGAAGAAATGAATTTGCCAGGAAGATGGAAACCAAAAATGATAGGGGGAATTGGAGGTTTTA
TCAAAGTAAGACAGTATGATCAGATACTCGTAGAAATTTGTGGACATAAAGCTATAGGTACAGTATTAGTAGGACCTACA
CCTGTCAACATAATTGGAAGAAATCTGTTGACTCAGATTGGTTGCACTTTAAATTTT
>AY835762
CCTCAGATCACTCTTTGGCAACGACCCCTCGTCACAATAAAGATAGAGGGGCAACTAAAGGAAGCTCTATTAGATACAGG
AGCAGATGATACAGTATTAGAAGAAATGAGTTTGCCAGGAAAATGGAAACCAAAAATGATAGGGGGAATTGGAGGTTTTA
TCAAAGTAAGACAGTATGATCAGATACTCATAGAAATCTGTGGACATAGAGCTATAGGTACAGTATTAGTAGGACCTACA
CCTGTCAACATAATTGGAAGAAATCTGTTGACTCAGATTGGTTGCACTTTAAATTTT
>AY835763
CCTCAGATCACTCTTTGGCAACGACCCCTCGTCACAATAAAGATAGGGGGGCAACTAAAGGAAGCTCTATTAGATACAGG
AGCAGATGATACAGTATTAGAAGAAATGAGTTTGCCAGGAAAATGGAAACCAAAAATGATAGGGGGAATTGGAGGTTTTA
TCAAAGTAAGACAGTATGATCAGATACACATAGAAATCTGTGGACATAAAGCTATAGGTACAGTATTAGTAGGACCTACA
CCTGTCAACATAATTGGAAGAAATCTGTTGACTCAGATTGGTTGCACTTTAAATTTT
>AY835764
CCTCAGATCACTCTTTGGCAACGACCCCTCGTCACAATAAAGATAGGGGGGCAGCTAAAGGAAGCTCTATTAGATACAGG
AGCAGATGATACAGTATTAGAAGAAATGAGTTTGCCAGGAAAATGGAAACCAAAAATGATAGGGGGAATTGGAGGTTTTA
TCAAAGTAAGACAGTATGATCAGATACACATAGAAATCTGTGGACATAAAGCTATAGGTACAGTATTAGTAGGACCTACA
CCTGTCAACATAATTGGAAGAAATCTGTTGACTCAGATTGGTTGCACTTTAAATTTT
>AY835765
CCTCAGATCACTCTTTGGCAACGACCCCTCGTCACAATAAAGATAGGGGGGCAACTAAAGGAAGCTCTATTAGATACAGG
AGCAGATGATACAGTATTAGAAGAAATGAATTTGCCAGGAAGATGGAAACCAAAAATGATAGGGGGAATTGGAGGTTTTA
TCAAAGTAAGACAGTATGATCAGATACTCATAGAAATCTGTGGACATAAAGCTATAGGTACAGTATTAGTAGGACCTACA
CCTGTCAACATAATTGGAAGAAATTTGTTGACTCAGATTGGTTGCACTTTAAATTTT
>AY835766
CCTCAGATCACTCTTTGGCAACGACCCCTCGTCACAATAAAGATAGGGGGGCAACTAAAGGAAGCTCTATTAGATACAGG
AGCAGATGATACAGTATTAGAAGAAATGAGTTTGCCAGGAAGATGGAAACCAAAAATGATAGGGGGAATTGGAGGTTTTA
TCAAAGTAAGACAGTATGATCAGATACTCATAGAAATTTGTGGACATAAAGCTATAGGTACAGTACTAGTAGGACCTACA
CCTGTCAACATAATTGGAAGAAACCTGTTGACTCAGATTGGTTGCACTTTAAATTTT
>AY835767
CCTCAAATCACTCTTTGGCAACGACCCCTCGTCACAATAAAGATAGGGGGGCAACTAAAGGAAGCTCTATTAGATACAGG
AGCAGATGATACAGTATTAGAAGAAATGTGTTTGCCAGGAAGATGGAAACCAAAAATGATAGGGGGAATTGGAGGTTTTA
TCAAAGTAAGACAGTATGATCAGATACTCATAGAAATTTGTGGACATAAAGCTATAGGTACAGTACTAGTAGGACCTACA
CCTGTCAACATAATTGGAAGAAACTTGTTGACTCAGATTGGCTGCACTTTAAATTTT
>AY835768
CCTCAAATCACTCTTTGGCAACGACCCCTCGTCACAATAAAGATAGGGGGGCAACTAAAGGAAGCTCTATTAGATACAGG
AGCAGATGATACAGTATTAGAAGACATGAGTTTGCCAGGAAGATGGAAACCAAAAATGATAGGGGGAATTGGAGGTTTTA
TCAAAGTAAGACAGTATGATCAGATACCCATAGAGATTTGTGGACATAAAGCTATAGGTACAGTACTAGTAGGACCTACT
CCTGTCAACATAATTGGAAGAAACTTGTTGACTCAGATTGGCTGCACTTTAAATTTT
>AY835769
CCTCAGATCACTCTTTGGCAACGACCCCTCGTCACAATAAAGATAGGGGGGCAGCTAAAAGAAGCTCTATTAGATACAGG
AGCAGATGATACAGTATTAGAAGAAATGAATTTGCCAGGAAGATGGAAACCAAAAATGATAGGGGGAATTGGAGGTTTTA
TCAAAGTAAGACAGTATGATCAGATACACATAGAAATTTGTGGACATAAAGCTATAGGTACAGTACTAGTAGGACCTACA
CCTGTCAACATAATTGGAAGAAATCTGTTGACTCAAATTGGTTGCACTTTAAATTTT
>AY835770
CCTCAGATCACTCTTTGGCAACGACCCCTCGTCACAATAAAGATAGGGGGGCAACTAAAGGAAGCTCTATTAGATACAGG
AGCAGATGATACAGTATTAGAAGAAATGAATTTACCAGGAAGATGGAAACCAAAAATGATAGGGGGAATTGGAGGCTTTA
TCAAAGTAAGACAGTATGATCAGATACCCATAGAAATCTGTGGACATAAAGCTATAGGTACAGTATTAGTAGGACCTACA
CCTGTCAACATAATTGGAAGAAATCTGTTGACTCAGCTTGGTTGCACTTTAAATTTT
>AY835771
CCTCAGATCACTCTTTGGCAACGACCCCTCGTCACAATAAAGATAGGGGGGCAACTAAAGGAAGCTCTATTAGATACAGG
AGCAGATGATACAGTATTAGAAGAAATGAATTTACCAGGAAGATGGAAACCAAAAATGATAGGGGGAATTGGAGGTTTTA
TCAAAGTAAGACAGTATGATCAGATACTCATAGAAATCTGTGGACATAAAGCTATAGGTACAGTATTAGTAGGACCTACA
CCTGTCAACATAATTGGAAGAAATCTGTTGACTCAGCTTGGTTGCACTTTAAATTTT
>AY835772
CCTCAGATCACTCTTTGGCAACGACCCCTCGTCACAATAAAGGTAGGGGGGCAACTAAAGGAAGCTCTATTAGATACAGG
AGCAGATGATACAGTATTAGAAGACATGAATTTACCAGGAAGATGGAAACCAAAAATGATAGGGGGAATTGGAGGTTTTA
TCAAAGTAAGACAGTATGATCAGATACCCATAGAAATCTGTGGACATAAAGCTATAGGTACAGTATTAGTAGGACCTACC
CCTGTCAACATAATTGGAAGAAATCTGTTGACTCAGCTTGGTTGCACTTTAAATTTT
>AY835773
CCTCAGATCACTCTTTGGCAACGACCCCTCGTCACAATAAAGATAGGGGGGCAGCTAAAGGAAGCTCTATTAGATACAGG
AGCAGATGATACAGTATTAGAAGATATGAGTTTACCAGGAAGATGGAAACCAAAAATGATAGGGGGAATTGGAGGTTTTA
TCAAAGTAAGACAGTATGATCAGATACCCATAGAAATTTGTGGACATAAGGCTATAGGCACAGTATTAATAGGACCTACA
CCTGTCAACATAATTGGAAGAAATCTGTTGACTCAGCTTGGTTGCACTTTAAATTTT
>AY835774
CCTCAGATCACTCTTTGGCAACGACCCCTCGTCACAATAAAGATAGGGGGGCAACTAAAGGAAGCTCTATTAGATACAGG
AGCAGATGATACAGTATTAGAAGAAATGAATTTGCCAGGAAGATGGAAACCAAAGATGATAGGGGGAATTGGAGGTTTTA
TCAAAGTAAGACAGTATGATCAGATACTCATAGAAATCTGCGGACATAAAGCTATAGGTACAGTATTAGTAGGACCTACA
CCTGTCAACATAATTGGAAGAAATCTGTTGACTCAGATTGGTTGCACTTTAAATTTT
>AY835775
CCTCAGATCACTCTTTGGCAACGACCCCTCGTCACAATAAAGATAGGGGGGCAACTAAAGGAAGCTCTATTAGATACAGG
AGCAGATGATACAGTATTAGAAGAAATGAATTTGCCAGGAAGATGGAAACCAAAAATGATAGGGGGAATTGGAGGTTTTA
TCAAAGTAAGACAGTATGATCAGATACCCATAGAAATCTGTGGACATAAAGCTATAGGTACAGTATTAGTAGGACCTACA
CCTGTCAACATAATTGGAAGAAATTTGTTGACTCAGATTGGTTGCACTTTAAATTTT
>AY835776
CCTCAGATCACTCTTTGGCAACGACCCCTCGTCACAATAAAGGTAGGGGGACAACTAAAGGAAGCTCTATTAGATACAGG
AGCAGATGATACAGTGTTAGAAGAAATGAATTTGCCAGGAAGATGGAAACCAAAAATGATAGGGGGAATTGGAGGTTTTA
TCAAAGTAAGACAGTATGATCAGATACCCATAGAAATCTGTGGACATAAAGCTATAGGTACAGTATTAGTAGGACCTACA
CCTGTCAACATAATTGGAAGAAATCTGTTGACTCAGATTGGTTGCACTTTAAATTTT
>AY835777
CCTCAAATCACTCTTTGGCAACGACCCCTCGTCACAATAAAGATAGGGGGACAACTAAAGGAAGCTCTATTAGATACAGG
AGCAGATGATACAGTATTAGAAGACATGAATTTGCCAGGAAGATGGAAACCAAAAATGATAGGGGGAATTGGAGGTTTTA
TCAAAGTAAGACAATATGATCAGATATGCATAGAAATCTGCGGACATAAAGCTATAGGTACAGTATTAGTAGGACCTACA
CCTGTCAACATAATTGGAAGAAATCTGTTGACTCAGATTGGCTGCACTTTAAATTTT
>AY835778
CCTCAAATCACTCTTTGGCAACGACCCCTCGTCACAATAAAGATAGGGGGACAGCTAAAGGAAGCTCTATTAGATACAGG
AGCAGATGATACAGTATTAGAAGACATGAATTTGCCAGGAAGATGGAAACCAAAAATGATAGGGGGAATTGGAGGTTTTA
TCAAAGTAAGACAGTATGATCAGGTATGCATAGAAATCTGTGGACATAAAGCTATAGGTACAGTATTAGTAGGACCTACA
CCTGTCAACATAATTGGAAGAAATCTGTTGACTCAGATTGGCTGCACTTTAAATTTT
>AY835779
CCTCAAATCACTCTTTGGCAACGACCCCTCGTCACAATAAAGATAGGGGGGCAACTAAAGGAAGCTCTATTAGATACAGG
AGCAGATGATACAGTATTAGAAGATATGGATTTGCCAGGAAGATGGAAACCAAAAATGATAGGGGGAATTGGAGGTTTTA
TCAAAGTAAGACAGTATGATCAGATACTCATAGAAATCTGTGGACATAAAGCAATAGGTACAGTATTAGTAGGACCTACA
CCTGTCAACATAATTGGAAGAAATCTGTTGACTCAGATTGGTTGCACTTTAAATTTT
>AY835780
CCTCAAATCACTCTTTGGCAACGACCCCTCGTCACAATAAAGATAGGGGGGCAACTAAAGGAAGCTCTATTAGATACAGG
AGCAGATGATACAGTATTAGAAGATATGGATTTGCCAGGAAGATGGAAACCAAAAATGATAGGGGGAATTGGAGGTTTTA
TCAAAGTAAGACAGTATGATCAGATACTCATAGAAATATGTGGACATAAAGCAATAGGTACAGTATTAATAGGACCTACA
CCTGTCAACATAATTGGAAGAAATCTGTTGACTCAGATTGGTTGCACTCTAAATTTT
>AY835781
CCTCAGATCACTCTTTGGCAACGACCCCTCGTCACAATAAAGATAGGGGGGCAACTAAAAGAAGCTCTATTAGATACAGG
AGCAGATGATACAGTATTAGAAGAAATGAATTTGCCAGGAAGATGGAAACCAAAAATGATAGGGGGAATTGGAGGTTTTA
TCAAAGTAGGACAGTATGATCAGGTACCCATAGAAATCTGCGGACATAAAGCTATAGGTACAGTATTAGTAGGACCTACA
CCTGTCAACATAATTGGAAGAAATCTGTTGACTCAGCTTGGTTGCACTTTAAATTTT
>AY857022
CCTCAGATCACTCTTTGGCAACGACCCATAGTCACAATAAAGATAGGGGGGCAACCAAAGGAAGCTCTATTAGATACAGG
AGCAGATGATACAGTGTTAGAAGACATAAATTTGCCAGGAAAATGGAAACCAAAAATGATAGGGGGAATTGGAGGTTTTA
TCAAAGTAAGACAGTATGATCAGGTATCAGTAGAAATCTGTGGACATAAAGTTATAGGTACAGTATTGATAGGACCTACA
CCTGTCAACATAATTGGAAGAAATCTGTTGACTCAGCTTGGTTGCACTTTAAATTTT
>AY857052
CCTCAGATCACTCTTTGGCAACGACCCCTCGTCACAATAAAGATAGGGGGGCAGCTAAAGGAAGCTCTATTAGATACAGG
AGCAGATGATACAGTATTAGAAGAAATGAATTTGCCAGGAAGATGGAAACCAAAAATGATAGGGGGAATTGGAGGTTTTA
TCAAAGTAAGACAGTATGATCAGATACTTGTAGAAATATGTGGACATAAAGCTATAGGTACAGTATTAGTAGGACCTACA
CCTGTCAACATAATTGGAAGAAATCTGTTAACTCAGATTGGTTGCACTTTAAATTTT
>AY857059
CCTCAAATCACTCTTTGGCAACGACCCCTCGTCACAATAAAGATAGGGGGGCAGCTAAAGGAAGCTCTATTAGATACAGG
AGCAGATGATACAGTATTAGAAGACATGGATTTGCCAGGCAGATGGAAACCAAAAATGATAGGGGGAATTGGAGGTTTTA
TCAAAGTAAGACAGTATGATCAGATACCCATAGAAATCTGCGGGCATAAAGCTATAGGTACAGTATTAGTAGGACCTACA
CCTGTCAACATAATTGGAAGAAATCTGTTGACTCAGCTTGGTTGCACTTTAAATTTT
>AY857127
CCTCAGATCACTCTTTGGCAACGACCCATTGTCACAATAAAGATAGGGGGGCAACTAAAGGAAGCTCTATTAGATACAGG
AGCAGATGATACAGTATTAGAAGAAATGAATTTGCCAGGAAAATGGAAACCAAAAATGATAGGAGGAATTGGAGGTTTTA
TCAAAGTAAGACAGTATGATCAGGTATCCATAGAAATTGGCGGACATAAAGCTATAGGCACAGTATTAATAGGACCTACT
CCTGTCAATATAATTGGAAGAAATCTGTTGACTCAGCTTGGGTGCACTCTAAATTTT
>AY857165
CCTCAGATCACTCTTTGGCAACGACCCCTCGTCACAATAAAGATAGGGGGGCAAATAAAGGAAGCTCTATTAGATACAGG
AGCAGATGATACAGTATTAGAAGACATGAATTTGCCAGGAAGATGGAAACCAAAAATGATAGGGGGAATTGGAGGTTTTA
TCAAAGTAAGGCAGTATGATCAGATACTAGTAGAAATCTGTGGCCATAAAGCTATAGGTACAGTATTAGTAGGACCTACA
CCTGTCAACATAATTGGAAGAAATCTGTTGACTCAGATTGGATGCACTTTAAATTTC
>AY926355
CCTCAAATCACTCTTTGGCAACGACCCCTTGTCACAATAAAGATAGGGGGGCAACTAAAGGAAGCTCTGTTAGATACAGG
AGCAGATGATACAGTATTAGAAGAAATGAATTTGCCAGGAAGATGGAAACCAAAAATGATAGGGGGAATTGGAGGTTTTA
TCAAAGTAAGACAGTATGAGCAAATACCTGTAGAAATCTGTGGACAACAAGCTATAGGTACAGTATTAATAGGACCTACA
CCTGTCAACATAATTGGAAGAAATCTGTTGACTCAGCTTGGTTGCACTTTAAATTTC
>D10112
CCTCAGATCACTCTTTGGCAACGACCCCTCGTCACAATAAAGATAGGGGGGCAACTAAAGGAAGCTCTATTAGATACAGG
AGCAGATGATACAGTATTAGAAGAAATGAATTTGCCAGGAAGATGGAAACCAAAAATGATAGGGGGAATTGGAGGTTTTA
TCAAAGTAAGACAGTATGATCAGATACCCATAGAAATCTGTGGACATAAAGCTATAGGTACAGTATTAGTAGGACCTACA
CCTGTCAACATAATTGGAAGAAATCTGTTGACTCAGATTGGCTGTACTTTAAATTTT
>DQ097739
CCTCAGATCACTCTTTGGCAACGACCCCTCGTTACAATAAAGATAGGGGGGCAACTAAAGGAAGCTCTATTAGATACAGG
AGCAGATGATACAGTATTAGAAGAAATGAATTTGCCAGGAAAATGGAAACCAAAAATGATAGGGGGAATTGGAGGTTTTA
TCAAAGTAAGACAGTATGATCAGATACTCATAGAAATCTGCGGACATAAAGCTATAGGTACAGTATTAGTAGGACCTACA
CCTGTCAACATAATTGGAAGAAATCTGTTGACTCAGATTGGTTGCACTTTAAATTTT
>DQ097744
CCTCAGATCACTCTTTGGCAACGACCCCTCGTCACAATAAAGATAGGGGGGCAACTAAAGGAAGCTCTATTAGATACAGG
AGCAGATGATACAGTATTAGAAGACATGGATTTGCCAGGAAGATGGAAACCAAAAATGATAGGGGGAATTGGAGGTTTTA
TCAAAGTAAGACAGTATGATCAGATACTCATAGAAATCTGTGGACATAAAGCTATAGGTACAGTATTAGTAGGACCTACA
CCTGTCAACATAGTTGGAAGAAATCTGTTGACTCAGATTGGTTGCACTTTAAATTTT
>DQ097747
CCTCAGATCACTCTTTGGCAACGACCCCTTGTCACAATAAAGATAGGGGGGCAACTAAAGGAAGCTCTATTAGATACAGG
AGCAGATGATACAGTATTAGAAGAAATGAATTTGCCAGGAAGATGGAAGCCAAAAATGATAGGGGGAATTGGAGGTTTTA
TCAAAGTAAGACAGTATGATCAGATACTCATAGAAATCTGTGGACATAAAGCTATAGGTACAGTATTAGTAGGACCTACA
CCTGTCAACATAATTGGAAGAAATCTGTTGACTCAGATTGGTTGCACTTTAAATTTT
>DQ150705
CCTCAGATCACTCTTTGGCAACGACCCCTCGTCACAATAAAGATAGGAGGGCAACTAAAGGAAGCTCTATTAGATACAGG
AGCAGATGATACAGTATTAGAAGAAATGAATTTGCCAGGGAGATGGAAACCAAAAATGATAGGGGGAATTGGAGGTTTTA
TCAAAGTAAAACAGTATGATCAGATACCCATAGAAATCTGTGGACATAAAGCTATAGGTACAGTATTAATAGGACCTACA
CCTGTCAACATAATTGGAAGAAATCTGTTGACTCAGCTTGGTTGCACTTTAAATTTT
>DQ157797
CCTCAGATCACTCTTTGGCAACGACCCCTCGTCACAATAAAGATAGGGGGGCAACTAAAGGAAGCTCTATTAGATACAGG
AGCAGATGATACAGTATTAGAAGAAATGAATTTGCCAGGAAGATGGAAACCAAAAATGATAGGGGGAATTGGAGGTTTTA
TCAAAGTAAGACAGTATGATCAGATACCCGTAGAAATCTGTGGACATAAAGCTATAGGTACAGTATTAGTAGGACCTACA
CCTGTCAACATAATTGGAAGAAATCTGTTGACTCAGATTGGTTGCACTTTAAATTTT
>DQ157800
CCTCAAATCGCTCTTTGGCAACGACCCCTCGTCACAATAAAGATAGGGGGGCAACTAAAGGAAGCTCTATTAGATACAGG
AGCAGATGATACAGTATTAGAAGAAATGGCTTTGCCAGGAAGATGGAAACCAAAAATGATAGGGGGAATTGGAGGTTTTA
TCAAAGTAAGACAGTATGATCAGATACTTATAGAAATCTGTGGACGGAAAGCTATAGGTACAGTATTAATAGGACCTACA
CCTGTCAACATAATTGGAAGAAATCTGTTGACTCAGCTTGGTTGCACTCTAAATTTT
>DQ157801
CCTCAGATCACTCTTTGGCAACGACCCATTGTCACAATAAAGATAGGGGGGCAACTAAAGGAAGCTCTATTAGATACAGG
AGCAGATGATACAGTATTAGAAGAAATGAATTTGCAAGGAAGATGGAAACCAAAAATGATAGGGGGAATTGGAGGTTTTA
TCAAAGTAAGACAGTATGATCAGATACTTGTAGAAATCTGTGGACACAAAGCTATAGGTACAGTATTAGTAGGACCTACA
CCTGTCAACATAATTGGAAGAAATCTGTTAACTCAGCTTGGTTGCACTTTAAATTTC
>DQ157802
CCTCAGATCACTCTTTGGCAACGACCCCTCGTCGCAATAAAAATAGGGGGGCAAACAAAGGAAGCTCTATTAGATACAGG
AGCAGATGATACAGTATTAGAAGACATGAATTTGCCAGGAAGATGGAAACCAAAAATGATAGGGGGAATTGGAGGTTTTA
TCAAAGTAAGACAGTATGATCAGATACCCATAGAAATATGTGGACATAAAGCTATAGGTACAGTATTAGTAGGACCTACA
CCTGTCAACATAATTGGAAGAAATCTGTTGACTCAGATTGGTTGCACTTTAAATTTT
>DQ157803
CCTCAGATCACTCTTTGGCAACGACCCCTCGTCACAATAAAGATAGGGGGGCAACTAAAGGAAGCTCTATTAGATACAGG
AGCAGATGATACAGTATTAGAAGAAATGAGTTTGCCAGGAAGATGGAAACCAAAAATGATAGGGGGAATTGGAGGTTTTA
TCAAAGTAAGACAGTATGATCAGGTAGCCATAGAAATCTGTGGACATAAAGCTATAGGTACAGTATTGATAGGACCTACA
CCTGTCAACATAATTGGAAGAAATCTGTTGACTCAGCTTGGTTGCACTTTAAATTTT
>DQ157804
CCTCAGATCACTCTTTGGCAACGACCCCTCGTCACAATAAAGGTAGAGGGGCAACTAAAGGAAGCTCTATTAGATACAGG
AGCAGATGATACAGTGTTAGAAGAAATGAATTTGCCAGGAAGATGGAAACCAAAAATGATAGGGGGAATTGGAGGTTTTA
TCAAAGTAAGACAGTATGATCAGATAGCCATAGAAATCTGTGGACATAAAGCTATAGGTACAGTGTTAGTAGGACCTACA
CCTGTCAACATAATTGGAAGGAATCTGTTGACTCAGATTGGCTGCACTTTAAATTTT
>DQ157805
CCTCAGATCACTCTTTGGCAGCGACCAGTAGTCAAAATAAAGGTCGGGGGGCAACTAAAAGAAGCTCTATTAGATACAGG
AGCAGATGATACAGTATTAGAAGAAATGAGTTTACCAGGAAAATGGAAACCAAAAATGATAGGGGGAATTGGAGGTTTTA
TCAAAGTAAGACAGTATGATCAAATACGCATAGAAATTTGTGGACATACAGCTATAGGTACAGTATTAATAGGACCTACA
CCTGTCAACATAATTGGAAGAAATCTGTTGACTCAAATTGGTTGCACTTTAAATTTT
>DQ157809
CCTCAGATCACTCTTTGGCAACGACCCCTCGTCACAATAAAAATAGGGGGGCAACTAAAGGAAGCTCTATTAGATACAGG
AGCAGATGATACAGTATTAGAAGAAATGTCATTGCCAGGAAAATGGAAGCCAAAAATGATAGGGGGAATTGGAGGTTTTA
TCAAAGTAAGACAGTATGATCAGATACTCATAGAAATCTGTGGTCATAAAGCTATAGGTACAGTATTAATAGGACCTACA
CCTGTCAACATAATTGGAAGAAATCTGTTGACTCAGATTGGTTGCACTTTAAATTTT
>DQ157814
CCTCAAATCACTCTTTGGCAACGACCCCTCGTCCCAATAAGGATAGAGGGGCAATTAAAGGAAGCTCTATTAGATACAGG
AGCAGATGATACAGTATTAGAAGAAATGAATTTGCCAGGAAGATGGAAACCAAAAATGATAGGGGGAATTGGAGGTTTTA
TCAAAGTAAGACAGTATGATCAGGTACCCATAGAAATCTGTGAACATAAAGCCATAGGTACAGTATTAATAGGACCTACA
CCTGTCAACATAATTGGAAGAAATCTGTTGACTCAGCTTGGTTGCACTTTAAATTTT
>DQ157815
CCTCAAATCACTCTTTGGCAACGACCCCTTGTCACAGTAAAAGTAGGGGGGCAAATAAAGGAAGCTCTATTAGATACAGG
GGCAGATGATACAGTATTAGAAGAAATGAGTTTGCCAGGAAGATGGAAACCAAAAATGATAGGGGGAATTGGAGGTTTTA
TTAAAGTAAGACAATATGATCAAATAAGCATAGACATCTGTGGACATAAGGCTATAGGTACAGTATTAGTAGGACCTACA
CCTGTCAACATAATTGGAAGAAATCTGTTGACTCAGATTGGATGCACTTTAAATTTT
>DQ157817
CCTCAAATCACTCTTTGGCAACGACCCCTCGTCACAATAAAGATAGGGGGGCAACTAAAGGAAGCTCTATTAGATACAGG
AGCAGATGATACAGTATTAGAAGACATGAATTTGCCAGGAAAATGGAAACCAAAAATGATAGGGGGAATTGGAGGTTTTA
TCAAAGTAAGACAGTATGATCAGATACCCCTAGAAATCTGTGGACATAAAGCTATAGGTACAGTATTAGTGGGACCTACA
CCTATCAATATAATTGGAAGAAATCTGTTGACTCAGATTGGTTGCACTTTAAATTTT
>DQ157818
CCTCAGATCACTCTTTGGCAACGACCCCTTGTCACAATAAAGGTAGGAGGGCAACTAAAGGAAGCTTTATTAGATACAGG
AGCAGATGATACAGTATTAGAAGACATGAGCTTGCCAGGAAGATGGAAACCAAAAATGATAGGGGGAATTGGAGGTTTTA
TCAAAGTAAGACAATATGATCAGATACCCATAGAAATCTGTGGACATAAAGCTATAGGTACAGTATTAGTAGGACCTACA
CCTGTCAACATAATTGGCAGAAACCTGTTGACCCAGATTGGTTGTACTTTAAATTTT
>DQ157819
CCTCAGATCACTCTTTGGCAACGACCCCTCGTTACAATAAAGATAGGGGGGCAACTAAAGGAAGCTCTATTAGATACAGG
AGCAGATGATACAGTATTAGAAGACATGAATTTACCAGGAAGATGGAAACCAAAAATGATAGGGGGAATTGGAGGTTTTA
TCAAAGTAAGACAGTATGATCAGATACCCGTAGAAATCTGTGGGCATAAAGCTATAGGTACAGTGTTAGTAGGACCTACA
CCTGTCAACATAATTGGAAGAAATCTGTTGACTGAGATTGGTTGCACTTTAAATTTT
>DQ157820
CCTCAAATCACTCTTTGGCAACGACCCCTTGTCACAATAAGGATAGGGGGGCAACTAAAGGAAGCTCTATTAGACACAGG
AGCAGATGATACAGTATTAGAAGAAATGTGTCTGCCAGGAAAATGGAAACCAAAAATGATAGGGGGAATTGGAGGTTTTA
TCAAAGTAAGACAGTATGATCAGATACTAGTAGAAATCTGTGGACATAAAGCTATAGGTACACTACTAGTAGGACCTACA
CCTGTCAACATAATTGGAAGAAATCTGCTGACTCAGCTTGGTTGCACTCTAAATTTT
>DQ157822
CCTCAAATCACTCTTTGGCAACGACCCCTCGTCACAATAAAGATAGGGGGGCAACTAAAGGAAGCTCTATTAGATACAGG
AGCAGATGATACAGTATTAGAAGAAATGAATTTGGCAGGAAGATGGAAACCAAAAATGATAGGGGGAATTGGAGGTTTTA
TCAAAGTAAAACAGTATGATCAGATGACCATGGAAATCTGTGGACATAAAGTTACAGGTACAGTATTAGTAGGACCTACA
CCTGTCAACATAATTGGAAGAAATCTGTTGACTCAGCTTGGTTGCACTTTAAATTTT
>DQ157823
CCTCAGATCACTCTTTGGCAACGACCCCTCGTCACAATAAAGATAGGGGGGCAACTAAAGGAAGCTCTATTAGATACAGG
AGCAGATGATACAGTATTAGAAGACATGAATTTGCCAGGAAGATGGAAACCAAAGATGATAGGGGGAATTGGAGGCTTTA
TCAAAGTAAGGCAGTATGATCAGATACCCATAGAAATCTGTGGACATAAAGCTATAGGTACAGTATTAATAGGACCTACA
CCTGTAAACATAATTGGAAGAAATCTGTTGACTCAGCTTGGTTGCACTTTAAATTTT
>DQ157824
CCTCAAATCACTCTTTGGCAACGACCCCTAGTCACAGTAAAGGTAGGGGGGCAACTAAAGGAAGCCCTATTAGATACAGG
AGCAGATGACACAGTATTAGAAGAAATAAATTTGCCAGGAAGATGGAAACCAAAAATGATAGGGGGAATTGGAGGTTTTA
TCAAAGTAAGACAGTATGATCAAGTACCTATAGAAATTTGTGGCCATAAAGCTATAGGTACAGTATTAGTAGGACCTACA
CCTGTCAACATAATTGGAAGAAATTTGTTGACTCAGCTTGGTTGTACTTTAAATTTT
>DQ204693
CCTCAAATCACTCTTTGGCAACGACCCCTCGTCACAATAAAGATAGGGGGGCAAGTAAAGGAAGCTCTATTAGATACAGG
AGCAGATGATACAGTATTAGAAGAAATGAATTTGCCAGGAAGATGGAAACCAAAAATGATAGGGGGAATTGGAGGTTTTA
TCAAAGTAAGACAGTATGATCAGATACCCATAGAAATCTGTGGACACAAGGCTGAAGGTACAGTATTAGTAGGACCTACA
CCTGTCAACATAATTGGAAGAAATCTGTTGACTCAGATTGGTTGCACTTTAAATTTT
>DQ204694
CCTCAGATCACTCTTTGGCAACGACCCCTCGTCACAATAAAGATAGGGGGGCAATTAAAAGAAGCTCTATTAGATACAGG
AGCAGATGATACAGTATTAGAAGAAATGAATTTGCCAGGAAGATGGAAACCAAAAATGATAGGGGGAATTGGAGGTTTTA
TCAAAGTAAGACAGTATGATGAGGTACCCATAGAAATCTGTGGACACAAGGCAGTGGGTACAGTATTAATAGGACCTACA
CCTGTCAACATAATTGGGAGAAATCTGTTGACTCAGCTTGGTTGCACTTTAAATTTT
>DQ204700
CCTCAAATCACTCTTTGGCAGCGACCCCTCGTCACAATAAAGATAGGGGGGCAACTAAAGGAAGCTCTATTAGATACAGG
AGCAGATGATACAGTATTAGAAGACATGAATTTGCCAGGAAGATGGAAACCAAAAATGATAGGGGGAATTGGAGGTTTTA
TCAAAGTGAGACAGTATGATGAAATACCCATAGAAATCTGTGGACACAAGGCTGTAGGTACAGTATTAATAGGACCTACC
CCTGTCAACATAATTGGGAGAAATCTGTTGACTCAGCTTGGTTGCACTTTAAATTTT
>DQ204706
CCTCAAATCACTCTTTGGCAGCGACCCCTAGTCCCAATAAGGATAGGGGGGCAATTAAAGGAAGCTCTATTAGATACAGG
AGCAGATGGTACAGTATTAGAAGACATGAATTTGCCAGGAAAATGGAGACCAAAAATGATAGGGGGAATTGGAGGTTTTA
TCAAAGTAAGACAGTATGATCAGATACCCATAGAAATCTGCGGCCACAAGGCGGTAGGTACAGTATTAATAGGACCTACA
CCTGTCAACATAATTGGGAGAAATTTGTTGACTCAACTTGGTTGCACTTTAAATTTT
>DQ204707
CCTCAAATCACTCTTTGGCAACGACCCCTCGTCACAATAAAGATAGGGGGGCAATTAGAGGAAGCTCTATTAGATACAGG
AGCAGATGATACAGTATTAGAAGAAGTGAATTTGCCAGGAAGATGGAAACCAAAAATGATAGGGGGAATTGGAGGTTTTA
TCAAAGTAAGACAGTATGATCAGATACCCATAGAAATCTGTGGACACAAGGCAGTAGGTACAGTATTAGTAGGACCCACA
CCTGTCAACATAATTGGAAGAAATCTATTGACTCAGCTTGGTTGCACTTTAAATTTT
>DQ204709
CCTCAGATCACTCTTTGGCAACGACCCCTCGTCACAATAAAGATAGGGGGGCAATTAAAGGAAGCTCTATTAGATACAGG
AGCAGATGATACAGTATTAGAAAACATGAATTTACCAGGAAAATGGAAACCAAAAATGATAGGGGGAATTGGAGGTTTTA
TCAAAGTAAGACAGTATGACCAGATATCCGTAGAAATCTGTGGACACAAGGTTGTAGGTACAGTATTAATAGGAGATACA
CCTGTCAACATAATTGGGAGAAATCTGTTGACTCAGCTTGGTTGCACATTAAATTTT
>DQ204710
CCTCAAATCACTCTTTGGCAACGACCCCTCGTCACAATAAAGATAGGGGGGCAATTAAAGGAAGCTCTATTAGATACAGG
AGCAGATGATACAGTATTAGAAAAAATGGATTTGCCAGGGAGATGGAAACCAAAAATGATAGGGGGAATTGGAGGTTTTA
TCAAAGTAAGACAGTATGATCAGGTACCCATAGAAATCTGCGGACACAAGACTGTAGGTACAGTATTAATAGGACCCACA
CCTGTCAACATAATTGGAAGAAATCTGTTGACTCAGCTTGGTTGCACTTTAAATTTT
>DQ204711
CCTCAAATCACTCTTTGGCAACGACCCCTCGTCACAATAAAGATAGGGGGGCAATTAAAGGAAGCTCTATTAGATACAGG
AGCAGATGATACAGTATTAGAAGACATGAATTTGCCAGGAAGATGGAAACCAAAAATGATAGGGGGAATTGGAGGTTTTA
TCAAAGTAAGACAGTATGATCAGATATCCATAGAAATCTGTGGACACAAGGTTGAAGGTACAGTGTTAATAGGACCTACA
CCTGTCAACATAATTGGAAGGAATCTGTTGACTCAGCTTGGTTGCACTTTAAATTTT
>DQ204713
CCTCAAATCACTCTTTGGCAGCGACCCTTAGTCTCAATAAAGATAGGGGGGCAAATAAAGGAAGCTCTATTGGATACAGG
AGCAGATGATACAGTATTAGAAGAAATGCATCTGCCAGGAAAATGGAGACCAAAAATGATAGGGGGAATTGGAGGTTTTA
TCAAAGTAAGACAGTATGATCAGATAACCCTAGAAATCTGTGGACATAAAGCTATAGGTACAGTGTTAATAGGACCCACA
CCTGTCAACATAATTGGAAGAAATCTGTTGACTCAGATTGGCTGCACTTTAAATTTT
>DQ204715
CCTCAGATCACTCTTTGGCAACGACCCCTCGTCACAATAAAGATCGGGGGGCAGCTAAAGGAAGCTCTATTAGATACAGG
AGCAGATGATACAGTATTAGAAGAGATGAATTTGCCAGGAAGATGGAAACCAAAAATGATAGGGGGAATTGGAGGTTTTA
TCAAAGTAAGACAGTATGATCAGGTACCCATAGAAATTTGTGGGCATAAAGCTGTAGGTACAGTATTAATAGGACCTACA
CCTGTCAACATAATTGGAAGAAATCTGTTGACTCAGCTCGGTTGCACTTTAAATTTT
>DQ204716
CCTCAAATCACTCTTTGGCAACGACCACTCGTTACAATAAAGATAGGGGGGCAATTAAAGGAAGCTCTATTAGATACAGG
AGCAGATGATACAGTATTAGAAGAAATGAATTTGCCAGGAAGATGGAAACCAAAAATGATAGGGGGAATTGGAGGTTTTA
TCAAAGTAAGACAGTATGATCAGATACCCATAGAAATCTGTGGGCACAAGACTGAAGGTACAGTATTAATAGGACCTACA
CCTGTCAACATAATTGGAAGAAATCTGTTGACTCAGCTTGGTTGCACTTTAAATTTT
>DQ204722
CCTCAGATCACTCTTTGGCAACGACCCCTCGTCACAATAAAAGTAGGGGGACAACTAAAAGAAGCTCTGTTAGATACAGG
AGCAGATGATACAGTATTAGAAGAAATGAGTTTGCCAGGAAAATGGAAACCAAAAATGATAGGGGGAATTGGAGGTTTTA
TCAAAGTAAGACAGTATGAGCAGATACTCATAGAAATTTGTGGACATAAAGCTATAGGTACAGTATTAGTAGGACCTACA
CCTGTCAACATAATTGGAAGAAATCTGTTGACTCAAATTGGTTGTACTTTAAATTTT
>DQ207940
CCTCAAATCACTCTTTGGCAACGACCCCTCGTCTCAATAAAGATAGGGGGGCAGCTAAAGGAAGCTCTATTAGATACAGG
AGCAGATGATACAGTATTAGAAGAAATGAATCTGCCAGGAAGGTGGAAACCAAAAATGATAGGGGGAATTGGAGGTTTTA
TCAAAGTAAGACAGTATGATCAGATACTCATAGAAATTTGTGGACATAAAGCTATAGGTACAGTATTAATAGGACCTACA
CCTGTCAACATAATTGGAAGAAATCTGTTGACTCAGATTGGTTGCACCCTAAATTTT
>DQ207942
CCTCAAATCACTCTTTGGCAGCGACCCCTCGTCACAGTAAGAGTAGGGGGGCAACTAAAGGAAGCTCTATTAGATACAGG
AGCAGATGATACAGTATTAGAAGAAATGAATTTACCAGGAAGATGGAAACCAAAAATGATAGGGGGAATTGGAGGTTTTA
TCAAAGTAAGACAGTATGATCAGATACCCATAGAAATTTGCGGACACAAAGCTATAGGTACAGTATTAGTAGGACCTACA
CCTGTCAACATAATTGGAAGAAACCTGTTGACTCAGATTGGCTGCACTTTAAATTTT
>DQ207943
CCTCAGATCACTCTTTGGCAACGACCCCTCGTCGCAATAAGGATAGGGGGGCAACTAAAGGAAGCTCTATTAGATACAGG
AGCAGATGATACAGTAGTAGAAGAAATGTATTTGCCAGGAAGATGGAAACCAAAAATGATAGGGGGAATTGGAGGTTTTA
TCAAAGTAAGACAGTATGATCAGGTACCCCTTGAAATCTGTGGGCAAAAGGCTATAGGTACAGTATTAGTAGGACCTACA
CCTGTCAACATAATTGGAAGAAATCTGTTGACTCAGATTGGTTGCACTTTAAACTTT
>DQ295192
CCTCAGATCACTCTTTGGCAACGACCCCTCGTCACAATAAAGGTAGGGGGGCAACTAAAGGAAGCTCTATTAGATACAGG
AGCAGATGATACAGTATTAGAAGAAATGAGTTTACCAGGGAGATGGAGGCCAAAAATGATAGGGGGAATTGGAGGTTTTA
TCAAAGTAAGACAGTATGATCAGATAACCATAGAAATCTGTGGACATAAAGCTGTAGGTACAGTGTTAATAGGACCTACA
CCTGTCAACATAATTGGAAGAAATCTGTTGACTCAGATTGGTTGCACTTTAAATTTT
>DQ295193
CCTCAGATCACTCTTTGGCAACGACCCCTCGTCAAAATAAAGATAGGGGGGCAAATAAAGGAAGCTCTATTAGATACAGG
AGCAGATGATACAGTATTAGAAGAAATGAATTTACCAGGGAGATGGAAACCAAAAATGATAGGGGGAATTGGAGGTTTTA
TCAAAGTAAGACAATATGATCAGATAGCCATAGAAATCTGTGGACATAAAGCTGTAGGTACAGTATTAATAGGACCTACA
CCTATCAACATAATTGGAAGAAATCTGTTGACTCAGCTTGGCTGCACTTTAAATTTT
>DQ295195
CCTCAGATCACTCTTTGGCAACGACCCCTCGTCACAATAAAGGTAGGGGGGCAACTAAAGGAAGCTCTATTAGATACAGG
AGCAGATGATACAGTATTAGAAGAGATAAATTTACCAGGGAGATGGAAACCAAAAATGATAGGGGGAATTGGAGGTTTTA
TCAAAGTAAGACAGTATGATCAGATAACCATAGAAATCTGTGGACATAAAGCTACAGGTACAGTGTTAGTAGGACCTACA
CCTGTCAACATAATTGGAAGAAATCTGTTGACTCAGATTGGCTGCACTTTAAATTTT
>DQ295196
CCTCAGATCACTCTTTGGCAACGACCCCTCGTCACAATAAAGATAGGGGGGCAACTAAAGGAAGCTCTATTAGATACAGG
AGCAGATGATACAGTATTAGAAGAAATAAATTTACCAGGGAGATGGAAACCAAAAATGATAGGGGGAATTGGAGGTTTTA
TCAAAGTAAGACAGTATGATCAGGTAACCATAGAAATCTGTGGACATAAGGTTACAGGTACAGTATTAGTAGGACCTACA
CCTGTCAACATAATTGGAAGAAATCTGTTGACTCAGCTTGGCTGCACTTTAAATTTT
>DQ354112
CCTCAAATCACTCTTTGGCAACGACCTCTAGTTACAATAAAGGTAGGAGGGCAACTAAAGGAAGCTCTATTAGATACAGG
AGCAGATGATACAGTATTAGAAGAAATAAATTTACCAGGAAAATGGAAACCAAAAATGATAGGGGGAATTGGAGGTTTTA
TCAAAGTAAGACAGTATGATCAGATACTCATAGAAATTTGCGGACATAAAGCTATAGGTACAGTATTAGTAGGACCTACA
CCTGTCAACATAATTGGAAGAAATCTGTTGACTCAGATTGGCTGCACTTTAAATTTT
>DQ354114
CCTCAAATCACTCTTTGGCAACGACCCCTCGTCACAATAAAGATAGGGGGGCAATTAAAGGAAGCTCTATTAGATACAGG
AGCAGATGATACAGTATTAGAAGACATAAATTTGCCAGGAAGATGGAAACCAAAAATGATAGGGGGAATTGGAGGTTTTA
TCAAAGTAAGACAGTATGATCAGATACCCATAGAAATCTGCGGACACAAAGCTATAGGTACAGTATTAGTAGGACCTACA
CCTGTCAACATAATTGGAAGAAATCTGTTGACTCAGCTTGGTTGCACTTTAAATTTT
>DQ354118
CCTCAAATCACTCTTTGGCAACGACCCCTAGTCACAATAAAGATAGGGGGGCAATTAAAGGAAGCTCTATTAGATACAGG
AGCAGATGATACAGTATTAGAAGAAATGAATTTGCCAGGAAAATGGAAACCAAAAATGATAGGGGGAATTGGAGGTTTTA
TCAAAGTAAGACAGTATGATCAGATACCCATAGAAATCTGTGGACACAAAGCTATAGGTACAGTATTAGTAGGACCTACA
CCTGTCAACATAATTGGAAGAAATCTGTTGACTCAGCTTGGTTGCACTTTAAATTTT
>DQ354119
CCTCAAATCACTCTTTGGCAACGACCCCTCGTCACAATAAAGATAGGGGGGCAACTAAAGGAAGCTCTCTTAGATACAGG
AGCAGATGATACAGTATTAGAGGAAATGAATTTGCCAGGAAGATGGAAACCAAAAATGATAGGGGGAATTGGAGGTTTTA
TCAAAGTAAGACAGTATGATCAAATACCCATAGAAATCTGCGGACATAAAGTTATAGGTACAGTATTAATAGGACCTACA
CCTGTCAACATAATTGGAAGAAACCTGTTGACTCAGCTTGGCTGCACTTTAAATTTC
>DQ358805
CCTCAGATCACTCTTTGGCAACGACCCCTCGTCACAGTAAAGATAGGGGGGCAGCTAAAGGAAGCTCTATTAGATACAGG
AGCAGATGATACAGTATTAGAAGAAATAAATTTGCCAGGAAAGTGGAAACCAAAAATGATAGGGGGAATTGGAGGTTTTA
TCAAAGTAAGACAGTATGATCAGATGCTTGTAGAAATCTGTGGACATAAAGCCATAGGTACAGTGTTAGTAGGACCTACA
CCTGTCAACATAATTGGAAGAAATCTGTTGACTCAGATTGGCTGCACTTTAAATTTT
>DQ358810
CCTCAAATCACTCTTTGGCAACGACCCCTCGTCACAATAAAGATAGGAGGGCAACTAAAGGAAGCTCTATTAGATACAGG
AGCAGATGATACAGTATTAGAAGAAATGGATTTGCCAGGAAGATGGAAACCAAAAATGATAGGGGGAATTGGAGGTTTTA
TCAAAGTAAGACAGTATGATCAGATACCCATAGAAATCTGTGGACATAAAGCTATAGGTACAGTATTAATAGGACCTACA
CCTGTCAACATAATTGGAAGAAATCTGTTGACTCAGCTTGGCTGCACTTTAAATTTT
>DQ383746
CCTCAGATCACTCTTTGGCAACGACCCCTCGTCACAATAAAGATAGGGGGGCAACTAAAAGAAGCTCTACTAGATACAGG
AGCAGATGATACAGTATTAGAAGAAATGAGTTTGCCAGGAAGATGGAAACCAAAAATGATAGGGGGAATTGGAGGATTTA
TCAAAGTAAGACAGTATGATCAGGTACAAGTAGAAATTTGTGGACATAAAGCTATGGGTACAGTATTAATAGGGCCGACA
CCTGTCAACATAATTGGAAGAAATCTGTTGACTCAGATTGGCTGCACTTTAAATTTT
>DQ383748
CCTCAGATCACTCTTTGGCAACGACCCCTCGTCACAATAAAGGTAGGGGGGCAAATGAAGGAAGCTCTATTAGACACAGG
AGCAGATGATACAGTATTAGAAGAAATGAATTTGCCAGGAAGATGGAAACCAAAAATGATAGGGGGAATTGGAGGTTTTA
TCAAAGTAAGACAGTATGATCAGATACTCATAGAAATTTGTGGACACAAAGCTATAGGTACAGTATTAGTAGGACCTACA
CCTGTCAACATAATTGGAAGAAATCTGTTGACTCAGATTGGTTGCACTTTAAATTTT
>DQ383749
CCTCAAATCACTCTTTGGCAACGACCCCTCGTCACAATAAAGATAGGGGGGCAAATAAAGGAAGCTCTATTAGATACAGG
AGCAGATGATACAGTATTAGAAGACATGAATTTGCCAGGAAGATGGAAACCAAAAATGATAGGGGGAATTGGAGGTTTTA
TCAAAGTAAGACAGTATGATCAGATACCCATAGAAATCTGTGGGCATAAAGCTATAGGTACAGTATTAATAGGACCTACA
CCTGTTAACATAATTGGAAGAAATCTGTTGACTCAACTTGGTTGCACTTTAAATTTT
>DQ383751
CCTCAAATCACTCTTTGGCAACGACCCCTCGTCCCAATAAGGATAGGGGGGCAACTAAAGGAAGCTCTATTAGATACAGG
AGCAGATGATACAGTATTAGAGGAAATGAATTTGCCAGGGAGATGGAAGCCAAAAATGATAGGGGGAATTGGAGGTTTTA
TCAAAGTAAGACAGTATGATGAGATACCCATAGAAATTTGTGGACATAAAGCTATAGGTACAGTATTAATAGGACCTACA
CCTGTCAACATAATTGGAAGAAATCTGTTGACTCAGCTTGGTTGCACTTTAAATTTT
>DQ383752
CCTCAAATCACTCTTTGGCAACGACCCTTAGTCAACATAAAGATAGGGGGACAAATAAAGGAAGCTCTACTAGACACAGG
AGCAGATGATACAGTATTAGAAGACATGAATTTGCCAGGAAAATGGAAACCAAAAATGATAGGGGGAATTGGAGGCTTTA
TCAAAGTAAGACAGTATGATCAGATATCTATAGAAATTTGCGGACATAAAGCTGTGGGTACAGTATTAGTAGGACCTACA
CCTGTCAACATAATTGGAAGGAATCTGTTAACTCAGATTGGCTGCACTTTAAATTTT
>DQ394522
CCTCAGATCACTCTTTGGCAGCGACCCCTTGTCACAATAGGGATAGGGGGCCAATTAAAGGAAGCTTTATTAGATACAGG
AGCAGATGATACAGTATTAGAAGACATGAATTTGCCAGGAAAATGGAAACCAAAAATGATAGGGGGAATTGGGGGTTTTA
TCAAAGTAAGACAGTATGATCAGGAATGCATAGAAATCTGTGGACACAAAGCTATAGGTACAGTATTAGTAGGACCTACA
CCTGTCAACATAATCGGAAGAAATCTGTTGACTCAACCTGGATGCACTTTAAATTTC
>DQ396398
CCTCAAATCACTCTTTGGCAGCGACCCCTCGTCACAATAAAAATAGGGGGACAACTAAAGGAAGCTCTATTAGATACAGG
GGCAGATGATACAGTATTAGAGGACATGAGTTTGCCAGGAAGATGGAAACCAAAAATGATAGGGGGAATTGGAGGTTTTA
TCAAAGTAAAACAGTATGATCAGATACCAATAGAAATCTGTGGACATAGAGCTATAGGTACAGTATTAATAGGACCTACA
CCTGTCAACATAATTGGAAGAAATCTGTTGACTCAGCTCGGTTGCACTTTAAATTTT
>DQ487188
CCTCAGATCACTCTTTGGCAACGACCCCTCGTCACAATAAAGATAGGGGGGCAACTAAAGGAAGCTCTATTAGATACAGG
AGCAGATGATACAGTATTAGAAGAAATGAATTTGCCAGGCAGATGGAAACCAAAAATGATAGGGGGAATTGGAGGTTTTA
TCAAAGTAAGACAATATGATCAGATACTAGTAGAAATCTGTGGACACAAAGCTATAGGTACAGTATTAGTAGGACCTACA
CCTGTCAACATAATTGGAAGAAACCTGTTGACTCAGATTGGCTGTACTTTAAATTTT
>DQ487189
CCTCAGATCACTCTTTGGCAACGACCCCTCGTCACAATAAGGATAGGGGGGCAACTAAAGGAAGCTCTATTAGATACAGG
AGCAGATGATACAGTATTAGAAGAAATGAATTTGCCAGGTAGATGGAAACCAAAAATGATAGGGGGAATTGGAGGTTTTA
TCAAAGTAAGACAATATGATCAGATACAAGTAGAAATCTGTGGACACAAAGCTATAGGTACAGTATTAGTAGGACCCACA
CCTGTCAACATAATTGGAAGAAATCTGTTGACTCAGATTGGTTGCACTTTAAATTTT
>DQ487190
CCTCAGATCACTCTTTGGCAACGACCCCTCGTCACAATAAAAATAGGAGGGCAACTAAAGGAAGCTCTATTAGATACAGG
AGAAGATGATACAGTATTAGAAGAAATGAATTTGCCAGGAAGATGGAAACCAAAAATGATAGGGGGAATTGGAGGTTTTA
TCAAAGTAAGACAGTATGATCAGATACTCATAGAAATCTGTGGACATAAAGCTATAGGTACAGTATTAGTAGGACCTACA
CCTGTCAACATAATTGGAAGAAATCTGTTGACTCAGATTGGTTGCACTTTAAATTTT
>DQ487191
CCTCAGATCACTCTTTGGCAACGACCCCTTGTCACAATAAAGATAGGGGGGCAACTAAAGGAAGCTCTATTAGATACAGG
AGCAGATGATACAGTATTAGAAGAAATGGATTTGCCAGGAAGATGGAGACCAAAAATGATAGGGGGAATTGGAGGTTTTA
TCAAAGTAAGACAGTATGAACAGATACTTGTAGAAATATGTGGACATAAAGCTATAGGTACAGTTTTAGTAGGACCTACA
CCTGTCAACATAATTGGAAGAAATCTGTTGACTCAGATTGGTTGCACTTTAAATTTT
>DQ631416
CCTCAGATCACTCTTTGGCAGCGACCCCTCGTCCCAATAAGAATAGGGGGGCAACTAAAGGAAGCTCTATTAGATACAGG
TGCAGATGATACAGTATTAGAAGATATAAATTTGCCAGGAAAATGGAAACCAAAAATGATAGGGGGAATTGGAGGTTTTA
TCAAAGTGAAACAGTATGATCAGGTACCCATAGAAATCTGTGGACATAAAGCTATAGGTACAGTATTAGTAGGACCTACA
CCTGTCAACATAATTGGAAGAAATCTGTTGACTCAGCTTGGTTGCACTTTAAATTTT
>DQ631417
CCTCAGATCACTCTTTGGCAACGACCCCTAGTCACAATAAAGATAGGGGGGCAACTAAAGGAAGCTTTATTAGATACAGG
AGCAGATGATACAGTATTAGAAGACATAGATTTGCCAGGAAGATGGAAACCAAAAATGATAGAAGAAATTGGAGGTTTTA
TCAAAGTAAGACAATATGATCAGATACCCATAGAAATCTGTGGACAAAAGGCTATAGGTACAGTATTAGTAGGACCTACA
CCTGTCAACATAATTGGAAGAAATTTGTTGACTCAGATTGGTTGCACTTTAAATTTT
>DQ631418
CCTCAGATCACTCTTTGGCAACGACCCCTCGTCACAATAAGAATAGGGGGGCAGTTAAAGGAAGCTCTATTAGATACAGG
AGCAGATGATACAGTATTAGAAGAAATAGATTTGCCAGGAAGATGGAAACCAAAAATGATAGGGGGAATTGGAGGCTTTA
TCAAAGTAAAACAATATGAACAGGTATCCTTAGAAATTTGTGGACATAAAGTTATAGGTACAGTATTAATAGGACCTACA
CCTGTCAACATAATTGGAAGAAATCTGTTAACCCAGCTTGGTTGCACTTTAAATTTT
>DQ631419
CCTCAAATCACTCTTTGGCAACGACCCCTCGTCACAATAAAAGTAGGGGGGCAACTAAAAGAAGCTCTATTAGATACAGG
AGCAGATGATACAGTATTAGAAGACATGGATTTGCCAGGGAGATGGAAACCAAAAATGATAGGGGGAATTGGAGGTTTTA
TCAAAGTAAGACAGTATGATCAGGTTGCCATAGAAATCTGTGGACATAAAGCTATAGGTACAGTATTAGTAGGACCTACA
CCTGTCAACATAATTGGAAGAAATCTGTTGACTCAGCTTGGTTGCACTTTAAATTTT
>DQ631420
CCTCAAATCACTCTTTGGCAACGACCCCTCGTCACAATAAAGATAGGGGGGCAACTAAAGGAAGCTCTATTAGACACAGG
AGCAGATGATACAGTATTAGAAGAAGTGAGTTTGCCAGGAAGGTGGAAACCAAAAATGATAGGGGGAATTGGAGGTTTTA
TCAAAGTAAGACAGTATGATCAAATACTCATAGAAATCTGTGGACATAAAGCTATAGGTACAGTATTAGTAGGACCTACA
CCTGTCAACATAATTGGAAGAAATCTGTTGACTCAGATTGGTTGCACCTTAAATTTT
>DQ631421
CCTCAGATCACTCTTTGGCAACGACCCCTCGTCACAATAAAGATAGGGGGGCAGCTAAAGGAAGCTTTATTAGATACAGG
AGCAGATGATACAGTATTAGAAGACATAGATTTGCCAGGAAGATGGAAGCCAAAAATGATAGGAGGAATTGGAGGTTTTA
TCAAAGTAAGACAGTATGATCAGATACCCATAGAAATCTGTGGACACAAAGCTATAGGTACAGTATTAGTAGGACCTACA
CCTGTCAACATAATTGGAAGAAATTTGTTGACTCAGATTGGTTGCACTTTAAATTTT
>DQ631422
CCTCAGATCACTCTTTGGCAACGACCCCTCGTCACAATAAAGATAGGGGGGCAACTAAAGGAAGCTCTATTGGACACAGG
AGCAGATGATACAGTATTAGAAGACATAGATTTGCCAGGGAAATGGAAACCAAAAATGATAGGGGGAATTGGAGGATTTA
TCAAAGTGAGACAGTATGATCAGATACCCCTAGAAATCTGTGGACATAAAGCTATAGGTACAGTATTAGTAGGACCTACA
CCTGTCAACATAATTGGAAGAAATCTGTTGACTCAGCTTGGTTGCACTCTAAATTTT
>DQ631423
CCTCAAATCACTCTTTGGCAGCGACCCCTCGTCTCAGTAAAGATAGGGGGACAATTAAAGGAAGCTCTATTAGATACAGG
AGCAGATGATACAGTATTAGAAGAAATGAATTTGCCAGGAAGATGGAAACCAAAAATGATAGGGGGAATTGGAGGTTTTA
TCAAAGTAAGACAGTATGATCAGATACCCCTAGAAATCTGCGGACATAAAGCTATAGGTACAGTATTAATAGGACCTACA
CCTGTCAACATAATTGGAAGAAATCTGTTGACTCAGATTGGTTGCACTTTAAATTTT
>DQ676870
CCTCAAATCACTCTTTGGCAACGACCCCTCGTCTCAATAAAGATAGGGGGGCAACTAAAGGAAGCTCTATTAGATACAGG
AGCAGATGATACAGTATTAGAAGAAATGAATTTGCCAGGAAAATGGAAACCAAAAATGATAGGGGGAATTGGAGGTTTTA
TCAAAGTAAGACAGTATGATCAGATATCTATAGAAATCTGTGGACATAAAGCCATAGGTACAGTATTAATAGGACCTACA
CCTGTCAACATAATTGGAAGAAATCTGTTGACTCAGCTTGGTTGCACTTTAAATTTT
>DQ676874
CCTCAGATCACTCTTTGGCAGCGACCCATCGTCACAGTAAGGGTAGGAGGGCAGCTAAAGGAGGCTTTATTAGATACAGG
AGCAGATGATACAGTACTAGAAGAAATGGATTTACCAGGAAGATGGAAACCAAAAATGATAGGGGGAATTGGAGGTTTTA
TCAAAGTAAGACAGTATGAGCAAATAACCATAGAAATCTATGGACACAAAGCTATAGGTACAGTATTAGTAGGACCTACA
CCTGTCAACATAATTGGAAGAAATCTGTTGACTCAGATTGGTTGCACTTTAAATTTT
>DQ676886
CCTCAAATCACTCTTTGGCAACGACCCCTCGTCACAGTAAAGATAGGGGGGCAATTAAAGGAAGCTCTATTAGATACAGG
AGCAGATGATACAGTATTAGAAGAAATGAATTTGCCAGGAAAATGGAAACCAAAAATGATAGGGGGAATTGGAGGTTTTA
TCAAAGTAAGACAGTATGAGCAGATACTTGTAGAAATCTGTGGACATAAAGCTATAGGTACAGTATTAGTAGGACCTACA
CCTGTCAACATAATTGGAAGAAATCTGTTGACTCAAATTGGTTGCACTTTAAATTTT
>DQ823362
CCTCAAATCACTCTTTGGCAACGACCCCTCGTCACAATAAAGATAGGGGGGCAACTAAAGGAAGCTCTATTAGATACAGG
AGCAGATGATACAGTATTAGAAGAAATGAATTTGCCAGGAAGATGGAAACCAAAAATGATAGGGGGAATTGGAGGTTTTA
TCAAAGTAAGACAGTATGATCAGATACTCGTAGAAATCTGCGGACACAAAGCTATAGGTACAGTATTAGTAGGACCTACA
CCTGTCAACATAATTGGAAGAAATCTGTTGACACAGATTGGATGCACTTTAAATTTT
>DQ823363
CCTCAGATCACTCTTTGGCAACGACCCCTCGTCACAATAAAGATAGGGGGGCAACTAAAGGAGGCTCTATTAGATACAGG
AGCAGATGATACAGTACTAGAGGAAATGCATTTGCCAGGAAAATGGAAACCAAAAATGATAGGGGGAATTGGAGGTTTTA
TCAAAGTAAGACAGTATGATCAGATACTCATAGAAATCTGTGGACACAAAGCTATAGGTACAGTATTAATAGGACCTACA
CCTGTCAACATAATTGGAAGAAATCTGTTGACTCAGCTTGGCTGCACTTTAAATTTT
>DQ823364
CCTCAGATCACTCTTTGGCAACGACCCCTCGTCACAATAAAGATAGGGGGGCAACTAAAGGAGGCTCTATTAGATACAGG
AGCAGACGATACAGTACTAGAGGAAATGCATTTGCCAGGAAAATGGAAGCCAAAAATGATAGGGGGAATTGGAGGTTTTA
TCAAAGTAAGACAGTATGATCAGATACTCATAGAAATCTGCGGACACAAAGCTATAGGTACAGTATTAATAGGACCTACA
CCTGTCAACATAATTGGAAGAAATCTGTTGACTCAGCTTGGCTGCACTTTAAATTTT
>DQ833405
CCTCAAATCACTCTTTGGCAACGACCCCTCGTCACAATAAAGATAGGGGGGCAATTAAAGGAAGCTCTATTAGATACAGG
AGCAGATGATACAGTATTAGAAGACATGAATCTGCCAGGAAGATGGAAACCAAAAATGATAGGGGGAATTGGAGGTTTTA
TCAAAGTAAGACAGTATGATCAGATACCCATAGAAATTTGCGGACACAAAGTTGAAGGTACAGTATTAATAGGACCTACA
CCTGTCAACATAATTGGAAGAAATCTGTTGACTCAGCTTGGTTGCACTTTAAATTTT
>DQ833406
CCTCAAATCACTCTTTGGCAACGACCCCTCGTCCCAATAAAGATAGGGGGGCAAGTAAAGGAAGCTCTATTAGATACAGG
AGCAGATGATACAGTATTAGAAGACATGAATTTGCCAGGAAGATGGAAACCAAAAATGATAGGGGGAATTGGAGGTTTTA
TCAAAGTAAGACAGTATGATCAGATACCCATAGAAATTTGTGGACACAAAGCTGTAGGTACAGTGTTAATAGGACCTACA
CCTGTCAACATAATTGGGAGAAATCTGTTGACTCAACTTGGTTGCACTTTAAATTTT
>DQ833407
CCTCAAATCACTCTTTGGCAACGACCCCTCGTCGCAATAAAGGTAGGGGGGCAATTAAAGGAAGCTCTATTAGATACAGG
AGCAGATGATACAGTATTAGAAGACATGAATTTGCCAGGAAGATGGAAACCAAAAATGATAGGGGGAATTGGAGGTTTTA
TCAAAGTAAGACAGTATGATCAAGTACCCATAGAAATCTGTGGACATAAGGCTGTAGGTACAGTATTAATAGGACCTACA
CCTGTCAACATAATTGGAAGAAATCTGTTGACTCAGCTTGGTTGCACTTTAAATTTT
>DQ833408
CCTCAAATCACTCTTTGGCAGCGACCCCTCGTCACAATAAAGATAGGGGGGCAATTAAAGGAAGCTCTATTAGATACAGG
AGCAGATGATACAGTATTAGAAGAAATGAATTTGCCAGGAAGATGGAAACCAAAAATGATAGGGGGAATTGGAGGTTTTA
TCAAAGTAAGACAGTATGATCAGATAACCATGGAAATCTGTGGGCACAAAGTTGAAGGTACAGTATTAATAGGACCTACA
CCTGTCAACATAATTGGGAGAAATCTGTTGACTCAGCTTGGTTGCACTTTAAATTTT
>DQ833409
CCTCAAATCACTCTTTGGCAACGACCCCTCGTCCCAATAAGGATAGGGGGGCAATTAAAGGAAGCTCTATTAGACACAGG
AGCAGATGATACAGTATTAGAAGACATGAATTTGCCAGGGAGATGGAAACCAAAAATGATAGGGGGAATTGGAGGTTTTA
TCAAAGTAAAACAGTATGATCAGATACCCATAGAAATCTGCGGACACAAGACTGTAGGTACAGTATTAATAGGACCTACA
CCTGTCAACATAATTGGGAGAAATCTGTTGACTCAGCTTGGTTGCACTTTAAATTTT
>DQ833410
CCTCAAATCACTCTTTGGCAACGACCCCTCGTCACAATAAAGATAGGGGGGCAATTAAAGGAAGCTCTATTAGATACAGG
AGCAGATGATACAGTATTAGAAGAAATGAATTTGCCAGGAAGGTGGAAACCAAAAATGATAAGGGGAATTGGAGGTTTTA
TCAAAGTAAGACAGTATGAGCAGATACCCATAGAAATCTGTGGACACAAGGCTGAAGGTACAGTATTAATAGGACCCACA
CCTGTCAACATAATTGGAAGAAATCTGTTGACTCAGATTGGTTGCACTTTAAATTTT
>DQ833411
CCTCAAATCACTCTTTGGCAACGACCCCTCGTCACAATAAAGATAGGGGGGCAACTAAAGGAAGCTCTATTAGATACAGG
AGCAGATGATACAGTATTAGAAGACATGAATTTGCCAGGAAGATGGAAGCCAAAAATGATAGGGGGAATTGGAGGTTTTA
TCAAAGTAAGACAGTATGATCAGATACTCATAGAAATCTGTGGACACAAGGCTGTAGGTACAGTATTAGTAGGACCTACA
CCTGTCAACATAATTGGAAGAAATCTGTTGACTCAACTTGGTTGCACTTTAAATTTT
>DQ833413
CCTCAAATCACTCATTGGCAACGACCCCTCGTCACAATAAAGATAGGGGGGCAATTAAAGGAAGCTCTATTAGATACAGG
AGCAGATGATACAGTATTAGAAGACATGAATTTGCCAGGAAGATGGAAACCAAAAATGATAGGGGGAATTGGGGGTTTTA
TCAAAGTAAGACAGTATGATCAAGTACCTATAGAAGTCTGTGGACACAAGACTGAAGGTACAGTGTTAATAGGACCTACA
CCTGTCAACATAATTGGAAGAAATCTGTTGACTCAGCTTGGTTGCACTTTAAATTTT
>DQ833414
CCTCAAATCACTCTTTGGCAACGACCCCTCGTCACAATAAAGATAGGGGGGCAATTAAAGGAAGCTCTATTAGATACAGG
AGCAGATGATACAGTATTAGAAGAAATGAATTTGCCAGGAAGATGGAAACCAAAAATGATAGGGGGAATTGGAGGTTTTA
TCAAAGTAAGACAGTATGATCAGATACCCATAGAAATCTGCGGACACAAGACTGAAGGTACAGTATTAATAGGACCTACA
CCTGTCAACATAATTGGAAGAAATCTGTTGACTCAGCTTGGTTGCACTTTAAATTTT
>DQ833417
CCTCAAATCACTCTTTGGCAACGACCCCTCGTCACAATAAAGATAGGGGGGCAATTAAAGGAAGCTCTATTAGATACAGG
AGCAGATGATACAGTATTAGAAGACATGAATTTGCCAGGAAGATGGAAGCCAAAAATGATAGGGGGAATTGGAGGTTTTA
TCAAAGTAAGACAGTATGATCAGATACCCATAGAAATTTGCGGACATAAAGCTGTAGGTACAGTATTAGTAGGACCCACA
CCTGTCAACCTAATTGGAAGAAATCTGTTGACTCAGCTTGGTTGCACTTTAAATTTT
>DQ833418
CCTCAAATCACTCTTTGGCAACGACCCCTCGTCCCAATAAGGATAGGGGGGCAATTAAAGGAAGCTCTATTAGATACAGG
AGCAGATGATACAGTATTAGAAGAAATGAATTTGCCAGGAAGATGGAAACCAAAAATGATAGGGGGAATTGGAGGTTTTA
TCAAAGTAAGACAGTATGATCAGATACCCATAGAAATCTGTGGACACAAGGCTGTAGGTACAGTATTAATAGGACCCACA
CCTGTCAACATAATTGGAAGAAACCTGTTGACTCAGCTTGGTTGTACTTTAAATTTT
>DQ833420
CCTCAAATCACTCTTTGGCAACGACCCCTTGTCACAATAAAGATAGGGGGGCAACTAAAGGAAGCTCTATTAGATACAGG
AGCAGATGATACAGTATTAGAAGAAATGAATTTGCCAGGAAGATGGAAACCAAAAATGATAGGGGGAATTGGAGGTTTTA
TCAAAGTAAGACAGTATGATCAGATACCCATAGAAATCTGTGGACACAAGACTGAGGGTACAGTATTAATAGGACCTACA
CCTGTCAACATAATTGGAAGAAATCTGTTGACTCAACTTGGTTGCACTTTAAATTTT
>DQ833421
CCTCAAATCACTCTTTGGCAACGACCCCTCGTCACAATAAAGATAGGGGGGCAATTAAAAGAAGCTCTATTAGATACAGG
AGCAGATGATACAGTATTAGAAGAAATGAATTTGCCAGGAAGATGGAAACCAAAAATGATAGGGGGAATTGGAGGTTTTA
TCAAAGTAAGACAGTATGATCAGATACCCATAGAAATCTGCGGACACAAGGCTGTAGGTACAGTATTAATAGGACCCACA
CCTGTCAACATAATTGGAAGAAATCTGTTGACTCAACTTGGCTGTACTTTAAATTTT
>DQ833422
CCTCAAATCACTCTTTGGCAACGACCCCTCGTCACAATAAAGATAGGGGGGCAATTAAAGGAAGCTCTATTAGATACAGG
AGCAGATGATACAGTATTAGAAGAAATGAATTTGCCGGGAAGATGGAAACCAAAAATGATAGGGGGAATTGGAGGTTTTA
TCAAAGTAAAACAGTATGATCAGATACCCATAGAAATCTGCGGACACAAGGCTGTAGGTACAGTATTAATAGGACCTACG
CCTGTCAACATAATTGGGAGAAATCTGTTGACTCAGCTTGGTTGCACTTTAAACTTT
>DQ833423
CCTCAGATCACTCTTTGGCAACGACCCCTCGTCACAATAAAGATAGGGGGGCAATTAAAGGAAGCTCTATTAGATACAGG
AGCAGATGGTACAGTATTAGAAGATATGAATTTGCCAGGAAGATGGAAACCAAAAATGATAGGGGGAATTGGAGGTTTTA
TCAAAGTAAGACAGTATGATCAGATACCCATAGAAATTTGCGGACACAAGACTGTAGGTACAGTGTTAATAGGACCTACA
CCTGTCAACATAATTGGGAGAAATCTGTTGACTCAGCTTGGGTGCACTTTAAATTTT
>DQ833425
CCTCAAATCACTCTTTGGCAACGACCCCTCGTCACGATAAAGACAGGGGGACAATTAAAAGAAGCTCTATTAGATACAGG
AGCAGATGATACAGTATTAGAAGAAATGAATTTGCCAGGAAAATGGAAACCAAAAATGATAGGGGGAATTGGAGGTTTTA
TCAAAGTAAGACAGTATGATCAGATACCCATAGAAATCTGTGGACACAAGACTGAAGGTACAGTATTAATAGGACCTACA
CCTGTCAACATAATTGGGAGAAATCTGTTGACTCAGCTTGGTTGCACTTTAAATTTT
>DQ833427
CCTCAGATCACTCTTTGGCAACGACCCCTCGTCACAATAAAGATAGGGGGGCAATTAAAGGAAGCTCTATTAGATACAGG
AGCAGATGATACAGTATTAGAAGACATGAATTTGCCAGGAAGATGGAAACCAAAAATGATAGGGGGAATTGGAGGTTTTA
TCAAAGTAAAACAGTATGATCAGATACCCATAGAAATCTGTGGACATAAGACTGTAGGTACAGTATTAATAGGACCTACA
CCTGTCGACATAATTGGGAGAAATCCGTTGACTCAGCTTGGTTGCACTTTAAATTTT
>DQ833428
CCTCAGATCACTCTTTGGCAACGACCCCTCGTCCCAATAAAGATAGGGGGGCAAATAAAGGAAGCTCTGTTAGATACAGG
AGCAGATGATACAGTATTAGAAGACATGAATTTGCCAGGAAGATGGAAACCAAAAATGATAGGGGGAATTGGAGGTTTTA
TCAAAGTAAGACAGTATGATCAGATACCCATAGAAATCTGCGGACACAAGGCTGTAGGTACAGTACTAATAGGACCTACA
CCTATCAACATAATTGGGAGAAATCTGTTGACTCAGCTTGGTTGCACTTTAAATTTT
>DQ833430
CCTCAGATCACTCTTTGGCAACGACCCCTCGTCACAATAAAGATAGGGGGGCAATTAAAGGAAGCTCTATTAGATACAGG
AGCAGATGATACAGTATTAGAAGACATGAATTTGCCAGGAAGATGGAAACCAAAAATGATAGGGGGAATTGGAGGTTTTA
TCAAAGTAAGACAGTATGATCAGATACCCATAGAAATCTGCGGCCACAAGGCTGTAGGTACAGTATTAATAGGACCTACA
CCTGTCAACATAATTGGGAGAAATCTGTTGACTCAGCTTGGTTGCACTTTAAATTTT
>DQ833431
CCTCAAATCACTCTTTGGCAACGACCCCTCGTCGCAATAAAGATAGGAGGGCAATTAAAAGAAGCTCTATTAGATACAGG
AGCAGATGATACAGTATTAGAAGACATGAATTTGCCAGGAAGATGGAAACCAAAAATGATAGGGGGAATTGGAGGTTTTA
TCAAAGTAAGACAGTATGATCAGATACCCATAGAAATCTGCGGACACAAGGCTGTAGGTACAGTATTAATAGGACCTACA
CCTGTCAACATAATTGGGAGAAATCTGTTGACTCAGCTTGGTTGCACTTTAAATTTT
>DQ833435
CCTCAAATCACTCTTTGGCAACGACCCCTTGTTACAATAAAGATAGGGGGGCACTTAAAGGAAGCTCTATTAGATACAGG
AGCAGATGATACAGTATTAGAAGAAATGAATTTGCCAGGAAGATGGAAACCAAAAATGATAGGGGGAATTGGAGGTTTTA
TCAAAGTAAGACAGTATGATCAGATACCAATAGAAATCTGCGGACACAAGACTGAAGGTACAGTATTAATAGGACCTACA
CCTGTCAACATAATTGGGAGAAATCTGTTGACTCAGCTTGGTTGCACTTTAAATTTT
>DQ833436
CCTCAAATCACTCTTTGGCAACGACCCCTCGTCTCAATAAAGATAGGGGGGCAATTAAAGGAAGCTCTATTAGATACAGG
AGCAGATGATACAGTATTAGAAGAAATGAATTTGCCAGGAAGATGGAAACCAAAAATGATAGGGGGAATTGGAGGTTTTA
TCAAAGTAAGACAATATGATCAGATACCCATAGAAATCTGTGGACACAAGGCTGTGGGTACAGTATTAATAGGACCTACT
CCGGTCAACATAATTGGGAGAAATCTGTTGACTCAGCTTGGTTGCACTTTAAATTTT
>DQ837381
CCTCAGATCACTCTTTGGCAACGACCCCTCGTCACAATAAAGATAGGGGGGCAGCTAAAGGAAGCTCTATTAGATACAGG
AGCAAATGATACAGTATTAGAAGAAATGAGTTTACCAGGAAGATGGAAACCAAAAATGATAGGGGGAATTGGAGGTTTTA
TCAAAGTAAGACAGTATGATCAGATAATGATAGAAATCTGTGGACATAAAGCTATAGGTACAGTATTAGTAGGACCTACA
CCTGTCAACATAATTGGAAGAAATCTGTTGACTCAGATTGGTTGCACTTTAAATTTT
>DQ886031
CCTCAGATCACTCTTTGGCAACGACCCCTTGTCACAATAAAGATAGGGGGGCAACTAAAGGAAGCTCTATTAGATACAGG
AGCAGATGATACAGTAGTAGAAGAAATGAATTTGCCGGGGAGGTGGAAACCAAAAATGATAGGGGGAATTGGGGGTTTTA
TCAAAGTAAGACAGTATGATCAGATACTCATAGAAATTTGTGGACATAAGGCTATAGGTACAGTATTAGTAGGACCTACA
CCTGTCAACATAATTGGAAGAAATATGTTGACTCAGATTGGTTGCACTTTAAATTTT
>DQ886032
CCTCAGATCACTCTTTGGCAACGACCCCTCGTCACAATAAAGGTAGGGGGGCAACTAAAGGAAGCTCTATTAGATACAGG
AGCAGATGATACAGTATTAGAAGAAATGAATTTGCCAGGAAGATGGAAACCAAAAATGATAGGGGGAATTGGAGGCTTTA
TCAAGGTAAGACAGTATGATCAGGTATCCATAGAAATCTGTGGACATAAAGCTATAGGGACAGTATTAGTAGGACCTACA
CCTGTCAACATAATTGGAAGAAATCTGTTGACTCAGATTGGTTGCACTTTAAATTTT
>DQ886033
CCTCAAATCACTCTTTGGCAGCGACCCCTCGTCACAATAAAGATAGGGGGGCAACTAAAAGAAGCTCTATTAGATACAGG
AGCAGATGACACAGTATTAGAAGAAATGAATTTGCCAGGAAGATGGAAACCAAAAATGATAGGGGGAATTGGAGGTTTTA
TCAAAGTAAGACAGTATGATCAGATACCCATAGAAATCTGTGGACATAGAGCTATAGGTACAGTATTAATAGGACCTACA
CCTGTCAACATAATTAGAAGAAATCTGTTGACTCAGATTGGTTGCACTTTAAATTTT
>DQ886034
CCTCAGATCACTCTTTGGCAACGACCCCTCGTCACAATAAAGATAGAGGGGCAATTAAAAGAAGCTCTATTAGATACAGG
AGCAGATGATACAGTATTAGAAGAAATGAAGTTGTCAGGAAAATGGAGACCAAAAATGATAGGGGGAATTGGAGGTTTTA
TCAAAGTAAGACAGTATGATCAGATACCCATAGAAATTTGTGGCCACAGAGCTGTAGGTACAGTATTAGTAGGACCTACA
CCTGTCAACATAATTGGAAGAAATCTGTTGACTCAGATTGGTTGTACTTTAAATTTT
>DQ886035
CCTCAGATCACTCTTTGGCAACGACCCCTCGTCGAAATAAAGATAGGGGGGCAAATAAAGGAAGCTCTATTAGATACAGG
AGCAGATGATACAGTATTAGAAGAAATGAATTTGCCAGGAAGATGGAAACCAAAAATGATAGGGGGAATTGGAGGTTTTA
TCAAAGTAAGACAGTATGATCAGATACTCATAGAAATCTGTGGACATAAAACTATAGGTACAGTATTAGTAGGACCTACA
CCTGTCAATATAATTGGAAGAAATCTGTTGACTCAGATTGGTTGCACTTTAAATTTT
>DQ886036
CCTCAGATCACTCTTTGGCAACGACCCCTCGTCACAATAAAGATAGGGGGGCAACTAAAGGAAGCTCTATTAGATACAGG
AGCAGATGATACAGTATTAGAAGAAATGACTTTGCCAGGAAAATGGAAACCAAAAATGATAGGGGGAATTGGAGGTTTTA
TCAAAGTAAGACAATATGATAATATACTTATAGAAATCTGTGAACATAAAGTTATAGGTACAGTATTAGTAGGACCTACA
CCTGTCAACATAATTGGAAGAAATCTGTTGACTCAGCTTGGTTGCACTTTAAATTTT
>DQ886037
CCTCAAATCACTCTTTGGCAACGACCCCTTGTCACAATAAAGATAGGGGGGCAACTAAAGGAAGCTCTATTAGATACAGG
AGCAGATGATACAGTATTAGAAGAAATAGATTTGCCAGGAAGATGGAAACCAAAAATGATAGGGGGAATTGGAGGTTTTA
TCAAAGTAAGACAGTATGATCAGGTATCCGTAGAAATCTGTGGACATAAAGCTATAGGTACAGTATTAGTAGGACCTACA
CCTGTCAACATAATTGGAAGAAATCTGTTGACTCAGATTGGTTGCACTTTAAATTTT
>EF121395
CCTCAAATCACTCTTTGGCAACGACCCCTCGTCACAGTAAGGATAGGGGGGCAACTAAAGGAAGCTTTATTAGATACAGG
AGCAGATGATACAGTATTAGAAGAAATGAATTTGCCAGGAAGATGGAAACCAAAAATGATAGGGGGAATTGGAGGTTTTA
TCAAAGTAAGACAGTATGATCAGATACTCATAGAAATCTGCGGACATAAAGCTATAGGTACAGTATTAGTAGGACCTACA
CCTGTCAACATAATTGGAAGAAACCTGTTGACTCAGATTGGTTGCACTTTAAATTTT
>EF121396
CCTCAAATCACTCTTTGGCAACGACCCCTCGTCTCAATAAGGATAGGGGGGCAAATAAAGGAAGCTTTATTAGATACAGG
AGCAGATGATACAGTATTAGAAGAAATGAATTTGCCAGGAAGATGGAAACCAAAAATGATAGGGGGAATTGGAGGTTTTA
TCAAAGTAAGACAGTATGATCAGATACCCATAGAGATCTGTGGGCATAAAGCTATAGGTACAGTATTAGTAGGACCTACA
CCTGTCAACATAATTGGAAGAAACCTGTTGACTCAGATTGGCTGTACTTTAAATTTT
>EF121398
CCTCAAATCACTCTTTGGCAACGACCCCTCGTCACAGTAAGGATAGGGGGGCAACTAAAGGAAGCTTTATTAGATACAGG
AGCAGATGATACAGTATTAGAAGAAATGAATTTGCCAGGAAGATGGAAACCAAAAATGATAGGGGGAATTGGAGGTTTTA
TCAAAGTAAGACAGTATGATCAGATACCCATAGAAATCTGTGGGCATAAAGCTATAGGTACAGTATTAGTAGGACCTACA
CCTGTCAACATAATTGGAAGAAACCTGTTGACTCAGATTGGCTGCACTTTAAATTTT
>EF121399
CCTCAAATCACTCTTTGGCAACGACCCCTCGTCACAGTAAGGATAGGGGGGCAAATAAAGGAAGCTTTATTAGATACAGG
AGCAGATGATACAGTATTAGAAGAAATGAATTTGCCAGGAAGATGGAAACCAAAAATGATAGGGGGAATTGGAGGTTTTA
TCAAAGTAAGACAATATGATCAGATACCCATAGAAATCTGTGGGCATAAAGCTATAGGTACAGTATTAGTAGGACCTACA
CCTGTCAACATAATTGGAAGAAACCTGTTGACTCAGATTGGCTGCACTTTAAATTTT
>EF121402
CCTCAAATCACTCTTTGGCAACGACCCCTCGTCACAGTAAAGGTAGGGGGGCAAATAAAGGAAGCTTTATTAGATACAGG
AGCAGATGATACAGTATTAGAAGAAATGAATTTGCCAGGAAGATGGAAACCAAAAATGATAGGGGGAATTGGAGGTTTTA
TCAAAGTAAGACAATATGATCAGATACCCATAGAAATCTGTGGGCATAAAGCTATAGGTACAGTATTAGTAGGACCTACA
CCTGTCAACATAATTGGAAGAAACCTGTTGACTCAGATTGGCTGCACTTTAAATTTT
>EF121403
CCTCAAATCACTCTTTGGCAACGACCCCTCGTCGCAGTAAGGATAGGGGGGCAACTAAAGGAAGCTTTATTAGATACAGG
AGCAGATGATACAGTATTAGAAGAAATGAATTTGCCAGGAAGATGGAAACCAAAAATGATAGGGGGAATTGGAGGTTTTA
TCAAAGTAAGACAATATGATCAGATACCCATAGAAATCTGTGGGCATAAAGCTATAGGTACAGTATTAGTAGGACCTACA
CCTGTCAACATAATTGGAAGAAACCTGTTGACTCAGATTGGCTGCACTTTAAATTTT
>EF122502
CCTCAAATCACTCTTTGGCAACGACCCCTCGTCACAATAAAGATAGGGGGGCAAGTAAAAGAAGCTCTATTAGATACAGG
AGCAGATGATACAGTATTAGAAGACATGAATTTGCCAGGAAGATGGAAACCAAAAATGATAGGGGGAATTGGAGGTTTTA
TCAAAGTAAGACAGTATGATCAGGTACCCATAGAAATCTGCGGACACAAGGTTGAAGGTACAGTATTAATAGGACCTACA
CCTGTCAACATAATTGGAAGAAATCTGTTGACTCAGCTTGGTTGCACTTTAAATTTC
>EF122503
CCTCAGATCACTCTTTGGCAACGACCCCTCGTCACAATAAAGATAGGGGGGCAATTAAAGGAAGCTCTATTAGATACAGG
AGCAGATGATACAGTATTAGAAGACATGAATTTGCCAGGAAGATGGAAACCAAAAATGATAGGGGGAATTGGAGGTTTTA
TCAAAGTAAGACAGTATGATCAGATACCCATAGAAATCTGCGGACACAAGGCTGAAGGTACAGTATTAATAGGACCTACA
CCTGTCAACATAATCGGGAGAAATCTGTTGACTCAGCTTGGTTGCACTTTAAATTTT
>EF122504
CCTCAAATCACTCTTTGGCAACGACCCCTCGTCACAATAAAGATAGGGGGGCAATTAAAGGAAGCTCTATTAGATACAGG
AGCAGATGATACAGTATTAGAAGACATGAATTTGCCAGGAAGATGGAAACCAAAAATGATAGGGGGAATTGGAGGTTTTA
TCAAAGTAAAACAGTATGATCAGGTACCCATAGAAATCTGCGGACACAAGGTTGTAGGTACAGTATTAATAGGACCAACA
CCTGTCAACATAATTGGAAGAAATCTGTTGACTCAGCTTGGTTGCACTTTAAATTTT
>EF122509
CCTCAAATCACTCTTTGGCAACGACCCCTCGTCACAATAAAGATAGGGGGGCAATTAAAGGAAGCTCTATTAGATACAGG
AGCAGATGATACAGTATTAGAAGACATGAATTTGCCAGGAAGATGGAAACCAAAAATGATAGGGGGAATTGGAGGTTTTA
TCAAAGTAAGACAGTATGATCATATATCCATAGAAATCTGTGGACACAAGGCTGTAGGTACAGTATTAATAGGACCTACA
CCTGTCAACATAATTGGGAGAAATCTGTTAACTCAGCTTGGTTGCACTTTAAATTTT
>EF122510
CCTCAAATCACTCTTTGGCAACGACCCCTCGTCACAATAAAGATAGGGGGGCAATTAAAGGAAGCTCTATTAGATACAGG
AGCAGATGATACAGTATTAGAAGAAATGAATTTGCCAGGAAGATGGAAACCAAAAATGATAGGGGGAATTGGAGGTTTTA
TCAAAGTAAGACAGTATGATCAGATATCCATAGAAATCTGCGGACACAAGGCTGTAGGTACAGTATTAATAGGACCTACA
CCTGTCAACATAATTGGGAGAAATTTGTTGACTCAGATTGGTTGCACTTTAAATTTT
>EF122511
CCTCAAATCACTCTTTGGCAACGACCCCTCGTCACAATAAAGATAGGGGGGCAATTAAAGGAAGCTCTATTAGATACAGG
AGCAGATGATACAGTATTAGAAGACATGAATTTGCCAGGAAGATGGAAACCAAAAATGATAGGGGGAATTGGAGGTTTTA
TCAAAGTAAGACAGTATGATCAGATACCCATAGAAATCTGTGGACACAAGGCTGTAGGTACAGTATTAATAGGACCTACA
CCTGTCAACATAATTGGGAGAAATCTGTTGACTCAGCTTGGTTGCACTTTAAATTTT
>EF122513
CCTCAAATCACTCTTTGGCAACGACCCCTCGTCACAATAAAGATAGGGGGGCAATTAAAGGAAGCTCTATTAGATACAGG
AGCAGATGATACAGTATTAGAAGACATGAATTTGCCAGGAAGATGGAAACCAAAAATGATAGGGGGAATTGGAGGTTTTA
TCAAAGTAAGACAGTATGATCAGATACCCATAGAAATCTGTGGACACAAGGCTGTAGGTACAGTATTAATAGGACCTACA
CCTGTCAACATAATTGGGAGAAATCTGTTGACTCAGCTTGGTTGCACTTTAAATTTT
>EF122514
CCTCAGATCACTCTTTGGCAACGACCCCTCGTCACAATAAAGATAGGGGGGCAATTAAAGGAAGCTCTATTAGATACAGG
AGCAGATGATACAGTATTAGAAGACATGGATTTGCCAGGAAGATGGAAACCAAAAATGATAGGGGGAATTGGAGGTTTTA
TCAAAGTAAAACAGTATGATCAGATACCCATAGAAATCTGCGGCCACAAGGCAGTAGGTACAGTATTAATAGGACCTACA
CCTGTCAACATAATTGGAAGAAATCTGTTGACTCAGCTTGGTTGCACTTTAAATTTT
>EF122516
CCTCAAATCACTCTTTGGCAACGACCCCTCGTCACAATAAAGATAGGGGGGCAATTAAAGGAAGCTCTATTAGATACAGG
AGCAGATGATACAGTATTAGAAGAAATGAATTTGCCAGGAAGATGGAAACCAAAAATGATAGGGGGAATTGGAGGTTTTA
TCAAAGTAAGACAGTATGATCAGGTATCCATAGAAATCTGTGGACACAAGACTGTAGGTACAGTATTAATAGGACCTACA
CCTGTCAACATAATTGGAAGAAATCTGTTGACTCAGCTTGGTTGCACTTTAAATTTT
>EF122517
CCTCAAATCACTCTTTGGCAACGACCCCTCGTCACAATAAAGATAGGGGGGCAATTAAAGGAAGCTCTATTAGATACAGG
AGCAGATGATACAGTATTAGAAGAAATGAATTTGCCAGGAAAATGGAAACCAAAAATGATAGGGGGAATTGGAGGTTTTA
TCAAAGTAAGACAGTATGATCAGGTACCCATAGAAATTTGCGGACACAAGGCTGTAGGTACAGTATTAATAGGACCTACA
CCTGTCAACATAATTGGAAGAAATCTGTTGACTCAGCTTGGTTGCACTTTAAATTTT
>EF122519
CCTCAAATCACTCTTTGGCAACGACCCCTCGTCACAATAAAGATAGGGGGGCAATTAAAGGAAGCTCTATTAGATACAGG
AGCAGATGATACAGTATTAGAAGACATGAATTTGCCAGGAAGATGGAAACCAAAAATGATAGGGGGAATTGGAGGTTTTA
TCAAAGTAAGACAGTATGATCAGATACCCATAGAAATCTGCGGACACAAGGCTGTAGGTACAGTATTAATAGGACCTACA
CCTGTCAACATAATTGGGAGAAATCTGTTGACTCAGCTTGGTTGCACTTTAAATTTT
>EF122522
CCTCAAATCACTCTTTGGCAACGACCCCTCGTCACAATAAAGATAGGGGGGCAAATAAAGGAAGCTCTATTAGACACAGG
AGCAGATGATACAGTATTAGAAGAAATGAGTTTACCAGGGAGATGGAAACCAAAAATGATAGGGGGAATTGGAGGTTTTA
TCAAAGTAAGACAGTATGATCAAATAACCATAGAAATCTGTGGACATAAAGCTATAGGTACAGTATTAATAGGACCTACA
CCTGTCAACATAATTGGAAGAAATCTGTTGACTCAGCTTGGCTGCACTTTAAATTTT
>EF122529
CCTCAAATCACTCTTTGGCAACGACCCCTCGTCACAATAAAGATAGGGGGGCAATTAAAGGAAGCTCTATTAGATACAGG
AGCAGATGATACAGTATTAGAAGACATGAATTTGCCAGGAAGATGGAAACCAAAAATGATAGGGGGAATTGGAGGTTTTA
TCAAAGTAAGACAGTATGATCAGATACCCATAGAAATATGTGGACACAAGACTGTAGGTACAGTATTAATAGGACCTACA
CCTGTCAACATAATTGGAAGAAATCTGTTGACTCAGCTTGGTTGTACTTTAAATTTT
>EF122533
CCTCAAATCACTCTTTGGCAACGACCCATCGTCACAATAAAGATAGGGGGGCAATTAAAGGAAGCTCTATTAGATACAGG
AGCAGATGATACAGTATTAGAAGACATGAATTTGCCAGGAAAATGGAAACCAAAAATGATAGGGGGAATTGGAGGTTTTA
TCAAAGTAAGACAGTATGATCAGGTAACCATGGAAATCTGTGGACACAAGGCTGTAGGTACAGTGTTAATAGGACCTACA
CCTGTCAACATAATTGGGAGAAATCTGTTGACTCAGCTTGGTTGCACTTTAAATTTT
>EF122538
CCTCAAATCACTCTTTGGCAACGACCCCTCGTCACAATAAAGATAGGAGGGCAATTAAAGGAAGCTCTATTAGATACAGG
AGCAGATGATACAGTATTAGAAGAAATAAATTTGCCAGGAAGATGGAAACCAAAAATGATAGGGGGAATTGGAGGTTTTA
TCAAAGTAAGACAGTATGATCAGATACCCATAGAAATCTGCGGACACAAGGCTGTAGGTACAGTATTAATAGGACCCACA
CCTGTCAACATAATTGGAAGAAATCTGTTGACTCAGCTTGGGTGCACTTTAAATTTT
>EF122545
CCTCAAATCACTCTTTGGCAACGACCCCTCGTCACAATAAAGATAGGGGGGCAATTAAAGGAAGCTCTATTAGATACAGG
AGCAGATGATACAGTATTAGAAGACATGAATTTGCCAGGAAGATGGAAACCAAAAATGATAGGGGGAATTGGAGGTTTTA
TCAAAGTAAAACAGTATGATCAGATACCCATAGAAATCTGTGGACACAAGACTGAAGGTACAGTATTAATAGGACCTACA
CCTGTCAACATAATTGGAAGAAATCTGTTGACTCAGCTTGGTTGCACTTTAAATTTT
>EF122546
CCTCAAATCACTCTTTGGCAACGACCCCTCGTCACAATAAAGGTAGGGGGGCAATTAAAGGAAGCTCTATTAGATACAGG
AGCAGATGATACAGTATTAGAAGACATGAATTTGCCAGGAAGATGGAAACCAAAAATGATAGGGGGAATTGGAGGTTTTA
TCAAAGTAAGACAGTATGATCAGATACCCATAGAAATCTGCGGACACAAGGCTGTAGGTACAGTATTAATAGGACCCACA
CCCGTCAACATAATTGGGAGAAATCTGTTGACTCAGCTTGGTTGCACTTTAAATTTT
>EF122547
CCTCAGATCACTCTTTGGCAGCGACCCCTCGTCTCAATAAAGATAGGGGAGCAACTAAAGGAAGCTCTACTAGATACAGG
AGCAGATGATACAGTATTAGAAGAAATGAGTTTGCCAGGAAGATGGAAACCAAAAATGATAGGGGGAATTGGAGGTTTTA
TCAAAGTAAGACAGTATGATCAGATACCCATAGAAATCTGCGGACATAAAGCTATAGGTACAGTATTAATAGGACCTACA
CCTGTCAACATAATTGGAAGAAATCTGTTGACTCAGATTGGCTGCACTTTAAATTTT
>EF122548
CCTCAAATCACTCTTTGGCAACGACCCCTCGTCGCAATAAAGATAGGGGGGCAATTAAAGGAAGCTCTATTAGATACAGG
AGCAGATGATACAGTATTAGAAGACATGAATTTGCCAGGAAAATGGAAACCAAAAATGATAGGGGGAATTGGAGGTTTTA
TCAAAGTAAGACAGTATGATCAGGTAGCCATAGAAATTTGCGGACACAAGACTGTAGGTACAGTATTAATAGGACCTACA
CCTGTCAACATAATTGGGAGAAATCTGTTGACTCAGCTTGGGTGTACTTTAAATTTT
>EF122549
CCTCAAATCACTCTTTGGCAACGACCCCTCGTCACAATAAAGATAGGGGGACAATTAAAGGAAGCTCTATTAGATACAGG
AGCAGATGATACAGTATTAGAAGAAATGAATTTGCCAGGAAGATGGAAACCAAAAATGATAGGGGGAATTGGAGGTTTTA
TCAAAGTAAGACAGTATGATCAGATAACCATAGAAATCTGCGGACACAAGGCTGTAGGTACAGTATTAGTAGGACCTACA
CCCGTCAACATAATTGGGAGAAATTTGTTGACTCAGATTGGTTGCACTTTAAGTTTT
