# Supplementary material for: A new ensemble coevolution system for detecting HIV-1 protein coevolution
Source: Biol Direct. 2015 Jan 7;10:1. doi: 10.1186/s13062-014-0031-8 (PMC4332441; doi:10.1186/s13062-014-0031-8)
Supplement: Additional file 3: — Software. The Matlab toolbox and the manual of our ensemble coevolution system are provided. The sequence datasets are also available. [file 13062_2014_31_MOESM3_ESM.zip › EnsembleCoevolutionSystem/CoMap/Process_PR_AA_NoGap_CoMapAA.fasta]

>AB078005
PQITLWQRPLVTIKVGGQLKEALLDTGADDTVLEEMNLPGRWKPKMIGGIGGFIKVRQYDQIIEICGHKAIGTVLVGPTP
VNIIGRNLLTQIGCTLNF
>AB078703
PQITLWQRPLVTIKIGGQLKEALLDTGADDTVLEDMNLPGRWKPKMIGGIGGFIKVRQYDQVIEICGHKVIGTVLIGPTP
VNIIGRNLLTQLGCTLNF
>AB078704
PQITLWQRPLVAIKIGGQLKEALLDTGADDTVLEDMNLPGRWKPKMIGGIGGFIKVRQYDQVIEICGHKAIGTVLIGPTP
VNIIGRNLLTQLGCTLNF
>AB078709
PQITLWQRPFVTIKVGGQLKEALLDTGADDTVLEDMNLPGRWKPKMIGGIGGFIKVRQYDQVIEICGHKAIGTVLVGSTP
VNIIGRNLLTQLGCTLNF
>AB078711
PQITLWQRPLVTIKIGGQLKEALLDTGADDTVLEDMNLPGRWKPKMIGGIGGFIKVRQYDQVIEICGHKAIGTVLVGPTP
VNIIGRNLLTQLGCTLNF
>AB097870
PQITLWQRPLVTIKIGGQLKEALLDTGADDTVLEDMDLPGRWKPKMIGGIGGFIKVRQYDQIIEICGHKAIGTVLVGPTP
VNIIGRNLLTQVGCTLNF
>AB213667
PQITLWQRPLVTIKIGGQVKEALLDTGADDTVLEDMNLPGRWRPKMIGGIGGFIKVRQYDQIIEICGHKAIGTVLVGPTP
VNIIGRNLLTQLGCTLNF
>AB213668
PQITLWQRPLVTIKIGGQLKEALLDTGADDTVLEDMNLPGRWKPKMIGGIGGFIKVRQYDQIIEICGHKAVGTVLIGPTP
VNIIGRNLLTQLGCTLNF
>AB213670
PQITLWQRPLVTIKIGGQLKEALLDTGADDTVLEDMNLPGRWKPKMIGGIGGFIKVRQYDQIIEICGHKAVGTVLIGPTP
VNIIGRNLLTQLGCTLNF
>AB213692
PQITLWQRPLVAIKIGGQLKEALLDTGADDTVLEDMNLPGRWKPKMIGGIGGFIKVRQYDQIIEICGHKAIGTVLVGPTP
INIIGRNLLTQLGCTLNF
>AB221125
PQITLWQRPLVTVKIGGQLKEALLDTGADDTVLEEMNLPGRWKPKMIGGIGGFIKVRQYDQVIEICEHKVIGTVLIGPTP
VNIIGRNLLTQLGCTLNF
>AB286955
PQITLWQRPLVTIKVGGQLKEALLDTGADDTVLEEINLPGRWKPKMIGGIGGFIKVRQYDQIVEICGHKAIGTVLVGPTP
VNIIGRNLLTQIGCTLNF
>AB287363
PQITLWQRPLVTIKIGGQLKEALLDTGADDTVLEEMNLPGKWKPKMIGGIGGFIKVRQYDQIIEICGHKAIGTVLIGPTP
VNIIGRNLLTQLGCTLNF
>AB287364
PQITLWQRPLVTIKVGGQLKEALLDTGADDTVLEEIDLPGRWKPKMIGGIGGFIKVRQYDQIVEICGHRAIGTVLVGPTP
VNIIGRNLLTQIGCTLNF
>AB287366
PQITLWQRPLVTIRIGGQLKEALLDTGADDTVLEEMNLPGRWKPKMIGGIGGFIKVRQYDQIIEICGKKTIGTVLIGPTP
VNIIGRNLLTQLGCTLNF
>AB287368
PQITLWQRPLVTVKVGGQLREALLDTGADDTVLEEMNLPGKWKPKMIGGIGGFIKVRQYDQIVDICGHKAVGTVLIGPTP
VNIIGRNLLTQIGCTLNF
>AB428551
PQITLWQRPLVPIKIGGQLKEALLDTGADDTVLEEMNLPGKWKPKIIGGIGGFIKVRQYDQVVEICGHKAIGAVLVGPTP
VNIIGRNLLTQLGCTLNF
>AB428558
PQITLWQRPLVTIKVGGQLKEALLDTGADDTVLEEMNLPGKWKPKMIGGIGGFIKVRQYDQVIEICGHKAIGTVLVGPTP
VNIIGRNLLTQLGCTLNF
>AB428559
PQITLWQRPLVTIKVGGQLKEALLDTGADDTVLEEMNLPGKWKPKMIGGIGGFIKVRQYDQVIEICGHKAIGTVLVGPTP
VNIIGRNLLTQLGCTLNF
>AB428560
PQITLWQRPLVTIKVGGQLKEALLDTGADDTVLEEMNLPGKWKPKMIGGIGGFIKVRQYDQVIEICGHKAIGTVLVGPTP
VNIIGRNLLTQLGCTLNF
>AB428561
PQITLWQRPLVTIKVGGQLKEALLDTGADDTVLEEMSLPGRWKPKMIGGIGGFIKVRQYDQVIEICGHKAIGTVLVGPTP
VNIIGRNLLTQLGCTLNF
>AB428562
PQITLWQRPLVTIKVGGQLKEALLDTGADDTVLGEMNLPGKWKPKMIGGIGGFIKVRQYDQVIEICGHKAIGTVLVGPTP
VNIIGRNLLTQLGCTLNF
>AB485638
PQITLWQRPLVTIKIGGQLKEALLDTGADDTVLEEVSLPGRWKPKMIGGIGGFIKVRQYDQIIEICGHKAIGTVLVGPTP
VNIIGRNLLTQIGCTLNF
>AB485641
PQITLWQRPLVTVKIGGQLKEALLDTGADDTVLEEMNLPGRWKPKMIGGIGGFIKVRQYDQIIEICGHKAIGTVLVGPTP
VNIIGRNLLTQIGCTLNF
>AB747441
PQITLWQRPLVVIKIGGQLKEALLDTGADDTVLEEMNLPGRWKPKMIGGIGGFIKVKQYDQVIEICGHKAIGTVLVGPTP
VNIIGRNLLTQLGCTLNF
>AB747458
PQITLWQRPLVTIKIEGQLKEALLDTGADDTVLEEMNLPGRWKPKMIGGIGGFIKVRQYDQVVEICGHKAIGTVLIGPTP
VNIIGRNLLTQLGCTLNF
>AB747475
PQITLWQRPLVTIKIGGQTKEALLDTGADDTVLEEMNLPGKWRPKMIGGIGGFIKVRQYDQIIEICGHKAIGTVLVGPTP
VNIIGRNLLTEIGCTLNF
>AB747476
PQITLWQRPIVVIKIGGQLKEALLDTGADDTVLEEMNLPGRWKPKMIGGIGGFIKVKQYDQVIEICGHKAIGTVLVGPTP
VNIIGRNLLTQLGCTLNF
>AB747483
PQITLWQRPLVTIKIGGQIKEALLDTGADDTVLEEMNLPGRWKPKMIGGIGGFIKVKQYDQIVEICGHKAIGTVLIGPTP
VNIIGRNLLTQLGCTLNF
>AB747489
PQITLWQRPLVTIRIGGQLKEALLDTGADDTVLEEMDLPGRYKPKMIGGIGGFIKVRQYDQIIEICGHKVIGTVLIGPTP
VNIIGRNLLTQLGCTLNF
>AB747506
PQITLWQRPLVTIKIEGQLKEALLDTGADDTVLEEMSLPGRWKPKMIGGIGGFIKVKQYDQVVEICGHKAIGTVLIGPTP
VNIIGRNLLTQLGCTLNF
>AB747523
PQITLWQRPLVVIRIGGQLKEALLDTGADDTVLEEMNLPGKWKPKMIGGIGGFIKVKQYDQVLEICGHKAIGTVLIGPTP
VNIIGRNLLTQLGCTLNF
>AB747536
PQITLWQRPLVTIKIEGQLKEALLDTGADDTVLEEMNLPGRWKPKMIGGIGGFIKVKQYDQVVEICGHKAIGTVLIGPTP
VNIIGRNLLTQLGCTLNF
>AF004394
PQITLWQRPIVTIKIGGQLKEALLDTGADDTVLEDMNLPGRWKPKMIGGIGGFIKVRQYDQIIEICGHKAIGTVLVGPTP
VNIIGRNLLTQLGCTLNF
>AF042100
PQITLWQRPLVTIKIGGQLKEALLDTGADDTVVEEMNLPGRWKPKMIGGIGGFIKVRQYDQIIEICGHKAIGTVLVGPTP
VNIIGRNLLTQIGCTLNF
>AF042101
PQITLWQRPLVTVKVGGQLKEALLDTGADDTVLEEMNLPGRWKPKMIGGIGGFIKVRQYDQIIEICGHKAIGTVLVGPTP
VNIIGRNLLTQIGCTLNF
>AF042102
PQITLWQRPLVTIKIGGQLKEALLDTGADDTVLEDMHLPGKWKPKMIGGIGGFIKVKQYDEIVEICGHKAIGTVLVGPTP
VNIIGRNLLTQIGCTLNF
>AF042103
PQITLWQRPLVTIKIGGQLKEALLDTGADDTVLEEMNLPGRWKPKMIGGIGGFIKVRQYDQIIEICGHKAIGTVLVGPTP
VNIIGRDLLTQIGCTLYF
>AF042104
PHITLWQRPLVTIKIGGQLKVALLDTGADDTVLEEMALPGRWKPNMIGGIGGFIRVTQYDQIIEICGHKAIGTVLVGPTP
VNIIGRNLLTQIGCTLNF
>AF042105
PQITLWQRPLVTIKIGGQLKEALLDTGADDTVLEKMNLPGRWKPKMIGGIGGFIKVRQYDQIVEICGHKAIGTVLVGPTP
VNIIGKNLLTQIGCTLNF
>AF042106
PQITLWQRPLVTIKIGGQLKEALLDTGADDTVLEDMHLPGKWKPKMIGGIGGFIKVKQYDEIVEICGHKAIGTVLVGPTP
VNIIGRNLLTQIGCTLNF
>AF069140
PQITLWQRPLVKIKIGGQLKEALLDTGADDTVLEEINLPGKWKPKMIGGIGGFIKVRQYDQVIEICGHKAIGTVLVGPTP
VNIIGRNLLTQIGCTLNF
>AF086817
PRITLWQRPLVTIRIGGQLKEALLDTGADDTVLEEMNLPGKWKPKMIGGIGGFIKVRQYDQIIEICGHKAIGTVLVGPTP
VNIIGRNLLTQIGCTLNF
>AF128998
PQITLWQRPLVTIKIGGQLKEALLDTGADDTVLEEMNLPGRWKPKMIGGIGGFIKVKQYDQIVEICGYKAIGTVLIGPTP
VNIIGRNLLTQIGCTLNF
>AF146728
PQITLWQRPIVTIKIGGQLKEALLDTGADDTVLEEMCLPGRWKPKMIGGIGGFIKVRQYDQVVEICGHKAIGTVLVGPTP
VNIIGRNLLTQLGCTLNF
>AF224507
PQITLWQRPLVAIKIGGQLKEALLDTGADDTVLEEMSLPGRWKPKMIGGIGGFIKVRQYDQVIEICGHKAIGTVLIGPTP
VNIIGRNLLTQIGCTLNF
>AF286365
PQITLWQRPLVTIKIGGQIKEALLDTGADDTVLEEMNLPGRWKPKMIGGIGGFIKVRQYDQIIEICGHKAIGTVLVGPTP
VNIIGRNLLTQIGCTLNF
>AF338991
PQITLWQRPLVTIRIGGQLKEALLDTGADDTVLEDIDLPGRWKPKMIGGIGGFIKVRQYDQVVEICGHKAVGTVLVGPTP
VNIIGRNLLTQIGCTLNF
>AF338993
PQITLWQRPLVTIKVGGQLKEALLDTGADDTVLEDIDLPGRWKPKMIGGIGGFIKVKQYDQIIEICGHKAIGTVLVGPTP
VNIIGRNLLTQIGCTLNF
>AF373715
PQITLWQRPLVTIKIGGQIKEALLDTGADDTVLEEMNLPGRWKPKMIGGIGGFIKVRQYDQIIEICGHKAIGTVLVGPTP
VNIIGRNLLTQIGCTLNF
>AF373716
PQITLWQRPLVTIKIGGQLKEALLDTGADDTVLEDINLPGRWKPKMIGGIGGFIKVKQYDQIIEICGHKAIGTVLVGPTP
VNIIGRNLLTQIGCTLNF
>AF373717
PQITLWQRPLVTIKIGGQLKEALLDTGADDTVLEEMALPGRWKPKMIGGIGGFIKVRQYDQIIEICGHKAIGTVLIGPTP
VNIIGRNLLTQIGCTLNF
>AF373718
PQITLWQRPLVTIKIGGQLKEALLDTGADDTVLEE-EYPGRWCPKMIGVIGGFIIVRQYDQIIEICGHKAIGTVLVGPTP
VNIIGRNLLTQIGCTLNF
>AF373719
PQITLWQRPLVTIKIGGQLKEALLDTGADDTVLEEINLPGRWKPKMIGGIGGFIKVRQYDQIIEICGHKAIGTVLVGPTP
VNIIGRNMLTQIGCTLNF
>AF373720
PQITLWQRPLVSIRIGGQLKEALLDTGADDTVLEEMNLPGRWKPKMIGGIGGFIKVRQYDQVVEICGHKAIGTVLVGPTP
VNIIGRNLLTQIGCTLNF
>AF373725
PQITLWQRPLVTIKIGGQLKEALLDTGADDTVLEEMNLPGRWKPKMIGGIGGFIKVRQYDQVIEICGHKAIGTVLVGPTP
VNIIGRNLLTQIGCTLNF
>AF373727
PQITLWQRPLVTIKIGGQLKEALLDTGADDTVLEEMNLPGKWKPKMIGGIGGFIKVRQYDQIVEICGHKAIGTVLVGPTP
VNIIGRNLLTQIGCTLNF
>AF373730
PQITLWQRPLVTIRIGGQLKEALLDTGADDTVLEEMNLPGRWKPKMIGGIGGFIKVRQYDQIIEICGHKAIGTVLVGPTP
VNIIGRNLLTQIGCTLNF
>AF373732
PQITLWQRPLVTIKIGGQLKEALLDTGADDTVLEDINLPGRWKPKIIGGIGGFIKVRQYDQVIEICGHKAIGTVLVGPTP
VNIIGRNLLTQLGCTLNF
>AF373733
PQITLGQRPLVTVKIGGQLKEALLDTGADDTVLEEMSLPRRWKPKMIGGIGGFIKVRQYDQIIEICGHKAIGTVLVGPTP
VNIIGRNLLTQIGCTLNF
>AF373734
PQITLWQRPLVTIKIGGQLKEALLDTGADDTVLEEMALPGKWKPKMIGGIGGFIKVRQYDQIIEICGHRAIGTVLVGPTP
VNIIGRNLLTQIGCTLNF
>AF373735
PQITLWQRPLVTIKVGGQLKEALLDTGADDTVLEEMNLPGKWKPKMIGGIGGFIKVRQYDQIIEICGHKAIGTVLVGPTP
VNIIGRNLLTQLGCTLNF
>AF373736
PQITLWQRPLVTIKIGGQLKEALLDTGADDTVLEDMSLPGRWKPKMIGGIGGFIKVRQYDQIIEICGHKAVGTILVGPTP
VNIIGRNLLTQIGCTLNF
>AF373737
PQITLWQRPLVSIKIGGQLKEALLDTGADDTVLEEMNLPGKWRPKMIGGIGGFIKVRQYDQIIEICGHKAIGTVLIGPTP
VNIIGRNLLTQLGCTLNF
>AF538304
PQITLWQRPLVTIKIGGQLKEALLDTGADDTVLEEMNLPGRWKPKMIGGIGGFIKVRQYDQIIEICGHKAIGTVLVGPTP
VNIIGRNLLTQIGCTLNF
>AF538305
PQITLWQRPLVTIKIGGQLKEALLDTGADDTVLEEMNLPGRWKPKMIGGIGGFIKVRQYDQIVEICGHKAIGTGLVGPTP
VNIIGRNLLTQIGCTLNF
>AF538306
PQITLWQRPLVTIKIEGQLKEALLDTGADDTVLEEMNLPGRWKPKMIGGIGGFIKVRQYDQIIEICGHKAIGTVLVGPTP
VNIIGRNLLTQIGCTLNF
>AF538307
PQITLWQRPLVTIKIGGQLKEALLDTGADDTVLEEMNLPGRWKPKMIGGIGGFIKVRQYDQIIEICGHKAIGTVLIGPTP
VNIIGRNLLTQIGCTLNF
>AJ270546
PQITLWQRPLVTIRIGGQLKEALLDTGADDTVLEEMSLPGRWKPKMIGGIGGFIKVRQYDQIVEICGHKAIGTVLIGPTP
VNIIGRNLLTQLGCTLNF
>AJ270548
PQITLWQRPLVTIKIGGQLKEALLDTGADDTVLEEMHLPGKWKPKMIGGIGGFIKVRQYDQIIEICGHKAIGTVLIGPTP
VNIIGRNLLTQIGCTLNF
>AJ271445
PQITLWQRPIVTIKIGGQLKEALLDTGADDTVLEDMNLPGRWKPKMIGGIGGFIKVKQYDQIVEICGHKAIGTVLVGPTP
VNIIGRNLLTQLGCTLNF
>AM181791
PQITLWQRPLVEIKVGGQLKEALLDTGADDTVLEEMTLPGRWKPKMIGGIGGFIKVRQYDQIIEICGHKAIGTVLVGPTP
VNIIGRNLLTQIGCTLNF
>AY037268
PQITLWQRPIVTIKIGGQLKEALLDTGADDTVLEEMSLPGRWKPKMIGGIGGFIKVRQYDQVIEICGHKAIGTVLVGPTP
VNIIGRNLLTQLGCTLNF
>AY037269
PQITLWQRPLVTIKVGGQLREALLDTGADDTVLEEIDLPGRWKPKMIGGIGGFIKVRQYDQIVEIYGKKAIGTVLVGPTP
VNIIGRNLLTQLGCTLNF
>AY037270
PQITLWQRPLVKIKVGGQLKEALLDTGADDTVLEDMNLPGKWKPKMIGGIGGFIKVKQYDQIIEICGHKAIGTVLVGPTP
VNIIGRNLLTQIGCTLNF
>AY037282
PQITLWQRPIVTIKIGGQLKEALLDTGADDTVLEEMNLPGRWKPKMIGGIGGFIKVRQYDQIVEICGHKAIGTVLVGPTP
VNIIGRNLLTQIGCTLNF
>AY165185
PQITLWQRPLVTIKIGGQLKEALLDTGADDTVLEEMNLPGRWKPKMIGGIGGFIKVRQYDQIIEICGHKAIGTVLIGPTP
VNIIGRNLLTQIGCTLNF
>AY165188
PQITLWQRPLVTIKIGGQLKEALLDTGADDTVLEEMCLPGRWKPKMIGGIGGFIKVRQYDQIIEICGQKAIGTVLVGPTP
VNIIGRNLLTQIGCTLNF
>AY165189
PQITLWQRPIVTVKIGGQLKEALLDTGADDTVLEEITLPGRWKPKMIGGIGGFIKVRQYDQIIEICG-RAIGTVLVGPTP
VNIIGRNLLT-IGCTLNF
>AY165190
PQITLWQRPLVNIKIGGQVKEALLDTGADDTVLEEMNLPGKWKPKMIGGIGGFIKVRQYDQIIEICGHKAIGTVLVGPTP
VNIIGRNLLTQIGCTLNF
>AY165193
PQITLWQRPLVAIKIGGQLKEALLDTGADDTVLEDMDLPGRWKPKMIGGIGGFIKVRQYDQIIEICGHKAIGTVLVGPTP
VNIIGRNLLTRIGCTLNF
>AY165195
PQITLWQRPLVTIKVGGQLKEALLDTGADDTVLEEMSLPGRWKPKMIGGIGGFIKVRQYDQIIEICGHKAIGTVLVGPTP
VNIIGRNLLTQIGCTLNF
>AY165197
PQITLWQRPLVTIKIGGQLKEALLDTGADDTVLEEMSLPGKWKPKMIGGIGGFIKVKQYDHIIEICGHKAIGTVLVGPTP
INIIGRNLLTQLGCTLNF
>AY165198
PQITLWQRPLVTIKIGGQLKEALLDTGADDTVLEDMDLPGRWKPKMIGGIGGFIKVRQYDQIIEICGHKAIGTVLVGPTP
VNIIGRNLLTQIGCTLNF
>AY165199
PQITLWQRPLVTIKIGGQIKEALLDTGADDTVLEEMNLPGRWKPKMIGGIGGFIKVRQYDQVIEICGHKAVGTVLIGPTP
VNIIGRNLLTQLGCTLNF
>AY165200
PQITLWQRPLVTVKIGGQLKEALLDTGADDTVLEEMSLPGRWKPKMIGGIGGFIKVRQYDQIIEICGHKAIGTVLIGPTP
VNIIGRNLLTQIGCTLNF
>AY165201
PQITLWQRPLVTIRIGGQLKEALLDTGADDTVLEDMNLPGRWKPKMIGGIGGFIKVRQYDQIIEICGHKAIGTVLVGPTP
VNIIGRNLLTQLGCTLNF
>AY165202
PQITLWQRPLVTIKIGGQLKEALLDTGADDTVLEEMDLPGRWKPKMIGGIGGFIKVRQYDQIIEICGHKTIGTVLIGPTP
VNIIGRNLLTQLGCTLNF
>AY165203
PQITLWQRPLVTIKIGGQLKEALLDTGADDTVLEDMNLPGRWKPKMIGGIGGFIKVRQYDQIIEICGHKAIGTVLVGPTP
VNIIGRNLLTQIGCTLNF
>AY165204
PQITLWQRPLVTIKIGGQLKEALLDTGADDTVLEDINLPGRWKPKMIGGIGGFIKVRQYDQVIEICGHKAIGTVLIGPTP
VNIIGRNLLTQLGCTLNF
>AY165210
PQITLWQRPLVTIKIGGQLKEALLDTGADDTVLEEMNLPGRWKPKMIGGIGGFIKVRQYDQIIEICGHKAIGTVLIGPTP
VNIIGRNLLTQLGCTLNF
>AY165217
PQITLWQRPLVTIKIGGQLKEALLDTGADDTVLEEMNLPGKWKPKMIGGIGGFIKVRQYDQIIEICGHKAIGTVLVGPTP
VNIIGRNLLTQLGCTLNF
>AY165222
PQITLWQRPLVTIKIGGQLKEALLDTGADDTVLEEMDLPGRWKPKMIGGIGGFIKVRQYDQIVEICGHKAIGTVLVGPTP
VNIIGRNLLTQIGCTLNF
>AY165227
PQITLWQRPLVTIKIGGQLKEALLDTGADDTVLEEMNLPGRWKPKMIGGIGGFIKVRQYDQIIEICGHKAIGTVLVGPTP
VNIIGRNLLTQIGCTLNF
>AY165228
PQITLWQRPLVTIKIGGQLKEALLDTGADDTVLEEMNLPGKWKPKMIGGIGGFIKVRQYDQVIEICGHKAIGTVLVGPTP
VNIIGRNLLTQLGCTLNF
>AY165229
PQITLWQRPLVTIKIGGQLKEALLDTGADDTVLEDINLPGKWKPKMIGGIGGFIKVRQYDQIIEICGYKAIGTVLVGPTP
VNIIGRNLLTQIGCTLNF
>AY165231
PQITLWQRPLVTIKIGGQLKEALLDTGADDTVLEDMNLPGRWKPKMIGGIGGFIKVRQYDQIIEICGHKAIGTVLVGPTP
VNIIGRNLLTQIGCTLNF
>AY165232
PQITLWQRPLVTIKIGGQLKEALLDTGADDTVLEEMSLPGRWKPKMIGGIGGFIKVRQYDQIVEIYGHKAIGTVLIGPTP
VNIIGRNLLTQIGCTLNF
>AY165233
PQITLWQRPLVTIRVGGQLKEALLDTGADDTVLEEMSLPGRWKPKMIGGIGGFIKVKQYDQIIEICGHKAIGTVLVGPTP
VNIIGRNLLTQLGCTLNF
>AY165234
PQITLWQRPLVTIKIGGQLKEALLDTGADDTVLEDMNLPGRWKPKMIGGIGGFIKVRQYDQIIEICGHKAIGTVLIGPTP
VNIIGRNLLTQIGCTLNF
>AY165236
PQITLWQRPLVTIKIGGQLKEALLDTGADDTVLEDMNLPGRWKPKMIGGIGGFIKVKQYDQIIEICGHKAVGTVLIGPTP
VNIIGRNLLTQLGCTLNF
>AY165238
PQITLWQRPLVTIKIGGQLKEALLDTGADDTVVEEMNLPGRWKPKMIGGIGGFIKVRQYDQIVEICGHKAIGTVLVGPTP
VNIIGRNLLTQLGCTLNF
>AY165241
PQITLWQRPLVTIKVGGQLKEALLDTGADDTVLEDMSLPGKWKPKMIGGIGGFIKVRQYDQIIEICGHKAIGTVLVGPTP
VNIIGRNLLTQIGCTLNF
>AY165242
PQITLWQRPLVTIRIGGQLKEALLDTGADDTVLEEMDLPGRWKPKMIGGIGGFIKVRQYDQIIDICGHKAIGTILVGPTP
VNIIGRNLLTQIGCTLNF
>AY165245
PQITLWQRPLVTIKVGGQLKEALLDTGADDTVLEDMDLPGRWKPKMIGGIGGFIKVRQYEQIIEICGHKAIGTVLVGPTP
VNIIGRNLLTQIGCTLNF
>AY165246
PQITLWQRPLVTIKIGGQLKEALLDTGADDTVLEDMNLPGRWKPKMIGGIGGFIKVRQYDQIIEICGHKAIGTVLVGPTP
VNIIGRNLLTQIGCTLNF
>AY165247
PQITLWQRPLVTIKVGGQLKEALLDTGADDTVLEEIDLPGRWKPRMIGGIGGFIKVKQYDQIIEICGHKAIGTVLVGPTP
VNIIGRNLLTQLGCTLNF
>AY165250
PQITLWQRPLVTIKIGGQLKEALLDTGADDTVLEDMSLPGRWKPKMIGGIGGFIKVKQYDQIIEICGHKAIGTVLIGPTP
VNIIGRNLLTQLGCTLNF
>AY165251
PQITLWQRPLVTIKIGGQLKEALLDTGADDTVLEEMNLPGKWKPKMIGGIGGFIKVRQYDQIIEICGHKAIGTVLVGPTP
VNIIGRNLLTRIGCTLNF
>AY165254
PQITLWQRPVVTIKIGGQLKEALLDTGADDTVLEDMSLPGKWKPKMIGGIGGFIKVRQYDQIIEICGHKAIGTVLVGPTP
VNIIGRNLLTQLGCTLNF
>AY165256
PQITLWQRPLVSIKIGGQVKEALLDTGADDTVLEDMNLTGRWRPKMIGGIGGFIKVKQYDQIIEICGHKAIGTVLVGPTP
INIIGRNLLTQLGCTLNF
>AY165259
PQITLWQRPLVTIKIGGQLKEALLDTGADDTVLEEMNLPGKWKPKMIGGIGGFIKVRQYDQIIEICGHKAIGTVLVGPTP
VNIIGRNLLTQIGCTLNF
>AY165261
PQITLWQRPLVTIKIGGQLKEALLDTGADDTVLEEMNLPGRWKPKMIGGIGGFIKVRQYDQIIEICGHKAIGTVLVGPTP
VNIIGRNLLTQIGCTLNF
>AY165262
PQITLWQRPLVTIKIEGQLKEALLDTGADDTVLEEMNLPGRWKPKMIGGIGGFIKVRQYDQVIEICGHKAIGTVLVGPTP
VNIIGRNLLTQIGCTLNF
>AY165264
PQITLWQRPLVTIKIGGQLKEALLDTGADDTVLEEMNLPGRWKPKMIGGIGGFIKVRQYDQIIEICGHKAIGTVLIGPTP
VNIIGRNLLTQIGCTLNF
>AY165267
PQITLWQRPLVIVKIGGQLKEALLDTGADDTVLEEMNLPGKWKPKMIGGIGGFIKVRQYDQVIEICGHKAIGTVLVGPTP
VNIIGRNLLTQLGCTLNF
>AY165268
PQITLWQRPIVTIKIGGQLKEALLDTGADDTVLEEMNLPGRWKPKMIGGIGGFIKVRQYDQIIEICGHKAIGTVLVGPTP
VNIIGRNLLTQLGCTLNF
>AY165269
PQITLWQRPLVTIRIGGQLKEALLDTGADDTVLEEMSLPGKWKPKMIGGIGGFIKVRQYDQIIEICGHKAIGTVLIGPTP
VNIIGRNLLTQIGCTLNF
>AY165270
PQITLWQRPLVTIRIGGQLKEALLDTGADDTVLEEMDLPGRWKPKMIGGIGGFIKVRQYDQIIDICGHRAIGTVLVGPTP
VNIIGRNLLTQIGCTLNF
>AY165271
PQITLWQRPLVTIKIGGQLKEALLDTGADDTVLEDMTLPGRWKPKMIGGIGGFIKVRQYDQIIEICGHKAIGTVLVGPTP
VNIIGRNLLTQIGCTLNF
>AY165273
PQITLWQRPLVTIKIGGQLKEALLDTGADDTVLEEMNLPGRWKPKMIGGIGGFIKVRQYDQIIEICGHKAIGTVLIGPTP
VNIIGRNLLTQLGCTLNF
>AY165274
PQITLWQRPLVTIKIGGQLKEALLDTGADDTVLEDMDLPGRWKPKMIGGIGGFIKVRQYDQIIEICGHKTIGTVLVGPTP
VNIIGRNLLTQIGCTLNF
>AY165275
PQITLWQRPLVTIKIGGQLKEALLDTGADDTVLEEMNLPGRWKPKMIGGIGGFIKVKQYDQIIEICGHKAIGTVLIGPTP
VNIIGRNLLTQLGCTLNF
>AY165277
PQITLWQRPLVTIKVGGQQKEALLDTGADDTVLEDINLPGKWKPKMIGGIGGFIKVRQYDQIIEICGHKAIGTVLVGPTP
VNIIGRNLLTQIGCTLNF
>AY165278
PQITLWQRPLVTIKIGGQLKEALLDTGADDTVLEDIDLPGRWKPKMIGGIGGFIKVRQYDQVIEICGHKAIGTVLIGPTP
VNIIGRNLLTQLGCTLNF
>AY165280
PQITLWQRPLVVIKIGGQLKEALLDTGADDTVLEEMNLPGKWKPKMIGGIGGFIKVRQYDQIIEICGHKAIGTVLVGPTP
VNIIGRNLLTQIGCTLNF
>AY173951
PQITLWQRPLVTIKIGGQLKEALLDTGADDTVLEEMNLPGRWKPKMIGGIGGFIKVRQYDQIVEICGHKAIGTVLIGPTP
VNIIGRNLLTQLGCTLNF
>AY173952
PQITLWQRPLVSIKIGGQLKEALLDTGADDTVLEEMNLPGRWKPKMIGGIGGFIKVRQYDQIIEICGHKAIGTVLVGPTP
VNIIGRNLLTQIGCTLNF
>AY173954
PQITLWQRPLVTIKIGGQLKEALLDTGADDTVLEEINLPGRWKPKMIGGIGGFIKVRQYDQIIEICGHKAIGTVLVGPTP
VNIIGRNLLTQIGCTLNF
>AY173955
PQITLWQRPLVTVKIGGQLKEALLDTGADDTVLEEMSLPGKWKPKMIGGIGGFIKVKQYEQIVEICGHKAIGTVLVGPTP
VNIIGRNLLTQIGCTLNF
>AY173959
PQITLWQRPIVTIKIGGQLKEALLDTGADDTVLEEINLPGRWKPKMIGGIGGFIKVRQYDQIIEICGHKAIGTVLVGPTP
VNIIGRNLLTQLGCTLNF
>AY173960
PQITLWQRPLVQIKIGGQVKEALLDTGADDTVLEEMDLPGRWRPKMIGGIGGFIKVRQYDQIIEICGHKTIGTVLVGPTP
VNIIGRNLLTQIGCTLNF
>AY248403
PQITLWQRPLVTVRVGGQLKEALLDTGADDTVLEEMDLPGRWKPKMIGGIGGFIKVRQYDQIIEICGHKAIGTVLVGPTP
VNIIGRNLLTQLGCTLNF
>AY248409
PQITLWQRPLVTIKIGGQVKEALLDTGADDTVLEDINLPGRWKPKMIGGIGGFIKVRQYDQIIEICGHKATGTVLVGPTP
VNIIGRNLLTQIGCTLNF
>AY248411
PQITLWQRPLVTIKIGGQLKEALLDTGADDTVLEELSLPGKWKPKMIGGIGGFIKVRQYDQVIEICGHKAIGTVLVGPTP
VNIIGRNLLTQLGCTLNF
>AY248412
PQITLWQRPLVSIRVGGQLKEALLDTGADDTVLEEMNLPGRWKPKMIGGIGGFIKVRQYDQIIEICGHKAIGTVLVGPTP
VNIIGRNLLTQIGCTLNF
>AY248415
PQITLWQRPLVAIKIGGQLKEALLDTGADDTVLEEMNLPGKWKPKMIGGIGGFIKVRQYDQVIEICGHKAIGTVLVGPTP
VNIIGRNLLTQIGCTLNF
>AY248416
PQITLWQRPIVTIKLGGQIKEALLDTGADDTVLEEMNLPGRWKPKMIGGIGGFIKVRQYDQVIEICGHKAIGTVLVGPTP
VNIIGRNLLTQIGCTLNF
>AY248418
PQITLWQRPLVTIKIGGQLKEALLDTGADDTVLEEMTLPGRWKPKMIGGIGGFIKVRQYDQILEICGHKAIGTVLIGNTP
VNIIGRNLLTQLGCTLNF
>AY248420
PQITLWQRPLVTIKIGGQMKEALLDTGADDTVVEEMCLPGRWKPKMIGGIGGFIKVRQYDQIIEICGHKAIGTVFVGPTP
VNIIGRNLLTQIGCTLNF
>AY248421
PQITLWQRPLVTVRIGGQLKEALLDTGADDTVLEEMSLPGRWKPKMIGGIGGFIKVKQYDQIIEICGHKAIGTVLVGPTP
VNIIGRNLLTQIGCTLNF
>AY248422
PQITLWQRPLVTIKVEGQLKEALLDTGADDTVLEDMNLPGKWKPKMIGGIGGFIKVRQYDQIIEICGHKAIGTVLVGPTP
VNIIGRNLLTQIGCTLNF
>AY248423
PQITLWQRPLVTVKIGGQLKEALLDTGADDTVLEDMSLPGKWKPKMIGGIGGFIKVRQYDQIVEICGHKAIGTVLVGPTP
VNIIGRNLLTQIGCTLNF
>AY248424
PQITLWQRPLVTIKVGGQLKEALLDTGADDTVLEEMHLPGRWKPKMIGGIGGFIKVRQYDQIIEICGHKAIGTVLIGPTP
VNIIGRNLLTQIGCTLNF
>AY248425
PQITLWQRPLVPIRIGGQLKEALLDTGADDTVLEDMDLPGRWKPKMIGGTGGFIKVRQYEQILEISGPKALGTLLLGPTP
VNLTGRNLLTQTGCTLNF
>AY248426
PQITLWQRPLVTIRIGGQLKEALLDTGADDTVLEEMCLPGKWKPKMIGGIGGFIKVRQYDQIVEICGHKAIGTLLVGPTP
VNIIGRNLLTQLGCTLNF
>AY248427
PQITLWQRPLVTIKIGGQLKEALLDTGADDTVVEEMDLPGKWKPKMIGGIGGFIKVRQYEQIVEICGHKAIGTVLVGPTP
VNIIGRNLLTQLGCTLNF
>AY248429
PQITLWQRPLVTIKIGGHLKEALLDTGADDTVLEEMNLPGRWKPKMIGGIGGFIKVRQYDQIIEICGHKVIGTVLIGPTP
VNIIGRNLLTQLGCTLNF
>AY248433
PQITLWQRPLVTIRIGGQLKEALLDTGADDTVLEEMNLPGKWKPKMIGGIGGFIKVRQYDQIVEICGHKAIGTVLIGPTP
VNIIGRNLLTQLGCTLNF
>AY248436
PQITLWQRPLVTVKVGGQLKEALLDTGADDTVLEEMNLPGKWKPKMIGGIGGFIKVKQYDQIIEICGHKAIGTVLVGPTP
VNIIGRNLLTQIGCTLNF
>AY248439
PQITLWQRPLVTIKVGGQLKEALLDTGADDTVLEDMNLPGRWKPKMIGGIGGFIKVRQSAQVIEICGHKAIGTLLVGPTP
VNITGRNLLTQIGCTLNF
>AY248444
PQITLWQRPLVPIKIGGQQKEALLDTGADDTVLEEMALPGRWKPKMIGGIGGFIKVRQYDQVLDICGHKAIGTVLVGPTP
VNITGRNLLTQTGCTLNF
>AY248445
PQITLWQRPLVTIKIGGQLKEALLDTGADDTVLEEMNLPGRWKPKMIGGIGGFIKVRQYDQIVEICGHTAIGTVLIGPTP
VNIIGRNLLTQIGCTLNF
>AY248446
PQITLWQRPMITIKIGGQLKEALLDTGADDTVLEEMNLPGRWKPKMIGGIGGFIKVRQYDQIIEICGHKAIGTVLVGPTP
VNIIGRNLLTQIGCTLNF
>AY248451
PQITLWQRPLVTIKIGGQLKEALLDTGADDTVLEDMDLPGRWKPKMIGGIGGFIKVKQYEEVVEICGYKAVGTVLIGPTP
VNIIGRNLLTQLGCTLNF
>AY248452
PQITLWQRPLVTIKIGGQIKEALLDTGADDTVLEEIALPGRWKPKMIGGIGGFIKVRQYDQVIDICGHKAIGTVLVGPTP
VNIIGRNLLTQIGCTLNF
>AY248453
PQITLWQRPLVTVRIGGQLKEALLDTGADDTVLEDMDLPGRWKPKMIGGIGGFIKVRQYDQIIEICGHKAIGTVLVGPTP
VNIIGRNLLTQIGCTLNF
>AY248454
PQIALWQRPLVTIKIGGQLKEALLDTGADDTVLEEMALPGRWKPKMIGGIGGFIKVRQYDQIIEICGRKAIGTVLIGPTP
VNIIGRNLLTQLGCTLNF
>AY248455
PQITLWQRPLVTIKIGGQLKEALLDTGADDTVLEEMNLPGRWKPKMIGGIGGFIKVRQYDQIVEICGYKAIGTVLVGSTP
VNIIGRNLLTQIGCTLNF
>AY248456
PQITLWQRPLVTIRIGGQLKEALLDTGADDTVLEEMNLPGRWKPKMIGGIGGFIKVKQYDQIIEICGHKAIGTVLVGPTP
VNIIGRNLLTQLGCTLNF
>AY267259
PQITLWQRPLVTIKIGGQIKEALLDTGADDTVLEEMSLPGKWKPKMIGGIGGFIKVKQYDQIIEICGHRTIGTVLVGPTP
VNIIGRNLLTQLGCTLNF
>AY267260
PQITLWQRPLVTIRVGGQLKEALLDTGADDTVLEEMSLPGKWKPKMIGGIGGFIKVRQYDQIIEICGHKAIGTVLVGPTP
VNIIGRNLLTQIGCTLNF
>AY267262
PQITLWQRPLVTIKIGGQLKEALLDTGADDTVLEDINLPGRWKPKMIGGIGGFIKVKQYEEIVEICGHKAVGTVLVGPTP
VNIIGRNLLTQLGCTLNF
>AY267263
PQITLWQRPLVTIRIGGQLKEALLDTGADDTVLEEMSLPGKWKPKMIGGIGGFIKVRQYDQIIEICGHKAIGTVLVGPTP
VNIIGRNLLTQIGCTLNF
>AY267264
PQITLWQRPLVTIKIGGQLKEALLDTGADDTVLEEISLPGRWKPKMIGGIGGFIKVKQYDQVIEICGHKAIGTVLVGPTP
VNIIGRNLLTQIGCTLNF
>AY267265
PQITLWQRPLVTIKIGGQLKEALLDTGADDTVLEEMNLPGRWKPKMIGGIGGFIKVRQYDQIIEICGHKAIGTVLVGPTP
VNIIGRNLLTQIGCTLNF
>AY267268
PQITLWQRPLVTIKIGGQLKEALLDTGADDTVLEDMDLPGRWKPKMIGGIGGFIKVRQYEQIIEICGHTAIGTVLVGPTP
VNIIGRNLLTQIGCTLNF
>AY267269
PQITLWQRPLVTIKVGGQQKEALLDTGADDTVLEEMSLPGKWKPKMIGGIGGFIKVRQYDQIIEICGHKAIGTVLVGPTP
VNIIGRNLLTQIGCTLNF
>AY267272
PQITLWQRPLVTIKIGGQLKEALLDTGADDTVLEEMNLPGKWKPKMIGGIGGFIKVRQYDQIIEICGHKAIGTVLIGPTP
VNIIGRNLLTQLGCTLNF
>AY267273
PQITLWQRPLVKIKIGGQLKEALLDTGADDTVLEEMNLPGKWKPKMIGGIGGFIKVRQYDQIIEICGHKAIGTVLIGPTP
VNIIGRNLLTQIGCTLNF
>AY267275
PQITLWQRPLVTIKIGGQLKEALLDTGADDTVLEDMDLPGRWKPKMIGGIGGFIKVRQYEQIIEICGHKAIGTVLVGPTP
VNIIGRNLLTQIGCTLNF
>AY267282
PQITLWQRPLVTIKVGGQLKEALLDTGADDTVLEEMSLPGKWKPKMIGGIGGFIKVRQYEQIVEICGHKAIGTVLIGPTP
VNIIGRNLLTQIGCTLNF
>AY267284
PQITLWQRPLVTIKIGGQLKEALLDTGADDTVLEEMNLPGRWKPKMIGGIGGFIKVRQYDQVIEICGHKAIGTVLVGPTP
VNIIGRNLLTQIGCTLNF
>AY267285
PQITLWQRPLVTIKVGGQLKEALLDTGADDTVLEDMSLPGKWKPKMIGGIGGFIKVKQYEQIIEICGHKAIGTVLVGPTP
VNIIGRNLLTQIGCTLNF
>AY267286
PQITLWQRPLVTIKIGGQLKEALLDTGADDTVLEEMNLQGKWKPKMIGGIGGFIKVRQYEQIVEICGYKAIGTVLVGPTP
VNIIGRNLLTQIGCTLNF
>AY267288
PQITLWQRPLVTIRIGGQLKEALLDTGADDTVLEEMSLPGKWKPKMIGGIGGFIKVRQYDQIIEICGHKAIGTVLVGPTP
VNIIGRNLLTQIGCTLNF
>AY267289
PQITLWQRPLVTIKIGGQLKEALLDTGADDTVLEDMDLPGRWKPKMIGGIGGFIKVRQYEQIVEICGHKAIGTVLVGPTP
VNIIGRNLLTQIGCTLNF
>AY267290
PQITLWQRPIVTVKIGGHLKEALLDTGADDTVLEEMNLPGKWKPKMIGGIGGFIKVRQYDQIIEICGHKTIGTVLIGPTP
VNIIGRNLLTQIGCTLNF
>AY267291
PQITLWQRPLVAIKIGGQLKEALLDTGADDTVLEDMHLPGKWKPKMIGGIGGFIKVRQYDQIIEICGQKTIGTVLIGPTP
VNIIGRNLLTQIGCTLNF
>AY267292
PQITLWQRPLVTIKIGGQLKEALLDTGADDTVLEEMSLPGKWKPKMIGGIGGFIKVRQYDQIIEICGHRAIGTVLVGPTP
VNIIGRNLLTQIGCTLNF
>AY267294
PQITLWQRPLVTIKIGGQLKEALLDTGADDTVLEEMSLPGKWKPKMIGGIGGFIKVRQYDQIIEICGHKAIGTVLVGPTP
VNIIGRNLLTQIGCTLNF
>AY267295
PQITLWQRPLVTIKVGGQIKEALLDTGADDTVLEDMNLPGRWKPKMIGGIGGFIKVRQYDQIIEICGHKAIGTVLVGPTP
INIIGRNLLTQIGCTLNF
>AY267296
PQITLWQRPLVTIKIGGQLKEALLDTGADDTVLEEMSLPGKWKPKMIGGIGGFIKVRQYDQIIEICGHRAIGTVLVGPTP
VNIIGRNLLTQIGCTLNF
>AY267298
PQITLWQRPLVAIKIGGQLKEALLDTGADDTVLEEMNLPGRWKPKMIGGIGGFIKVRQYDQVVEICGHKAIGTVLVGPTP
VNIIGRNLLTQIGCTLNF
>AY267299
PQITLWQRPLVTIKIGGQLKEALLDTGADDTVLEDMSLPGKWKPKMIGGIGGFIKVRQYDQIVEICGYRAIGTVLVGPTP
VNIIGRNLLTQIGCTLNF
>AY267300
PQITLWQRPLVTIRIGGQLKEALLDTGADDTVLEEISLPGKWKPKMIGGIGGFIKVRQYDQVIEICGHKAIGTVLVGPTP
VNIIGRNLLTQIGCTLNF
>AY267301
PQITLWQRPLVTIKIGGQLKEALLDTGADDTVLEDMDLPGRWKPKMIGGIGGFIKVKQYEQIIEICGHKAIGTVLVGPTP
VNIIGRNLLTQIGCTLNF
>AY267303
PQITLWQRPLVTIKIGGQIKEALLDTGADDTVLEDMDLPGRWKPKMIGGIGGFIKVKQYDQVIEICGHKAIGTVLVGPTP
VNIIGRNLLTQIGCTLNF
>AY267304
PQITLWQRPLVTIRIAGQLKEALLDTGADDTVLEEMNLPGRWKPKMIGGIGGFIKVRQYDQIIEICGHKATGTVLIGPTP
VNIIGRNLLTQIGCTLNF
>AY267305
PQITLWQRPLVTIKIGGQLKEALLDTGADDTVLEEISLPGKWKPKMIGGIGGFIKVRQYDQIVEICGHRAIGTVLVGPTP
VNIIGRNLLTQIGCTLNF
>AY267307
PQITLWQRPLVTIKIGGQLKEALLDTGADDTVLEEMNLQGKWKPKMIGGIGGFIKVRQYEQIIEICGYKAVGTVLVGPTP
VNIIGRNLLTQIGCTLNF
>AY267308
PQITLWQRPLVTIKIGGQLREALLDTGADDTVLEEMNLPGKWKPKMIGGIGGFIKVRQYDQIIEICGHKAIGTVLVGPTP
VNIIGRNLLTQIGCTLNF
>AY267311
PQITLWQRPLVPIRIGGQLKEALLDTGADDTVLEEISLPGKWKPKMIGGIGGFIKVKQYDQIIEICGHKAIGTVLVGPTP
VNIIGRNLLTQLGCTLNF
>AY267314
PQITLWQRPIVTVKIGGQLKEALLDTGADDTVLEDINLPGKWKPKMIGGIGGFIKVRQYDQIVEIGGHKAIGTVLVGPTP
VNIIGRNLLTQIGCTLNF
>AY267317
PQITLWQRPLVTIKIGGHLKEALLDTGADDTVLEEMNLPGKWTPKMIGGIGGFIKVRQYDQIIEICGHRTIGTVLVGPTP
VNIIGRNLLTQIGCTLNF
>AY267318
PQITLWQRPLVTIRIGGQLKEALLDTGADDTVLEEMSLPGKWKPKMIGGIGGFIKVRQYDNIIEICGHKAVGTVLIGPTP
VNIIGRNLLTQIGCTLNF
>AY267319
PQITLWQRPLVTVKIGGQLKEALLDTGADDTVLEEISLPGKWKPKMIGGIGGFIKVRQYDHVIEICGYKAEGTVLVGPTP
VNIIGRNLLTQIGCTLNF
>AY267320
PQITLWQRPLVTIKIGGQIKEALLDTGADDTVLEEMNLQGRWKPKMIGGIGGFIKVRQYDQIIEICGYKAIGTVLIGPTP
VNIIGRNLLTQIGCTLNF
>AY267322
PQITLWQRPLVTIKIGGQLKEALLDTGADDTVLEEMSLPGKWKPKMIGGIGGFIKVRQYDQIIEICGHKAIGTVLVGPTP
VNIIGRNLLTQIGCTLNF
>AY267324
PQITLWQRPLVTIKIGGQLKEALLDTGADDTVLEDMYLPGRWKPKMIGGIGGFIKVKQYDQIIEICGHTAVGTVLIGPTP
VNIIGRNLLTQIGCTLNF
>AY267325
PQITLWQRPLVTVKIGGQQKEALLDTGADDTVLEEMCLPGRWKPKMIGGIGGFIKVKQYDQIIEICGHKAIGTVLVGPTP
VNIIGRNLLTQIGCTLNF
>AY267326
PQITLWQRPLVTVKIGGQLKEALLDTGADDTVLEEMCLPGKWKPKMIGGIGGFIKVRQYEQVVEICGHKAIGTVLVGPTP
VNIIGRNLLTQIGCTLNF
>AY267328
PQITLWQRPLVTIKIGGQLKEALLDTGADDTVLEEMNLPGRWKPKMIGGIGGFIKVRQYDQIIEICGHTAVGTVLVGPTP
INIIGRNLLTQIGCTLNF
>AY267329
PQITLWQRPLVTIKIGGQQKEALLDTGADDTVLEEMNLPGKWKPKMIGGIGGFIKVRQYDQILEICGHKAIGTVLIGPTP
VNIIGRNLLTQLGCTLNF
>AY275556
PQITLWQRPLVTIKIGGQLKEALLDTGADDTVLEDMNLPGRWKPKMIGGIGGFIKVRQYDHIIEICGHKAVGTVLIGPTP
VNIIGRNLLTQLGCTLNF
>AY275557
HQITLWQQTLVTIKIGGQLKEALLDTGADDTVLEDMNLPGRWKPKMIGGIGGFIKVKQYDQVIEICGHKAVGTVLIGPTP
INIIGRNLLTQLGCTLNF
>AY275744
PQITLWQRPLVTIKVGEQLMEALLDTGADDTVLEDINLPGRWKPKMIGGIGGFIKVRQYDQIIEICGHKAIGTVLVGPTP
VNIIGRNILTQIGCTLNF
>AY308760
PQITLWQRPLVTIKIGGQLKEALLDTGADDTVLEEMNLPGRWKPKMIGGIGGFIKVRQYDQIIEICGHKAIGTVLVGPTP
VNIIGRNLLTQIGCTLNF
>AY352275
PQITLWQRPLVSIKIGGQVKEALLDTGADDTVLEEMNLPGRWKPKMIGGIGGFIKVRQYDQIIEICGHKAIGTVLIGPTP
VNIIGRNLLTQIGCTLNF
>AY423381
PQITLWQRPIVTIKIGGQLKEALLDTGADDTVLEEMDLPGRWKPKMIGGIGGFIKVRQYDQIIEISGHKTIGTVLVGPTP
VNIIGRNLLTQIGCTLNF
>AY518941
PQITLWQRPIVTIKIGGQLKEALLDTGADDTVLEDMDLPGRWKPKMIGGIGGFIKVRQYDQIIEICGHKAIGTVLVGPTP
VNIIGRNLLTQLGCTLNF
>AY518942
PQITLWQRPLVTIKIGGQLKEALLDTGADDTVLEEMELPGRWKPKMIGGIGGFIKVRQYDQIIEICGHKAIGTVLIGPTP
VNIIGRNLLTQLGCTLNF
>AY518945
PQITLWQRPLVSIKIGGQLKEALLDTGADDTVLEEMSLPGKWKPKMIGGIGGFIKVRQYDQIIEICGHKAIGTVLVGPTP
VNIIGRNLLTQIGCTLNF
>AY518947
PQITLWQRPLVTIKIGGQLREALLDTGADDTVLEEINLPGRWKPKMIGGIGGFIKVRQYDQVIEICGHKAVGTVLVGPTP
VNIIGRNLLTQIGCTLNF
>AY518949
PQITLWQRPLVTIKVGGQLKEALLDTGADDTVLEEMNLPGRWKPRMIGGIGGFIKVRQYDQVIEICGHKAIGTVLVGPTP
VNIIGRNLLTQLGCTLNF
>AY518950
PQITLWQRPLVTIKVGGQLKEALLDTGADDTVLEEMNLPGRWKPKMIGGIGGFIKVKQYDQVLEICGHKAIGTVLVGPTP
VNIIGRNLLTQIGCTLNF
>AY518951
PQITLWQRPLVTIRIGGQLKEALLDTGADDTVLEDMDLPGRWKPKMIGGIGGFIKVRQYDQILEICGHKAIGTVLVGPTP
VNIIGRNLLTQLGCTLNF
>AY518953
PQITLWQRPLVTIKIGGQLKEALLDTGADDTVLEEMNLPGRWKPKMIGGIGGFIKVRQYDQIIEICGHKAIGTVLVGPTP
VNIIGRNLLTQIGCTLNF
>AY518955
PQITLWQRPLVPIRVGGQLKEALLDTGADDTVLEEINLPGRWKPKMIGGIGGFIKVRQYDQIIEICGHKAIGTVLVGPTP
VNIIGRNLLTQLGCTLNF
>AY518956
PQITLWQRPLVTIKIGGQLKEALLDTGADDTVLEEMNLPGKWKPKMIGGIGGFIKVRQYDQIIEICGHKTIGTVLVGPTP
VNIIGRNLLTQLGCTLNF
>AY518960
PQITLWQRPLVPIRIGGQLKEALLDTGADDTVLEEMNLPGKWKPKMIGGIGGFIKVRQYDQIIEICDHKTIGTVLIGPTP
VNIIGRNLLTQLGCTLNF
>AY518962
PQITLWQRPLVTIKIGGQLKEALLDTGADDTVLEDINLPGKWKPKMIGGIGGFIKVRQYDQIIEICGQKAIGTVLVGPTP
VNIIGRNLLTQIGCTLNF
>AY518964
PQITLWQRPLVPIRIGGQIKEALLDTGADDTVLEEMSLPGRWKPKMIGGIGGFIKVRQYDQIIEICGHKAIGTVLVGPTP
VNIIGRNLLTQLGCTLNF
>AY518965
PQITLWQRPLVSIKIGGQLREALLDTGADDTVLEEMSLPGRWKPKMIGGIGGFIKVRQYDQIIEICGHKAIGTVLVGPTP
VNIIGRNLLTQIGCTLNF
>AY518966
PQITLWQRPIVTIKIGGQLKEALLDTGADDTVLEEMNLPGRWKPKMIGGIGGFIKVRQYDQIIEICGHKAIGTVLVGPTP
VNIIGRNLLTQLGCTLNF
>AY518967
PQITLWQRPLVTIKIGGQLKEALLDTGADDTVLEEINLPGRWKPKMIGGIGGFIKVRQYDQIVEICGHKAIGTVLVGPTP
VNIIGRNLLTQIGCTLNF
>AY518971
PQITLWQRPLVTIKVGGQLKEALLDTGADDTVLEDMNLPGRWKPKMIGGIGGFIKVRQYEEIIEICGHKAIGTVLVGPTP
VNIIGRNLLTQLGCTLNF
>AY518973
PQITLWQRPLVTIKVGGQLKEALLDTGADDTVLEDMNLPGRWKPKMIGGIGGFIKVRQYDQVIEICGHKAIGTVLVGPTP
VNIIGRNLLTQLGCTLNF
>AY518974
PQITLWQRPLVTIKIGGQLKEALLDTGADDTVLEEMSLPGRWKPKMIGGIGGFIKVRQYDQIVEICGHKAIGTVLVGPTP
VNIIGRNLLTQIGCTLNF
>AY518977
PQITLWQRPLVTIKIGGQLKEALLDTGADDTVLEEMSLSGRWKPKMIGGIGGFIKVRQYDQVIEICGHKAIGTVLVGPTP
VNIIGRNLLTQIGCTLNF
>AY518981
PQITLWQRPLVTIKIGGQLKEALLDTGADDTVIEEMSLPGRWKPKMIGGIGGFIKVKQYDQVIEIYGHKVIGTVLIGPTP
VNIIGRNLLTQLGCTLNF
>AY518983
PQITLWQRPLVTIKIGGQLKEALLDTGADDTVLEDMNLPGRWKPKMIGGIGGFIKVRQYDQIIEICGHKAIGTVLVGPTP
VNIIGRNLLTQIGCTLNF
>AY518985
PQITLWQRPLVTIKIGGQLKEALLDTGADDTVLEEMNLPGRWKPKMIGGIGGFIKVRQYDQILEIEGHKAIGTVLIGPTP
VNIIGRNLLTQIGCTLNF
>AY518986
PQITLWQRPLVTIKIGGQLKEALLDTGADDTVVEDMSLPGKWKPKMIGGIGGFIKVRQYDQIVEICGHKAVGTVLVGPTP
VNIIGRNLLTQIGCTLNF
>AY518987
PQITLWQRPLVTIKIGGQLKEALLDTGADDTVLEEMSLPGRWKPKMIGGIGGFIKVRQYDQIVEICGHKAIGTVLVGPTP
VNIIGRNLLTQIGCTLNF
>AY518989
PQITLWQRPLVTIKIGGQLKEALLDTGADDTVLEEMSLPGRWKPKMIGGIGGFIKVRQYDQIIEICGHKAIGTVLVGPTP
VNIIGRNLLTQIGCTLNF
>AY518990
PQITLWQRPLVPIRVEGQLKEALLDTGADDTVLEEMNLPGRWKPKMIGGIGGFIKVRQYDQIIEICGHKAIGTVLIGPTP
VNIIGRNLLTQIGCTLNF
>AY518991
PQITLWQRPLVTIKIGGQLKEALLDTGADDTVLEDMDLQGRWKPKMIGGIGGFIKVRQYEQIIEICGHKAIGTVLVGPTP
VNIIGRNLLTQIGCTLNF
>AY518993
PQITLWQRPVVTIKIGGQLKEALLDTGADDTVLEEMNLPGRWKPKMIGGIGGFIKVRQYDQIIEICGHKAIGTVLVGPTP
VNIIGRNLLTQIGCTLNF
>AY518994
PQITLWQRPLVTVKVGGQLKEALLDTGADDTVLEEINLPGRWKPKMIGGIGGFIKVRQYDQIIEICGHTAIGTVLVGPTP
VNIIGRNLLTQIGCTLNF
>AY518996
PQITLWQRPLVTIKIGGQLKEALLDTGADDTVLEEMNLPGRWKPKMIGGIGGFIKVRQYDQIVEICGHKAIGTVLVGPTP
VNIIGRNLLTQIGCTLNF
>AY518997
PQITLWQRPLVTIKIGGQLREALLDTGADDTVLEEIDLPGRWKPKMIGGIGGFIKVRQYDQIVEICGHKATGTVLVGPTP
VNIIGRNLLTQIGCTLNF
>AY518999
PQITLWQRPLVTIRIGGQLKEALLDTGADDTVLEEMNLPGRWKPKMIGGIGGFIKVRQYDQVIEICGHKAIGTVLIGPTP
VNIIGRNLLTQLGCTLNF
>AY519005
PQITLWQRPLVKIKIGGQIKEALLDTGADDTVLEEMSLSGRWKPKMIGGIGGFIKVRQYDQIIEICGHKVTGTVLIGPTP
VNIIGRNLLTQLGCTLNF
>AY519006
PQITLWQRPLVTIKVGEQLKEALLDTGADDTVLEDMNLPGRWKPKMIGGIGGFIKVRQYDQIIEICGHKAIGTVLVGPTP
VNIIGRNLLTQIGCTLNF
>AY519008
PQITLWQRPLVRIKIGGQIKEALLDTGADDTVLEEMSLPGRWKPKMIGGIGGFIKVKQYDQIIEICGHQAIGTVLVGPTP
VNIIGRNLLTQIGCTLNF
>AY519009
PQITLWQRPLVTVKIGGQLKEALLDTGADDTVLEEINLPGRWKPKMIGGIGGFIKVRQYDQIIEICGHKAIGTVLVGPTP
VNIIGRNLLTQIGCTLNF
>AY519010
PQITLWQRPLVTIKIGGQLKEALLDTGADDTVLEEMNLPGRWKPKMIGGIGGFIKVRQYDQIIEICGQKAIGTVLIGPTP
VNIIGRNLLTQLGCTLNF
>AY519012
PQITLWQRPLVTIKIGGQLKEALLDTGADDTVLEEMTLPGRWKPKMIGGIGGFIKVRQYDQIIEICGHKAIGTVLIGPTP
VNIIGRNLLTQIGCTLNF
>AY519014
PQITLWQRPNVRIKIGGQIKEALLDTGADDTVLEDMELPGRWKPKMIGGIGGFIKVRQYDQIVEICGHKAIGTVLVGPTP
VNIIGRNLLTQIGCTLNF
>AY519016
PQITLWQRPLVTIKIGGQLKEALLDTGADDTVLEEMSLPGRWKPKMIGGIGGFIKVRQYDQILEICGHKAIGTVLVGPTP
VNIIGRNLLTQIGCTLNF
>AY519017
PQITLWQRPLVTIKIGGQLKEALLDTGADDTVLEEMDLPGRWKPKMIGGIGGFIKVKQYDQIIEICGHKAIGTVLVGPTP
VNIIGRNLLTQIGCTLNF
>AY519020
PQITLWQRPLVTVKIGGQIKEALLDTGADDTVLEEMNLPGRWKPRMIGGIGGFIKVRQYDQIIEICGHKAIGTVLIGPTP
VNIIGRNLLTQLGCTLNF
>AY519021
PQITLWQRPLVTIKVGGQIREALLDTGADDTVLEEMSLPGKWKPKMIGGIGGFIKVKQYEQIIEICGHKAIGTVLVGPTP
VNIIGRNLLTQLGCTLNF
>AY519025
PQITLWQRPLVTIKIGGQLKEALLDTGADDTVLEEIDLPGRWKPKMIGGIGGFIKVRQYDQIVEICGYRAIGTVLVGPTP
VNIIGRNLLTQIGCTLNF
>AY519029
PQITLWQRPLVTIKVGGQLKEALLDTGADDTVLEEINLPGRWKPKMIGGIGGFIKVRQYDQVIEICGHKATGTVLVGPTP
VNIIGRNLLTQLGCTLNF
>AY519030
PQITLWQRPLVTIKIGGQLKEALLDTGADDTVLEDMELPGRWKPKMIGGIGGFIKVRQYDQVIEICGHKVIGTVLIGPTP
VNIIGRNLLTQLGCTLNF
>AY519031
PQITLWQRPLVTIKIGGQLKEALLDTGADDTVLEDMSLPGRWKPKMIGGIGGFIKVKQYDQIIEICGHKAIGTVLVGPTP
VNIIGRNLLTQLGCTLNF
>AY519032
PQITLWQRPLVTIKIGGQLKEALLDTGADDTVLEDMNLPGRWKPKMIGGIGGFIKVRQYDQIIEICGHKAVGTVLIGPTP
VNIIGRNLLTQLGCTLNF
>AY519037
PQITLWQRPLVTIKIGGQLKEALLDTGADDTVLEEMSLPGRWKPKMIGGIGGFIKVRQYDQIIEICGHKAIGTVLVGPTP
VNIIGRNLLTQIGCTLNF
>AY519039
PQITLWQRPLVTVKIGGQLKEALLDTGADDTVLEEMYLPGRWKPKMIGGIGGFIKVRQYDEVMDICGHKAIGTVLIGPTP
VNIIGRNLLTQIGCTLNF
>AY519040
PQITLWQRPLVTIKIGGQLKEALLDTGADDTVLEDMDLPGRWKPKMIGGIGGFIKVRQYDQIIEICGHTTVGTVLVGPTP
VNIIGRNLLTQLGCTLNF
>AY519046
PQITLWQRPLVNIKIGGQLKEALLDTGADDTVLEEMNLPGRWKPKMIGGIGGFIKVRQYDQIIEICGHKAIGTVLVGPTP
VNIIGRNLLTQIGCTLNF
>AY519047
PQITLWQRPLVTVKVGGQLKEALLDTGADDTVLEDMNLPGRWKPKMIGGIGGFIKVKQYEQIIEICGHKAIGTVLVGPTP
VNIIGRNLLTQIGCTLNF
>AY519049
PQITLWQRPLVTIKIGGQLKEALLDTGADDTVLEDMHLPGRWKPKMIGGIGGFIKVRQYEDIIEICGHKAIGTVLIGPTP
VNIIGRNLLTQIGCTLNF
>AY519050
PQITLWQRPVVTIKIGGQLKEALLDTGADDTVLEEISLPGRWKPKMIGGIGGFIKVKQYDQIIEICGHKAIGTVLVGPTP
VNIIGRNLLTQIGCTLNF
>AY519054
PQITLWQRPLVTVKIGGQLKEALLDTGADDTVLEDMNLPGRWKPKMIGGIGGFIKVRQYDQIVEICGHKAIGTVLVGPTP
VNIIGRNLLTQIGCTLNF
>AY519067
PQITLWQRPLVTVKIGGQLREALLDTGADDTVLEEINLPGKWKPKMIGGIGGFIKVKQYDQIIEICGHKAEGTVLVGPTP
VNIIGRNLLTQIGCTLNF
>AY519068
PQITLWQRPLVTIKIGGQLKEALLDTGADDTVLEDMNLPGKWKPKMIGGIGGFIKVRQYDQIIEICGHKAIGTVLIGPTP
VNIIGRNLLTQLGCTLNF
>AY519072
PQITLWQRPLVTVRVGGQIKEALLDTGADDTVLEEIDLPGRWKPKMIGGIGGFIKVRQYDQVLEICGHKAIGTVLVGPTP
VNIIGRNLLTQIGCTLNF
>AY519073
PQITLWQRPLVAIKIGGQQKEALLDTGADDTVLEDMTLPGKWKPKMIGGIGGFIKVRQYDQVIEICGHKVIGTVLVGPTP
VNIIGRNLLTQLGCTLNF
>AY519075
PQITLWQRPLVTIKIGGQLKEALLDTGADDTVLEEMNLPGKWKPKMIGGIGGFIKVRQYDQVIEICGHKTVGTVLIGPTP
VNIIGRNLLTQIGCTLNF
>AY519078
PQITLWQRPLVIIKIGGHLKEALLDTGADDTVLEDIDLPGRWKPKMIGGIGGFIKVRQYDQIIEICGHKAIGTVLVGPTP
VNIIGRNLLTQIGCTLNF
>AY519079
PQITLWQRPLVTIKIGGQLKEALLDTGADDTVLEDMNLPGRWKPKMIGGIGGFIKVRQYDQVIEICGHKAIGTVLVGPTP
VNIIGRNLLTQLGCTLNF
>AY519081
PQITLWQRPLVTVKIGGQLKEALLDTGADDTVLEEMILPGKWKPKMIGGIGGFIKVRQYDQIVEICGHRAIGTVLIGPTP
VNIIGRNLLTQIGCTLNF
>AY519087
PQITLWQRPLVTVKIGGQLKEALLDTGADDTVLEDINLPGKWKPKMIGGIGGFIKVRQYEQVVEICGHKAIGTVLVGPTP
VNIIGRNLLTQIGCTLNF
>AY519092
PQITLWQRPLVTIKVGGQLKEALLDTGADDTVLEEMNLPGRWKPKMIGGIGGFIKVRQYEEIIEICGHKAIGTVLIGPTP
VNIIGRNLLTQIGCTLNF
>AY519093
PQITLWQRPLVAIKIGGQLREALLDTGADDTVLEEINLPGKWKPKMIGGIGGFIKVRQYDQIIEICGHKAIGTVLIGPTP
VNIIGRNLLTQLGCTLNF
>AY519094
PQITLWQRPLVTVKIGGQLKEALLDTGADDTVLEEMNLPGRWKPKMIGGIGGFIKVRQYDQIIEICGHKVIGTVLIGPTP
VNIIGRNLLTQLGCTLNF
>AY519095
PQITLWQRPLVTIKIGGQLKEALLDTGADDTVLEDMNLPGKWKPKMIGGIGGFIKVRQYDQIIEICGHKAIGTVLVGPTP
VNIIGRNLLTQLGCTLNF
>AY519098
PQITLWQRPLVTIKIGGQLKEALLDTGADDTVLEDMSLPGKWKPKMIGGIGGFIKVRQYDQIIEICGHRAIGTVLVGPTP
VNIIGRNLLTQLGCTLNF
>AY519100
PQITLWQRPLVTVKVGGQLREALLDTGADDTVLEEIDLPGRWKPKMIGGIGGFIKVKQYDQIIEICGHKAIGTVLVGPTP
VNIIGRNLLTQIGCTLNF
>AY519101
PQITLWQRPIVTIKIGGQLKEALLDTGADDTVLEDMDLPGRWKPKMIGGIGGFIKVKQYEQIIEISGHKAIGTVLVGPTP
VNIIGRNLLTQLGCTLNF
>AY519102
PQITLWQRPVVTVKIGGQLKEALLDTGADDTVLEEMSLPGKWKPKMIGGIGGFIKVRQYDQIIDICGHRAIGTVLIGPTP
VNIIGRNLLTQLGCTLNF
>AY519103
PQITLWQRPLVTIKIGGQLKEALLDTGADDTVLEDMELPGRWKPKMIGGIGGFIKVRQYDQIIDICGHRAIGTVLVGPTP
VNIIGRNLLTQIGCTLNF
>AY519105
PQITLWQRPLVTVKVGGQLKEALLDTGADDTVLEEMNLPGRWKPKMIGGIGGFIKVRQYDQIVEICGHKAVGTVLIGPTP
VNIIGRNLLTQIGCTLNF
>AY519108
PQITLWQRPIVSIRVGGQLKEALLDTGADDTVLEEMNLPGKWKPKMIGGIGGFIKVRQYDQIVEICGHKAIGTVLIGPTP
VNIIGRNLLTQLGCTLNF
>AY519114
PQITLWQRPLVTIKVGDQLKEALLDTGADDTVLEDINLPGRWKPKMIGGIGGFIKVRQYDQVIEICGHKTIGTVLVGPTP
VNIIGRNLLTQIGCTLNF
>AY519117
PQITLWQRPLVTIKIGGQLKEALLDTGADDTVLEEMSLPGRWKPKMIGGIGGFIKVRQYDQIIEICGHKAIGTVLVGPTP
VNIIGRNLLTQIGCTLNF
>AY519120
PQITLWQRPLVPIKIGGQIKEALLDTGADDTVLEDMDLPGRWKPKMIGGIGGFIKVRQYDQIIEIHGHKTIGTVLVGPTP
VNIIGRNLLTQLGCTLNF
>AY519121
PQITLWQRPLVPIKIGGQIKEALLDTGADDTVLEDMNLPGRWKPKMIGGIGGFIKVRQYDQIIEICGHKAIGTVLVGPTP
VNIIGRNLLTQLGCTLNF
>AY561236
PQITLWQRPLVTIKIGGQLKEALLDTGADDTVLEEMSLPGKWRPKMIGGIGGFIKVRQYDHIVEICGHKAIGTVLVGPTP
VNIIGRNLLTQIGCTLNF
>AY561237
PQITLWQRPLVTIKIGGQLKEALLDTGADDTVLEEMNLPGRWKPKMIGGIGGFIKVRQYDQIIEICGHKAIGTVLVGPTP
VNIIGRNLLTQIGCTLNF
>AY561238
PQITLWQRPLVTIKIGGQLKEALLDTGADDTVLEEMNLPGRWKPKMIGGIGGFIKVRQYDQIIEICGHKAIGTVLIGPTP
VNIIGRNLLTQIGCTLNF
>AY561239
PQITLWQRPLVTIKIGGQLKEALLDTGADDTVVEEMNLPGKWKPKMIGGIGGFIKVRQYEQIVEICGHKAIGTVLVGPTP
VNIIGRNLLTQIGCTLNF
>AY561240
PQITLWQRPIVTIKVGGQLKEALLDTGADDTVLEDIDLPGRWKPKMIGGIEGFIKVRQYEQIIEICGHKAIGTVLVGPTP
VNIIGRNLLTQLGCTLNF
>AY561242
PQITLWQRPLVTIKIGGQLKEALLDTGADDTVLEEMNLPGRWKPKMIGGIGGFIKVRQYDQIIEICGHRAIGTVLVGPTP
VNIIGRNLLTQIGCTLNF
>AY561244
PQITLWQRPLVTVKIGGQLKEALLDTGADDTVLEEMELPGRWRPKMIGGIGGFIKVRQYEQIIEICGHKAIGTVLVGPTP
VNIIGRNLLTQIGCTLNF
>AY566120
PQITLWQRPLVTIKVEGQLKEALLDTGADDTVLEDMNLPGRWKPKMIGGIGGFIKVRQYDQIIEICGHKAIGTVLVGPTP
VNIIGRNLLTQIGCTLNF
>AY566122
PQITLWQRPLVTIRIGGQLKEALLDTGADDTVVEEMNLPGKWKPKMIGGIGGFIKVRQYDQIVEICGHKAIGTVLVGPTP
VNIIGRNLLTQIGCTLNF
>AY566124
PQITLWQRPLVTIKIGGQLKEALLDTGADDTVLEEMDLPGRWKPKMIGGIGGFIKVRQYEQIIEICGHKATGTVLVGPTP
VNIIGRNLLTQIGCTLNF
>AY566128
PQITLWQRPLVTIKVGGQLKEALLDTGADDTVLEEMSLPGRWKPKMIGGIGGFIKVRQYDQIIEICGHKAIGTVLVGPTP
VNIIGRNLLTQIGCTLNF
>AY566129
PQITLWQRPLVTVKIGGQLKEALLDTGADDTVLEDMDLPGRWKPKMIGGIGGFIKVRQYEQIIEICGHKAIGTVLVGPTP
VNIIGRNLLTQLGCTLNF
>AY566130
PQITLWQRPLVTIKVGGQLKEALLDTGADDTVLEDMSLPGKWKPKMIGGIGGFIKVRQYDQIIEICGHKAVGTVLVGPTP
VNIIGRNLLTQIGCTLNF
>AY566138
PQITLWQRPLVPIKIGGQQKEALLDTGADDTVLEEMSLPGKWKPKMIGGIGGFIKVRQYDQIIEICGHKAIGTVLVGPTP
VNIIGRNLLTQIGCTLNF
>AY566143
PQITLWQRPLVTIKVEGQVKEALLDTGADDTVLEDMNLSGRWKPKMIGGIGGFIKVKQYEQIIEICGHKAIGTVLVGPTP
VNIIGRNLLTQIGCTLNF
>AY566144
PQITLWQRPVVDIKIGGQIKEALLDTGADDTVLEEMNLPGKWKPKMIGGIGGFIKVRQYDQVLEICGHKAIGTVLIGPTP
VNIIGRNLLTQLGCTLNF
>AY566146
PQITLWQRPLVTIKIGGQLKEALLDTGADDTVLEEMSLPGKWKPKMIGGIGGFIKVRQYDQIVEICGHTAIGTVLIGPTP
VNIIGRNLLTQIGCTLNF
>AY566148
PQITLWQRPIVIVKIGGQLKEALLDTGADDTVLEDMTLPGKWKPKMIGGIGGFIKVRQYDQVIEICGQKAIGTVLVGPTP
VNIIGRNLLTQIGCTLNF
>AY566150
PQITLWQRPVVTIKVGGQLKEALLDTGADDTVLEEMSLPGKWKPKMIGGIGGFIKVRQYDQIIEIYGQKAIGTVLVGPTP
VNIIGRNLLTQIGCTLNF
>AY566151
PQITLWQRPLVPIKIGGQIKEALLDTGADDTVLEELNLPGRWKPKMIGGIGGFIKVRQYDQIVEICGHKAIGTVLVGPTP
VNIIGRNLLTQLGCTLNF
>AY566152
PQITLWQRPLVTVRIGGQLKEALLDTGADDTVLEEMNLPGRWKPKMIGGIGGFIKVRQYDQIIEICGHKAIGTVLIGPTP
VNIIGRNLLTQLGCTLNF
>AY566154
PQITLWQRPLVTIKIGGQLKEALLDTGADDTVLEEMSLPGRWKPKMIGGIGGFIKVRQYDQIIEICGQKATGTVLIGPTP
VNIIGRNLLTQIGCTLNF
>AY586542
PQITLWQRPLVKIKVGGQIKEALLDTGADDTVLEDMCLPGKWKPKMIGGIGGFIKVRQYDQIIEICGHKAIGTVLVGPTP
VNIIGRNLLTQIGCTLNF
>AY586543
PQITLWQRPLVTVKIGGQLKEALLDTGADDTVLEDMNLPGRWKPKMIGGIGGFIKVRQYDQILEICGHKAIGTVLVGPTP
VNIIGRNLLTQIGCTLNF
>AY587968
PQITLWQRPLVTVKIGGQLKEALLDTGADDTVLEEMNLPGRWKPKMIGGIGGFIKVRQYDQI-EICGHKAIGTVLVGPTP
VNIIGRNLLTQIGCTLNF
>AY682547
PQITLWQRPVVTIKIEGQLKEALLDTGADDTVLEEMSLPGKWKPKMIGGIGGFIKVRQYDQIIDICGHKAIGTVLVGPTP
VNIIGRNLLTQIGCTLNF
>AY713410
PQITLWQRPLVTIKIGGQIKEALLDTGADDTVLEEMNLPGRWKPKMIGGIGGFIKVKQYDQIIEICGHKAIGTVLVGPTP
VNIIGRNLLTQIGCTLNF
>AY713411
PQITLWQRPLVTIKIGGQLKEALLDTGADDTVLEDMNLPGRWKPKMIGGIGGFIKVRQYDQIIEICGHKAIGTVLVGPTP
VNIIGRNLLTQIGCTLNF
>AY713412
PQITLWQRPLVTIRVGGQLKEALLDTGADDTVLEEMNLPGRWKPKMIGGIGGFIKVRQYDQIIEICGHKAIGTVLVGPTP
VNIIGRNLLTQIGCTLNF
>AY751406
PQITLWQRPLVTIRIGGQLKEALLDTGADDTVLEEMNLPGRWKPKMIGGIGGFIKVRQYDQIIEICGHKAIGTVLIGPTP
VNIIGRNLLTQLGCTLNF
>AY751407
PQITLWQRPIVSIKIGGQLKEALLDTGADDTVLEDMELPGRWKPKMIGGIGGFIKVRQYDQIIEIHGHKTKGTVLVGPTP
VNIIGRNLLTQLGCTLNF
>AY779550
PQITLWQRPLVTIRIGGQLKEALLDTGADDTVLEEMNLPGRWKPKMIGGIGGFIKVRQYDQIIEICGHKAIGTVLVGPTP
VNIIGRNLLTQIGCTLNF
>AY779551
PQITLWQRPLVTIKIGGQLKEALLDTGADDTVLEEMNLPGRWKPKMIGGIGGFIKVRQYDQIIEICGHKAIGTVLVGPTP
VNIIGRNLLTQIGCTLNF
>AY779552
PQITLWQRPLVTIKIGGQLKEALLDTGADDTVLEEMNLPGRWKPKMIGGIGGFIKVRQYDQIIEICGHKAIGTVLVGPTP
VNIIGRNLLTQIGCTLNF
>AY779564
PQITLWQRPLVTIKIGGQLKEALLDTGADDTVLEEISLPGRWKPKMIGGIGGFIKVRQYDQIIEICGHKAIGTVLVGPTP
VNIIGRNLLTQIGCTLNF
>AY781126
PQITLWQRPLVTIRIGGQLKEALLDTGADDTVLEEINLPGRWKPKMIGGIGGFIKVRQYDQIIEICGHKAIGTVLVGPTP
VNIIGRNLLTQIGCTLNF
>AY781127
PQITLWQRPLVTIKIGGQLKEALLDTGADDTVLEEMNLPGRWKPKMIGGIGGFIKVRQYDQIIEICGHKAIGTVLVGPTP
VNIIGRNLLTQIGCTLNF
>AY795904
PQITLWQRPIVTVKIGGQIKEALLDTGADDTVLEEMNLPGKWKPKMIGGIGGFIKVRQYEQIIEISGHKAIGTVLVGPTP
VNIIGRNLLTQIGCTLNF
>AY795905
PQITLWQRPLVTIKIGGQIKEALLDTGADDTVLEEMNLPGKWKPKMIGGIGGFIKVRQYEQIIEICGHKAIGTVLVGPTP
VNIIGRNLLTQIGCTLNF
>AY818644
PQITLWQRPLVTIKIGGQLKEALLDTGADDTVLEEISLPGKWKPKMIGGIGGFIKVRQYDQIIEICGHKAIGTVLVGPTP
VNIIGRNLLTQIGCTLNF
>AY819715
PQITLWQRPLVTIKIGGQLKEALLDTGADDTVLEEMCLPGRWKPKMIGGIGGFIKVRQYDEVIDICGHKAIGTVLVGPTP
VNIIGRNLLTQIGCTLNF
>AY835748
PQITLWQRPLVTIKIGGQLKEALLDTGADDTVLEEMNLPGRWKPKMIGGIGGFIKVRQYDQIIEICGHKAIGTVLVGPTP
VNIIGRNLLTQLGCTLNF
>AY835749
PQITLWQRPLVTIKIGGQLKEALLDTGADDTVLEEMNLPGRWKPKMIGGIGGFIKVRQYDQIIEICGHKAIGTVLVGPTP
VNIIGRNLLTQIGCTLNF
>AY835750
PQITLWQRPLVTIKIGGQLKEALLDTGADDTVLEEMNLPGRWKPKMIGGIGGFIKVRQYDQIIEICGHKAIGTVLVGPTP
VNIIGRNLLTQLGCTLNF
>AY835751
PQITLWQRPLVTIKIGGQLKEALLDTGADDTVLEEMNLPGRWKPKMIGGIGGFIKVRQYDQIIEICGHKAIGTVLVGPTP
VNIIGRNLLTQLGCTLNF
>AY835752
PQITLWQRPLVTIKIGGQLKEALLDTGADDTVLEEMNLPGRWKPKMIGGIGGFIKVRQYDQIIEICGHKAIGTVLVGPTP
VNIIGRNLLTQLGCTLNF
>AY835753
PQITLWQRPLVTIKYEGQLKEALLDTGADDTVLEDMSLPGKWKPKMIGGIGGFIKVRQYDQVVEICGHKAIGAVLVGPTP
VNIIGRNLLTQIGCTLNF
>AY835754
PQITLWQRPLVTIKIGGQLKEALLDTGADDTVLEEMNLPGRWKPKMIGGIGGFIKVRQYDQIIEICGHKAIGTVLVGPTP
VNIIGRNLLTQIGCTLNF
>AY835755
PQITLWQRPLVTIKIGGQLKEALLDTGADDTVLEEMNLPGRWKPKMIGGIGGFIKVRQYDQVIEICGHKAIGTVLVGPTP
VNIIGRNLLTQLGCTLNF
>AY835756
PQITLWQRPLVTIKIGGQLKEALLDTGADDTVLEEMNLPGRWKPKMIGGIGGFIKVRQYDQVIEICEHKVIGTVLVGPTP
VNIIGRNLLTQLGCTLNF
>AY835757
PQITLWQRPLVTVKIGGQLKEALLDTGADDTVLEEMNLPGRWKPKMIGGIGGFIKVRQYDQIIEICGHKAIGTVLVGPTP
VNIIGRNLLTQIGCTLNF
>AY835758
PQITLWQRPLVTVKIGGQLKEALLDTGADDTVLEEMNLPGRWKPKMIGGIGGFIKVRQYDQIIEICGHKAIGTVLVGPTP
VNIIGRNLLTQIGCTLNF
>AY835759
PQITLWQRPLVTIKIGGQLKEALLDTGADDTVLEEMSLPGRWKPKMIGGIGGFIKVRQYDQIIEICGHKAIGTVLVGPTP
VNIIGRNLLTQIGCTLNF
>AY835760
PQITLWQRPLVTIKIGGQLKEALLDTGADDTVLEEMNLPGRWKPKMIGGIGGFIKVRQYDQIIEICGHKAIGTVLVGPTP
VNIIGRNLLTQIGCTLNF
>AY835761
PQITLWQRPLVTIKIGGQLKEALLDTGADDTVLEEMNLPGRWKPKMIGGIGGFIKVRQYDQIVEICGHKAIGTVLVGPTP
VNIIGRNLLTQIGCTLNF
>AY835762
PQITLWQRPLVTIKIEGQLKEALLDTGADDTVLEEMSLPGKWKPKMIGGIGGFIKVRQYDQIIEICGHRAIGTVLVGPTP
VNIIGRNLLTQIGCTLNF
>AY835763
PQITLWQRPLVTIKIGGQLKEALLDTGADDTVLEEMSLPGKWKPKMIGGIGGFIKVRQYDQIIEICGHKAIGTVLVGPTP
VNIIGRNLLTQIGCTLNF
>AY835764
PQITLWQRPLVTIKIGGQLKEALLDTGADDTVLEEMSLPGKWKPKMIGGIGGFIKVRQYDQIIEICGHKAIGTVLVGPTP
VNIIGRNLLTQIGCTLNF
>AY835765
PQITLWQRPLVTIKIGGQLKEALLDTGADDTVLEEMNLPGRWKPKMIGGIGGFIKVRQYDQIIEICGHKAIGTVLVGPTP
VNIIGRNLLTQIGCTLNF
>AY835766
PQITLWQRPLVTIKIGGQLKEALLDTGADDTVLEEMSLPGRWKPKMIGGIGGFIKVRQYDQIIEICGHKAIGTVLVGPTP
VNIIGRNLLTQIGCTLNF
>AY835767
PQITLWQRPLVTIKIGGQLKEALLDTGADDTVLEEMCLPGRWKPKMIGGIGGFIKVRQYDQIIEICGHKAIGTVLVGPTP
VNIIGRNLLTQIGCTLNF
>AY835768
PQITLWQRPLVTIKIGGQLKEALLDTGADDTVLEDMSLPGRWKPKMIGGIGGFIKVRQYDQIIEICGHKAIGTVLVGPTP
VNIIGRNLLTQIGCTLNF
>AY835769
PQITLWQRPLVTIKIGGQLKEALLDTGADDTVLEEMNLPGRWKPKMIGGIGGFIKVRQYDQIIEICGHKAIGTVLVGPTP
VNIIGRNLLTQIGCTLNF
>AY835770
PQITLWQRPLVTIKIGGQLKEALLDTGADDTVLEEMNLPGRWKPKMIGGIGGFIKVRQYDQIIEICGHKAIGTVLVGPTP
VNIIGRNLLTQLGCTLNF
>AY835771
PQITLWQRPLVTIKIGGQLKEALLDTGADDTVLEEMNLPGRWKPKMIGGIGGFIKVRQYDQIIEICGHKAIGTVLVGPTP
VNIIGRNLLTQLGCTLNF
>AY835772
PQITLWQRPLVTIKVGGQLKEALLDTGADDTVLEDMNLPGRWKPKMIGGIGGFIKVRQYDQIIEICGHKAIGTVLVGPTP
VNIIGRNLLTQLGCTLNF
>AY835773
PQITLWQRPLVTIKIGGQLKEALLDTGADDTVLEDMSLPGRWKPKMIGGIGGFIKVRQYDQIIEICGHKAIGTVLIGPTP
VNIIGRNLLTQLGCTLNF
>AY835774
PQITLWQRPLVTIKIGGQLKEALLDTGADDTVLEEMNLPGRWKPKMIGGIGGFIKVRQYDQIIEICGHKAIGTVLVGPTP
VNIIGRNLLTQIGCTLNF
>AY835775
PQITLWQRPLVTIKIGGQLKEALLDTGADDTVLEEMNLPGRWKPKMIGGIGGFIKVRQYDQIIEICGHKAIGTVLVGPTP
VNIIGRNLLTQIGCTLNF
>AY835776
PQITLWQRPLVTIKVGGQLKEALLDTGADDTVLEEMNLPGRWKPKMIGGIGGFIKVRQYDQIIEICGHKAIGTVLVGPTP
VNIIGRNLLTQIGCTLNF
>AY835777
PQITLWQRPLVTIKIGGQLKEALLDTGADDTVLEDMNLPGRWKPKMIGGIGGFIKVRQYDQIIEICGHKAIGTVLVGPTP
VNIIGRNLLTQIGCTLNF
>AY835778
PQITLWQRPLVTIKIGGQLKEALLDTGADDTVLEDMNLPGRWKPKMIGGIGGFIKVRQYDQVIEICGHKAIGTVLVGPTP
VNIIGRNLLTQIGCTLNF
>AY835779
PQITLWQRPLVTIKIGGQLKEALLDTGADDTVLEDMDLPGRWKPKMIGGIGGFIKVRQYDQIIEICGHKAIGTVLVGPTP
VNIIGRNLLTQIGCTLNF
>AY835780
PQITLWQRPLVTIKIGGQLKEALLDTGADDTVLEDMDLPGRWKPKMIGGIGGFIKVRQYDQIIEICGHKAIGTVLIGPTP
VNIIGRNLLTQIGCTLNF
>AY835781
PQITLWQRPLVTIKIGGQLKEALLDTGADDTVLEEMNLPGRWKPKMIGGIGGFIKVGQYDQVIEICGHKAIGTVLVGPTP
VNIIGRNLLTQLGCTLNF
>AY857022
PQITLWQRPIVTIKIGGQPKEALLDTGADDTVLEDINLPGKWKPKMIGGIGGFIKVRQYDQVVEICGHKVIGTVLIGPTP
VNIIGRNLLTQLGCTLNF
>AY857052
PQITLWQRPLVTIKIGGQLKEALLDTGADDTVLEEMNLPGRWKPKMIGGIGGFIKVRQYDQIVEICGHKAIGTVLVGPTP
VNIIGRNLLTQIGCTLNF
>AY857059
PQITLWQRPLVTIKIGGQLKEALLDTGADDTVLEDMDLPGRWKPKMIGGIGGFIKVRQYDQIIEICGHKAIGTVLVGPTP
VNIIGRNLLTQLGCTLNF
>AY857127
PQITLWQRPIVTIKIGGQLKEALLDTGADDTVLEEMNLPGKWKPKMIGGIGGFIKVRQYDQVIEIGGHKAIGTVLIGPTP
VNIIGRNLLTQLGCTLNF
>AY857165
PQITLWQRPLVTIKIGGQIKEALLDTGADDTVLEDMNLPGRWKPKMIGGIGGFIKVRQYDQIVEICGHKAIGTVLVGPTP
VNIIGRNLLTQIGCTLNF
>AY926355
PQITLWQRPLVTIKIGGQLKEALLDTGADDTVLEEMNLPGRWKPKMIGGIGGFIKVRQYEQIVEICGQQAIGTVLIGPTP
VNIIGRNLLTQLGCTLNF
>D10112
PQITLWQRPLVTIKIGGQLKEALLDTGADDTVLEEMNLPGRWKPKMIGGIGGFIKVRQYDQIIEICGHKAIGTVLVGPTP
VNIIGRNLLTQIGCTLNF
>DQ097739
PQITLWQRPLVTIKIGGQLKEALLDTGADDTVLEEMNLPGKWKPKMIGGIGGFIKVRQYDQIIEICGHKAIGTVLVGPTP
VNIIGRNLLTQIGCTLNF
>DQ097744
PQITLWQRPLVTIKIGGQLKEALLDTGADDTVLEDMDLPGRWKPKMIGGIGGFIKVRQYDQIIEICGHKAIGTVLVGPTP
VNIVGRNLLTQIGCTLNF
>DQ097747
PQITLWQRPLVTIKIGGQLKEALLDTGADDTVLEEMNLPGRWKPKMIGGIGGFIKVRQYDQIIEICGHKAIGTVLVGPTP
VNIIGRNLLTQIGCTLNF
>DQ150705
PQITLWQRPLVTIKIGGQLKEALLDTGADDTVLEEMNLPGRWKPKMIGGIGGFIKVKQYDQIIEICGHKAIGTVLIGPTP
VNIIGRNLLTQLGCTLNF
>DQ157797
PQITLWQRPLVTIKIGGQLKEALLDTGADDTVLEEMNLPGRWKPKMIGGIGGFIKVRQYDQIVEICGHKAIGTVLVGPTP
VNIIGRNLLTQIGCTLNF
>DQ157800
PQIALWQRPLVTIKIGGQLKEALLDTGADDTVLEEMALPGRWKPKMIGGIGGFIKVRQYDQIIEICGRKAIGTVLIGPTP
VNIIGRNLLTQLGCTLNF
>DQ157801
PQITLWQRPIVTIKIGGQLKEALLDTGADDTVLEEMNLQGRWKPKMIGGIGGFIKVRQYDQIVEICGHKAIGTVLVGPTP
VNIIGRNLLTQLGCTLNF
>DQ157802
PQITLWQRPLVAIKIGGQTKEALLDTGADDTVLEDMNLPGRWKPKMIGGIGGFIKVRQYDQIIEICGHKAIGTVLVGPTP
VNIIGRNLLTQIGCTLNF
>DQ157803
PQITLWQRPLVTIKIGGQLKEALLDTGADDTVLEEMSLPGRWKPKMIGGIGGFIKVRQYDQVIEICGHKAIGTVLIGPTP
VNIIGRNLLTQLGCTLNF
>DQ157804
PQITLWQRPLVTIKVEGQLKEALLDTGADDTVLEEMNLPGRWKPKMIGGIGGFIKVRQYDQIIEICGHKAIGTVLVGPTP
VNIIGRNLLTQIGCTLNF
>DQ157805
PQITLWQRPVVKIKVGGQLKEALLDTGADDTVLEEMSLPGKWKPKMIGGIGGFIKVRQYDQIIEICGHTAIGTVLIGPTP
VNIIGRNLLTQIGCTLNF
>DQ157809
PQITLWQRPLVTIKIGGQLKEALLDTGADDTVLEEMSLPGKWKPKMIGGIGGFIKVRQYDQIIEICGHKAIGTVLIGPTP
VNIIGRNLLTQIGCTLNF
>DQ157814
PQITLWQRPLVPIRIEGQLKEALLDTGADDTVLEEMNLPGRWKPKMIGGIGGFIKVRQYDQVIEICEHKAIGTVLIGPTP
VNIIGRNLLTQLGCTLNF
>DQ157815
PQITLWQRPLVTVKVGGQIKEALLDTGADDTVLEEMSLPGRWKPKMIGGIGGFIKVRQYDQIIDICGHKAIGTVLVGPTP
VNIIGRNLLTQIGCTLNF
>DQ157817
PQITLWQRPLVTIKIGGQLKEALLDTGADDTVLEDMNLPGKWKPKMIGGIGGFIKVRQYDQILEICGHKAIGTVLVGPTP
INIIGRNLLTQIGCTLNF
>DQ157818
PQITLWQRPLVTIKVGGQLKEALLDTGADDTVLEDMSLPGRWKPKMIGGIGGFIKVRQYDQIIEICGHKAIGTVLVGPTP
VNIIGRNLLTQIGCTLNF
>DQ157819
PQITLWQRPLVTIKIGGQLKEALLDTGADDTVLEDMNLPGRWKPKMIGGIGGFIKVRQYDQIVEICGHKAIGTVLVGPTP
VNIIGRNLLTEIGCTLNF
>DQ157820
PQITLWQRPLVTIRIGGQLKEALLDTGADDTVLEEMCLPGKWKPKMIGGIGGFIKVRQYDQIVEICGHKAIGTLLVGPTP
VNIIGRNLLTQLGCTLNF
>DQ157822
PQITLWQRPLVTIKIGGQLKEALLDTGADDTVLEEMNLAGRWKPKMIGGIGGFIKVKQYDQMMEICGHKVTGTVLVGPTP
VNIIGRNLLTQLGCTLNF
>DQ157823
PQITLWQRPLVTIKIGGQLKEALLDTGADDTVLEDMNLPGRWKPKMIGGIGGFIKVRQYDQIIEICGHKAIGTVLIGPTP
VNIIGRNLLTQLGCTLNF
>DQ157824
PQITLWQRPLVTVKVGGQLKEALLDTGADDTVLEEINLPGRWKPKMIGGIGGFIKVRQYDQVIEICGHKAIGTVLVGPTP
VNIIGRNLLTQLGCTLNF
>DQ204693
PQITLWQRPLVTIKIGGQVKEALLDTGADDTVLEEMNLPGRWKPKMIGGIGGFIKVRQYDQIIEICGHKAEGTVLVGPTP
VNIIGRNLLTQIGCTLNF
>DQ204694
PQITLWQRPLVTIKIGGQLKEALLDTGADDTVLEEMNLPGRWKPKMIGGIGGFIKVRQYDEVIEICGHKAVGTVLIGPTP
VNIIGRNLLTQLGCTLNF
>DQ204700
PQITLWQRPLVTIKIGGQLKEALLDTGADDTVLEDMNLPGRWKPKMIGGIGGFIKVRQYDEIIEICGHKAVGTVLIGPTP
VNIIGRNLLTQLGCTLNF
>DQ204706
PQITLWQRPLVPIRIGGQLKEALLDTGADGTVLEDMNLPGKWRPKMIGGIGGFIKVRQYDQIIEICGHKAVGTVLIGPTP
VNIIGRNLLTQLGCTLNF
>DQ204707
PQITLWQRPLVTIKIGGQLEEALLDTGADDTVLEEVNLPGRWKPKMIGGIGGFIKVRQYDQIIEICGHKAVGTVLVGPTP
VNIIGRNLLTQLGCTLNF
>DQ204709
PQITLWQRPLVTIKIGGQLKEALLDTGADDTVLENMNLPGKWKPKMIGGIGGFIKVRQYDQIVEICGHKVVGTVLIGDTP
VNIIGRNLLTQLGCTLNF
>DQ204710
PQITLWQRPLVTIKIGGQLKEALLDTGADDTVLEKMDLPGRWKPKMIGGIGGFIKVRQYDQVIEICGHKTVGTVLIGPTP
VNIIGRNLLTQLGCTLNF
>DQ204711
PQITLWQRPLVTIKIGGQLKEALLDTGADDTVLEDMNLPGRWKPKMIGGIGGFIKVRQYDQIIEICGHKVEGTVLIGPTP
VNIIGRNLLTQLGCTLNF
>DQ204713
PQITLWQRPLVSIKIGGQIKEALLDTGADDTVLEEMHLPGKWRPKMIGGIGGFIKVRQYDQILEICGHKAIGTVLIGPTP
VNIIGRNLLTQIGCTLNF
>DQ204715
PQITLWQRPLVTIKIGGQLKEALLDTGADDTVLEEMNLPGRWKPKMIGGIGGFIKVRQYDQVIEICGHKAVGTVLIGPTP
VNIIGRNLLTQLGCTLNF
>DQ204716
PQITLWQRPLVTIKIGGQLKEALLDTGADDTVLEEMNLPGRWKPKMIGGIGGFIKVRQYDQIIEICGHKTEGTVLIGPTP
VNIIGRNLLTQLGCTLNF
>DQ204722
PQITLWQRPLVTIKVGGQLKEALLDTGADDTVLEEMSLPGKWKPKMIGGIGGFIKVRQYEQIIEICGHKAIGTVLVGPTP
VNIIGRNLLTQIGCTLNF
>DQ207940
PQITLWQRPLVSIKIGGQLKEALLDTGADDTVLEEMNLPGRWKPKMIGGIGGFIKVRQYDQIIEICGHKAIGTVLIGPTP
VNIIGRNLLTQIGCTLNF
>DQ207942
PQITLWQRPLVTVRVGGQLKEALLDTGADDTVLEEMNLPGRWKPKMIGGIGGFIKVRQYDQIIEICGHKAIGTVLVGPTP
VNIIGRNLLTQIGCTLNF
>DQ207943
PQITLWQRPLVAIRIGGQLKEALLDTGADDTVVEEMYLPGRWKPKMIGGIGGFIKVRQYDQVLEICGQKAIGTVLVGPTP
VNIIGRNLLTQIGCTLNF
>DQ295192
PQITLWQRPLVTIKVGGQLKEALLDTGADDTVLEEMSLPGRWRPKMIGGIGGFIKVRQYDQIIEICGHKAVGTVLIGPTP
VNIIGRNLLTQIGCTLNF
>DQ295193
PQITLWQRPLVKIKIGGQIKEALLDTGADDTVLEEMNLPGRWKPKMIGGIGGFIKVRQYDQIIEICGHKAVGTVLIGPTP
INIIGRNLLTQLGCTLNF
>DQ295195
PQITLWQRPLVTIKVGGQLKEALLDTGADDTVLEEINLPGRWKPKMIGGIGGFIKVRQYDQIIEICGHKATGTVLVGPTP
VNIIGRNLLTQIGCTLNF
>DQ295196
PQITLWQRPLVTIKIGGQLKEALLDTGADDTVLEEINLPGRWKPKMIGGIGGFIKVRQYDQVIEICGHKVTGTVLVGPTP
VNIIGRNLLTQLGCTLNF
>DQ354112
PQITLWQRPLVTIKVGGQLKEALLDTGADDTVLEEINLPGKWKPKMIGGIGGFIKVRQYDQIIEICGHKAIGTVLVGPTP
VNIIGRNLLTQIGCTLNF
>DQ354114
PQITLWQRPLVTIKIGGQLKEALLDTGADDTVLEDINLPGRWKPKMIGGIGGFIKVRQYDQIIEICGHKAIGTVLVGPTP
VNIIGRNLLTQLGCTLNF
>DQ354118
PQITLWQRPLVTIKIGGQLKEALLDTGADDTVLEEMNLPGKWKPKMIGGIGGFIKVRQYDQIIEICGHKAIGTVLVGPTP
VNIIGRNLLTQLGCTLNF
>DQ354119
PQITLWQRPLVTIKIGGQLKEALLDTGADDTVLEEMNLPGRWKPKMIGGIGGFIKVRQYDQIIEICGHKVIGTVLIGPTP
VNIIGRNLLTQLGCTLNF
>DQ358805
PQITLWQRPLVTVKIGGQLKEALLDTGADDTVLEEINLPGKWKPKMIGGIGGFIKVRQYDQMVEICGHKAIGTVLVGPTP
VNIIGRNLLTQIGCTLNF
>DQ358810
PQITLWQRPLVTIKIGGQLKEALLDTGADDTVLEEMDLPGRWKPKMIGGIGGFIKVRQYDQIIEICGHKAIGTVLIGPTP
VNIIGRNLLTQLGCTLNF
>DQ383746
PQITLWQRPLVTIKIGGQLKEALLDTGADDTVLEEMSLPGRWKPKMIGGIGGFIKVRQYDQVVEICGHKAMGTVLIGPTP
VNIIGRNLLTQIGCTLNF
>DQ383748
PQITLWQRPLVTIKVGGQMKEALLDTGADDTVLEEMNLPGRWKPKMIGGIGGFIKVRQYDQIIEICGHKAIGTVLVGPTP
VNIIGRNLLTQIGCTLNF
>DQ383749
PQITLWQRPLVTIKIGGQIKEALLDTGADDTVLEDMNLPGRWKPKMIGGIGGFIKVRQYDQIIEICGHKAIGTVLIGPTP
VNIIGRNLLTQLGCTLNF
>DQ383751
PQITLWQRPLVPIRIGGQLKEALLDTGADDTVLEEMNLPGRWKPKMIGGIGGFIKVRQYDEIIEICGHKAIGTVLIGPTP
VNIIGRNLLTQLGCTLNF
>DQ383752
PQITLWQRPLVNIKIGGQIKEALLDTGADDTVLEDMNLPGKWKPKMIGGIGGFIKVRQYDQIIEICGHKAVGTVLVGPTP
VNIIGRNLLTQIGCTLNF
>DQ394522
PQITLWQRPLVTIGIGGQLKEALLDTGADDTVLEDMNLPGKWKPKMIGGIGGFIKVRQYDQEIEICGHKAIGTVLVGPTP
VNIIGRNLLTQPGCTLNF
>DQ396398
PQITLWQRPLVTIKIGGQLKEALLDTGADDTVLEDMSLPGRWKPKMIGGIGGFIKVKQYDQIIEICGHRAIGTVLIGPTP
VNIIGRNLLTQLGCTLNF
>DQ487188
PQITLWQRPLVTIKIGGQLKEALLDTGADDTVLEEMNLPGRWKPKMIGGIGGFIKVRQYDQIVEICGHKAIGTVLVGPTP
VNIIGRNLLTQIGCTLNF
>DQ487189
PQITLWQRPLVTIRIGGQLKEALLDTGADDTVLEEMNLPGRWKPKMIGGIGGFIKVRQYDQIVEICGHKAIGTVLVGPTP
VNIIGRNLLTQIGCTLNF
>DQ487190
PQITLWQRPLVTIKIGGQLKEALLDTGEDDTVLEEMNLPGRWKPKMIGGIGGFIKVRQYDQIIEICGHKAIGTVLVGPTP
VNIIGRNLLTQIGCTLNF
>DQ487191
PQITLWQRPLVTIKIGGQLKEALLDTGADDTVLEEMDLPGRWRPKMIGGIGGFIKVRQYEQIVEICGHKAIGTVLVGPTP
VNIIGRNLLTQIGCTLNF
>DQ631416
PQITLWQRPLVPIRIGGQLKEALLDTGADDTVLEDINLPGKWKPKMIGGIGGFIKVKQYDQVIEICGHKAIGTVLVGPTP
VNIIGRNLLTQLGCTLNF
>DQ631417
PQITLWQRPLVTIKIGGQLKEALLDTGADDTVLEDIDLPGRWKPKMIEEIGGFIKVRQYDQIIEICGQKAIGTVLVGPTP
VNIIGRNLLTQIGCTLNF
>DQ631418
PQITLWQRPLVTIRIGGQLKEALLDTGADDTVLEEIDLPGRWKPKMIGGIGGFIKVKQYEQVLEICGHKVIGTVLIGPTP
VNIIGRNLLTQLGCTLNF
>DQ631419
PQITLWQRPLVTIKVGGQLKEALLDTGADDTVLEDMDLPGRWKPKMIGGIGGFIKVRQYDQVIEICGHKAIGTVLVGPTP
VNIIGRNLLTQLGCTLNF
>DQ631420
PQITLWQRPLVTIKIGGQLKEALLDTGADDTVLEEVSLPGRWKPKMIGGIGGFIKVRQYDQIIEICGHKAIGTVLVGPTP
VNIIGRNLLTQIGCTLNF
>DQ631421
PQITLWQRPLVTIKIGGQLKEALLDTGADDTVLEDIDLPGRWKPKMIGGIGGFIKVRQYDQIIEICGHKAIGTVLVGPTP
VNIIGRNLLTQIGCTLNF
>DQ631422
PQITLWQRPLVTIKIGGQLKEALLDTGADDTVLEDIDLPGKWKPKMIGGIGGFIKVRQYDQILEICGHKAIGTVLVGPTP
VNIIGRNLLTQLGCTLNF
>DQ631423
PQITLWQRPLVSVKIGGQLKEALLDTGADDTVLEEMNLPGRWKPKMIGGIGGFIKVRQYDQILEICGHKAIGTVLIGPTP
VNIIGRNLLTQIGCTLNF
>DQ676870
PQITLWQRPLVSIKIGGQLKEALLDTGADDTVLEEMNLPGKWKPKMIGGIGGFIKVRQYDQIIEICGHKAIGTVLIGPTP
VNIIGRNLLTQLGCTLNF
>DQ676874
PQITLWQRPIVTVRVGGQLKEALLDTGADDTVLEEMDLPGRWKPKMIGGIGGFIKVRQYEQIIEIYGHKAIGTVLVGPTP
VNIIGRNLLTQIGCTLNF
>DQ676886
PQITLWQRPLVTVKIGGQLKEALLDTGADDTVLEEMNLPGKWKPKMIGGIGGFIKVRQYEQIVEICGHKAIGTVLVGPTP
VNIIGRNLLTQIGCTLNF
>DQ823362
PQITLWQRPLVTIKIGGQLKEALLDTGADDTVLEEMNLPGRWKPKMIGGIGGFIKVRQYDQIVEICGHKAIGTVLVGPTP
VNIIGRNLLTQIGCTLNF
>DQ823363
PQITLWQRPLVTIKIGGQLKEALLDTGADDTVLEEMHLPGKWKPKMIGGIGGFIKVRQYDQIIEICGHKAIGTVLIGPTP
VNIIGRNLLTQLGCTLNF
>DQ823364
PQITLWQRPLVTIKIGGQLKEALLDTGADDTVLEEMHLPGKWKPKMIGGIGGFIKVRQYDQIIEICGHKAIGTVLIGPTP
VNIIGRNLLTQLGCTLNF
>DQ833405
PQITLWQRPLVTIKIGGQLKEALLDTGADDTVLEDMNLPGRWKPKMIGGIGGFIKVRQYDQIIEICGHKVEGTVLIGPTP
VNIIGRNLLTQLGCTLNF
>DQ833406
PQITLWQRPLVPIKIGGQVKEALLDTGADDTVLEDMNLPGRWKPKMIGGIGGFIKVRQYDQIIEICGHKAVGTVLIGPTP
VNIIGRNLLTQLGCTLNF
>DQ833407
PQITLWQRPLVAIKVGGQLKEALLDTGADDTVLEDMNLPGRWKPKMIGGIGGFIKVRQYDQVIEICGHKAVGTVLIGPTP
VNIIGRNLLTQLGCTLNF
>DQ833408
PQITLWQRPLVTIKIGGQLKEALLDTGADDTVLEEMNLPGRWKPKMIGGIGGFIKVRQYDQIMEICGHKVEGTVLIGPTP
VNIIGRNLLTQLGCTLNF
>DQ833409
PQITLWQRPLVPIRIGGQLKEALLDTGADDTVLEDMNLPGRWKPKMIGGIGGFIKVKQYDQIIEICGHKTVGTVLIGPTP
VNIIGRNLLTQLGCTLNF
>DQ833410
PQITLWQRPLVTIKIGGQLKEALLDTGADDTVLEEMNLPGRWKPKMIRGIGGFIKVRQYEQIIEICGHKAEGTVLIGPTP
VNIIGRNLLTQIGCTLNF
>DQ833411
PQITLWQRPLVTIKIGGQLKEALLDTGADDTVLEDMNLPGRWKPKMIGGIGGFIKVRQYDQIIEICGHKAVGTVLVGPTP
VNIIGRNLLTQLGCTLNF
>DQ833413
PQITHWQRPLVTIKIGGQLKEALLDTGADDTVLEDMNLPGRWKPKMIGGIGGFIKVRQYDQVIEVCGHKTEGTVLIGPTP
VNIIGRNLLTQLGCTLNF
>DQ833414
PQITLWQRPLVTIKIGGQLKEALLDTGADDTVLEEMNLPGRWKPKMIGGIGGFIKVRQYDQIIEICGHKTEGTVLIGPTP
VNIIGRNLLTQLGCTLNF
>DQ833417
PQITLWQRPLVTIKIGGQLKEALLDTGADDTVLEDMNLPGRWKPKMIGGIGGFIKVRQYDQIIEICGHKAVGTVLVGPTP
VNLIGRNLLTQLGCTLNF
>DQ833418
PQITLWQRPLVPIRIGGQLKEALLDTGADDTVLEEMNLPGRWKPKMIGGIGGFIKVRQYDQIIEICGHKAVGTVLIGPTP
VNIIGRNLLTQLGCTLNF
>DQ833420
PQITLWQRPLVTIKIGGQLKEALLDTGADDTVLEEMNLPGRWKPKMIGGIGGFIKVRQYDQIIEICGHKTEGTVLIGPTP
VNIIGRNLLTQLGCTLNF
>DQ833421
PQITLWQRPLVTIKIGGQLKEALLDTGADDTVLEEMNLPGRWKPKMIGGIGGFIKVRQYDQIIEICGHKAVGTVLIGPTP
VNIIGRNLLTQLGCTLNF
>DQ833422
PQITLWQRPLVTIKIGGQLKEALLDTGADDTVLEEMNLPGRWKPKMIGGIGGFIKVKQYDQIIEICGHKAVGTVLIGPTP
VNIIGRNLLTQLGCTLNF
>DQ833423
PQITLWQRPLVTIKIGGQLKEALLDTGADGTVLEDMNLPGRWKPKMIGGIGGFIKVRQYDQIIEICGHKTVGTVLIGPTP
VNIIGRNLLTQLGCTLNF
>DQ833425
PQITLWQRPLVTIKTGGQLKEALLDTGADDTVLEEMNLPGKWKPKMIGGIGGFIKVRQYDQIIEICGHKTEGTVLIGPTP
VNIIGRNLLTQLGCTLNF
>DQ833427
PQITLWQRPLVTIKIGGQLKEALLDTGADDTVLEDMNLPGRWKPKMIGGIGGFIKVKQYDQIIEICGHKTVGTVLIGPTP
VDIIGRNPLTQLGCTLNF
>DQ833428
PQITLWQRPLVPIKIGGQIKEALLDTGADDTVLEDMNLPGRWKPKMIGGIGGFIKVRQYDQIIEICGHKAVGTVLIGPTP
INIIGRNLLTQLGCTLNF
>DQ833430
PQITLWQRPLVTIKIGGQLKEALLDTGADDTVLEDMNLPGRWKPKMIGGIGGFIKVRQYDQIIEICGHKAVGTVLIGPTP
VNIIGRNLLTQLGCTLNF
>DQ833431
PQITLWQRPLVAIKIGGQLKEALLDTGADDTVLEDMNLPGRWKPKMIGGIGGFIKVRQYDQIIEICGHKAVGTVLIGPTP
VNIIGRNLLTQLGCTLNF
>DQ833435
PQITLWQRPLVTIKIGGHLKEALLDTGADDTVLEEMNLPGRWKPKMIGGIGGFIKVRQYDQIIEICGHKTEGTVLIGPTP
VNIIGRNLLTQLGCTLNF
>DQ833436
PQITLWQRPLVSIKIGGQLKEALLDTGADDTVLEEMNLPGRWKPKMIGGIGGFIKVRQYDQIIEICGHKAVGTVLIGPTP
VNIIGRNLLTQLGCTLNF
>DQ837381
PQITLWQRPLVTIKIGGQLKEALLDTGANDTVLEEMSLPGRWKPKMIGGIGGFIKVRQYDQIIEICGHKAIGTVLVGPTP
VNIIGRNLLTQIGCTLNF
>DQ886031
PQITLWQRPLVTIKIGGQLKEALLDTGADDTVVEEMNLPGRWKPKMIGGIGGFIKVRQYDQIIEICGHKAIGTVLVGPTP
VNIIGRNMLTQIGCTLNF
>DQ886032
PQITLWQRPLVTIKVGGQLKEALLDTGADDTVLEEMNLPGRWKPKMIGGIGGFIKVRQYDQVIEICGHKAIGTVLVGPTP
VNIIGRNLLTQIGCTLNF
>DQ886033
PQITLWQRPLVTIKIGGQLKEALLDTGADDTVLEEMNLPGRWKPKMIGGIGGFIKVRQYDQIIEICGHRAIGTVLIGPTP
VNIIRRNLLTQIGCTLNF
>DQ886034
PQITLWQRPLVTIKIEGQLKEALLDTGADDTVLEEMKLSGKWRPKMIGGIGGFIKVRQYDQIIEICGHRAVGTVLVGPTP
VNIIGRNLLTQIGCTLNF
>DQ886035
PQITLWQRPLVEIKIGGQIKEALLDTGADDTVLEEMNLPGRWKPKMIGGIGGFIKVRQYDQIIEICGHKTIGTVLVGPTP
VNIIGRNLLTQIGCTLNF
>DQ886036
PQITLWQRPLVTIKIGGQLKEALLDTGADDTVLEEMTLPGKWKPKMIGGIGGFIKVRQYDNIIEICEHKVIGTVLVGPTP
VNIIGRNLLTQLGCTLNF
>DQ886037
PQITLWQRPLVTIKIGGQLKEALLDTGADDTVLEEIDLPGRWKPKMIGGIGGFIKVRQYDQVVEICGHKAIGTVLVGPTP
VNIIGRNLLTQIGCTLNF
>EF121395
PQITLWQRPLVTVRIGGQLKEALLDTGADDTVLEEMNLPGRWKPKMIGGIGGFIKVRQYDQIIEICGHKAIGTVLVGPTP
VNIIGRNLLTQIGCTLNF
>EF121396
PQITLWQRPLVSIRIGGQIKEALLDTGADDTVLEEMNLPGRWKPKMIGGIGGFIKVRQYDQIIEICGHKAIGTVLVGPTP
VNIIGRNLLTQIGCTLNF
>EF121398
PQITLWQRPLVTVRIGGQLKEALLDTGADDTVLEEMNLPGRWKPKMIGGIGGFIKVRQYDQIIEICGHKAIGTVLVGPTP
VNIIGRNLLTQIGCTLNF
>EF121399
PQITLWQRPLVTVRIGGQIKEALLDTGADDTVLEEMNLPGRWKPKMIGGIGGFIKVRQYDQIIEICGHKAIGTVLVGPTP
VNIIGRNLLTQIGCTLNF
>EF121402
PQITLWQRPLVTVKVGGQIKEALLDTGADDTVLEEMNLPGRWKPKMIGGIGGFIKVRQYDQIIEICGHKAIGTVLVGPTP
VNIIGRNLLTQIGCTLNF
>EF121403
PQITLWQRPLVAVRIGGQLKEALLDTGADDTVLEEMNLPGRWKPKMIGGIGGFIKVRQYDQIIEICGHKAIGTVLVGPTP
VNIIGRNLLTQIGCTLNF
>EF122502
PQITLWQRPLVTIKIGGQVKEALLDTGADDTVLEDMNLPGRWKPKMIGGIGGFIKVRQYDQVIEICGHKVEGTVLIGPTP
VNIIGRNLLTQLGCTLNF
>EF122503
PQITLWQRPLVTIKIGGQLKEALLDTGADDTVLEDMNLPGRWKPKMIGGIGGFIKVRQYDQIIEICGHKAEGTVLIGPTP
VNIIGRNLLTQLGCTLNF
>EF122504
PQITLWQRPLVTIKIGGQLKEALLDTGADDTVLEDMNLPGRWKPKMIGGIGGFIKVKQYDQVIEICGHKVVGTVLIGPTP
VNIIGRNLLTQLGCTLNF
>EF122509
PQITLWQRPLVTIKIGGQLKEALLDTGADDTVLEDMNLPGRWKPKMIGGIGGFIKVRQYDHIIEICGHKAVGTVLIGPTP
VNIIGRNLLTQLGCTLNF
>EF122510
PQITLWQRPLVTIKIGGQLKEALLDTGADDTVLEEMNLPGRWKPKMIGGIGGFIKVRQYDQIIEICGHKAVGTVLIGPTP
VNIIGRNLLTQIGCTLNF
>EF122511
PQITLWQRPLVTIKIGGQLKEALLDTGADDTVLEDMNLPGRWKPKMIGGIGGFIKVRQYDQIIEICGHKAVGTVLIGPTP
VNIIGRNLLTQLGCTLNF
>EF122513
PQITLWQRPLVTIKIGGQLKEALLDTGADDTVLEDMNLPGRWKPKMIGGIGGFIKVRQYDQIIEICGHKAVGTVLIGPTP
VNIIGRNLLTQLGCTLNF
>EF122514
PQITLWQRPLVTIKIGGQLKEALLDTGADDTVLEDMDLPGRWKPKMIGGIGGFIKVKQYDQIIEICGHKAVGTVLIGPTP
VNIIGRNLLTQLGCTLNF
>EF122516
PQITLWQRPLVTIKIGGQLKEALLDTGADDTVLEEMNLPGRWKPKMIGGIGGFIKVRQYDQVIEICGHKTVGTVLIGPTP
VNIIGRNLLTQLGCTLNF
>EF122517
PQITLWQRPLVTIKIGGQLKEALLDTGADDTVLEEMNLPGKWKPKMIGGIGGFIKVRQYDQVIEICGHKAVGTVLIGPTP
VNIIGRNLLTQLGCTLNF
>EF122519
PQITLWQRPLVTIKIGGQLKEALLDTGADDTVLEDMNLPGRWKPKMIGGIGGFIKVRQYDQIIEICGHKAVGTVLIGPTP
VNIIGRNLLTQLGCTLNF
>EF122522
PQITLWQRPLVTIKIGGQIKEALLDTGADDTVLEEMSLPGRWKPKMIGGIGGFIKVRQYDQIIEICGHKAIGTVLIGPTP
VNIIGRNLLTQLGCTLNF
>EF122529
PQITLWQRPLVTIKIGGQLKEALLDTGADDTVLEDMNLPGRWKPKMIGGIGGFIKVRQYDQIIEICGHKTVGTVLIGPTP
VNIIGRNLLTQLGCTLNF
>EF122533
PQITLWQRPIVTIKIGGQLKEALLDTGADDTVLEDMNLPGKWKPKMIGGIGGFIKVRQYDQVMEICGHKAVGTVLIGPTP
VNIIGRNLLTQLGCTLNF
>EF122538
PQITLWQRPLVTIKIGGQLKEALLDTGADDTVLEEINLPGRWKPKMIGGIGGFIKVRQYDQIIEICGHKAVGTVLIGPTP
VNIIGRNLLTQLGCTLNF
>EF122545
PQITLWQRPLVTIKIGGQLKEALLDTGADDTVLEDMNLPGRWKPKMIGGIGGFIKVKQYDQIIEICGHKTEGTVLIGPTP
VNIIGRNLLTQLGCTLNF
>EF122546
PQITLWQRPLVTIKVGGQLKEALLDTGADDTVLEDMNLPGRWKPKMIGGIGGFIKVRQYDQIIEICGHKAVGTVLIGPTP
VNIIGRNLLTQLGCTLNF
>EF122547
PQITLWQRPLVSIKIGEQLKEALLDTGADDTVLEEMSLPGRWKPKMIGGIGGFIKVRQYDQIIEICGHKAIGTVLIGPTP
VNIIGRNLLTQIGCTLNF
>EF122548
PQITLWQRPLVAIKIGGQLKEALLDTGADDTVLEDMNLPGKWKPKMIGGIGGFIKVRQYDQVIEICGHKTVGTVLIGPTP
VNIIGRNLLTQLGCTLNF
>EF122549
PQITLWQRPLVTIKIGGQLKEALLDTGADDTVLEEMNLPGRWKPKMIGGIGGFIKVRQYDQIIEICGHKAVGTVLVGPTP
VNIIGRNLLTQIGCTLSF
