# Supplementary material for: A new ensemble coevolution system for detecting HIV-1 protein coevolution
Source: Biol Direct. 2015 Jan 7;10:1. doi: 10.1186/s13062-014-0031-8 (PMC4332441; doi:10.1186/s13062-014-0031-8)
Supplement: Additional file 3: — Software. The Matlab toolbox and the manual of our ensemble coevolution system are provided. The sequence datasets are also available. [file 13062_2014_31_MOESM3_ESM.zip › EnsembleCoevolutionSystem/CoMap/OutPutCoMapMatrix.m]

function NetworkPair = OutPutCoMapMatrix( DirFile,MappingPosition )
%% DirFile,  the input file of Comap output
%% MappingPosition, the position list selected for the unvaried positions (>60%, check "CoMap_CommandLine.m"
NetworkPair = zeros(3,500); Index = 0;
fid = fopen( DirFile,'r'); 
if fid==-1
    DirFile
    return;
end
tline = fgetl( fid );
while feof( fid ) == 0
    tline = fgetl( fid );
    %% extract out positions
    End1 = find( tline==';',1 );
    End2 = find( tline==']',1 );
    Pos1 = str2num( tline(2:End1-1) );
    Pos2 = str2num( tline(End1+1:End2-1) );
    
    %% extract out p-value
    Local = regexp( tline,'\t','split' );
    
    %% output the results
    Index = Index+1;
    if nargin == 2
       NetworkPair( 1,Index ) = MappingPosition(Pos1);
       NetworkPair( 2,Index ) = MappingPosition(Pos2);
    else
       NetworkPair( 1,Index ) = Pos1;
       NetworkPair( 2,Index ) = Pos2;        
    end
    NetworkPair( 3,Index ) = str2num( Local{2} ); %% return the pearson coefficients.
end
[ ~,Pos ] = sort( NetworkPair(3,1:Index),'ascend' );    
NetworkPair = NetworkPair( :,Pos );
end
