# Supplementary material for: A new ensemble coevolution system for detecting HIV-1 protein coevolution
Source: Biol Direct. 2015 Jan 7;10:1. doi: 10.1186/s13062-014-0031-8 (PMC4332441; doi:10.1186/s13062-014-0031-8)
Supplement: Additional file 3: — Software. The Matlab toolbox and the manual of our ensemble coevolution system are provided. The sequence datasets are also available. [file 13062_2014_31_MOESM3_ESM.zip › EnsembleCoevolutionSystem/LogR/Process_PR_AA_NoGap.post]

1 0 -3.61233
2 0 -4.01259
2 1 -3.99471
3 0 -3.9857
3 1 -3.97299
3 2 -3.87462
4 0 -4.00704
4 1 -3.9872
4 2 -3.88431
4 3 -3.85463
5 0 -4.00694
5 1 -3.98831
5 2 -3.8861
5 3 -3.86335
5 4 -3.87904
6 0 -3.60317
6 1 -3.66297
6 2 -4.06389
6 3 -4.04243
6 4 -4.05625
6 5 -4.05744
7 0 -3.43647
7 1 -3.99752
7 2 -3.89453
7 3 -3.86454
7 4 -3.89019
7 5 -3.88931
7 6 -4.06656
8 0 -3.43647
8 1 -3.99752
8 2 -3.89453
8 3 -3.86454
8 4 -3.89019
8 5 -3.88931
8 6 -4.06656
8 7 -3.3205
9 0 -4.01826
9 1 -4.02287
9 2 -3.62868
9 3 -4.03753
9 4 -3.87974
9 5 -3.91347
9 6 -3.89951
9 7 -3.8883
9 8 -3.8883
10 0 -4.05197
10 1 -4.03729
10 2 -3.93751
10 3 -3.93743
10 4 -3.92175
10 5 -3.92792
10 6 -3.52576
10 7 -3.93177
10 8 -3.93177
10 9 -3.71477
11 0 -3.99233
11 1 -4.03904
11 2 -3.61952
11 3 -4.09304
11 4 -3.82975
11 5 -3.92133
11 6 -4.11291
11 7 -3.83579
11 8 -3.83579
11 9 -3.25586
11 10 -3.98614
12 0 -3.61013
12 1 -3.6743
12 2 -3.94083
12 3 -3.98398
12 4 -3.97655
12 5 -3.85381
12 6 -3.66605
12 7 -3.98601
12 8 -3.98601
12 9 -3.75285
12 10 -4.04102
12 11 -4.29205
13 0 -3.65005
13 1 -3.56782
13 2 -3.9736
13 3 -4.03106
13 4 -4.01221
13 5 -3.87783
13 6 -3.71575
13 7 -4.02132
13 8 -4.02132
13 9 -4.06233
13 10 -4.12779
13 11 -1.8976
13 12 -3.97911
14 0 -4.06278
14 1 -4.0513
14 2 -3.96137
14 3 -3.89876
14 4 -3.93626
14 5 -3.95107
14 6 -4.1218
14 7 -3.94532
14 8 -3.94532
14 9 -3.78641
14 10 -4.07
14 11 -4.87902
14 12 -4.31869
14 13 -3.7265
15 0 -3.63404
15 1 -3.70923
15 2 -3.90117
15 3 -4.10065
15 4 -3.99814
15 5 -4.0209
15 6 -3.70122
15 7 -4.00736
15 8 -4.00736
15 9 -4.21999
15 10 -4.13151
15 11 -4.66099
15 12 -3.63163
15 13 -4.10338
15 14 -3.58442
16 0 -3.98662
16 1 -3.97273
16 2 -3.87364
16 3 -3.87773
16 4 -3.85621
16 5 -3.86341
16 6 -4.04211
16 7 -3.86619
16 8 -3.86619
16 9 -3.94661
16 10 -3.93208
16 11 -4.19324
16 12 -4.0178
16 13 -4.03572
16 14 -3.79835
16 15 -4.07357
17 0 -4.02915
17 1 -4.02638
17 2 -3.93405
17 3 -4.00163
17 4 -3.89244
17 5 -3.91458
17 6 -3.51633
17 7 -3.90175
17 8 -3.90175
17 9 -3.90976
17 10 -3.30084
17 11 -4.73306
17 12 -4.05779
17 13 -4.18878
17 14 -4.00791
17 15 -4.30544
17 16 -3.98025
18 0 -3.56364
18 1 -3.65851
18 2 -3.9095
18 3 -4.03078
18 4 -3.98953
18 5 -4.04077
18 6 -3.6521
18 7 -3.99737
18 8 -3.99737
18 9 -4.50306
18 10 -3.87409
18 11 -1.20403
18 12 -4.10442
18 13 -2.68021
18 14 -3.82387
18 15 -3.97102
18 16 -4.17106
18 17 -4.41337
19 0 -3.58042
19 1 -3.65367
19 2 -4.06172
19 3 -4.11487
19 4 -4.02435
19 5 -4.04415
19 6 -3.27778
19 7 -4.03379
19 8 -4.03379
19 9 -4.1929
19 10 -3.78002
19 11 -4.77392
19 12 -3.72285
19 13 -3.82963
19 14 -3.43681
19 15 -3.62834
19 16 -3.49629
19 17 -3.80708
19 18 -3.80241
20 0 -4.02291
20 1 -3.50221
20 2 -3.90317
20 3 -3.88443
20 4 -3.89455
20 5 -3.89628
20 6 -4.07415
20 7 -3.90478
20 8 -3.90478
20 9 -3.94698
20 10 -3.94744
20 11 -3.83445
20 12 -4.00497
20 13 -4.06054
20 14 -3.97041
20 15 -4.04908
20 16 -3.88351
20 17 -3.94336
20 18 -3.99527
20 19 -4.07114
21 0 -4.00347
21 1 -3.98246
21 2 -3.87885
21 3 -3.84235
21 4 -3.87695
21 5 -3.87456
21 6 -4.05144
21 7 -3.88735
21 8 -3.88735
21 9 -3.84298
21 10 -3.91199
21 11 -3.73648
21 12 -3.96278
21 13 -3.98699
21 14 -3.9181
21 15 -3.97214
21 16 -3.84544
21 17 -3.86699
21 18 -3.93577
21 19 -4.00127
21 20 -3.88914
22 0 -3.54092
22 1 -3.59863
22 2 -3.99817
22 3 -3.96497
22 4 -3.99498
22 5 -3.99342
22 6 -3.58944
22 7 -4.00542
22 8 -4.00542
22 9 -3.9752
22 10 -4.03358
22 11 -3.87415
22 12 -3.58878
22 13 -3.61794
22 14 -4.03579
22 15 -3.60095
22 16 -3.96728
22 17 -3.90304
22 18 -3.50533
22 19 -3.54995
22 20 -4.00853
22 21 -3.99285
23 0 -4.00309
23 1 -3.98212
23 2 -3.87854
23 3 -3.84229
23 4 -3.87655
23 5 -3.87421
23 6 -4.05111
23 7 -3.88695
23 8 -3.88695
23 9 -3.84395
23 10 -3.91184
23 11 -3.73956
23 12 -3.96305
23 13 -3.98759
23 14 -3.91862
23 15 -3.97264
23 16 -3.84532
23 17 -3.8674
23 18 -3.93744
23 19 -4.00164
23 20 -3.88883
23 21 -3.87513
23 22 -3.99243
24 0 -3.59997
24 1 -3.65856
24 2 -4.05876
24 3 -4.03051
24 4 -4.05372
24 5 -4.05333
24 6 -3.07212
24 7 -4.0641
24 8 -4.0641
24 9 -4.05725
24 10 -3.51642
24 11 -4.01997
24 12 -3.65277
24 13 -3.691
24 14 -4.10415
24 15 -3.67566
24 16 -4.03171
24 17 -3.49139
24 18 -3.59899
24 19 -3.25529
24 20 -4.06909
24 21 -4.05046
24 22 -3.58767
24 23 -4.05007
25 0 -4.00347
25 1 -3.98246
25 2 -3.87885
25 3 -3.84235
25 4 -3.87695
25 5 -3.87456
25 6 -4.05144
25 7 -3.88735
25 8 -3.88735
25 9 -3.84298
25 10 -3.91199
25 11 -3.73648
25 12 -3.96278
25 13 -3.98699
25 14 -3.9181
25 15 -3.97214
25 16 -3.84544
25 17 -3.86699
25 18 -3.93577
25 19 -4.00127
25 20 -3.88914
25 21 -3.87559
25 22 -3.99285
25 23 -3.87513
25 24 -4.05046
26 0 -4.00347
26 1 -3.98246
26 2 -3.87885
26 3 -3.84235
26 4 -3.87695
26 5 -3.87456
26 6 -4.05144
26 7 -3.88735
26 8 -3.88735
26 9 -3.84298
26 10 -3.91199
26 11 -3.73648
26 12 -3.96278
26 13 -3.98699
26 14 -3.9181
26 15 -3.97214
26 16 -3.84544
26 17 -3.86699
26 18 -3.93577
26 19 -4.00127
26 20 -3.88914
26 21 -3.87559
26 22 -3.99285
26 23 -3.87513
26 24 -4.05046
26 25 -3.87559
27 0 -3.99469
27 1 -3.97493
27 2 -3.87209
27 3 -3.84281
27 4 -3.86749
27 5 -3.86676
27 6 -4.04397
27 7 -3.87781
27 8 -3.87781
27 9 -3.86963
27 10 -3.90977
27 11 -3.82318
27 12 -3.96531
27 13 -4.00153
27 14 -3.92542
27 15 -3.98727
27 16 -3.84431
27 17 -3.8814
27 18 -3.98061
27 19 -4.01324
27 20 -3.88232
27 21 -3.86449
27 22 -3.98256
27 23 -3.86409
27 24 -4.04135
27 25 -3.86449
27 26 -3.86449
28 0 -3.99984
28 1 -3.98005
28 2 -3.8772
28 3 -3.84775
28 4 -3.87264
28 5 -3.87188
28 6 -4.04909
28 7 -3.88297
28 8 -3.88297
28 9 -3.87388
28 10 -3.91476
28 11 -3.82609
28 12 -3.97001
28 13 -4.00602
28 14 -3.92995
28 15 -3.99189
28 16 -3.84927
28 17 -3.88602
28 18 -3.98443
28 19 -4.0179
28 20 -3.88742
28 21 -3.86968
28 22 -3.98774
28 23 -3.86928
28 24 -4.04651
28 25 -3.86968
28 26 -3.86968
28 27 -3.86028
29 0 -4.00472
29 1 -3.98769
29 2 -3.8865
29 3 -3.87279
29 4 -3.87601
29 5 -3.8789
29 6 -4.05686
29 7 -3.88617
29 8 -3.88617
29 9 -3.95217
29 10 -3.93396
29 11 -3.89478
29 12 -3.93725
29 13 -3.97853
29 14 -3.95986
29 15 -4.04684
29 16 -3.87077
29 17 -3.94144
29 18 -4.10022
29 19 -4.06703
29 20 -3.89659
29 21 -3.86944
29 22 -3.98928
29 23 -3.86917
29 24 -4.05066
29 25 -3.86944
29 26 -3.86944
29 27 -3.86384
29 28 -3.86891
30 0 -4.05976
30 1 -4.03962
30 2 -3.93638
30 3 -3.90505
30 4 -3.93254
30 5 -3.93137
30 6 -3.52747
30 7 -3.94289
30 8 -3.94289
30 9 -3.92306
30 10 -3.39276
30 11 -3.85894
30 12 -4.02452
30 13 -4.05809
30 14 -3.98234
30 15 -4.04487
30 16 -3.90695
30 17 -3.36065
30 18 -4.0284
30 19 -3.70232
30 20 -3.94664
30 21 -3.93
30 22 -4.04807
30 23 -3.92959
30 24 -3.5253
30 25 -3.93
30 26 -3.93
30 27 -3.92014
30 28 -3.92531
30 29 -3.9278
31 0 -4.00347
31 1 -3.98246
31 2 -3.87885
31 3 -3.84235
31 4 -3.87695
31 5 -3.87456
31 6 -4.05144
31 7 -3.88735
31 8 -3.88735
31 9 -3.84298
31 10 -3.91199
31 11 -3.73648
31 12 -3.96278
31 13 -3.98699
31 14 -3.9181
31 15 -3.97214
31 16 -3.84544
31 17 -3.86699
31 18 -3.93577
31 19 -4.00127
31 20 -3.88914
31 21 -3.87559
31 22 -3.99285
31 23 -3.87513
31 24 -4.05046
31 25 -3.87559
31 26 -3.87559
31 27 -3.86449
31 28 -3.86968
31 29 -3.86944
31 30 -3.93
32 0 -4.01617
32 1 -4.00967
32 2 -3.9159
32 3 -3.95964
32 4 -3.88216
32 5 -3.8996
32 6 -4.07954
32 7 -3.89164
32 8 -3.89164
32 9 -3.97974
32 10 -3.99799
32 11 -4.61243
32 12 -3.98599
32 13 -4.31804
32 14 -3.27815
32 15 -4.15076
32 16 -3.94078
32 17 -4.13574
32 18 -4.24055
32 19 -4.19742
32 20 -3.73142
32 21 -3.86133
32 22 -3.98758
32 23 -3.86161
32 24 -4.05906
32 25 -3.86133
32 26 -3.86133
32 27 -3.87092
32 28 -3.87572
32 29 -3.91963
32 30 -3.93022
32 31 -3.86133
33 0 -3.5651
33 1 -3.62723
33 2 -4.02951
33 3 -4.02164
33 4 -4.01674
33 5 -4.02116
33 6 -3.61823
33 7 -4.02691
33 8 -4.02691
33 9 -3.92136
33 10 -4.08079
33 11 -4.02567
33 12 -3.63871
33 13 -3.71426
33 14 -4.1028
33 15 -3.70498
33 16 -4.01823
33 17 -4.10176
33 18 -3.5516
33 19 -3.64489
33 20 -4.03965
33 21 -4.00881
33 22 -3.5485
33 23 -4.00859
33 24 -3.61068
33 25 -4.00881
33 26 -4.00881
33 27 -4.00465
33 28 -4.0097
33 29 -4.0247
33 30 -4.0684
33 31 -4.00881
33 32 -4.07471
34 0 -3.56635
34 1 -3.6865
34 2 -4.07564
34 3 -4.08912
34 4 -4.007
34 5 -4.07576
34 6 -3.61513
34 7 -4.01612
34 8 -4.01612
34 9 -4.47196
34 10 -3.9859
34 11 -4.67396
34 12 -3.59656
34 13 -3.91019
34 14 -4.30618
34 15 -3.99063
34 16 -4.16684
34 17 -3.75215
34 18 -4.13876
34 19 -3.81127
34 20 -4.09942
34 21 -4.06289
34 22 -3.61403
34 23 -4.06258
34 24 -3.60754
34 25 -4.06289
34 26 -4.06289
34 27 -4.06017
34 28 -4.06475
34 29 -3.95027
34 30 -4.05323
34 31 -4.06289
34 32 -4.13258
34 33 -3.62554
35 0 -4.11919
35 1 -4.11531
35 2 -4.02787
35 3 -3.69018
35 4 -3.9867
35 5 -4.01075
35 6 -4.18672
35 7 -3.99549
35 8 -3.99549
35 9 -4.03044
35 10 -4.09932
35 11 -5.30572
35 12 -4.22306
35 13 -4.38996
35 14 -3.47539
35 15 -4.44928
35 16 -3.83172
35 17 -3.9997
35 18 -4.73241
35 19 -2.51292
35 20 -3.98344
35 21 -3.95931
35 22 -4.08285
35 23 -3.96009
35 24 -4.15993
35 25 -3.95931
35 26 -3.95931
35 27 -3.97613
35 28 -3.98056
35 29 -3.9803
35 30 -4.03163
35 31 -3.95931
35 32 -3.96424
35 33 -3.75422
35 34 -3.95251
36 0 -3.97215
36 1 -3.79519
36 2 -3.77632
36 3 -3.47937
36 4 -3.91333
36 5 -3.9128
36 6 -3.61642
36 7 -3.91854
36 8 -3.91854
36 9 -4.8216
36 10 -3.76301
36 11 -6.54978
36 12 -4.8065
36 13 -4.67789
36 14 -4.83421
36 15 -3.54268
36 16 -4.26449
36 17 -4.35126
36 18 -5.948
36 19 -3.76905
36 20 -3.76198
36 21 -3.82401
36 22 -3.88199
36 23 -3.82459
36 24 -3.52791
36 25 -3.82401
36 26 -3.82401
36 27 -3.90777
36 28 -3.82201
36 29 -4.08355
36 30 -3.47041
36 31 -3.82401
36 32 -4.06266
36 33 -4.18823
36 34 -2.74145
36 35 -3.4658
37 0 -4.03533
37 1 -4.01901
37 2 -3.91823
37 3 -3.90872
37 4 -3.90617
37 5 -3.91001
37 6 -4.08825
37 7 -3.91629
37 8 -3.91629
37 9 -3.81222
37 10 -3.96833
37 11 -4.12428
37 12 -4.03452
37 13 -4.10447
37 14 -4.00702
37 15 -4.09279
37 16 -3.90579
37 17 -3.98558
37 18 -4.15146
37 19 -4.11055
37 20 -3.9283
37 21 -3.89867
37 22 -4.01903
37 23 -3.89843
37 24 -4.08113
37 25 -3.89867
37 26 -3.89867
37 27 -3.89405
37 28 -3.89911
37 29 -3.91314
37 30 -3.95777
37 31 -3.89867
37 32 -3.96156
37 33 -3.555
37 34 -4.11125
37 35 -3.75165
37 36 -3.73867
38 0 -4.01495
38 1 -4.01393
38 2 -3.92355
38 3 -3.89979
38 4 -3.87777
38 5 -3.90272
38 6 -3.81426
38 7 -3.88692
38 8 -3.88692
38 9 -4.284
38 10 -3.36068
38 11 -4.64559
38 12 -3.97393
38 13 -4.29718
38 14 -4.10796
38 15 -2.67904
38 16 -3.97175
38 17 -3.63142
38 18 -4.40738
38 19 -4.26312
38 20 -3.93263
38 21 -3.84958
38 22 -3.97955
38 23 -3.85013
38 24 -3.78648
38 25 -3.84958
38 26 -3.84958
38 27 -3.86696
38 28 -3.8715
38 29 -3.68486
38 30 -3.65453
38 31 -3.84958
38 32 -4.02553
38 33 -4.09369
38 34 -4.05202
38 35 -4.17653
38 36 -3.92743
38 37 -3.97891
39 0 -4.01704
39 1 -3.99913
39 2 -3.89736
39 3 -3.87882
39 4 -3.88867
39 5 -3.38827
39 6 -4.06829
39 7 -3.89889
39 8 -3.89889
39 9 -3.82686
39 10 -3.94179
39 11 -3.65107
39 12 -3.94508
39 13 -4.05591
39 14 -3.96548
39 15 -4.04404
39 16 -3.87791
39 17 -3.9382
39 18 -3.81046
39 19 -4.06597
39 20 -3.90749
39 21 -3.88322
39 22 -4.00263
39 23 -3.88291
39 24 -4.06321
39 25 -3.88322
39 26 -3.88322
39 27 -3.87645
39 28 -3.88155
39 29 -3.89081
39 30 -3.94074
39 31 -3.88322
39 32 -3.92005
39 33 -3.14517
39 34 -4.07972
39 35 -4.03204
39 36 -4.04405
39 37 -3.92259
39 38 -3.9276
40 0 -4.02854
40 1 -3.93608
40 2 -3.91458
40 3 -3.99778
40 4 -3.91249
40 5 -3.91519
40 6 -4.07633
40 7 -3.92173
40 8 -3.92173
40 9 -4.20087
40 10 -4.02509
40 11 -4.04617
40 12 -4.14364
40 13 -4.05377
40 14 -4.06805
40 15 -4.31176
40 16 -3.7815
40 17 -3.64747
40 18 -4.26189
40 19 -3.59689
40 20 -3.92382
40 21 -3.90657
40 22 -4.01516
40 23 -3.90693
40 24 -4.0709
40 25 -3.90657
40 26 -3.90657
40 27 -3.90157
40 28 -3.90623
40 29 -3.91012
40 30 -3.95978
40 31 -3.90657
40 32 -3.24128
40 33 -4.07408
40 34 -4.21417
40 35 -4.18907
40 36 -1.84602
40 37 -3.94703
40 38 -4.25801
40 39 -3.91853
41 0 -3.98874
41 1 -3.97173
41 2 -3.8706
41 3 -3.85682
41 4 -3.86005
41 5 -3.863
41 6 -4.04088
41 7 -3.87022
41 8 -3.87022
41 9 -3.90335
41 10 -3.91791
41 11 -3.99973
41 12 -3.95693
41 13 -4.04187
41 14 -3.91862
41 15 -4.02539
41 16 -3.85461
41 17 -3.92508
41 18 -4.06755
41 19 -4.04833
41 20 -3.88071
41 21 -3.85344
41 22 -3.97326
41 23 -3.85318
41 24 -4.03464
41 25 -3.85344
41 26 -3.85344
41 27 -3.84791
41 28 -3.85297
41 29 -3.86487
41 30 -3.9118
41 31 -3.85344
41 32 -3.60468
41 33 -4.00875
41 34 -4.00033
41 35 -4.03712
41 36 -4.06244
41 37 -3.89729
41 38 -3.91355
41 39 -3.87492
41 40 -3.84192
42 0 -3.99756
42 1 -3.98803
42 2 -3.89198
42 3 -3.91936
42 4 -3.86506
42 5 -3.87825
42 6 -4.05767
42 7 -3.87474
42 8 -3.87474
42 9 -4.15854
42 10 -3.96442
42 11 -3.96256
42 12 -4.03852
42 13 -4.08889
42 14 -4.07817
42 15 -4.0861
42 16 -3.90561
42 17 -3.40425
42 18 -3.87554
42 19 -4.14778
42 20 -3.90164
42 21 -3.84842
42 22 -3.97283
42 23 -3.84853
42 24 -4.04141
42 25 -3.84842
42 26 -3.84842
42 27 -3.85355
42 28 -3.85837
42 29 -3.68155
42 30 -3.91431
42 31 -3.84842
42 32 -3.99007
42 33 -4.04493
42 34 -4.28393
42 35 -3.89228
42 36 -3.56122
42 37 -3.35332
42 38 -3.91342
42 39 -3.89621
42 40 -3.79315
42 41 -3.8756
43 0 -4.00347
43 1 -3.98246
43 2 -3.87885
43 3 -3.84235
43 4 -3.87695
43 5 -3.87456
43 6 -4.05144
43 7 -3.88735
43 8 -3.88735
43 9 -3.84298
43 10 -3.91199
43 11 -3.73648
43 12 -3.96278
43 13 -3.98699
43 14 -3.9181
43 15 -3.97214
43 16 -3.84544
43 17 -3.86699
43 18 -3.93577
43 19 -4.00127
43 20 -3.88914
43 21 -3.87559
43 22 -3.99285
43 23 -3.87513
43 24 -4.05046
43 25 -3.87559
43 26 -3.87559
43 27 -3.86449
43 28 -3.86968
43 29 -3.86944
43 30 -3.93
43 31 -3.87559
43 32 -3.86133
43 33 -4.00881
43 34 -4.06289
43 35 -3.95931
43 36 -3.82401
43 37 -3.89867
43 38 -3.84958
43 39 -3.88322
43 40 -3.90657
43 41 -3.85344
43 42 -3.84842
44 0 -3.77821
44 1 -3.26576
44 2 -3.95773
44 3 -3.96812
44 4 -3.93722
44 5 -3.94649
44 6 -3.54311
44 7 -3.94711
44 8 -3.94711
44 9 -3.98081
44 10 -4.01952
44 11 -4.2701
44 12 -3.93223
44 13 -3.98451
44 14 -4.1191
44 15 -3.85748
44 16 -3.95825
44 17 -4.081
44 18 -3.97058
44 19 -3.88261
44 20 -3.38838
44 21 -3.92443
44 22 -3.75711
44 23 -3.92441
44 24 -3.82271
44 25 -3.92443
44 26 -3.92443
44 27 -3.92547
44 28 -3.93038
44 29 -3.74437
44 30 -3.98741
44 31 -3.92443
44 32 -4.03776
44 33 -3.60093
44 34 -3.9984
44 35 -3.41781
44 36 -4.11655
44 37 -3.99283
44 38 -4.07465
44 39 -3.96206
44 40 -4.04271
44 41 -3.6057
44 42 -3.98724
44 43 -3.92443
45 0 -3.98495
45 1 -3.96866
45 2 -3.86798
45 3 -3.85864
45 4 -3.85584
45 5 -3.85976
45 6 -4.03785
45 7 -3.86596
45 8 -3.86596
45 9 -3.95192
45 10 -3.91816
45 11 -3.96621
45 12 -3.97515
45 13 -4.04829
45 14 -3.94323
45 15 -4.0405
45 16 -3.85564
45 17 -3.93567
45 18 -4.09465
45 19 -4.05933
45 20 -3.87802
45 21 -3.84827
45 22 -3.96858
45 23 -3.84804
45 24 -4.03067
45 25 -3.84827
45 26 -3.84827
45 27 -3.84374
45 28 -3.84879
45 29 -3.86294
45 30 -3.90737
45 31 -3.84827
45 32 -3.91057
45 33 -4.00772
45 34 -4.02453
45 35 -4.00849
45 36 -4.10813
45 37 -3.89591
45 38 -3.92798
45 39 -3.8723
45 40 -3.92897
45 41 -3.84707
45 42 -3.88144
45 43 -3.84827
45 44 -3.94197
46 0 -4.05976
46 1 -4.03962
46 2 -3.93638
46 3 -3.90505
46 4 -3.93254
46 5 -3.93137
46 6 -3.52747
46 7 -3.94289
46 8 -3.94289
46 9 -3.92306
46 10 -3.39276
46 11 -3.85894
46 12 -4.02452
46 13 -4.05809
46 14 -3.98234
46 15 -4.04487
46 16 -3.90695
46 17 -3.36065
46 18 -4.0284
46 19 -3.70232
46 20 -3.94664
46 21 -3.93
46 22 -4.04807
46 23 -3.92959
46 24 -3.5253
46 25 -3.93
46 26 -3.93
46 27 -3.92014
46 28 -3.92531
46 29 -3.9278
46 30 -3.40489
46 31 -3.93
46 32 -3.93022
46 33 -4.0684
46 34 -4.05323
46 35 -4.03163
46 36 -3.47041
46 37 -3.95777
46 38 -3.65453
46 39 -3.94074
46 40 -3.95978
46 41 -3.9118
46 42 -3.91431
46 43 -3.93
46 44 -3.98741
46 45 -3.90737
47 0 -3.99761
47 1 -3.98061
47 2 -3.87946
47 3 -3.86602
47 4 -3.86886
47 5 -3.87182
47 6 -4.04978
47 7 -3.87903
47 8 -3.87903
47 9 -3.94647
47 10 -3.92706
47 11 -4.02974
47 12 -3.98551
47 13 -3.97242
47 14 -3.9201
47 15 -3.61928
47 16 -3.86394
47 17 -3.93513
47 18 -4.09516
47 19 -4.06075
47 20 -3.88954
47 21 -3.86224
47 22 -3.98212
47 23 -3.86198
47 24 -4.04354
47 25 -3.86224
47 26 -3.86224
47 27 -3.85671
47 28 -3.86178
47 29 -3.87374
47 30 -3.92064
47 31 -3.86224
47 32 -3.91324
47 33 -4.01774
47 34 -4.07226
47 35 -3.97429
47 36 -3.89665
47 37 -3.90618
47 38 -3.92638
47 39 -3.88377
47 40 -3.90409
47 41 -3.85786
47 42 -3.88649
47 43 -3.86224
47 44 -3.94935
47 45 -3.85598
47 46 -3.92064
48 0 -4.01798
48 1 -4.00124
48 2 -3.90021
48 3 -3.88799
48 4 -3.88912
48 5 -3.89239
48 6 -4.07041
48 7 -3.89928
48 8 -3.89928
48 9 -3.96887
48 10 -3.94855
48 11 -3.96757
48 12 -4.00001
48 13 -4.05197
48 14 -3.96648
48 15 -4.06294
48 16 -3.88556
48 17 -3.95946
48 18 -4.11845
48 19 -4.08371
48 20 -3.91032
48 21 -3.88221
48 22 -4.00221
48 23 -3.88195
48 24 -4.06387
48 25 -3.88221
48 26 -3.88221
48 27 -3.87699
48 28 -3.88205
48 29 -3.89471
48 30 -3.94084
48 31 -3.88221
48 32 -3.93582
48 33 -4.03898
48 34 -4.10735
48 35 -3.75433
48 36 -3.90025
48 37 -3.34743
48 38 -3.95002
48 39 -3.90453
48 40 -3.82775
48 41 -3.87877
48 42 -3.33008
48 43 -3.88221
48 44 -3.81948
48 45 -3.87712
48 46 -3.94084
48 47 -3.52364
49 0 -4.04905
49 1 -4.02897
49 2 -3.92598
49 3 -3.89492
49 4 -3.92197
49 5 -3.92083
49 6 -4.09807
49 7 -3.93231
49 8 -3.93231
49 9 -3.91439
49 10 -3.96253
49 11 -3.63668
49 12 -4.01484
49 13 -3.89242
49 14 -3.97319
49 15 -4.03527
49 16 -3.89671
49 17 -3.93007
49 18 -4.02075
49 19 -4.06226
49 20 -3.93618
49 21 -3.91935
49 22 -4.03727
49 23 -3.91894
49 24 -4.09582
49 25 -3.91935
49 26 -3.91935
49 27 -3.90956
49 28 -3.91473
49 29 -3.9174
49 30 -3.97474
49 31 -3.91935
49 32 -3.92056
49 33 -4.0579
49 34 -4.04368
49 35 -4.02274
49 36 -3.80652
49 37 -3.94742
49 38 -3.91463
49 39 -3.93028
49 40 -3.94988
49 41 -3.9014
49 42 -3.90428
49 43 -3.91935
49 44 -3.9772
49 45 -3.89702
49 46 -3.97474
49 47 -3.91023
49 48 -3.93043
50 0 -4.01083
50 1 -3.99179
50 2 -3.88935
50 3 -3.86404
50 4 -3.88323
50 5 -3.88344
50 6 -4.06085
50 7 -3.89352
50 8 -3.89352
50 9 -3.78756
50 10 -3.92951
50 11 -3.73582
50 12 -3.98349
50 13 -3.94964
50 14 -3.91121
50 15 -4.01542
50 16 -3.86462
50 17 -3.91026
50 18 -4.02314
50 19 -4.04035
50 20 -3.89956
50 21 -3.87932
50 22 -3.99785
50 23 -3.87895
50 24 -4.05731
50 25 -3.87932
50 26 -3.87932
50 27 -3.87092
50 28 -3.87605
50 29 -3.88174
50 30 -3.93567
50 31 -3.87932
50 32 -3.89666
50 33 -4.02337
50 34 -4.08377
50 35 -3.73858
50 36 -3.91378
50 37 -3.91255
50 38 -3.8969
50 39 -3.8937
50 40 -3.91863
50 41 -3.8658
50 42 -3.87707
50 43 -3.87932
50 44 -3.73495
50 45 -3.86222
50 46 -3.93567
50 47 -3.87466
50 48 -3.53093
50 49 -3.92514
51 0 -4.00347
51 1 -3.98246
51 2 -3.87885
51 3 -3.84235
51 4 -3.87695
51 5 -3.87456
51 6 -4.05144
51 7 -3.88735
51 8 -3.88735
51 9 -3.84298
51 10 -3.91199
51 11 -3.73648
51 12 -3.96278
51 13 -3.98699
51 14 -3.9181
51 15 -3.97214
51 16 -3.84544
51 17 -3.86699
51 18 -3.93577
51 19 -4.00127
51 20 -3.88914
51 21 -3.87559
51 22 -3.99285
51 23 -3.87513
51 24 -4.05046
51 25 -3.87559
51 26 -3.87559
51 27 -3.86449
51 28 -3.86968
51 29 -3.86944
51 30 -3.93
51 31 -3.87559
51 32 -3.86133
51 33 -4.00881
51 34 -4.06289
51 35 -3.95931
51 36 -3.82401
51 37 -3.89867
51 38 -3.84958
51 39 -3.88322
51 40 -3.90657
51 41 -3.85344
51 42 -3.84842
51 43 -3.87559
51 44 -3.92443
51 45 -3.84827
51 46 -3.93
51 47 -3.86224
51 48 -3.88221
51 49 -3.91935
51 50 -3.87932
52 0 -4.00347
52 1 -3.98246
52 2 -3.87885
52 3 -3.84235
52 4 -3.87695
52 5 -3.87456
52 6 -4.05144
52 7 -3.88735
52 8 -3.88735
52 9 -3.84298
52 10 -3.91199
52 11 -3.73648
52 12 -3.96278
52 13 -3.98699
52 14 -3.9181
52 15 -3.97214
52 16 -3.84544
52 17 -3.86699
52 18 -3.93577
52 19 -4.00127
52 20 -3.88914
52 21 -3.87559
52 22 -3.99285
52 23 -3.87513
52 24 -4.05046
52 25 -3.87559
52 26 -3.87559
52 27 -3.86449
52 28 -3.86968
52 29 -3.86944
52 30 -3.93
52 31 -3.87559
52 32 -3.86133
52 33 -4.00881
52 34 -4.06289
52 35 -3.95931
52 36 -3.82401
52 37 -3.89867
52 38 -3.84958
52 39 -3.88322
52 40 -3.90657
52 41 -3.85344
52 42 -3.84842
52 43 -3.87559
52 44 -3.92443
52 45 -3.84827
52 46 -3.93
52 47 -3.86224
52 48 -3.88221
52 49 -3.91935
52 50 -3.87932
52 51 -3.87559
53 0 -3.99655
53 1 -3.97686
53 2 -3.87405
53 3 -3.84517
53 4 -3.8693
53 5 -3.86867
53 6 -4.0459
53 7 -3.87962
53 8 -3.87962
53 9 -3.87366
53 10 -3.91199
53 11 -3.82217
53 12 -3.83516
53 13 -4.0017
53 14 -3.927
53 15 -3.99058
53 16 -3.84659
53 17 -3.88454
53 18 -3.9858
53 19 -4.01631
53 20 -3.88428
53 21 -3.86621
53 22 -3.98434
53 23 -3.86582
53 24 -4.04319
53 25 -3.86621
53 26 -3.86621
53 27 -3.85694
53 28 -3.86209
53 29 -3.86587
53 30 -3.92193
53 31 -3.86621
53 32 -3.87384
53 33 -4.00676
53 34 -4.06334
53 35 -3.97984
53 36 -3.91449
53 37 -3.89613
53 38 -3.87033
53 39 -3.87841
53 40 -3.90372
53 41 -3.84994
53 42 -3.8562
53 43 -3.86621
53 44 -3.92791
53 45 -3.84583
53 46 -3.92193
53 47 -3.85874
53 48 -3.87904
53 49 -3.91136
53 50 -3.87279
53 51 -3.86621
53 52 -3.86621
54 0 -4.02067
54 1 -3.68542
54 2 -3.90592
54 3 -3.90444
54 4 -3.8907
54 5 -3.89654
54 6 -4.07512
54 7 -3.90075
54 8 -3.90075
54 9 -4.01213
54 10 -3.96098
54 11 -4.18502
54 12 -3.91391
54 13 -3.79237
54 14 -3.97967
54 15 -4.09481
54 16 -3.89936
54 17 -3.73733
54 18 -4.04182
54 19 -4.11412
54 20 -3.51786
54 21 -3.88127
54 22 -4.00256
54 23 -3.88111
54 24 -4.06605
54 25 -3.88127
54 26 -3.88127
54 27 -3.87872
54 28 -3.88372
54 29 -3.90218
54 30 -3.94183
54 31 -3.88127
54 32 -3.96297
54 33 -4.04863
54 34 -4.01207
54 35 -3.8501
54 36 -3.71662
54 37 -3.43432
54 38 -3.70844
54 39 -3.91022
54 40 -3.96084
54 41 -3.88612
54 42 -3.42952
54 43 -3.88127
54 44 -3.58904
54 45 -3.88617
54 46 -3.94183
54 47 -3.8953
54 48 -3.41482
54 49 -3.93149
54 50 -3.89831
54 51 -3.88127
54 52 -3.88127
54 53 -3.88092
55 0 -3.53999
55 1 -3.59767
55 2 -3.99722
55 3 -3.96382
55 4 -3.99411
55 5 -3.9925
55 6 -3.58847
55 7 -4.00454
55 8 -4.00454
55 9 -3.97321
55 10 -4.0325
55 11 -3.89329
55 12 -3.58734
55 13 -3.6162
55 14 -4.03589
55 15 -3.5993
55 16 -3.96617
55 17 -3.99468
55 18 -3.50271
55 19 -3.54841
55 20 -4.00758
55 21 -3.99202
55 22 -3.52877
55 23 -3.99159
55 24 -3.58675
55 25 -3.99202
55 26 -3.99202
55 27 -3.98168
55 28 -3.98686
55 29 -3.9883
55 30 -4.0472
55 31 -3.99202
55 32 -3.98615
55 33 -3.54744
55 34 -3.61321
55 35 -4.08334
55 36 -3.87787
55 37 -4.01802
55 38 -3.9779
55 39 -4.00168
55 40 -4.01371
55 41 -3.97227
55 42 -3.97153
55 43 -3.99202
55 44 -3.75589
55 45 -3.96756
55 46 -4.0472
55 47 -3.98114
55 48 -4.00122
55 49 -4.03641
55 50 -3.99695
55 51 -3.99202
55 52 -3.99202
55 53 -3.98345
55 54 -4.00149
56 0 -3.47011
56 1 -3.10654
56 2 -3.99753
56 3 -4.0237
56 4 -3.97489
56 5 -3.84776
56 6 -3.66672
56 7 -3.84472
56 8 -3.84472
56 9 -4.36384
56 10 -4.04156
56 11 -4.77084
56 12 -3.90053
56 13 -3.69107
56 14 -4.29286
56 15 -3.85692
56 16 -4.01839
56 17 -3.77519
56 18 -4.10558
56 19 -3.78186
56 20 -3.37487
56 21 -3.95914
56 22 -3.58581
56 23 -3.95945
56 24 -3.6514
56 25 -3.95914
56 26 -3.95914
56 27 -3.96377
56 28 -3.96842
56 29 -3.93443
56 30 -4.02257
56 31 -3.95914
56 32 -4.12414
56 33 -3.64422
56 34 -3.4012
56 35 -4.28189
56 36 -4.27988
56 37 -4.03881
56 38 -3.97817
56 39 -4.00177
56 40 -4.15132
56 41 -3.96234
56 42 -4.09223
56 43 -3.95914
56 44 -3.37898
56 45 -3.98046
56 46 -4.02257
56 47 -3.98924
56 48 -4.00481
56 49 -4.0128
56 50 -3.98348
56 51 -3.95914
56 52 -3.95914
56 53 -3.96673
56 54 -3.64851
56 55 -3.58432
57 0 -3.99413
57 1 -3.97711
57 2 -3.87602
57 3 -3.86231
57 4 -3.86544
57 5 -3.86841
57 6 -4.04628
57 7 -3.87561
57 8 -3.87561
57 9 -3.9091
57 10 -3.92338
57 11 -4.00599
57 12 -4.00056
57 13 -4.03265
57 14 -3.92265
57 15 -3.98508
57 16 -3.86007
57 17 -3.93071
57 18 -4.07813
57 19 -4.05393
57 20 -3.8861
57 21 -3.85882
57 22 -3.97864
57 23 -3.85856
57 24 -4.04003
57 25 -3.85882
57 26 -3.85882
57 27 -3.8533
57 28 -3.85836
57 29 -3.87028
57 30 -3.9172
57 31 -3.85882
57 32 -3.90682
57 33 -4.01418
57 34 -3.99999
57 35 -3.98927
57 36 -3.99427
57 37 -3.90274
57 38 -3.9192
57 39 -3.88033
57 40 -3.94806
57 41 -3.85425
57 42 -3.88111
57 43 -3.85882
57 44 -3.94405
57 45 -3.8525
57 46 -3.9172
57 47 -3.8633
57 48 -3.88419
57 49 -3.90682
57 50 -3.8712
57 51 -3.85882
57 52 -3.85882
57 53 -3.85533
57 54 -3.89156
57 55 -3.97765
57 56 -3.93816
58 0 -3.60667
58 1 -3.66644
58 2 -3.98915
58 3 -3.96755
58 4 -3.98161
58 5 -3.98272
58 6 -3.65729
58 7 -3.99191
58 8 -3.99191
58 9 -4.01789
58 10 -4.03179
58 11 -4.03447
58 12 -3.53638
58 13 -3.71844
58 14 -3.90011
58 15 -3.704
58 16 -3.96727
58 17 -4.02113
58 18 -3.65348
58 19 -3.64834
58 20 -3.99939
58 21 -3.97684
58 22 -3.59296
58 23 -3.9765
58 24 -3.65289
58 25 -3.97684
58 26 -3.97684
58 27 -3.96934
58 28 -3.97445
58 29 -3.98213
58 30 -4.03401
58 31 -3.97684
58 32 -4.00436
58 33 -3.62164
58 34 -3.55397
58 35 -4.10999
58 36 -3.84361
58 37 -4.01345
58 38 -4.00874
58 39 -3.99357
58 40 -4.0006
58 41 -3.96617
58 42 -3.98262
58 43 -3.97684
58 44 -3.83852
58 45 -3.96316
58 46 -4.03401
58 47 -3.97507
58 48 -3.99566
58 49 -4.02343
58 50 -3.98619
58 51 -3.97684
58 52 -3.97684
58 53 -3.97127
58 54 -4.00027
58 55 -3.592
58 56 -3.66976
58 57 -3.97161
59 0 -4.11494
59 1 -4.10292
59 2 -4.00777
59 3 -4.00979
59 4 -3.98549
59 5 -3.9969
59 6 -4.17291
59 7 -3.99511
59 8 -3.99511
59 9 -4.08596
59 10 -4.05982
59 11 -4.61063
59 12 -4.11004
59 13 -4.13991
59 14 -4.11372
59 15 -4.2591
59 16 -3.97941
59 17 -3.58665
59 18 -4.52464
59 19 -4.09828
59 20 -4.01741
59 21 -3.97068
59 22 -4.09217
59 23 -3.97087
59 24 -4.15852
59 25 -3.97068
59 26 -3.97068
59 27 -3.97412
59 28 -3.97891
59 29 -4.00603
59 30 -4.03425
59 31 -3.97068
59 32 -3.95746
59 33 -4.05815
59 34 -3.7943
59 35 -4.35961
59 36 -3.46833
59 37 -4.04693
59 38 -3.77045
59 39 -4.01203
59 40 -3.8679
59 41 -3.97916
59 42 -4.09721
59 43 -3.97068
59 44 -4.06067
59 45 -3.98768
59 46 -4.03425
59 47 -3.9064
59 48 -4.0177
59 49 -3.85273
59 50 -3.90134
59 51 -3.97068
59 52 -3.97068
59 53 -3.97688
59 54 -4.0367
59 55 -4.09081
59 56 -3.35814
59 57 -3.54654
59 58 -3.52206
60 0 -4.00583
60 1 -4.00819
60 2 -3.91982
60 3 -4.01292
60 4 -3.86691
60 5 -3.89633
60 6 -4.07872
60 7 -3.87589
60 8 -3.87589
60 9 -4.46158
60 10 -4.03253
60 11 -4.99316
60 12 -4.20122
60 13 -4.19435
60 14 -4.30732
60 15 -4.38027
60 16 -3.93422
60 17 -4.08526
60 18 -4.69829
60 19 -3.97208
60 20 -3.92883
60 21 -3.83435
60 22 -3.96636
60 23 -3.83507
60 24 -4.04655
60 25 -3.83435
60 26 -3.83435
60 27 -3.85637
60 28 -3.86082
60 29 -3.93165
60 30 -3.9122
60 31 -3.83435
60 32 -4.13077
60 33 -4.0967
60 34 -4.21202
60 35 -4.39023
60 36 -3.86436
60 37 -3.98115
60 38 -4.02057
60 39 -3.92399
60 40 -3.73051
60 41 -3.91231
60 42 -3.86644
60 43 -3.83435
60 44 -3.81852
60 45 -3.91707
60 46 -3.9122
60 47 -3.92585
60 48 -3.9502
60 49 -3.90315
60 50 -3.88892
60 51 -3.83435
60 52 -3.83435
60 53 -3.86001
60 54 -3.99483
60 55 -3.96457
60 56 -3.99344
60 57 -3.65209
60 58 -4.00374
60 59 -1.42552
61 0 -4.09437
61 1 -4.17061
61 2 -4.06893
61 3 -4.12406
61 4 -3.97099
61 5 -3.98298
61 6 -4.15084
61 7 -3.98008
61 8 -3.98008
61 9 -3.89025
61 10 -4.09892
61 11 -4.77778
61 12 -4.38635
61 13 -3.89189
61 14 -3.84528
61 15 -3.07271
61 16 -3.97013
61 17 -4.13957
61 18 -4.80774
61 19 -4.15109
61 20 -4.09009
61 21 -4.04659
61 22 -4.16165
61 23 -4.04712
61 24 -4.22687
61 25 -4.04659
61 26 -4.04659
61 27 -4.05112
61 28 -4.05604
61 29 -4.06372
61 30 -4.10795
61 31 -4.04659
61 32 -4.34305
61 33 -4.22155
61 34 -4.27361
61 35 -3.29916
61 36 -4.60242
61 37 -4.12331
61 38 -3.11818
61 39 -4.08532
61 40 -4.30093
61 41 -4.0264
61 42 -4.23507
61 43 -4.04659
61 44 -4.29526
61 45 -3.7724
61 46 -4.10795
61 47 -4.07
61 48 -4.07902
61 49 -4.09892
61 50 -4.06726
61 51 -4.04659
61 52 -4.04659
61 53 -3.9622
61 54 -4.09265
61 55 -4.16125
61 56 -4.30181
61 57 -4.11261
61 58 -4.07441
61 59 -4.34444
61 60 -4.51366
62 0 -4.33383
62 1 -4.38623
62 2 -3.96209
62 3 -4.67354
62 4 -4.18586
62 5 -4.28413
62 6 -4.45614
62 7 -4.19044
62 8 -4.19044
62 9 -4.60616
62 10 -4.64458
62 11 -7.95914
62 12 -5.08048
62 13 -5.21915
62 14 -4.73057
62 15 -3.13459
62 16 -4.61383
62 17 -5.44347
62 18 -7.50458
62 19 -5.37107
62 20 -4.12414
62 21 -4.08599
62 22 -4.23427
62 23 -4.09015
62 24 -4.3561
62 25 -4.08599
62 26 -4.08599
62 27 -4.11089
62 28 -3.78431
62 29 -4.38329
62 30 -4.20715
62 31 -4.08599
62 32 -4.0027
62 33 -4.18307
62 34 -3.13525
62 35 -6.18028
62 36 -8.07499
62 37 -4.20286
62 38 -5.40812
62 39 -4.12918
62 40 -4.66737
62 41 -4.28713
62 42 -4.41772
62 43 -4.08599
62 44 -4.74282
62 45 -4.33581
62 46 -4.20715
62 47 -4.31014
62 48 -4.33035
62 49 -4.20412
62 50 -4.16217
62 51 -4.08599
62 52 -4.08599
62 53 -4.12028
62 54 -4.35955
62 55 -4.22975
62 56 -4.6267
62 57 -4.30567
62 58 -4.37315
62 59 -4.41662
62 60 -5.34857
62 61 -1.41941
63 0 -4.43615
63 1 -4.43254
63 2 -4.23339
63 3 -4.16627
63 4 -4.30372
63 5 -4.32996
63 6 -4.29636
63 7 -4.31254
63 8 -4.31254
63 9 -4.48736
63 10 -4.4763
63 11 -5.82395
63 12 -4.14227
63 13 -4.86671
63 14 -4.54829
63 15 -4.47084
63 16 -4.41765
63 17 -4.29774
63 18 -5.14124
63 19 -4.67148
63 20 -4.31986
63 21 -4.27418
63 22 -4.40011
63 23 -4.27516
63 24 -4.47709
63 25 -4.27418
63 26 -4.27418
63 27 -4.29377
63 28 -4.30083
63 29 -4.35213
63 30 -4.34777
63 31 -4.27418
63 32 -2.73328
63 33 -4.46671
63 34 -4.84994
63 35 -4.4277
63 36 -5.19542
63 37 -4.41054
63 38 -4.37219
63 39 -4.23701
63 40 -4.70787
63 41 -4.36228
63 42 -4.57849
63 43 -4.27418
63 44 -4.28566
63 45 -4.34365
63 46 -4.34777
63 47 -4.34696
63 48 -4.36081
63 49 -4.12968
63 50 -4.31915
63 51 -4.27418
63 52 -4.27418
63 53 -4.29601
63 54 -4.41382
63 55 -4.39813
63 56 -4.74218
63 57 -4.31596
63 58 -4.42678
63 59 -4.02695
63 60 -4.65303
63 61 -4.45075
63 62 -0.0238085
64 0 -3.99403
64 1 -3.98323
64 2 -3.88768
64 3 -3.90358
64 4 -3.86306
64 5 -3.87532
64 6 -4.05287
64 7 -3.87269
64 8 -3.87269
64 9 -3.86281
64 10 -3.95091
64 11 -4.20789
64 12 -4.00769
64 13 -3.97929
64 14 -3.97244
64 15 -4.0471
64 16 -3.78574
64 17 -4.02171
64 18 -4.27149
64 19 -4.03211
64 20 -3.7583
64 21 -3.8474
64 22 -3.97035
64 23 -3.84754
64 24 -4.03758
64 25 -3.8474
64 26 -3.8474
64 27 -3.8516
64 28 -3.85641
64 29 -3.88744
64 30 -3.91197
64 31 -3.8474
64 32 -3.99573
64 33 -3.57293
64 34 -4.29697
64 35 -4.06306
64 36 -4.14751
64 37 -3.92704
64 38 -4.02819
64 39 -3.3931
64 40 -4.0863
64 41 -3.86614
64 42 -3.96524
64 43 -3.8474
64 44 -3.9323
64 45 -3.87451
64 46 -3.91197
64 47 -3.8809
64 48 -3.90128
64 49 -3.90214
64 50 -3.8737
64 51 -3.8474
64 52 -3.8474
64 53 -3.8543
64 54 -3.91666
64 55 -3.96903
64 56 -4.15352
64 57 -3.81711
64 58 -3.97788
64 59 -4.11014
64 60 -3.86124
64 61 -4.2281
64 62 -3.85163
64 63 -4.41266
65 0 -4.00737
65 1 -3.98831
65 2 -3.88591
65 3 -3.86069
65 4 -3.37759
65 5 -3.87999
65 6 -4.0574
65 7 -3.89005
65 8 -3.89005
65 9 -3.78464
65 10 -3.92615
65 11 -3.88626
65 12 -3.98038
65 13 -4.02451
65 14 -3.94191
65 15 -4.01232
65 16 -3.86125
65 17 -3.90712
65 18 -4.02011
65 19 -4.03707
65 20 -3.8961
65 21 -3.87582
65 22 -3.99436
65 23 -3.87546
65 24 -4.05384
65 25 -3.87582
65 26 -3.87582
65 27 -3.86745
65 28 -3.87258
65 29 -3.87833
65 30 -3.93219
65 31 -3.87582
65 32 -3.89347
65 33 -4.01996
65 34 -3.93827
65 35 -3.99931
65 36 -3.95999
65 37 -3.90911
65 38 -3.89382
65 39 -3.89026
65 40 -3.90692
65 41 -3.86238
65 42 -3.87376
65 43 -3.87582
65 44 -3.94335
65 45 -3.85882
65 46 -3.93219
65 47 -3.87122
65 48 -3.89167
65 49 -3.92167
65 50 -3.8838
65 51 -3.87582
65 52 -3.87582
65 53 -3.86932
65 54 -3.89488
65 55 -3.99346
65 56 -3.9803
65 57 -3.86778
65 58 -3.98274
65 59 -3.99135
65 60 -3.88575
65 61 -4.05186
65 62 -4.16066
65 63 -4.31635
65 64 -3.87046
66 0 -3.96275
66 1 -3.96784
66 2 -3.88111
66 3 -3.99236
66 4 -3.82223
66 5 -3.85506
66 6 -4.03829
66 7 -3.83103
66 8 -3.83103
66 9 -3.58843
66 10 -3.50534
66 11 -4.48395
66 12 -4.17681
66 13 -4.31651
66 14 -4.18899
66 15 -4.33398
66 16 -3.70441
66 17 -4.04338
66 18 -4.38103
66 19 -4.18177
66 20 -3.88984
66 21 -3.78628
66 22 -3.92012
66 23 -3.78708
66 24 -4.00266
66 25 -3.78628
66 26 -3.78628
66 27 -3.81185
66 28 -3.81621
66 29 -3.89556
66 30 -3.86673
66 31 -3.78628
66 32 -3.9393
66 33 -4.06416
66 34 -3.97688
66 35 -4.32616
66 36 -4.21209
66 37 -3.9464
66 38 -4.30139
66 39 -3.88507
66 40 -3.8602
66 41 -3.87811
66 42 -4.06797
66 43 -3.78628
66 44 -4.05781
66 45 -3.8964
66 46 -3.86673
66 47 -3.88971
66 48 -3.91539
66 49 -3.56404
66 50 -3.84662
66 51 -3.78628
66 52 -3.78628
66 53 -3.81563
66 54 -3.9677
66 55 -3.91826
66 56 -4.06518
66 57 -3.76078
66 58 -3.9628
66 59 -3.83679
66 60 -3.90627
66 61 -4.16195
66 62 -5.46514
66 63 -4.62787
66 64 -3.9837
66 65 -3.84365
67 0 -3.99167
67 1 -3.977
67 2 -3.87738
67 3 -3.87725
67 4 -3.86167
67 5 -3.86781
67 6 -4.04632
67 7 -3.87168
67 8 -3.87168
67 9 -3.98018
67 10 -3.93327
67 11 -3.94977
67 12 -4.02108
67 13 -4.01193
67 14 -3.93819
67 15 -4.03697
67 16 -3.87191
67 17 -3.97186
67 18 -4.18056
67 19 -4.08919
67 20 -3.88732
67 21 -3.85191
67 22 -3.97328
67 23 -3.85176
67 24 -4.03695
67 25 -3.85191
67 26 -3.85191
67 27 -3.84969
67 28 -3.85468
67 29 -3.87386
67 30 -3.91267
67 31 -3.85191
67 32 -3.8486
67 33 -4.02047
67 34 -3.85988
67 35 -4.03864
67 36 -3.98361
67 37 -3.90822
67 38 -3.96464
67 39 -3.88167
67 40 -3.97172
67 41 -3.85782
67 42 -3.9041
67 43 -3.85191
67 44 -3.95923
67 45 -3.85808
67 46 -3.91267
67 47 -3.86696
67 48 -3.88843
67 49 -3.90243
67 50 -3.86942
67 51 -3.85191
67 52 -3.85191
67 53 -3.85192
67 54 -3.90078
67 55 -3.9722
67 56 -4.02474
67 57 -3.86327
67 58 -3.97152
67 59 -3.99943
67 60 -3.77811
67 61 -3.66073
67 62 -4.60153
67 63 -4.41319
67 64 -3.8907
67 65 -3.86607
67 66 -3.94547
68 0 -4.01446
68 1 -4.02862
68 2 -3.39699
68 3 -3.40196
68 4 -3.87017
68 5 -3.91634
68 6 -3.71694
68 7 -3.87824
68 8 -3.87824
68 9 -3.4301
68 10 -3.94606
68 11 -4.01328
68 12 -4.36002
68 13 -4.18769
68 14 -4.42954
68 15 -3.81924
68 16 -4.05232
68 17 -4.22936
68 18 -5.24387
68 19 -4.55467
68 20 -3.65323
68 21 -3.82117
68 22 -3.95995
68 23 -3.82253
68 24 -4.05129
68 25 -3.82117
68 26 -3.82117
68 27 -3.86072
68 28 -3.86472
68 29 -3.82308
68 30 -3.91081
68 31 -3.82117
68 32 -4.18343
68 33 -4.14849
68 34 -4.25725
68 35 -4.58332
68 36 -4.56768
68 37 -3.68482
68 38 -3.85278
68 39 -3.95334
68 40 -4.00816
68 41 -3.86764
68 42 -4.25054
68 43 -3.82117
68 44 -4.11319
68 45 -3.98
68 46 -3.91081
68 47 -3.81783
68 48 -3.90366
68 49 -3.32873
68 50 -3.90179
68 51 -3.82117
68 52 -3.82117
68 53 -3.86541
68 54 -4.05724
68 55 -3.95763
68 56 -4.43194
68 57 -3.69935
68 58 -4.02379
68 59 -4.05387
68 60 -4.58366
68 61 -4.1642
68 62 -6.25748
68 63 -4.22777
68 64 -3.97295
68 65 -3.89907
68 66 -3.61121
68 67 -4.03828
69 0 -3.51588
69 1 -3.59575
69 2 -4.00711
69 3 -3.86093
69 4 -3.95483
69 5 -3.98399
69 6 -3.58785
69 7 -3.96379
69 8 -3.96379
69 9 -4.18815
69 10 -4.11641
69 11 -4.4162
69 12 -3.77884
69 13 -3.39802
69 14 -4.31322
69 15 -3.96194
69 16 -4.06317
69 17 -4.36786
69 18 -3.26267
69 19 -3.83344
69 20 -4.016
69 21 -3.92256
69 22 -3.47705
69 23 -3.92328
69 24 -3.55608
69 25 -3.92256
69 26 -3.92256
69 27 -3.94433
69 28 -3.94879
69 29 -4.01843
69 30 -3.99996
69 31 -3.92256
69 32 -4.18632
69 33 -3.60456
69 34 -3.78908
69 35 -4.38344
69 36 -4.25117
69 37 -4.06808
69 38 -4.32823
69 39 -4.01123
69 40 -3.91289
69 41 -3.99757
69 42 -4.04277
69 43 -3.92256
69 44 -3.87184
69 45 -4.01626
69 46 -3.99996
69 47 -4.01252
69 48 -4.03615
69 49 -3.99075
69 50 -3.97627
69 51 -3.92256
69 52 -3.92256
69 53 -3.94798
69 54 -4.07859
69 55 -3.47523
69 56 -3.82337
69 57 -4.00321
69 58 -3.59059
69 59 -4.28054
69 60 -4.43642
69 61 -4.29555
69 62 -3.33755
69 63 -4.60347
69 64 -3.82116
69 65 -3.97324
69 66 -4.12138
69 67 -4.05578
69 68 -3.86065
70 0 -4.54272
70 1 -4.61419
70 2 -4.61286
70 3 -4.52264
70 4 -4.40781
70 5 -4.42776
70 6 -4.40163
70 7 -4.58649
70 8 -4.58649
70 9 -4.9489
70 10 -4.44664
70 11 -5.29246
70 12 -4.61692
70 13 -4.96238
70 14 -3.15951
70 15 -4.68067
70 16 -4.51359
70 17 -4.09469
70 18 -5.11963
70 19 -4.80779
70 20 -4.62204
70 21 -4.55275
70 22 -4.51115
70 23 -4.55333
70 24 -4.3787
70 25 -4.55275
70 26 -4.55275
70 27 -4.56534
70 28 -4.57033
70 29 -4.22598
70 30 -4.41618
70 31 -4.55275
70 32 -4.64358
70 33 -4.60162
70 34 -4.02859
70 35 -4.57079
70 36 -5.05358
70 37 -4.45941
70 38 -4.02593
70 39 -4.61753
70 40 -4.78629
70 41 -4.5333
70 42 -4.39999
70 43 -4.55275
70 44 -4.71892
70 45 -4.60511
70 46 -4.41618
70 47 -4.60942
70 48 -4.55839
70 49 -4.61947
70 50 -4.59045
70 51 -4.55275
70 52 -4.55275
70 53 -4.56878
70 54 -4.61901
70 55 -4.50945
70 56 -4.17961
70 57 -4.58714
70 58 -4.60785
70 59 -4.49969
70 60 -4.96342
70 61 -3.62063
70 62 -4.26935
70 63 -3.56948
70 64 -4.33849
70 65 -4.24891
70 66 -4.61721
70 67 -3.66509
70 68 -5.10296
70 69 -4.65335
71 0 -4.27314
71 1 -4.49456
71 2 -4.46922
71 3 -4.65867
71 4 -4.15088
71 5 -4.30863
71 6 -4.25538
71 7 -4.26605
71 8 -4.26605
71 9 -5.20811
71 10 -4.17981
71 11 -6.06761
71 12 -4.45075
71 13 -4.95442
71 14 -4.70887
71 15 -4.29754
71 16 -4.55594
71 17 -4.52222
71 18 -5.55831
71 19 -4.83255
71 20 -4.4271
71 21 -4.3335
71 22 -4.34403
71 23 -4.33529
71 24 -4.20322
71 25 -4.3335
71 26 -4.3335
71 27 -4.37743
71 28 -4.38157
71 29 -4.2345
71 30 -4.18997
71 31 -4.3335
71 32 -4.74489
71 33 -4.39322
71 34 -3.6879
71 35 -5.21923
71 36 -4.74626
71 37 -4.34237
71 38 -4.85306
71 39 -4.47344
71 40 -4.86075
71 41 -4.48932
71 42 -4.74506
71 43 -4.3335
71 44 -4.53719
71 45 -4.48411
71 46 -4.18997
71 47 -4.32825
71 48 -4.5159
71 49 -3.96794
71 50 -4.36745
71 51 -4.3335
71 52 -4.3335
71 53 -4.38283
71 54 -4.60671
71 55 -4.34133
71 56 -4.6931
71 57 -4.36382
71 58 -4.48894
71 59 -4.68468
71 60 -4.12319
71 61 -5.07011
71 62 -2.55673
71 63 -4.95054
71 64 -4.68549
71 65 -4.12975
71 66 -4.65471
71 67 -4.5377
71 68 -5.346
71 69 -5.255
71 70 -1.73721
72 0 -4.00347
72 1 -3.98246
72 2 -3.87885
72 3 -3.84235
72 4 -3.87695
72 5 -3.87456
72 6 -4.05144
72 7 -3.88735
72 8 -3.88735
72 9 -3.84298
72 10 -3.91199
72 11 -3.73648
72 12 -3.96278
72 13 -3.98699
72 14 -3.9181
72 15 -3.97214
72 16 -3.84544
72 17 -3.86699
72 18 -3.93577
72 19 -4.00127
72 20 -3.88914
72 21 -3.87559
72 22 -3.99285
72 23 -3.87513
72 24 -4.05046
72 25 -3.87559
72 26 -3.87559
72 27 -3.86449
72 28 -3.86968
72 29 -3.86944
72 30 -3.93
72 31 -3.87559
72 32 -3.86133
72 33 -4.00881
72 34 -4.06289
72 35 -3.95931
72 36 -3.82401
72 37 -3.89867
72 38 -3.84958
72 39 -3.88322
72 40 -3.90657
72 41 -3.85344
72 42 -3.84842
72 43 -3.87559
72 44 -3.92443
72 45 -3.84827
72 46 -3.93
72 47 -3.86224
72 48 -3.88221
72 49 -3.91935
72 50 -3.87932
72 51 -3.87559
72 52 -3.87559
72 53 -3.86621
72 54 -3.88127
72 55 -3.99202
72 56 -3.95914
72 57 -3.85882
72 58 -3.97684
72 59 -3.97068
72 60 -3.83435
72 61 -4.04659
72 62 -4.08599
72 63 -4.27418
72 64 -3.8474
72 65 -3.87582
72 66 -3.78628
72 67 -3.85191
72 68 -3.82117
72 69 -3.92256
72 70 -4.55275
72 71 -4.3335
73 0 -3.99048
73 1 -3.97464
73 2 -3.87427
73 3 -3.8674
73 4 -3.86113
73 5 -3.86568
73 6 -4.04388
73 7 -3.87123
73 8 -3.87123
73 9 -3.9617
73 10 -3.92593
73 11 -4.0477
73 12 -3.96907
73 13 -3.89474
73 14 -3.58344
73 15 -3.86473
73 16 -3.86368
73 17 -3.94903
73 18 -4.12068
73 19 -4.06998
73 20 -3.88428
73 21 -3.85295
73 22 -3.97355
73 23 -3.85274
73 24 -4.03608
73 25 -3.85295
73 26 -3.85295
73 27 -3.84907
73 28 -3.8541
73 29 -3.86963
73 30 -3.9125
73 31 -3.85295
73 32 -3.92062
73 33 -4.01491
73 34 -4.12922
73 35 -4.02361
73 36 -4.02703
73 37 -3.90301
73 38 -3.94047
73 39 -3.87858
73 40 -3.88643
73 41 -3.85365
73 42 -3.89063
73 43 -3.85295
73 44 -3.94965
73 45 -3.55746
73 46 -3.9125
73 47 -3.86271
73 48 -3.88391
73 49 -3.90216
73 50 -3.86789
73 51 -3.85295
73 52 -3.85295
73 53 -3.8512
73 54 -3.89381
73 55 -3.97251
73 56 -4.00819
73 57 -3.85908
73 58 -3.96914
73 59 -3.99241
73 60 -3.94355
73 61 -3.40361
73 62 -4.37902
73 63 -4.35457
73 64 -3.88018
73 65 -3.86449
73 66 -3.91272
73 67 -3.86586
73 68 -3.99582
73 69 -4.0285
73 70 -4.56776
73 71 -4.49806
73 72 -3.85295
74 0 -4.01502
74 1 -4.00248
74 2 -3.90416
74 3 -3.91612
74 4 -3.88382
74 5 -3.89279
74 6 -4.07192
74 7 -3.89371
74 8 -3.89371
74 9 -4.0566
74 10 -3.96757
74 11 -4.22338
74 12 -4.05096
74 13 -3.8159
74 14 -3.99917
74 15 -4.13081
74 16 -3.90793
74 17 -4.03393
74 18 -4.26695
74 19 -4.14568
74 20 -3.91398
74 21 -3.87129
74 22 -3.99406
74 23 -3.87124
74 24 -4.05977
74 25 -3.87129
74 26 -3.87129
74 27 -3.87201
74 28 -3.87694
74 29 -3.90253
74 30 -3.93416
74 31 -3.87129
74 32 -3.99039
74 33 -4.0516
74 34 -4.18795
74 35 -4.14381
74 36 -3.81011
74 37 -3.93861
74 38 -4.03004
74 39 -3.9084
74 40 -4.00124
74 41 -3.88649
74 42 -3.94984
74 43 -3.87129
74 44 -3.99803
74 45 -3.56876
74 46 -3.93416
74 47 -3.89576
74 48 -3.91774
74 49 -3.48215
74 50 -3.89337
74 51 -3.87129
74 52 -3.87129
74 53 -3.87439
74 54 -3.93451
74 55 -3.9929
74 56 -4.0155
74 57 -3.89201
74 58 -3.55476
74 59 -3.54358
74 60 -4.04575
74 61 -4.1087
74 62 -4.75122
74 63 -4.14073
74 64 -3.89818
74 65 -3.89004
74 66 -3.87045
74 67 -3.90741
74 68 -3.6569
74 69 -4.07642
74 70 -4.66894
74 71 -4.3732
74 72 -3.87129
74 73 -3.89734
75 0 -4.0075
75 1 -3.98767
75 2 -3.88476
75 3 -3.85507
75 4 -3.88029
75 5 -3.87947
75 6 -4.05672
75 7 -3.89062
75 8 -3.89062
75 9 -3.88014
75 10 -3.92219
75 11 -3.83121
75 12 -3.97693
75 13 -4.01287
75 14 -3.93666
75 15 -3.99861
75 16 -3.85662
75 17 -3.89284
75 18 -3.53398
75 19 -4.02482
75 20 -3.89499
75 21 -3.87738
75 22 -3.99545
75 23 -3.87698
75 24 -4.0542
75 25 -3.87738
75 26 -3.87738
75 27 -3.86792
75 28 -3.87308
75 29 -3.87642
75 30 -3.93298
75 31 -3.87738
75 32 -3.61067
75 33 -4.0172
75 34 -4.07141
75 35 -3.98702
75 36 -3.64974
75 37 -3.90659
75 38 -3.87819
75 39 -3.88911
75 40 -3.9132
75 41 -3.86048
75 42 -3.86552
75 43 -3.87738
75 44 -3.93765
75 45 -3.85626
75 46 -3.93298
75 47 -3.86929
75 48 -3.88955
75 49 -3.92239
75 50 -3.88366
75 51 -3.87738
75 52 -3.87738
75 53 -3.86973
75 54 -3.89114
75 55 -3.99458
75 56 -3.97531
75 57 -3.86587
75 58 -3.98207
75 59 -3.98596
75 60 -3.86736
75 61 -4.06236
75 62 -4.0495
75 63 -4.30504
75 64 -3.86348
75 65 -3.88018
75 66 -3.82264
75 67 -3.86207
75 68 -3.87056
75 69 -3.95534
75 70 -4.577
75 71 -4.38698
75 72 -3.87738
75 73 -3.86155
75 74 -3.88424
76 0 -4.59014
76 1 -4.6783
76 2 -4.41326
76 3 -4.50065
76 4 -4.52487
76 5 -4.51451
76 6 -4.63025
76 7 -4.53401
76 8 -4.53401
76 9 -4.53024
76 10 -4.51498
76 11 -4.73974
76 12 -4.85829
76 13 -4.62155
76 14 -2.5315
76 15 -4.69122
76 16 -4.59949
76 17 -4.58946
76 18 -4.80952
76 19 -4.63107
76 20 -4.55696
76 21 -4.57451
76 22 -4.63251
76 23 -4.57462
76 24 -4.63741
76 25 -4.57451
76 26 -4.57451
76 27 -4.55649
76 28 -4.56169
76 29 -4.46953
76 30 -4.57488
76 31 -4.57451
76 32 -4.36235
76 33 -4.65512
76 34 -4.99618
76 35 -1.63143
76 36 -5.10582
76 37 -4.48125
76 38 -4.73707
76 39 -4.50766
76 40 -4.67109
76 41 -4.60839
76 42 -4.68141
76 43 -4.57451
76 44 -4.7531
76 45 -4.55633
76 46 -4.57488
76 47 -4.55079
76 48 -4.59917
76 49 -4.05654
76 50 -4.58968
76 51 -4.57451
76 52 -4.57451
76 53 -4.55864
76 54 -4.48008
76 55 -4.63122
76 56 -4.92394
76 57 -4.57928
76 58 -4.67177
76 59 -4.74602
76 60 -4.78706
76 61 -5.035
76 62 -5.0166
76 63 -5.40335
76 64 -4.47558
76 65 -4.4645
76 66 -4.03941
76 67 -4.6281
76 68 -4.29281
76 69 -4.92923
76 70 -4.37875
76 71 -0.349725
76 72 -4.57451
76 73 -4.53587
76 74 -4.09588
76 75 -4.56869
77 0 -4.01315
77 1 -3.99406
77 2 -3.89163
77 3 -3.86624
77 4 -3.88553
77 5 -3.88571
77 6 -4.06315
77 7 -3.89582
77 8 -3.89582
77 9 -3.90503
77 10 -3.93173
77 11 -3.74445
77 12 -3.98557
77 13 -3.95173
77 14 -3.91318
77 15 -4.01747
77 16 -3.86681
77 17 -3.91228
77 18 -3.83352
77 19 -4.04232
77 20 -3.90181
77 21 -3.88163
77 22 -4.00019
77 23 -3.88127
77 24 -4.05963
77 25 -3.88163
77 26 -3.88163
77 27 -3.87321
77 28 -3.87835
77 29 -3.88399
77 30 -3.93796
77 31 -3.88163
77 32 -3.89874
77 33 -4.02563
77 34 -4.07113
77 35 -4.00403
77 36 -3.96286
77 37 -3.91475
77 38 -3.8989
77 39 -3.89598
77 40 -3.92061
77 41 -3.86804
77 42 -3.87917
77 43 -3.88163
77 44 -3.94886
77 45 -3.86446
77 46 -3.93796
77 47 -3.45266
77 48 -3.89736
77 49 -3.92745
77 50 -3.88954
77 51 -3.88163
77 52 -3.88163
77 53 -3.87508
77 54 -3.90048
77 55 -3.99928
77 56 -3.98552
77 57 -3.87345
77 58 -3.98848
77 59 -3.9967
77 60 -3.89073
77 61 -4.05683
77 62 -4.15828
77 63 -4.3211
77 64 -3.73689
77 65 -3.88608
77 66 -3.84854
77 67 -3.87163
77 68 -3.75462
77 69 -3.67152
77 70 -4.46231
77 71 -4.41889
77 72 -3.88163
77 73 -3.87012
77 74 -3.89555
77 75 -3.88597
77 76 -4.59183
78 0 -3.66812
78 1 -3.73686
78 2 -4.02848
78 3 -4.05853
78 4 -4.00133
78 5 -3.54819
78 6 -3.26404
78 7 -4.01108
78 8 -4.01108
78 9 -3.73928
78 10 -3.63729
78 11 -4.49991
78 12 -3.77518
78 13 -3.88051
78 14 -4.18353
78 15 -3.8667
78 16 -4.04643
78 17 -3.74586
78 18 -3.98113
78 19 -3.59906
78 20 -4.03818
78 21 -3.98469
78 22 -3.64346
78 23 -3.98478
78 24 -3.24791
78 25 -3.98469
78 26 -3.98469
78 27 -3.98973
78 28 -3.99458
78 29 -4.02974
78 30 -3.58459
78 31 -3.98469
78 32 -4.15647
78 33 -3.7162
78 34 -3.22
78 35 -4.13351
78 36 -3.92099
78 37 -4.0683
78 38 -3.89189
78 39 -4.03277
78 40 -4.10139
78 41 -4.01384
78 42 -4.10441
78 43 -3.98469
78 44 -3.96746
78 45 -4.01836
78 46 -3.58459
78 47 -4.02309
78 48 -4.04589
78 49 -4.04081
78 50 -4.01354
78 51 -3.98469
78 52 -3.98469
78 53 -3.99235
78 54 -4.06946
78 55 -3.64215
78 56 -3.70871
78 57 -4.01935
78 58 -3.73145
78 59 -4.11787
78 60 -4.1423
78 61 -4.06372
78 62 -4.73264
78 63 -4.31726
78 64 -4.08543
78 65 -4.0103
78 66 -4.23171
78 67 -4.04316
78 68 -3.95448
78 69 -3.86137
78 70 -3.86194
78 71 -4.08947
78 72 -3.98469
78 73 -4.02883
78 74 -4.08978
78 75 -4.00175
78 76 -4.34031
78 77 -4.01569
79 0 -4.00347
79 1 -3.98246
79 2 -3.87885
79 3 -3.84235
79 4 -3.87695
79 5 -3.87456
79 6 -4.05144
79 7 -3.88735
79 8 -3.88735
79 9 -3.84298
79 10 -3.91199
79 11 -3.73648
79 12 -3.96278
79 13 -3.98699
79 14 -3.9181
79 15 -3.97214
79 16 -3.84544
79 17 -3.86699
79 18 -3.93577
79 19 -4.00127
79 20 -3.88914
79 21 -3.87559
79 22 -3.99285
79 23 -3.87513
79 24 -4.05046
79 25 -3.87559
79 26 -3.87559
79 27 -3.86449
79 28 -3.86968
79 29 -3.86944
79 30 -3.93
79 31 -3.87559
79 32 -3.86133
79 33 -4.00881
79 34 -4.06289
79 35 -3.95931
79 36 -3.82401
79 37 -3.89867
79 38 -3.84958
79 39 -3.88322
79 40 -3.90657
79 41 -3.85344
79 42 -3.84842
79 43 -3.87559
79 44 -3.92443
79 45 -3.84827
79 46 -3.93
79 47 -3.86224
79 48 -3.88221
79 49 -3.91935
79 50 -3.87932
79 51 -3.87559
79 52 -3.87559
79 53 -3.86621
79 54 -3.88127
79 55 -3.99202
79 56 -3.95914
79 57 -3.85882
79 58 -3.97684
79 59 -3.97068
79 60 -3.83435
79 61 -4.04659
79 62 -4.08599
79 63 -4.27418
79 64 -3.8474
79 65 -3.87582
79 66 -3.78628
79 67 -3.85191
79 68 -3.82117
79 69 -3.92256
79 70 -4.55275
79 71 -4.3335
79 72 -3.87559
79 73 -3.85295
79 74 -3.87129
79 75 -3.87738
79 76 -4.57451
79 77 -3.88163
79 78 -3.98469
80 0 -4.00347
80 1 -3.98246
80 2 -3.87885
80 3 -3.84235
80 4 -3.87695
80 5 -3.87456
80 6 -4.05144
80 7 -3.88735
80 8 -3.88735
80 9 -3.84298
80 10 -3.91199
80 11 -3.73648
80 12 -3.96278
80 13 -3.98699
80 14 -3.9181
80 15 -3.97214
80 16 -3.84544
80 17 -3.86699
80 18 -3.93577
80 19 -4.00127
80 20 -3.88914
80 21 -3.87559
80 22 -3.99285
80 23 -3.87513
80 24 -4.05046
80 25 -3.87559
80 26 -3.87559
80 27 -3.86449
80 28 -3.86968
80 29 -3.86944
80 30 -3.93
80 31 -3.87559
80 32 -3.86133
80 33 -4.00881
80 34 -4.06289
80 35 -3.95931
80 36 -3.82401
80 37 -3.89867
80 38 -3.84958
80 39 -3.88322
80 40 -3.90657
80 41 -3.85344
80 42 -3.84842
80 43 -3.87559
80 44 -3.92443
80 45 -3.84827
80 46 -3.93
80 47 -3.86224
80 48 -3.88221
80 49 -3.91935
80 50 -3.87932
80 51 -3.87559
80 52 -3.87559
80 53 -3.86621
80 54 -3.88127
80 55 -3.99202
80 56 -3.95914
80 57 -3.85882
80 58 -3.97684
80 59 -3.97068
80 60 -3.83435
80 61 -4.04659
80 62 -4.08599
80 63 -4.27418
80 64 -3.8474
80 65 -3.87582
80 66 -3.78628
80 67 -3.85191
80 68 -3.82117
80 69 -3.92256
80 70 -4.55275
80 71 -4.3335
80 72 -3.87559
80 73 -3.85295
80 74 -3.87129
80 75 -3.87738
80 76 -4.57451
80 77 -3.88163
80 78 -3.98469
80 79 -3.87559
81 0 -3.7012
81 1 -3.98287
81 2 -3.88435
81 3 -3.76516
81 4 -3.86603
81 5 -3.87391
81 6 -4.05227
81 7 -3.58114
81 8 -3.58114
81 9 -3.93134
81 10 -3.94262
81 11 -3.93609
81 12 -3.81016
81 13 -4.09724
81 14 -3.88057
81 15 -4.10231
81 16 -3.88072
81 17 -3.99129
81 18 -4.06192
81 19 -4.04969
81 20 -3.89418
81 21 -3.85459
81 22 -3.97649
81 23 -3.85451
81 24 -4.04121
81 25 -3.85459
81 26 -3.85459
81 27 -3.8542
81 28 -3.85914
81 29 -3.88177
81 30 -3.91646
81 31 -3.85459
81 32 -3.93464
81 33 -4.02914
81 34 -3.5768
81 35 -4.15209
81 36 -3.79175
81 37 -3.91756
81 38 -3.80929
81 39 -3.8886
81 40 -4.03397
81 41 -3.86439
81 42 -3.90285
81 43 -3.85459
81 44 -3.95743
81 45 -3.86683
81 46 -3.91646
81 47 -3.87498
81 48 -3.89621
81 49 -3.90629
81 50 -3.87464
81 51 -3.85459
81 52 -3.85459
81 53 -3.85655
81 54 -3.90965
81 55 -3.97534
81 56 -4.01517
81 57 -3.86986
81 58 -3.97744
81 59 -3.91346
81 60 -3.9058
81 61 -4.11632
81 62 -4.44816
81 63 -4.34424
81 64 -3.92589
81 65 -3.87131
81 66 -3.9631
81 67 -3.88244
81 68 -4.04265
81 69 -4.04707
81 70 -4.55464
81 71 -4.45345
81 72 -3.85459
81 73 -3.87413
81 74 -3.91891
81 75 -3.86646
81 76 -4.68801
81 77 -3.87683
81 78 -4.05964
81 79 -3.85459
81 80 -3.85459
82 0 -3.68315
82 1 -3.74215
82 2 -4.02812
82 3 -4.00176
82 4 -4.02232
82 5 -4.02238
82 6 -3.23226
82 7 -4.03266
82 8 -4.03266
82 9 -4.03184
82 10 -3.6013
82 11 -4.00685
82 12 -3.73213
82 13 -3.77545
82 14 -4.06789
82 15 -3.76332
82 16 -4.00252
82 17 -3.58056
82 18 -3.68993
82 19 -3.42027
82 20 -4.03838
82 21 -4.0186
82 22 -3.67041
82 23 -4.01823
82 24 -3.22891
82 25 -4.0186
82 26 -4.0186
82 27 -4.00998
82 28 -4.01512
82 29 -4.02033
82 30 -3.60816
82 31 -4.0186
82 32 -4.03184
82 33 -3.69514
82 34 -3.61132
82 35 -4.12775
82 36 -3.69169
82 37 -4.05106
82 38 -3.87586
82 39 -4.03252
82 40 -4.02435
82 41 -4.00426
82 42 -4.01334
82 43 -4.0186
82 44 -3.90827
82 45 -4.00063
82 46 -3.60816
82 47 -4.01322
82 48 -4.03359
82 49 -4.06431
82 50 -4.02619
82 51 -4.0186
82 52 -4.0186
82 53 -4.01184
82 54 -4.03643
82 55 -3.66947
82 56 -3.67086
82 57 -4.00966
82 58 -3.73651
82 59 -4.12626
82 60 -4.02205
82 61 -4.18641
82 62 -4.32105
82 63 -4.44029
82 64 -4.00789
82 65 -4.02274
82 66 -3.98009
82 67 -4.00749
82 68 -4.02991
82 69 -3.64557
82 70 -4.28992
82 71 -4.16027
82 72 -4.0186
82 73 -4.00616
82 74 -4.03105
82 75 -4.02278
82 76 -4.53438
82 77 -4.0285
82 78 -3.41211
82 79 -4.0186
82 80 -4.0186
82 81 -4.01173
83 0 -4.03517
83 1 -4.01595
83 2 -3.91349
83 3 -3.88736
83 4 -3.90764
83 5 -3.90765
83 6 -4.08508
83 7 -3.91792
83 8 -3.91792
83 9 -3.92315
83 10 -3.95314
83 11 -3.76336
83 12 -4.00569
83 13 -3.97068
83 14 -3.96633
83 15 -4.03688
83 16 -3.88806
83 17 -3.93201
83 18 -4.04069
83 19 -4.06215
83 20 -3.92366
83 21 -3.90389
83 22 -4.02235
83 23 -3.90352
83 24 -4.0817
83 25 -3.90389
83 26 -3.90389
83 27 -3.8953
83 28 -3.90044
83 29 -3.90573
83 30 -3.96012
83 31 -3.90389
83 32 -3.91886
83 33 -4.04719
83 34 -3.96249
83 35 -4.02314
83 36 -3.92481
83 37 -3.93642
83 38 -3.91821
83 39 -3.91779
83 40 -3.93162
83 41 -3.88974
83 42 -3.8997
83 43 -3.90389
83 44 -3.96982
83 45 -3.88608
83 46 -3.96012
83 47 -3.8986
83 48 -3.919
83 49 -3.44709
83 50 -3.91153
83 51 -3.90389
83 52 -3.90389
83 53 -3.89716
83 54 -3.92188
83 55 -4.02145
83 56 -4.00538
83 57 -3.89516
83 58 -4.01042
83 59 -3.92381
83 60 -3.90968
83 61 -4.08866
83 62 -4.24774
83 63 -4.2085
83 64 -3.89631
83 65 -3.90809
83 66 -3.65151
83 67 -3.89304
83 68 -3.42428
83 69 -3.99699
83 70 -4.61663
83 71 -3.93519
83 72 -3.90389
83 73 -3.89165
83 74 -3.55278
83 75 -3.90805
83 76 -4.10511
83 77 -3.91383
83 78 -4.03642
83 79 -3.90389
83 80 -3.90389
83 81 -3.89795
83 82 -4.05053
84 0 -4.05624
84 1 -4.0407
84 2 -3.94048
84 3 -3.93554
84 4 -3.9266
84 5 -3.93154
84 6 -4.11004
84 7 -3.93667
84 8 -3.93667
84 9 -3.92768
84 10 -3.99342
84 11 -3.73108
84 12 -4.05004
84 13 -4.09041
84 14 -4.02444
84 15 -4.12555
84 16 -3.93145
84 17 -4.0211
84 18 -3.87945
84 19 -4.14294
84 20 -3.95044
84 21 -3.91801
84 22 -4.03893
84 23 -3.91782
84 24 -4.10183
84 25 -3.91801
84 26 -3.91801
84 27 -3.91454
84 28 -3.91958
84 29 -3.93609
84 30 -3.97795
84 31 -3.91801
84 32 -3.99271
84 33 -4.08191
84 34 -3.96366
84 35 -4.10951
84 36 -3.61031
84 37 -3.96978
84 38 -4.01476
84 39 -3.94474
84 40 -3.94983
84 41 -3.92018
84 42 -3.9609
84 43 -3.91801
84 44 -4.0189
84 45 -3.9196
84 46 -3.97795
84 47 -3.92915
84 48 -3.95048
84 49 -3.50143
84 50 -3.93363
84 51 -3.91801
84 52 -3.91801
84 53 -3.91668
84 54 -3.96115
84 55 -4.03789
84 56 -4.05675
84 57 -3.92567
84 58 -3.56859
84 59 -3.51506
84 60 -4.02049
84 61 -4.06496
84 62 -4.45256
84 63 -4.12494
84 64 -3.85016
84 65 -3.93026
84 66 -3.80914
84 67 -3.93329
84 68 -3.61904
84 69 -4.10549
84 70 -4.60478
84 71 -4.21503
84 72 -3.91801
84 73 -3.927
84 74 -3.17427
84 75 -3.92704
84 76 -4.14256
84 77 -3.93587
84 78 -4.09823
84 79 -3.91801
84 80 -3.91801
84 81 -3.9429
84 82 -4.07204
84 83 -3.56924
85 0 -3.99702
85 1 -3.97724
85 2 -3.87437
85 3 -3.84502
85 4 -3.8698
85 5 -3.86905
85 6 -4.04627
85 7 -3.88013
85 8 -3.88013
85 9 -3.8715
85 10 -3.91201
85 11 -3.82437
85 12 -3.9674
85 13 -4.00354
85 14 -3.92742
85 15 -3.98928
85 16 -3.84653
85 17 -3.88345
85 18 -3.98229
85 19 -4.01531
85 20 -3.8846
85 21 -3.86682
85 22 -3.9849
85 23 -3.86642
85 24 -4.04367
85 25 -3.86682
85 26 -3.86682
85 27 -3.85743
85 28 -3.86258
85 29 -3.86611
85 30 -3.92246
85 31 -3.86682
85 32 -3.873
85 33 -4.00692
85 34 -4.06217
85 35 -3.97806
85 36 -3.90876
85 37 -3.89631
85 38 -3.86896
85 39 -3.87873
85 40 -3.90361
85 41 -3.85017
85 42 -3.8557
85 43 -3.86682
85 44 -3.92767
85 45 -3.846
85 46 -3.92246
85 47 -3.85898
85 48 -3.87926
85 49 -3.91188
85 50 -3.87322
85 51 -3.86682
85 52 -3.86682
85 53 -3.85925
85 54 -3.88096
85 55 -3.98402
85 56 -3.96584
85 57 -3.85557
85 58 -3.97165
85 59 -3.97623
85 60 -3.85832
85 61 -4.05304
85 62 -4.18183
85 63 -4.29519
85 64 -3.85374
85 65 -3.86975
85 66 -3.81378
85 67 -3.85192
85 68 -3.86247
85 69 -3.71224
85 70 -4.56741
85 71 -4.37909
85 72 -3.86682
85 73 -3.85132
85 74 -3.87421
85 75 -3.87023
85 76 -4.51403
85 77 -3.87552
85 78 -3.9919
85 79 -3.86682
85 80 -3.86682
85 81 -3.85641
85 82 -4.0123
85 83 -3.8976
85 84 -3.91679
86 0 -4.00165
86 1 -3.98376
86 2 -3.88201
86 3 -3.86333
86 4 -3.87337
86 5 -3.87514
86 6 -4.05288
86 7 -3.88359
86 8 -3.88359
86 9 -3.92126
86 10 -3.92631
86 11 -3.86606
86 12 -3.97453
86 13 -4.0153
86 14 -3.93693
86 15 -4.02539
86 16 -3.86234
86 17 -3.92227
86 18 -4.05461
86 19 -4.04877
86 20 -3.89216
86 21 -3.86792
86 22 -3.98724
86 23 -3.86761
86 24 -4.0478
86 25 -3.86792
86 26 -3.86792
86 27 -3.86115
86 28 -3.86624
86 29 -3.87548
86 30 -3.92542
86 31 -3.86792
86 32 -3.90308
86 33 -4.01846
86 34 -3.74741
86 35 -4.01308
86 36 -4.01864
86 37 -3.90722
86 38 -3.91032
86 39 -3.88635
86 40 -3.94993
86 41 -3.85951
86 42 -3.8799
86 43 -3.86792
86 44 -3.79436
86 45 -3.85695
86 46 -3.92542
86 47 -3.86846
86 48 -3.58525
86 49 -3.91495
86 50 -3.51425
86 51 -3.86792
86 52 -3.86792
86 53 -3.86311
86 54 -3.89478
86 55 -3.98629
86 56 -3.87327
86 57 -3.86492
86 58 -3.97819
86 59 -3.99085
86 60 -3.90628
86 61 -4.05214
86 62 -4.35074
86 63 -4.34276
86 64 -3.87358
86 65 -3.87494
86 66 -3.86835
86 67 -3.86621
86 68 -3.93285
86 69 -3.99268
86 70 -4.56137
86 71 -4.4522
86 72 -3.86792
86 73 -3.86316
86 74 -3.89288
86 75 -3.87379
86 76 -4.59219
86 77 -3.88064
86 78 -4.01721
86 79 -3.86792
86 80 -3.86792
86 81 -3.87243
86 82 -4.0171
86 83 -3.90246
86 84 -3.92933
86 85 -3.86343
87 0 -4.00673
87 1 -3.98772
87 2 -3.8853
87 3 -3.86014
87 4 -3.87912
87 5 -3.87936
87 6 -4.05678
87 7 -3.8894
87 8 -3.8894
87 9 -3.89988
87 10 -3.92555
87 11 -3.88658
87 12 -3.97982
87 13 -4.02415
87 14 -3.94138
87 15 -4.01188
87 16 -3.86068
87 17 -3.90665
87 18 -4.02007
87 19 -4.03664
87 20 -3.89551
87 21 -3.87517
87 22 -3.99372
87 23 -3.8748
87 24 -4.0532
87 25 -3.87517
87 26 -3.87517
87 27 -3.86681
87 28 -3.87194
87 29 -3.45348
87 30 -3.93154
87 31 -3.87517
87 32 -3.89296
87 33 -4.01936
87 34 -4.08027
87 35 -3.94545
87 36 -3.96036
87 37 -3.9085
87 38 -3.89342
87 39 -3.88964
87 40 -3.90652
87 41 -3.86177
87 42 -3.87326
87 43 -3.87517
87 44 -3.73107
87 45 -3.85821
87 46 -3.93154
87 47 -3.87061
87 48 -3.89107
87 49 -3.92102
87 50 -3.88317
87 51 -3.87517
87 52 -3.87517
87 53 -3.86868
87 54 -3.89431
87 55 -3.99281
87 56 -3.9186
87 57 -3.86717
87 58 -3.98211
87 59 -3.9909
87 60 -3.88542
87 61 -4.06373
87 62 -4.24499
87 63 -4.31562
87 64 -3.86993
87 65 -3.8797
87 66 -3.84328
87 67 -3.86546
87 68 -3.74988
87 69 -3.97287
87 70 -4.49621
87 71 -4.41456
87 72 -3.87517
87 73 -3.86389
87 74 -3.88947
87 75 -3.87954
87 76 -4.55153
87 77 -3.88545
87 78 -4.00973
87 79 -3.87517
87 80 -3.87517
87 81 -3.87074
87 82 -4.02209
87 83 -3.90744
87 84 -3.92964
87 85 -3.86911
87 86 -3.87432
88 0 -3.99854
88 1 -3.99127
88 2 -3.63863
88 3 -3.77291
88 4 -3.86447
88 5 -3.88056
88 6 -4.06104
88 7 -3.87405
88 8 -3.87405
88 9 -3.65473
88 10 -3.97813
88 11 -4.60836
88 12 -3.83314
88 13 -4.24385
88 14 -3.9545
88 15 -3.77603
88 16 -3.13605
88 17 -4.11249
88 18 -4.3482
88 19 -3.58944
88 20 -3.90581
88 21 -3.84496
88 22 -3.97111
88 23 -3.84516
88 24 -4.04189
88 25 -3.84496
88 26 -3.84496
88 27 -3.85309
88 28 -3.85784
88 29 -3.89948
88 30 -3.91309
88 31 -3.84496
88 32 -4.01407
88 33 -4.05447
88 34 -4.13513
88 35 -4.12438
88 36 -4.43163
88 37 -3.93993
88 38 -3.98068
88 39 -3.90048
88 40 -3.86508
88 41 -3.88309
88 42 -3.9853
88 43 -3.84496
88 44 -3.84169
88 45 -3.88993
88 46 -3.91309
88 47 -3.893
88 48 -3.9161
88 49 -3.90323
88 50 -3.87846
88 51 -3.84496
88 52 -3.84496
88 53 -3.8559
88 54 -3.94352
88 55 -3.96974
88 56 -3.89243
88 57 -3.88863
88 58 -3.98592
88 59 -3.93501
88 60 -3.9651
88 61 -4.10306
88 62 -4.83781
88 63 -4.54562
88 64 -3.97686
88 65 -3.87523
88 66 -4.14626
88 67 -3.91785
88 68 -4.13056
88 69 -4.23031
88 70 -4.49963
88 71 -4.63093
88 72 -3.84496
88 73 -3.90101
88 74 -3.9693
88 75 -3.86488
88 76 -4.36149
88 77 -3.88055
88 78 -4.13123
88 79 -3.84496
88 80 -3.84496
88 81 -3.74676
88 82 -3.54916
88 83 -3.90087
88 84 -3.83069
88 85 -3.85521
88 86 -3.88461
88 87 -3.87473
89 0 -4.03108
89 1 -4.01234
89 2 -3.91008
89 3 -3.88679
89 4 -3.90318
89 5 -3.90384
89 6 -4.08147
89 7 -3.91345
89 8 -3.91345
89 9 -3.74087
89 10 -3.95152
89 11 -3.92996
89 12 -3.87643
89 13 -4.05636
89 14 -3.85921
89 15 -3.82614
89 16 -3.88705
89 17 -3.93697
89 18 -3.89407
89 19 -3.80363
89 20 -3.92022
89 21 -3.89881
89 22 -4.01768
89 23 -3.89847
89 24 -4.07748
89 25 -3.89881
89 26 -3.89881
89 27 -3.89089
89 28 -3.89602
89 29 -3.90275
89 30 -3.95552
89 31 -3.89881
89 32 -3.92237
89 33 -4.04489
89 34 -4.03376
89 35 -3.89818
89 36 -4.01646
89 37 -3.9338
89 38 -3.92488
89 39 -3.9144
89 40 -3.93731
89 41 -3.88685
89 42 -3.90128
89 43 -3.89881
89 44 -3.96985
89 45 -3.88354
89 46 -3.95552
89 47 -3.89568
89 48 -3.91622
89 49 -3.945
89 50 -3.9075
89 51 -3.89881
89 52 -3.89881
89 53 -3.8928
89 54 -3.92016
89 55 -4.01675
89 56 -4.0098
89 57 -3.89225
89 58 -4.00676
89 59 -4.01977
89 60 -3.91815
89 61 -4.00539
89 62 -4.07078
89 63 -4.23743
89 64 -3.89825
89 65 -3.90405
89 66 -3.87667
89 67 -3.89141
89 68 -3.92771
89 69 -3.48523
89 70 -4.62018
89 71 -4.32856
89 72 -3.89881
89 73 -3.88941
89 74 -3.91617
89 75 -3.90361
89 76 -4.58219
89 77 -3.90982
89 78 -4.03762
89 79 -3.89881
89 80 -3.89881
89 81 -3.89735
89 82 -4.04652
89 83 -3.93172
89 84 -3.95526
89 85 -3.8932
89 86 -3.89908
89 87 -3.90341
89 88 -3.32444
90 0 -4.01962
90 1 -4.00414
90 2 -3.90394
90 3 -3.89935
90 4 -3.88998
90 5 -3.89498
90 6 -4.07345
90 7 -3.90006
90 8 -3.90006
90 9 -4.01333
90 10 -3.95716
90 11 -3.8513
90 12 -4.02142
90 13 -4.1029
90 14 -3.85278
90 15 -3.87577
90 16 -3.89547
90 17 -3.98569
90 18 -4.1857
90 19 -3.58138
90 20 -3.9139
90 21 -3.88136
90 22 -4.00227
90 23 -3.88117
90 24 -4.0652
90 25 -3.88136
90 26 -3.88136
90 27 -3.87794
90 28 -3.88298
90 29 -3.8996
90 30 -3.94131
90 31 -3.88136
90 32 -3.9582
90 33 -4.04543
90 34 -4.02866
90 35 -3.82033
90 36 -3.89145
90 37 -3.93322
90 38 -3.98081
90 39 -3.90821
90 40 -3.86595
90 41 -3.8838
90 42 -3.92568
90 43 -3.88136
90 44 -3.98358
90 45 -3.88315
90 46 -3.94131
90 47 -3.89269
90 48 -3.91405
90 49 -3.931
90 50 -3.89707
90 51 -3.88136
90 52 -3.88136
90 53 -3.88009
90 54 -3.92489
90 55 -4.00123
90 56 -4.02962
90 57 -3.88925
90 58 -3.99864
90 59 -4.03789
90 60 -3.9861
90 61 -3.93121
90 62 -4.09649
90 63 -4.1615
90 64 -3.91198
90 65 -3.89368
90 66 -3.44273
90 67 -3.897
90 68 -3.9003
90 69 -4.07275
90 70 -4.36224
90 71 -4.4494
90 72 -3.88136
90 73 -3.89069
90 74 -3.92941
90 75 -3.89041
90 76 -4.52549
90 77 -3.89929
90 78 -4.06211
90 79 -3.88136
90 80 -3.88136
90 81 -3.90743
90 82 -4.0355
90 83 -3.92082
90 84 -3.95768
90 85 -3.88019
90 86 -3.89287
90 87 -3.89307
90 88 -3.35668
90 89 -3.33881
91 0 -3.60809
91 1 -3.67746
91 2 -3.94531
91 3 -3.97892
91 4 -3.9168
91 5 -3.93086
91 6 -3.6688
91 7 -3.92652
91 8 -3.92652
91 9 -4.06184
91 10 -4.02249
91 11 -4.41455
91 12 -3.5575
91 13 -3.86302
91 14 -4.10218
91 15 -3.87414
91 16 -3.96592
91 17 -3.97385
91 18 -3.8451
91 19 -3.80131
91 20 -3.95501
91 21 -3.89933
91 22 -3.58266
91 23 -3.89945
91 24 -3.65176
91 25 -3.89933
91 26 -3.89933
91 27 -3.90529
91 28 -3.91009
91 29 -3.94717
91 30 -3.96608
91 31 -3.89933
91 32 -3.94625
91 33 -3.65847
91 34 -3.72417
91 35 -4.23406
91 36 -4.2341
91 37 -3.98624
91 38 -4.14257
91 39 -3.94961
91 40 -4.03243
91 41 -3.93123
91 42 -3.87514
91 43 -3.89933
91 44 -3.91112
91 45 -3.93638
91 46 -3.96608
91 47 -3.94059
91 48 -3.96354
91 49 -3.95603
91 50 -3.92958
91 51 -3.89933
91 52 -3.89933
91 53 -3.90796
91 54 -3.98831
91 55 -3.58133
91 56 -3.6205
91 57 -3.93676
91 58 -3.67208
91 59 -3.93132
91 60 -3.80258
91 61 -4.24769
91 62 -5.07478
91 63 -4.47747
91 64 -3.95778
91 65 -3.92629
91 66 -3.86939
91 67 -3.96212
91 68 -4.16403
91 69 -3.81286
91 70 -4.64017
91 71 -4.81463
91 72 -3.89933
91 73 -3.94707
91 74 -3.78289
91 75 -3.91724
91 76 -4.56173
91 77 -3.9317
91 78 -3.50804
91 79 -3.89933
91 80 -3.89933
91 81 -3.97854
91 82 -3.73899
91 83 -3.95225
91 84 -4.01666
91 85 -3.90744
91 86 -3.49218
91 87 -3.92577
91 88 -4.05509
91 89 -3.95387
91 90 -3.98068
92 0 -4.77555
92 1 -4.8668
92 2 -4.73754
92 3 -4.75111
92 4 -4.70729
92 5 -4.70229
92 6 -4.81993
92 7 -4.71615
92 8 -4.71615
92 9 -3.24179
92 10 -4.6234
92 11 -3.73929
92 12 -2.61998
92 13 -4.30274
92 14 -4.65929
92 15 -4.71894
92 16 -4.72666
92 17 -4.86607
92 18 -4.77293
92 19 -4.97656
92 20 -4.74686
92 21 -4.75086
92 22 -4.8123
92 23 -4.75117
92 24 -4.82186
92 25 -4.75086
92 26 -4.75086
92 27 -4.73838
92 28 -4.74348
92 29 -4.66584
92 30 -4.75604
92 31 -4.75086
92 32 -4.39205
92 33 -4.33375
92 34 -3.84504
92 35 -5.19885
92 36 -4.66057
92 37 -4.16755
92 38 -4.97735
92 39 -4.77771
92 40 -5.01287
92 41 -4.59208
92 42 -4.88309
92 43 -4.75086
92 44 -4.87017
92 45 -4.58578
92 46 -4.75604
92 47 -4.74546
92 48 -4.79552
92 49 -4.31639
92 50 -4.65232
92 51 -4.75086
92 52 -4.75086
92 53 -4.74087
92 54 -4.81813
92 55 -4.81085
92 56 -4.23765
92 57 -4.77327
92 58 -4.86032
92 59 -4.96482
92 60 -4.97337
92 61 -2.75582
92 62 -2.30073
92 63 -4.35891
92 64 -4.18886
92 65 -4.65117
92 66 -4.59083
92 67 -4.21093
92 68 -2.84548
92 69 -4.44751
92 70 -0.091826
92 71 -3.74001
92 72 -4.75086
92 73 -4.80127
92 74 -4.4673
92 75 -4.75028
92 76 -0.122844
92 77 -4.65453
92 78 -4.70304
92 79 -4.75086
92 80 -4.75086
92 81 -4.62833
92 82 -4.72091
92 83 -4.32483
92 84 -3.86706
92 85 -4.74051
92 86 -4.78359
92 87 -4.73653
92 88 -4.85149
92 89 -4.76866
92 90 -4.72861
92 91 -4.72568
93 0 -4.00355
93 1 -3.98377
93 2 -3.88089
93 3 -3.85155
93 4 -3.8763
93 5 -3.87556
93 6 -4.05281
93 7 -3.88663
93 8 -3.88663
93 9 -3.87814
93 10 -3.91856
93 11 -3.83234
93 12 -3.97162
93 13 -4.01037
93 14 -3.93402
93 15 -3.9959
93 16 -3.85306
93 17 -3.89004
93 18 -3.49678
93 19 -4.02193
93 20 -3.89112
93 21 -3.87331
93 22 -3.99143
93 23 -3.87292
93 24 -4.05021
93 25 -3.87331
93 26 -3.87331
93 27 -3.86393
93 28 -3.86909
93 29 -3.73114
93 30 -3.92896
93 31 -3.87331
93 32 -3.87957
93 33 -4.01348
93 34 -4.06864
93 35 -3.98473
93 36 -3.91412
93 37 -3.90283
93 38 -3.8451
93 39 -3.88526
93 40 -3.91007
93 41 -3.85668
93 42 -3.86227
93 43 -3.87331
93 44 -3.93422
93 45 -3.85252
93 46 -3.92896
93 47 -3.86549
93 48 -3.88577
93 49 -3.91839
93 50 -3.87973
93 51 -3.87331
93 52 -3.87331
93 53 -3.86576
93 54 -3.88749
93 55 -3.99055
93 56 -3.97238
93 57 -3.86208
93 58 -3.97817
93 59 -3.98278
93 60 -3.86496
93 61 -4.05841
93 62 -4.18884
93 63 -4.30199
93 64 -3.86028
93 65 -3.87625
93 66 -3.8204
93 67 -3.85845
93 68 -3.86915
93 69 -3.95298
93 70 -4.5674
93 71 -4.25772
93 72 -3.87331
93 73 -3.85784
93 74 -3.88075
93 75 -3.87676
93 76 -4.52059
93 77 -3.88203
93 78 -3.99847
93 79 -3.87331
93 80 -3.87331
93 81 -3.86294
93 82 -4.01882
93 83 -3.90411
93 84 -3.92333
93 85 -3.86624
93 86 -3.86994
93 87 -3.87562
93 88 -3.86177
93 89 -3.89971
93 90 -3.88671
93 91 -3.91401
93 92 -4.74718
94 0 -4.02136
94 1 -4.00223
94 2 -3.89976
94 3 -3.8741
94 4 -3.89377
94 5 -3.8939
94 6 -4.07132
94 7 -3.90406
94 8 -3.90406
94 9 -3.79621
94 10 -3.93972
94 11 -3.89422
94 12 -3.99313
94 13 -4.03675
94 14 -3.95417
94 15 -4.02473
94 16 -3.87476
94 17 -3.91971
94 18 -4.03056
94 19 -4.04978
94 20 -3.90995
94 21 -3.88992
94 22 -4.00845
94 23 -3.88956
94 24 -4.06786
94 25 -3.88992
94 26 -3.88992
94 27 -3.88145
94 28 -3.88658
94 29 -3.8921
94 30 -3.94622
94 31 -3.88992
94 32 -3.90629
94 33 -3.60875
94 34 -4.07836
94 35 -3.95789
94 36 -3.95689
94 37 -3.42059
94 38 -3.90614
94 39 -3.90417
94 40 -3.9194
94 41 -3.87614
94 42 -3.88691
94 43 -3.88992
94 44 -3.95672
94 45 -3.87253
94 46 -3.94622
94 47 -3.88499
94 48 -3.90547
94 49 -3.93573
94 50 -3.89774
94 51 -3.88992
94 52 -3.88992
94 53 -3.88331
94 54 -3.90852
94 55 -4.00754
94 56 -3.99297
94 57 -3.88154
94 58 -3.99668
94 59 -4.00436
94 60 -3.89783
94 61 -4.07657
94 62 -4.11335
94 63 -4.3285
94 64 -3.88352
94 65 -3.89429
94 66 -3.85551
94 67 -3.87963
94 68 -3.90997
94 69 -3.98527
94 70 -4.60164
94 71 -4.28354
94 72 -3.88992
94 73 -3.87816
94 74 -3.90351
94 75 -3.89419
94 76 -4.56678
94 77 -3.90002
94 78 -4.02344
94 79 -3.88992
94 80 -3.88992
94 81 -3.88472
94 82 -4.03672
94 83 -3.92207
94 84 -3.4415
94 85 -3.88375
94 86 -3.88878
94 87 -3.89364
94 88 -3.88818
94 89 -3.91797
94 90 -3.90732
94 91 -3.93939
94 92 -4.27407
94 93 -3.89025
95 0 -3.53264
95 1 -3.59154
95 2 -3.99178
95 3 -3.96555
95 4 -3.98599
95 5 -3.98603
95 6 -3.5824
95 7 -3.99635
95 8 -3.99635
95 9 -4.00094
95 10 -4.03157
95 11 -3.98062
95 12 -3.59109
95 13 -3.63183
95 14 -4.04436
95 15 -3.61554
95 16 -3.96634
95 17 -4.01027
95 18 -3.54822
95 19 -3.56152
95 20 -4.00208
95 21 -3.98227
95 22 -3.51992
95 23 -3.9819
95 24 -3.57905
95 25 -3.98227
95 26 -3.98227
95 27 -3.97365
95 28 -3.97879
95 29 -3.98402
95 30 -4.03867
95 31 -3.98227
95 32 -3.99694
95 33 -3.54465
95 34 -3.61168
95 35 -4.10129
95 36 -3.96214
95 37 -4.01471
95 38 -3.99644
95 39 -3.99623
95 40 -4.00984
95 41 -3.96805
95 42 -3.9779
95 43 -3.98227
95 44 -3.75823
95 45 -3.96434
95 46 -4.03867
95 47 -3.97692
95 48 -3.99731
95 49 -4.02796
95 50 -3.98988
95 51 -3.98227
95 52 -3.98227
95 53 -3.97552
95 54 -4.00024
95 55 -3.51899
95 56 -3.59014
95 57 -3.97344
95 58 -3.5859
95 59 -4.09546
95 60 -3.98772
95 61 -4.16685
95 62 -4.32511
95 63 -4.41836
95 64 -3.97447
95 65 -3.98642
95 66 -3.94496
95 67 -3.97127
95 68 -3.9982
95 69 -3.498
95 70 -4.52363
95 71 -4.25752
95 72 -3.98227
95 73 -3.96994
95 74 -3.9949
95 75 -3.98645
95 76 -4.57017
95 77 -3.9922
95 78 -3.64845
95 79 -3.98227
95 80 -3.98227
95 81 -3.97624
95 82 -3.66226
95 83 -4.0142
95 84 -4.03572
95 85 -3.97597
95 86 -3.98084
95 87 -3.98578
95 88 -3.9791
95 89 -4.01016
95 90 -3.99911
95 91 -3.58853
95 92 -4.75609
95 93 -3.9825
95 94 -4.0004
96 0 -4.02748
96 1 -4.00835
96 2 -3.90588
96 3 -3.88023
96 4 -3.89988
96 5 -3.90001
96 6 -4.07747
96 7 -3.91017
96 8 -3.91017
96 9 -3.79612
96 10 -3.94589
96 11 -3.76246
96 12 -3.99697
96 13 -3.96497
96 14 -3.9603
96 15 -4.03091
96 16 -3.88088
96 17 -3.56257
96 18 -4.03705
96 19 -4.05596
96 20 -3.91607
96 21 -3.89603
96 22 -4.01457
96 23 -3.89567
96 24 -4.07401
96 25 -3.89603
96 26 -3.89603
96 27 -3.88756
96 28 -3.89269
96 29 -3.89822
96 30 -3.95237
96 31 -3.89603
96 32 -3.91245
96 33 -3.6149
96 34 -4.0844
96 35 -3.96413
96 36 -3.97161
96 37 -3.42673
96 38 -3.91233
96 39 -3.91029
96 40 -3.92543
96 41 -3.88226
96 42 -3.68156
96 43 -3.89603
96 44 -3.96285
96 45 -3.87865
96 46 -3.95237
96 47 -3.8911
96 48 -3.91161
96 49 -3.94181
96 50 -3.90385
96 51 -3.89603
96 52 -3.89603
96 53 -3.88943
96 54 -3.91467
96 55 -4.01366
96 56 -3.99909
96 57 -3.81662
96 58 -4.00277
96 59 -4.01046
96 60 -3.90401
96 61 -4.08275
96 62 -4.03009
96 63 -4.33525
96 64 -3.88966
96 65 -3.9004
96 66 -3.8617
96 67 -3.88577
96 68 -3.91618
96 69 -3.99147
96 70 -4.47803
96 71 -4.27953
96 72 -3.89603
96 73 -3.88428
96 74 -3.90957
96 75 -3.9003
96 76 -4.60772
96 77 -3.90614
96 78 -4.02962
96 79 -3.89603
96 80 -3.89603
96 81 -3.89085
96 82 -4.04286
96 83 -3.92815
96 84 -3.95007
96 85 -3.88986
96 86 -3.89489
96 87 -3.89975
96 88 -3.89432
96 89 -3.92408
96 90 -3.91345
96 91 -3.94555
96 92 -4.23686
96 93 -3.89637
96 94 -3.48994
96 95 -4.00652
97 0 -3.99095
97 1 -3.97361
97 2 -3.87227
97 3 -3.85698
97 4 -3.8624
97 5 -3.86491
97 6 -4.04276
97 7 -3.87259
97 8 -3.87259
97 9 -3.93439
97 10 -3.91874
97 11 -4.00472
97 12 -3.98297
97 13 -4.04272
97 14 -3.95223
97 15 -4.02984
97 16 -3.85541
97 17 -3.92265
97 18 -4.08069
97 19 -4.04973
97 20 -3.88237
97 21 -3.85622
97 22 -3.97586
97 23 -3.85594
97 24 -4.03696
97 25 -3.85622
97 26 -3.85622
97 27 -3.85022
97 28 -3.85531
97 29 -3.8663
97 30 -3.91428
97 31 -3.85622
97 32 -3.90285
97 33 -4.00988
97 34 -4.06685
97 35 -3.88998
97 36 -4.08222
97 37 -3.89838
97 38 -3.91392
97 39 -3.8766
97 40 -3.90388
97 41 -3.85042
97 42 -3.87676
97 43 -3.85622
97 44 -3.94076
97 45 -3.84823
97 46 -3.91428
97 47 -3.85924
97 48 -3.88015
97 49 -3.90385
97 50 -3.8679
97 51 -3.85622
97 52 -3.85622
97 53 -3.85222
97 54 -3.88705
97 55 -3.97489
97 56 -3.98553
97 57 -3.85584
97 58 -3.96807
97 59 -3.99383
97 60 -3.9124
97 61 -4.07272
97 62 -3.92817
97 63 -4.23084
97 64 -3.8729
97 65 -3.86448
97 66 -3.87475
97 67 -3.85865
97 68 -3.95065
97 69 -3.99981
97 70 -4.60393
97 71 -4.34777
97 72 -3.85622
97 73 -3.85481
97 74 -3.88669
97 75 -3.86282
97 76 -4.53448
97 77 -3.87015
97 78 -4.01282
97 79 -3.85622
97 80 -3.85622
97 81 -3.8667
97 82 -4.00654
97 83 -3.89191
97 84 -3.9211
97 85 -3.85249
97 86 -3.86129
97 87 -3.36187
97 88 -3.88215
97 89 -3.8888
97 90 -3.88461
97 91 -3.93012
97 92 -4.72708
97 93 -3.859
97 94 -3.87828
97 95 -3.97021
97 96 -3.88439
98 0 -4.01164
98 1 -3.9941
98 2 -3.89263
98 3 -3.87603
98 4 -3.88313
98 5 -3.88541
98 6 -4.06327
98 7 -3.89333
98 8 -3.89333
98 9 -3.767
98 10 -3.93821
98 11 -3.58312
98 12 -4.0049
98 13 -4.04601
98 14 -3.94282
98 15 -4.04057
98 16 -3.87447
98 17 -3.93891
98 18 -3.601
98 19 -4.06395
98 20 -3.90271
98 21 -3.87719
98 22 -3.99678
98 23 -3.8769
98 24 -4.0577
98 25 -3.87719
98 26 -3.87719
98 27 -3.87095
98 28 -3.87603
98 29 -3.8864
98 30 -3.93507
98 31 -3.87719
98 32 -3.91762
98 33 -4.02983
98 34 -4.1251
98 35 -4.01645
98 36 -3.95501
98 37 -3.91843
98 38 -3.81384
98 39 -3.89697
98 40 -3.87665
98 41 -3.87038
98 42 -3.89344
98 43 -3.87719
98 44 -3.95802
98 45 -3.86818
98 46 -3.93507
98 47 -3.8794
98 48 -3.90017
98 49 -3.92463
98 50 -3.88846
98 51 -3.87719
98 52 -3.87719
98 53 -3.87294
98 54 -3.9065
98 55 -3.99581
98 56 -3.98516
98 57 -3.8758
98 58 -3.98854
98 59 -4.00057
98 60 -3.92413
98 61 -4.09018
98 62 -4.38229
98 63 -4.29888
98 64 -3.8249
98 65 -3.88502
98 66 -3.88792
98 67 -3.87806
98 68 -3.88373
98 69 -3.45776
98 70 -4.55089
98 71 -4.4571
98 72 -3.87719
98 73 -3.87454
98 74 -3.90559
98 75 -3.88359
98 76 -4.60493
98 77 -3.54443
98 78 -4.03124
98 79 -3.87719
98 80 -3.87719
98 81 -3.88435
98 82 -4.02711
98 83 -3.91249
98 84 -3.94092
98 85 -3.87324
98 86 -3.88153
98 87 -3.88441
98 88 -3.89943
98 89 -3.48504
98 90 -3.9045
98 91 -3.94829
98 92 -4.79695
98 93 -3.87977
98 94 -3.89884
98 95 -3.99088
98 96 -3.90496
98 97 -3.8721
