# Supplementary material for: A new ensemble coevolution system for detecting HIV-1 protein coevolution
Source: Biol Direct. 2015 Jan 7;10:1. doi: 10.1186/s13062-014-0031-8 (PMC4332441; doi:10.1186/s13062-014-0031-8)
Supplement: Additional file 3: — Software. The Matlab toolbox and the manual of our ensemble coevolution system are provided. The sequence datasets are also available. [file 13062_2014_31_MOESM3_ESM.zip › EnsembleCoevolutionSystem/LogR/Readme.txt]

If you used this software, please cite the paper: 

Burger L, van Nimwegen E (2010) Disentangling direct from indirect co-evolution
of residues in protein alignments. PLoS computational biology 6: e1000633.

Software availability: please request the software from the authors: lukas.burger@fmi.ch, 

-----------------------------------------------------------
Step 1: install the software according its manual

Step 2: command lines used in our HIV study: 

cd /home/lowie/Software/PredictContactPrior/

perl runContactPredictions.pl /home/lowie/EnsembleCoevolutionSystem/Dataset/Process_PR_AA_NoGap.fasta
