# Supplementary material for: A new ensemble coevolution system for detecting HIV-1 protein coevolution
Source: Biol Direct. 2015 Jan 7;10:1. doi: 10.1186/s13062-014-0031-8 (PMC4332441; doi:10.1186/s13062-014-0031-8)
Supplement: Additional file 3: — Software. The Matlab toolbox and the manual of our ensemble coevolution system are provided. The sequence datasets are also available. [file 13062_2014_31_MOESM3_ESM.zip › EnsembleCoevolutionSystem/Subfunction/FilterCoevolutionSiteByStructure.m]

function [NewOrderMatrix,PairPosition] = FilterCoevolutionSiteByStructure( PairwiseCoevolutionList,AADistCutoff,HelixSet  )
%% prepare the output by filtering out the positions in helix and within distance "AADist"
if nargin < 2, AADistCutoff = 4; end
if nargin < 3, HelixSet = []; end
[ Row,Col ] = size( PairwiseCoevolutionList );
%if Col > Row
   [ NewOrderMatrix,PairPosition ] = PrepareLocalOrderMatrix( PairwiseCoevolutionList,AADistCutoff,HelixSet );
%else
%   [ LocalMatrix,PairPosition ] = PrepareLocalOrderMatrix( PairwiseCoevolutionList',AADistCutoff,HelixSet );
%   NewOrderMatrix = LocalMatrix';
%end

end


function [ValueMatrix,SelectedPairLocation] = PrepareLocalOrderMatrix( ValueMatrix,AADist,HelixSet )
%% remove the coevoluted sites whose position are within the distance of the cutoff AADist
SetNum = length( HelixSet );
Col = size( ValueMatrix,2 );
Select = zeros(1,Col);
for p = 1:Col
    if abs(ValueMatrix(1,p)-ValueMatrix(2,p)) > AADist
        Find = 0;
        for q = 1:SetNum
            if isempty(find(HelixSet{q}==ValueMatrix(1,p),1))==0 && isempty(find(HelixSet{q}==ValueMatrix(2,p),1))==0
                Find=1; break;
            end
        end
        if Find == 0
            Select(p) = 1;
        end
    end
end
SelectedPairLocation = find(Select==1);
ValueMatrix = ValueMatrix( :,SelectedPairLocation );
end
