# Supplementary material for: A new ensemble coevolution system for detecting HIV-1 protein coevolution
Source: Biol Direct. 2015 Jan 7;10:1. doi: 10.1186/s13062-014-0031-8 (PMC4332441; doi:10.1186/s13062-014-0031-8)
Supplement: Additional file 3: — Software. The Matlab toolbox and the manual of our ensemble coevolution system are provided. The sequence datasets are also available. [file 13062_2014_31_MOESM3_ESM.zip › EnsembleCoevolutionSystem/Subfunction/AminoAcid2Int.m]

function [ TransferedMatrix, ProbMatrix ] = AminoAcid2Int( CurrentSeq, AminoAcid )
% CurrentSeq is the dataset of nucleotides.
% integer 25 represents '-'
% integer 26 represents the unknown amino acids

[ Row,Col ] = size( CurrentSeq );   
if nargin < 2
   TransferedMatrix = zeros(Row,Col);
   parfor p = 1:Col
       TransferedMatrix( :,p ) = aa2int( CurrentSeq(:,p) ); 
   end
   for q = 1:Col
       [~,Pos] = find( TransferedMatrix(:,q) == 0 );
       TransferedMatrix(:,Pos) = 26*ones(1,length(Pos));
   end
   ProbMatrix = zeros( 26,Col );
   for q = 1:26
       parfor p = 1:Col
          ProbMatrix(q,p) = length( find( TransferedMatrix(:,p) == q ) );
       end
   end
else  % in this case, there is no TransferedMatrix, only the probability.
   TransferedMatrix = aa2int( AminoAcid );
   ProbMatrix = zeros( 1,Col );
   parfor p = 1:Col
      ProbMatrix( p ) = length( find( CurrentSeq(:,p) == AminoAcid ) );
   end
end
ProbMatrix = ProbMatrix/Row;
end
