# Supplementary material for: A new ensemble coevolution system for detecting HIV-1 protein coevolution
Source: Biol Direct. 2015 Jan 7;10:1. doi: 10.1186/s13062-014-0031-8 (PMC4332441; doi:10.1186/s13062-014-0031-8)
Supplement: Additional file 3: — Software. The Matlab toolbox and the manual of our ensemble coevolution system are provided. The sequence datasets are also available. [file 13062_2014_31_MOESM3_ESM.zip › EnsembleCoevolutionSystem/Subfunction/Transform01Vector.m]

function Triple = Transform01Vector( Triple,DataTransformOption )
% if DataTransformOption=0 or empty value, use original values
% if DataTransformOption = 1, use linear transformation
% if DataTransformOption = 2, use exponential data transformation
% if DataTransformOption = 3, use binary data transformation 
% if DataTransformOption = 4, use log transformation
if nargin == 1 || DataTransformOption==0, return; end
Col = size( Triple,2 );
OutMaxMin = [ max( Triple(3,:) ) min( Triple(3,:) ) ];
Difference = max( Triple(3,:) ) - min( Triple(3,:) );
switch DataTransformOption
    case 1 %% linear transform 
         for p = 1:Col
             % (a) ( Triple(3,p)-OutMaxMin(2) )/Difference; --22-- (b) 10^(Triple(3,p)-OutMaxMin(2))-1; --7--
             % (c) 1 if min([Col,100]) the top 100,  get 12 (d) 
            Triple(3,p) = ( Triple(3,p)-OutMaxMin(2) )/Difference;
         end
    case 2 %% exponential data transformation
         for p = 1:Col
             % (a) ( Triple(3,p)-OutMaxMin(2) )/Difference; --22-- (b) 10^(Triple(3,p)-OutMaxMin(2))-1; --7--
             % (c) 1 if min([Col,100]) the top 100,  get 12 (d) 
             Triple(3,p) = 10^((OutMaxMin(1)-Triple(3,p))/Difference-1); 
             TransformMatrix( Triple( 1,p ),Triple( 2,p ) ) = Temp;
             TransformMatrix( Triple( 2,p ),Triple( 1,p ) ) = Temp;
         end
   case 3 %% binary data transformation, pick up the top 100
         for p = 1:Col,Triple(3,p) = 1; end
   case 4 % log transformation 
         alpha = 1; 
         if OutMaxMin(2) > 0,alpha = 5/(log10(OutMaxMin(1))-log10(OutMaxMin(2)));end
         beta = -5;
         if OutMaxMin(2) > 0, beta = -5*log10(OutMaxMin(1))/(log10(OutMaxMin(1))-log10(OutMaxMin(2))); end
         for p = 1:min([Col,MaximumPair])
             Triple( 3,p ) = alpha*(Triple( 3,p ))^beta;
         end
end
end
