# Supplementary material for: A new ensemble coevolution system for detecting HIV-1 protein coevolution
Source: Biol Direct. 2015 Jan 7;10:1. doi: 10.1186/s13062-014-0031-8 (PMC4332441; doi:10.1186/s13062-014-0031-8)
Supplement: Additional file 3: — Software. The Matlab toolbox and the manual of our ensemble coevolution system are provided. The sequence datasets are also available. [file 13062_2014_31_MOESM3_ESM.zip › EnsembleCoevolutionSystem/CTMP/OutPutCTMPMatrix.m]

function NetworkPair = OutPutCTMPMatrix( DirFile,MapPosition )

NetworkPair = zeros(3,5000); Index = 0;
fid = fopen( DirFile,'r'); 
if fid==-1
    return;
end
tline = fgetl( fid );
while feof( fid ) == 0
    tline = fgetl( fid );
    Local = regexp( tline,'\t','split' );
    
    %% output the results
    Index = Index+1;
    if nargin == 1
       NetworkPair(1,Index) = str2num( Local{1} );
       NetworkPair(2,Index) = str2num( Local{2} );
       NetworkPair(3,Index) = str2num( Local{3} );
    else
       NetworkPair(1,Index) = MapPosition( str2num( Local{1} ) );
       NetworkPair(2,Index) = MapPosition( str2num( Local{2} ) );
       NetworkPair(3,Index) = str2num( Local{3} );
    end
end

if Index==0
    DirFile    
%    error('CTMP: the input is not ready')
end

[ ~,Pos ] = sort( NetworkPair(3,1:Index),'descend' );    
NetworkPair = NetworkPair( :,Pos );

end
