# Supplementary material for: A new ensemble coevolution system for detecting HIV-1 protein coevolution
Source: Biol Direct. 2015 Jan 7;10:1. doi: 10.1186/s13062-014-0031-8 (PMC4332441; doi:10.1186/s13062-014-0031-8)
Supplement: Additional file 3: — Software. The Matlab toolbox and the manual of our ensemble coevolution system are provided. The sequence datasets are also available. [file 13062_2014_31_MOESM3_ESM.zip › EnsembleCoevolutionSystem/CTMP/Process_PR_AA_NoGap_ID.txt]

AB078005
AB078703
AB078704
AB078709
AB078711
AB097870
AB213667
AB213668
AB213670
AB213692
AB221125
AB286955
AB287363
AB287364
AB287366
AB287368
AB428551
AB428558
AB428559
AB428560
AB428561
AB428562
AB485638
AB485641
AB747441
AB747458
AB747475
AB747476
AB747483
AB747489
AB747506
AB747523
AB747536
AF004394
AF042100
AF042101
AF042102
AF042103
AF042104
AF042105
AF042106
AF069140
AF086817
AF128998
AF146728
AF224507
AF286365
AF338991
AF338993
AF373715
AF373716
AF373717
AF373718
AF373719
AF373720
AF373725
AF373727
AF373730
AF373732
AF373733
AF373734
AF373735
AF373736
AF373737
AF538304
AF538305
AF538306
AF538307
AJ270546
AJ270548
AJ271445
AM181791
AY037268
AY037269
AY037270
AY037282
AY165185
AY165188
AY165189
AY165190
AY165193
AY165195
AY165197
AY165198
AY165199
AY165200
AY165201
AY165202
AY165203
AY165204
AY165210
AY165217
AY165222
AY165227
AY165228
AY165229
AY165231
AY165232
AY165233
AY165234
AY165236
AY165238
AY165241
AY165242
AY165245
AY165246
AY165247
AY165250
AY165251
AY165254
AY165256
AY165259
AY165261
AY165262
AY165264
AY165267
AY165268
AY165269
AY165270
AY165271
AY165273
AY165274
AY165275
AY165277
AY165278
AY165280
AY173951
AY173952
AY173954
AY173955
AY173959
AY173960
AY248403
AY248409
AY248411
AY248412
AY248415
AY248416
AY248418
AY248420
AY248421
AY248422
AY248423
AY248424
AY248425
AY248426
AY248427
AY248429
AY248433
AY248436
AY248439
AY248444
AY248445
AY248446
AY248451
AY248452
AY248453
AY248454
AY248455
AY248456
AY267259
AY267260
AY267262
AY267263
AY267264
AY267265
AY267268
AY267269
AY267272
AY267273
AY267275
AY267282
AY267284
AY267285
AY267286
AY267288
AY267289
AY267290
AY267291
AY267292
AY267294
AY267295
AY267296
AY267298
AY267299
AY267300
AY267301
AY267303
AY267304
AY267305
AY267307
AY267308
AY267311
AY267314
AY267317
AY267318
AY267319
AY267320
AY267322
AY267324
AY267325
AY267326
AY267328
AY267329
AY275556
AY275557
AY275744
AY308760
AY352275
AY423381
AY518941
AY518942
AY518945
AY518947
AY518949
AY518950
AY518951
AY518953
AY518955
AY518956
AY518960
AY518962
AY518964
AY518965
AY518966
AY518967
AY518971
AY518973
AY518974
AY518977
AY518981
AY518983
AY518985
AY518986
AY518987
AY518989
AY518990
AY518991
AY518993
AY518994
AY518996
AY518997
AY518999
AY519005
AY519006
AY519008
AY519009
AY519010
AY519012
AY519014
AY519016
AY519017
AY519020
AY519021
AY519025
AY519029
AY519030
AY519031
AY519032
AY519037
AY519039
AY519040
AY519046
AY519047
AY519049
AY519050
AY519054
AY519067
AY519068
AY519072
AY519073
AY519075
AY519078
AY519079
AY519081
AY519087
AY519092
AY519093
AY519094
AY519095
AY519098
AY519100
AY519101
AY519102
AY519103
AY519105
AY519108
AY519114
AY519117
AY519120
AY519121
AY561236
AY561237
AY561238
AY561239
AY561240
AY561242
AY561244
AY566120
AY566122
AY566124
AY566128
AY566129
AY566130
AY566138
AY566143
AY566144
AY566146
AY566148
AY566150
AY566151
AY566152
AY566154
AY586542
AY586543
AY587968
AY682547
AY713410
AY713411
AY713412
AY751406
AY751407
AY779550
AY779551
AY779552
AY779564
AY781126
AY781127
AY795904
AY795905
AY818644
AY819715
AY835748
AY835749
AY835750
AY835751
AY835752
AY835753
AY835754
AY835755
AY835756
AY835757
AY835758
AY835759
AY835760
AY835761
AY835762
AY835763
AY835764
AY835765
AY835766
AY835767
AY835768
AY835769
AY835770
AY835771
AY835772
AY835773
AY835774
AY835775
AY835776
AY835777
AY835778
AY835779
AY835780
AY835781
AY857022
AY857052
AY857059
AY857127
AY857165
AY926355
DQ097739
DQ097744
DQ097747
DQ150705
DQ157797
DQ157800
DQ157801
DQ157802
DQ157803
DQ157804
DQ157805
DQ157809
DQ157814
DQ157815
DQ157817
DQ157818
DQ157819
DQ157820
DQ157822
DQ157823
DQ157824
DQ204693
DQ204694
DQ204700
DQ204706
DQ204707
DQ204709
DQ204710
DQ204711
DQ204713
DQ204715
DQ204716
DQ204722
DQ207940
DQ207942
DQ207943
DQ295192
DQ295193
DQ295195
DQ295196
DQ354112
DQ354114
DQ354118
DQ354119
DQ358805
DQ358810
DQ383746
DQ383748
DQ383749
DQ383751
DQ383752
DQ394522
DQ396398
DQ487188
DQ487189
DQ487190
DQ487191
DQ631416
DQ631417
DQ631418
DQ631419
DQ631420
DQ631421
DQ631422
DQ631423
DQ676870
DQ676874
DQ676886
DQ823362
DQ823363
DQ823364
DQ833405
DQ833406
DQ833407
DQ833408
DQ833409
DQ833410
DQ833411
DQ833413
DQ833414
DQ833417
DQ833418
DQ833420
DQ833421
DQ833422
DQ833423
DQ833425
DQ833427
DQ833428
DQ833430
DQ833431
DQ833435
DQ833436
DQ837381
DQ886031
DQ886032
DQ886033
DQ886034
DQ886035
DQ886036
DQ886037
EF121395
EF121396
EF121398
EF121399
EF121402
EF121403
EF122502
EF122503
EF122504
EF122509
EF122510
EF122511
EF122513
EF122514
EF122516
EF122517
EF122519
EF122522
EF122529
EF122533
EF122538
EF122545
EF122546
EF122547
EF122548
EF122549
EF122552
