# Supplementary material for: A new ensemble coevolution system for detecting HIV-1 protein coevolution
Source: Biol Direct. 2015 Jan 7;10:1. doi: 10.1186/s13062-014-0031-8 (PMC4332441; doi:10.1186/s13062-014-0031-8)
Supplement: Additional file 3: — Software. The Matlab toolbox and the manual of our ensemble coevolution system are provided. The sequence datasets are also available. [file 13062_2014_31_MOESM3_ESM.zip › EnsembleCoevolutionSystem/CTMP/Process_PR_AA_NoGap_Gene.txt]

AB078005	AB078005
AB078703	AB078703
AB078704	AB078704
AB078709	AB078709
AB078711	AB078711
AB097870	AB097870
AB213667	AB213667
AB213668	AB213668
AB213670	AB213670
AB213692	AB213692
AB221125	AB221125
AB286955	AB286955
AB287363	AB287363
AB287364	AB287364
AB287366	AB287366
AB287368	AB287368
AB428551	AB428551
AB428558	AB428558
AB428559	AB428559
AB428560	AB428560
AB428561	AB428561
AB428562	AB428562
AB485638	AB485638
AB485641	AB485641
AB747441	AB747441
AB747458	AB747458
AB747475	AB747475
AB747476	AB747476
AB747483	AB747483
AB747489	AB747489
AB747506	AB747506
AB747523	AB747523
AB747536	AB747536
AF004394	AF004394
AF042100	AF042100
AF042101	AF042101
AF042102	AF042102
AF042103	AF042103
AF042104	AF042104
AF042105	AF042105
AF042106	AF042106
AF069140	AF069140
AF086817	AF086817
AF128998	AF128998
AF146728	AF146728
AF224507	AF224507
AF286365	AF286365
AF338991	AF338991
AF338993	AF338993
AF373715	AF373715
AF373716	AF373716
AF373717	AF373717
AF373718	AF373718
AF373719	AF373719
AF373720	AF373720
AF373725	AF373725
AF373727	AF373727
AF373730	AF373730
AF373732	AF373732
AF373733	AF373733
AF373734	AF373734
AF373735	AF373735
AF373736	AF373736
AF373737	AF373737
AF538304	AF538304
AF538305	AF538305
AF538306	AF538306
AF538307	AF538307
AJ270546	AJ270546
AJ270548	AJ270548
AJ271445	AJ271445
AM181791	AM181791
AY037268	AY037268
AY037269	AY037269
AY037270	AY037270
AY037282	AY037282
AY165185	AY165185
AY165188	AY165188
AY165189	AY165189
AY165190	AY165190
AY165193	AY165193
AY165195	AY165195
AY165197	AY165197
AY165198	AY165198
AY165199	AY165199
AY165200	AY165200
AY165201	AY165201
AY165202	AY165202
AY165203	AY165203
AY165204	AY165204
AY165210	AY165210
AY165217	AY165217
AY165222	AY165222
AY165227	AY165227
AY165228	AY165228
AY165229	AY165229
AY165231	AY165231
AY165232	AY165232
AY165233	AY165233
AY165234	AY165234
AY165236	AY165236
AY165238	AY165238
AY165241	AY165241
AY165242	AY165242
AY165245	AY165245
AY165246	AY165246
AY165247	AY165247
AY165250	AY165250
AY165251	AY165251
AY165254	AY165254
AY165256	AY165256
AY165259	AY165259
AY165261	AY165261
AY165262	AY165262
AY165264	AY165264
AY165267	AY165267
AY165268	AY165268
AY165269	AY165269
AY165270	AY165270
AY165271	AY165271
AY165273	AY165273
AY165274	AY165274
AY165275	AY165275
AY165277	AY165277
AY165278	AY165278
AY165280	AY165280
AY173951	AY173951
AY173952	AY173952
AY173954	AY173954
AY173955	AY173955
AY173959	AY173959
AY173960	AY173960
AY248403	AY248403
AY248409	AY248409
AY248411	AY248411
AY248412	AY248412
AY248415	AY248415
AY248416	AY248416
AY248418	AY248418
AY248420	AY248420
AY248421	AY248421
AY248422	AY248422
AY248423	AY248423
AY248424	AY248424
AY248425	AY248425
AY248426	AY248426
AY248427	AY248427
AY248429	AY248429
AY248433	AY248433
AY248436	AY248436
AY248439	AY248439
AY248444	AY248444
AY248445	AY248445
AY248446	AY248446
AY248451	AY248451
AY248452	AY248452
AY248453	AY248453
AY248454	AY248454
AY248455	AY248455
AY248456	AY248456
AY267259	AY267259
AY267260	AY267260
AY267262	AY267262
AY267263	AY267263
AY267264	AY267264
AY267265	AY267265
AY267268	AY267268
AY267269	AY267269
AY267272	AY267272
AY267273	AY267273
AY267275	AY267275
AY267282	AY267282
AY267284	AY267284
AY267285	AY267285
AY267286	AY267286
AY267288	AY267288
AY267289	AY267289
AY267290	AY267290
AY267291	AY267291
AY267292	AY267292
AY267294	AY267294
AY267295	AY267295
AY267296	AY267296
AY267298	AY267298
AY267299	AY267299
AY267300	AY267300
AY267301	AY267301
AY267303	AY267303
AY267304	AY267304
AY267305	AY267305
AY267307	AY267307
AY267308	AY267308
AY267311	AY267311
AY267314	AY267314
AY267317	AY267317
AY267318	AY267318
AY267319	AY267319
AY267320	AY267320
AY267322	AY267322
AY267324	AY267324
AY267325	AY267325
AY267326	AY267326
AY267328	AY267328
AY267329	AY267329
AY275556	AY275556
AY275557	AY275557
AY275744	AY275744
AY308760	AY308760
AY352275	AY352275
AY423381	AY423381
AY518941	AY518941
AY518942	AY518942
AY518945	AY518945
AY518947	AY518947
AY518949	AY518949
AY518950	AY518950
AY518951	AY518951
AY518953	AY518953
AY518955	AY518955
AY518956	AY518956
AY518960	AY518960
AY518962	AY518962
AY518964	AY518964
AY518965	AY518965
AY518966	AY518966
AY518967	AY518967
AY518971	AY518971
AY518973	AY518973
AY518974	AY518974
AY518977	AY518977
AY518981	AY518981
AY518983	AY518983
AY518985	AY518985
AY518986	AY518986
AY518987	AY518987
AY518989	AY518989
AY518990	AY518990
AY518991	AY518991
AY518993	AY518993
AY518994	AY518994
AY518996	AY518996
AY518997	AY518997
AY518999	AY518999
AY519005	AY519005
AY519006	AY519006
AY519008	AY519008
AY519009	AY519009
AY519010	AY519010
AY519012	AY519012
AY519014	AY519014
AY519016	AY519016
AY519017	AY519017
AY519020	AY519020
AY519021	AY519021
AY519025	AY519025
AY519029	AY519029
AY519030	AY519030
AY519031	AY519031
AY519032	AY519032
AY519037	AY519037
AY519039	AY519039
AY519040	AY519040
AY519046	AY519046
AY519047	AY519047
AY519049	AY519049
AY519050	AY519050
AY519054	AY519054
AY519067	AY519067
AY519068	AY519068
AY519072	AY519072
AY519073	AY519073
AY519075	AY519075
AY519078	AY519078
AY519079	AY519079
AY519081	AY519081
AY519087	AY519087
AY519092	AY519092
AY519093	AY519093
AY519094	AY519094
AY519095	AY519095
AY519098	AY519098
AY519100	AY519100
AY519101	AY519101
AY519102	AY519102
AY519103	AY519103
AY519105	AY519105
AY519108	AY519108
AY519114	AY519114
AY519117	AY519117
AY519120	AY519120
AY519121	AY519121
AY561236	AY561236
AY561237	AY561237
AY561238	AY561238
AY561239	AY561239
AY561240	AY561240
AY561242	AY561242
AY561244	AY561244
AY566120	AY566120
AY566122	AY566122
AY566124	AY566124
AY566128	AY566128
AY566129	AY566129
AY566130	AY566130
AY566138	AY566138
AY566143	AY566143
AY566144	AY566144
AY566146	AY566146
AY566148	AY566148
AY566150	AY566150
AY566151	AY566151
AY566152	AY566152
AY566154	AY566154
AY586542	AY586542
AY586543	AY586543
AY587968	AY587968
AY682547	AY682547
AY713410	AY713410
AY713411	AY713411
AY713412	AY713412
AY751406	AY751406
AY751407	AY751407
AY779550	AY779550
AY779551	AY779551
AY779552	AY779552
AY779564	AY779564
AY781126	AY781126
AY781127	AY781127
AY795904	AY795904
AY795905	AY795905
AY818644	AY818644
AY819715	AY819715
AY835748	AY835748
AY835749	AY835749
AY835750	AY835750
AY835751	AY835751
AY835752	AY835752
AY835753	AY835753
AY835754	AY835754
AY835755	AY835755
AY835756	AY835756
AY835757	AY835757
AY835758	AY835758
AY835759	AY835759
AY835760	AY835760
AY835761	AY835761
AY835762	AY835762
AY835763	AY835763
AY835764	AY835764
AY835765	AY835765
AY835766	AY835766
AY835767	AY835767
AY835768	AY835768
AY835769	AY835769
AY835770	AY835770
AY835771	AY835771
AY835772	AY835772
AY835773	AY835773
AY835774	AY835774
AY835775	AY835775
AY835776	AY835776
AY835777	AY835777
AY835778	AY835778
AY835779	AY835779
AY835780	AY835780
AY835781	AY835781
AY857022	AY857022
AY857052	AY857052
AY857059	AY857059
AY857127	AY857127
AY857165	AY857165
AY926355	AY926355
DQ097739	DQ097739
DQ097744	DQ097744
DQ097747	DQ097747
DQ150705	DQ150705
DQ157797	DQ157797
DQ157800	DQ157800
DQ157801	DQ157801
DQ157802	DQ157802
DQ157803	DQ157803
DQ157804	DQ157804
DQ157805	DQ157805
DQ157809	DQ157809
DQ157814	DQ157814
DQ157815	DQ157815
DQ157817	DQ157817
DQ157818	DQ157818
DQ157819	DQ157819
DQ157820	DQ157820
DQ157822	DQ157822
DQ157823	DQ157823
DQ157824	DQ157824
DQ204693	DQ204693
DQ204694	DQ204694
DQ204700	DQ204700
DQ204706	DQ204706
DQ204707	DQ204707
DQ204709	DQ204709
DQ204710	DQ204710
DQ204711	DQ204711
DQ204713	DQ204713
DQ204715	DQ204715
DQ204716	DQ204716
DQ204722	DQ204722
DQ207940	DQ207940
DQ207942	DQ207942
DQ207943	DQ207943
DQ295192	DQ295192
DQ295193	DQ295193
DQ295195	DQ295195
DQ295196	DQ295196
DQ354112	DQ354112
DQ354114	DQ354114
DQ354118	DQ354118
DQ354119	DQ354119
DQ358805	DQ358805
DQ358810	DQ358810
DQ383746	DQ383746
DQ383748	DQ383748
DQ383749	DQ383749
DQ383751	DQ383751
DQ383752	DQ383752
DQ394522	DQ394522
DQ396398	DQ396398
DQ487188	DQ487188
DQ487189	DQ487189
DQ487190	DQ487190
DQ487191	DQ487191
DQ631416	DQ631416
DQ631417	DQ631417
DQ631418	DQ631418
DQ631419	DQ631419
DQ631420	DQ631420
DQ631421	DQ631421
DQ631422	DQ631422
DQ631423	DQ631423
DQ676870	DQ676870
DQ676874	DQ676874
DQ676886	DQ676886
DQ823362	DQ823362
DQ823363	DQ823363
DQ823364	DQ823364
DQ833405	DQ833405
DQ833406	DQ833406
DQ833407	DQ833407
DQ833408	DQ833408
DQ833409	DQ833409
DQ833410	DQ833410
DQ833411	DQ833411
DQ833413	DQ833413
DQ833414	DQ833414
DQ833417	DQ833417
DQ833418	DQ833418
DQ833420	DQ833420
DQ833421	DQ833421
DQ833422	DQ833422
DQ833423	DQ833423
DQ833425	DQ833425
DQ833427	DQ833427
DQ833428	DQ833428
DQ833430	DQ833430
DQ833431	DQ833431
DQ833435	DQ833435
DQ833436	DQ833436
DQ837381	DQ837381
DQ886031	DQ886031
DQ886032	DQ886032
DQ886033	DQ886033
DQ886034	DQ886034
DQ886035	DQ886035
DQ886036	DQ886036
DQ886037	DQ886037
EF121395	EF121395
EF121396	EF121396
EF121398	EF121398
EF121399	EF121399
EF121402	EF121402
EF121403	EF121403
EF122502	EF122502
EF122503	EF122503
EF122504	EF122504
EF122509	EF122509
EF122510	EF122510
EF122511	EF122511
EF122513	EF122513
EF122514	EF122514
EF122516	EF122516
EF122517	EF122517
EF122519	EF122519
EF122522	EF122522
EF122529	EF122529
EF122533	EF122533
EF122538	EF122538
EF122545	EF122545
EF122546	EF122546
EF122547	EF122547
EF122548	EF122548
EF122549	EF122549
EF122552	EF122552
