# Supplementary material for: A new ensemble coevolution system for detecting HIV-1 protein coevolution
Source: Biol Direct. 2015 Jan 7;10:1. doi: 10.1186/s13062-014-0031-8 (PMC4332441; doi:10.1186/s13062-014-0031-8)
Supplement: Additional file 3: — Software. The Matlab toolbox and the manual of our ensemble coevolution system are provided. The sequence datasets are also available. [file 13062_2014_31_MOESM3_ESM.zip › EnsembleCoevolutionSystem/CTMP/Process_PR_AA_NoGap_AA_VariedPosition.phy]

500 31
AB078005       LTIKVGLKLEMNPRKKRDQILIECHKAIVVI
AB078703       LTIKIGLKLDMNPRKKRDQVSIECHKVIIVL
AB078704       LAIKIGLKLDMNPRKKRDQVPIECHKAIIVL
AB078709       FTIKVGLKLDMNPRKKRDQVPIECHKAIVVL
AB078711       LTIKIGLKLDMNPRKKRDQVPIECHKAIVVL
AB097870       LTIKIGLKLDMDPRKKRDQIPIECHKAIVVV
AB213667       LTIKIGVKLDMNPRRKRDQIPIECHKAIVVL
AB213668       LTIKIGLKLDMNPRKKRDQIPIECHKAVIVL
AB213670       LTIKIGLKLDMNPRKKRDQIPIECHKAVIVL
AB213692       LAIKIGLKLDMNPRKKRDQIPIECHKAIVIL
AB221125       LTVKIGLKLEMNPRKKRDQVPIECHKVIIVL
AB286955       LTIKVGLKLEINPRKKRDQILVECHKAIVVI
AB287363       LTIKIGLKLEMNPKKKRDQIPIECHKAIIVL
AB287364       LTIKVGLKLEIDPRKKRDQILVECHRAIVVI
AB287366       LTIRIGLKLEMNPRKKRDQIPIECKKTIIVL
AB287368       LTVKVGLRLEMNPKKKRDQIPVDCHKAVIVI
AB428551       LPIKIGLKLEMNPKKKRDQVPVECHKAIVVL
AB428558       LTIKVGLKLEMNPKKKRDQVAIECHKAIVVL
AB428559       LTIKVGLKLEMNPKKKRDQVAIECHKAIVVL
AB428560       LTIKVGLKLEMNPKKKRDQVAIECHKAIVVL
AB428561       LTIKVGLKLEMSPRKKRDQVAIECHKAIVVL
AB428562       LTIKVGLKLEMNPKKKRDQVAIECHKAIVVL
AB485638       LTIKIGLKLEVSPRKKRDQILIECHKAIVVI
AB485641       LTVKIGLKLEMNPRKKRDQIPIECHKAIVVI
AB747441       LVIKIGLKLEMNPRKKKDQVPIECHKAIVVL
AB747458       LTIKIELKLEMNPRKKRDQVSVECHKAIIVL
AB747475       LTIKIGTKLEMNPKRKRDQIPIECHKAIVVI
AB747476       IVIKIGLKLEMNPRKKKDQVPIECHKAIVVL
AB747483       LTIKIGIKLEMNPRKKKDQISVECHKAIIVL
AB747489       LTIRIGLKLEMDPRKKRDQIPIECHKVIIVL
AB747506       LTIKIELKLEMSPRKKKDQVSVECHKAIIVL
AB747523       LVIRIGLKLEMNPKKKKDQVPLECHKAIIVL
AB747536       LTIKIELKLEMNPRKKKDQVSVECHKAIIVL
AF004394       ITIKIGLKLDMNPRKKRDQILIECHKAIVVL
AF042100       LTIKIGLKVEMNPRKKRDQILIECHKAIVVI
AF042101       LTVKVGLKLEMNPRKKRDQILIECHKAIVVI
AF042102       LTIKIGLKLDMHPKKKKDEILVECHKAIVVI
AF042103       LTIKIGLKLEMNPRKKRDQILIECHKAIVVI
AF042104       LTIKIGLKLEMAPRKNTDQILIECHKAIVVI
AF042105       LTIKIGLKLKMNPRKKRDQILVECHKAIVVI
AF042106       LTIKIGLKLDMHPKKKKDEILVECHKAIVVI
AF069140       LKIKIGLKLEINPKKKRDQVLIECHKAIVVI
AF086817       LTIRIGLKLEMNPKKKRDQIPIECHKAIVVI
AF128998       LTIKIGLKLEMNPRKKKDQIPVECYKAIIVI
AF146728       ITIKIGLKLEMCPRKKRDQVLVECHKAIVVL
AF224507       LAIKIGLKLEMSPRKKRDQVAIECHKAIIVI
AF286365       LTIKIGIKLEMNPRKKRDQIPIECHKAIVVI
AF338991       LTIRIGLKLDIDPRKKRDQVPVECHKAVVVI
AF338993       LTIKVGLKLDIDPRKKKDQILIECHKAIVVI
AF373715       LTIKIGIKLEMNPRKKRDQIPIECHKAIVVI
AF373716       LTIKIGLKLDINPRKKKDQILIECHKAIVVI
AF373717       LTIKIGLKLEMAPRKKRDQITIECHKAIIVI
AF373718       LTIKIGLKLEMEPRCKRDQIPIECHKAIVVI
AF373719       LTIKIGLKLEINPRKKRDQISIECHKAIVVI
AF373720       LSIRIGLKLEMNPRKKRDQVVVECHKAIVVI
AF373725       LTIKIGLKLEMNPRKKRDQVSIECHKAIVVI
AF373727       LTIKIGLKLEMNPKKKRDQILVECHKAIVVI
AF373730       LTIRIGLKLEMNPRKKRDQILIECHKAIVVI
AF373732       LTIKIGLKLDINPRKKRDQVPIECHKAIVVL
AF373733       LTVKIGLKLEMSPRKKRDQIPIECHKAIVVI
AF373734       LTIKIGLKLEMAPKKKRDQIPIECHRAIVVI
AF373735       LTIKVGLKLEMNPKKKRDQIPIECHKAIVVL
AF373736       LTIKIGLKLDMSPRKKRDQIPIECHKAVVVI
AF373737       LSIKIGLKLEMNPKRKRDQIPIECHKAIIVL
AF538304       LTIKIGLKLEMNPRKKRDQILIECHKAIVVI
AF538305       LTIKIGLKLEMNPRKKRDQIPVECHKAIVVI
AF538306       LTIKIELKLEMNPRKKRDQILIECHKAIVVI
AF538307       LTIKIGLKLEMNPRKKRDQIAIECHKAIIVI
AJ270546       LTIRIGLKLEMSPRKKRDQILVECHKAIIVL
AJ270548       LTIKIGLKLEMHPKKKRDQIAIECHKAIIVI
AJ271445       ITIKIGLKLDMNPRKKKDQILVECHKAIVVL
AM181791       LEIKVGLKLEMTPRKKRDQIPIECHKAIVVI
AY037268       ITIKIGLKLEMSPRKKRDQVPIECHKAIVVL
AY037269       LTIKVGLRLEIDPRKKRDQITVEYKKAIVVL
AY037270       LKIKVGLKLDMNPKKKKDQIPIECHKAIVVI
AY037282       ITIKIGLKLEMNPRKKRDQILVECHKAIVVI
AY165185       LTIKIGLKLEMNPRKKRDQIPIECHKAIIVI
AY165188       LTIKIGLKLEMCPRKKRDQIPIECQKAIVVI
AY165189       ITVKIGLKLEITPRKKRDQIPIECHRAIVVI
AY165190       LNIKIGVKLEMNPKKKRDQILIECHKAIVVI
AY165193       LAIKIGLKLDMDPRKKRDQIPIECHKAIVVI
AY165195       LTIKVGLKLEMSPRKKRDQISIECHKAIVVI
AY165197       LTIKIGLKLEMSPKKKKDHIPIECHKAIVIL
AY165198       LTIKIGLKLDMDPRKKRDQILIECHKAIVVI
AY165199       LTIKIGIKLEMNPRKKRDQVHIECHKAVIVL
AY165200       LTVKIGLKLEMSPRKKRDQILIECHKAIIVI
AY165201       LTIRIGLKLDMNPRKKRDQIPIECHKAIVVL
AY165202       LTIKIGLKLEMDPRKKRDQIPIECHKTIIVL
AY165203       LTIKIGLKLDMNPRKKRDQIPIECHKAIVVI
AY165204       LTIKIGLKLDINPRKKRDQVPIECHKAIIVL
AY165210       LTIKIGLKLEMNPRKKRDQIPIECHKAIIVL
AY165217       LTIKIGLKLEMNPKKKRDQIPIECHKAIVVL
AY165222       LTIKIGLKLEMDPRKKRDQILVECHKAIVVI
AY165227       LTIKIGLKLEMNPRKKRDQIPIECHKAIVVI
AY165228       LTIKIGLKLEMNPKKKRDQVLIECHKAIVVL
AY165229       LTIKIGLKLDINPKKKRDQIPIECYKAIVVI
AY165231       LTIKIGLKLDMNPRKKRDQIPIECHKAIVVI
AY165232       LTIKIGLKLEMSPRKKRDQIPVEYHKAIIVI
AY165233       LTIRVGLKLEMSPRKKKDQIPIECHKAIVVL
AY165234       LTIKIGLKLDMNPRKKRDQIPIECHKAIIVI
AY165236       LTIKIGLKLDMNPRKKKDQIPIECHKAVIVL
AY165238       LTIKIGLKVEMNPRKKRDQIVVECHKAIVVL
AY165241       LTIKVGLKLDMSPKKKRDQIPIECHKAIVVI
AY165242       LTIRIGLKLEMDPRKKRDQIPIDCHKAIVVI
AY165245       LTIKVGLKLDMDPRKKREQILIECHKAIVVI
AY165246       LTIKIGLKLDMNPRKKRDQIPIECHKAIVVI
AY165247       LTIKVGLKLEIDPRKRKDQIPIECHKAIVVL
AY165250       LTIKIGLKLDMSPRKKKDQIPIECHKAIIVL
AY165251       LTIKIGLKLEMNPKKKRDQIPIECHKAIVVI
AY165254       VTIKIGLKLDMSPKKKRDQIPIECHKAIVVL
AY165256       LSIKIGVKLDMNTRRKKDQIPIECHKAIVIL
AY165259       LTIKIGLKLEMNPKKKRDQILIECHKAIVVI
AY165261       LTIKIGLKLEMNPRKKRDQIPIECHKAIVVI
AY165262       LTIKIELKLEMNPRKKRDQVSIECHKAIVVI
AY165264       LTIKIGLKLEMNPRKKRDQIPIECHKAIIVI
AY165267       LIVKIGLKLEMNPKKKRDQVPIECHKAIVVL
AY165268       ITIKIGLKLEMNPRKKRDQISIECHKAIVVL
AY165269       LTIRIGLKLEMSPKKKRDQILIECHKAIIVI
AY165270       LTIRIGLKLEMDPRKKRDQIPIDCHRAIVVI
AY165271       LTIKIGLKLDMTPRKKRDQIPIECHKAIVVI
AY165273       LTIKIGLKLEMNPRKKRDQIPIECHKAIIVL
AY165274       LTIKIGLKLDMDPRKKRDQILIECHKTIVVI
AY165275       LTIKIGLKLEMNPRKKKDQIPIECHKAIIVL
AY165277       LTIKVGQKLDINPKKKRDQILIECHKAIVVI
AY165278       LTIKIGLKLDIDPRKKRDQVPIECHKAIIVL
AY165280       LVIKIGLKLEMNPKKKRDQIPIECHKAIVVI
AY173951       LTIKIGLKLEMNPRKKRDQILVECHKAIIVL
AY173952       LSIKIGLKLEMNPRKKRDQIPIECHKAIVVI
AY173954       LTIKIGLKLEINPRKKRDQILIECHKAIVVI
AY173955       LTVKIGLKLEMSPKKKKEQILVECHKAIVVI
AY173959       ITIKIGLKLEINPRKKRDQITIECHKAIVVL
AY173960       LQIKIGVKLEMDPRRKRDQILIECHKTIVVI
AY248403       LTVRVGLKLEMDPRKKRDQIPIECHKAIVVL
AY248409       LTIKIGVKLDINPRKKRDQIPIECHKATVVI
AY248411       LTIKIGLKLELSPKKKRDQVPIECHKAIVVL
AY248412       LSIRVGLKLEMNPRKKRDQIPIECHKAIVVI
AY248415       LAIKIGLKLEMNPKKKRDQVHIECHKAIVVI
AY248416       ITIKLGIKLEMNPRKKRDQVSIECHKAIVVI
AY248418       LTIKIGLKLEMTPRKKRDQIPLECHKAIIVL
AY248420       LTIKIGMKVEMCPRKKRDQISIECHKAIVVI
AY248421       LTVRIGLKLEMSPRKKKDQIPIECHKAIVVI
AY248422       LTIKVELKLDMNPKKKRDQILIECHKAIVVI
AY248423       LTVKIGLKLDMSPKKKRDQIPVECHKAIVVI
AY248424       LTIKVGLKLEMHPRKKRDQILIECHKAIIVI
AY248425       LPIRIGLKLDMDPRKKREQIPLESPKALLVT
AY248426       LTIRIGLKLEMCPKKKRDQILVECHKAIVVL
AY248427       LTIKIGLKVEMDPKKKREQIFVECHKAIVVL
AY248429       LTIKIGLKLEMNPRKKRDQIPIECHKVIIVL
AY248433       LTIRIGLKLEMNPKKKRDQIHVECHKAIIVL
AY248436       LTVKVGLKLEMNPKKKKDQIPIECHKAIVVI
AY248439       LTIKVGLKLDMNPRKKRAQVPIECHKAIVVI
AY248444       LPIKIGQKLEMAPRKKRDQVSLDCHKAIVVT
AY248445       LTIKIGLKLEMNPRKKRDQISVECHTAIIVI
AY248446       MTIKIGLKLEMNPRKKRDQIPIECHKAIVVI
AY248451       LTIKIGLKLDMDPRKKKEEVPVECYKAVIVL
AY248452       LTIKIGIKLEIAPRKKRDQVPIDCHKAIVVI
AY248453       LTVRIGLKLDMDPRKKRDQIPIECHKAIVVI
AY248454       LTIKIGLKLEMAPRKKRDQILIECRKAIIVL
AY248455       LTIKIGLKLEMNPRKKRDQIPVECYKAIVVI
AY248456       LTIRIGLKLEMNPRKKKDQIPIECHKAIVVL
AY267259       LTIKIGIKLEMSPKKKKDQITIECHRTIVVL
AY267260       LTIRVGLKLEMSPKKKRDQIPIECHKAIVVI
AY267262       LTIKIGLKLDINPRKKKEEIPVECHKAVVVL
AY267263       LTIRIGLKLEMSPKKKRDQILIECHKAIVVI
AY267264       LTIKIGLKLEISPRKKKDQVPIECHKAIVVI
AY267265       LTIKIGLKLEMNPRKKRDQIPIECHKAIVVI
AY267268       LTIKIGLKLDMDPRKKREQIRIECHTAIVVI
AY267269       LTIKVGQKLEMSPKKKRDQIPIECHKAIVVI
AY267272       LTIKIGLKLEMNPKKKRDQIPIECHKAIIVL
AY267273       LKIKIGLKLEMNPKKKRDQISIECHKAIIVI
AY267275       LTIKIGLKLDMDPRKKREQIPIECHKAIVVI
AY267282       LTIKVGLKLEMSPKKKREQILVECHKAIIVI
AY267284       LTIKIGLKLEMNPRKKRDQVLIECHKAIVVI
AY267285       LTIKVGLKLDMSPKKKKEQIPIECHKAIVVI
AY267286       LTIKIGLKLEMNQKKKREQIPVECYKAIVVI
AY267288       LTIRIGLKLEMSPKKKRDQIPIECHKAIVVI
AY267289       LTIKIGLKLDMDPRKKREQILVECHKAIVVI
AY267290       ITVKIGLKLEMNPKKKRDQISIECHKTIIVI
AY267291       LAIKIGLKLDMHPKKKRDQIPIECQKTIIVI
AY267292       LTIKIGLKLEMSPKKKRDQIPIECHRAIVVI
AY267294       LTIKIGLKLEMSPKKKRDQIHIECHKAIVVI
AY267295       LTIKVGIKLDMNPRKKRDQILIECHKAIVII
AY267296       LTIKIGLKLEMSPKKKRDQIPIECHRAIVVI
AY267298       LAIKIGLKLEMNPRKKRDQVSVECHKAIVVI
AY267299       LTIKIGLKLDMSPKKKRDQILVECYRAIVVI
AY267300       LTIRIGLKLEISPKKKRDQVPIECHKAIVVI
AY267301       LTIKIGLKLDMDPRKKKEQIPIECHKAIVVI
AY267303       LTIKIGIKLDMDPRKKKDQVPIECHKAIVVI
AY267304       LTIRIALKLEMNPRKKRDQISIECHKATIVI
AY267305       LTIKIGLKLEISPKKKRDQIPVECHRAIVVI
AY267307       LTIKIGLKLEMNQKKKREQIPIECYKAVVVI
AY267308       LTIKIGLRLEMNPKKKRDQIPIECHKAIVVI
AY267311       LPIRIGLKLEISPKKKKDQIPIECHKAIVVL
AY267314       ITVKIGLKLDINPKKKRDQILVEGHKAIVVI
AY267317       LTIKIGLKLEMNPKTKRDQIAIECHRTIVVI
AY267318       LTIRIGLKLEMSPKKKRDNILIECHKAVIVI
AY267319       LTVKIGLKLEISPKKKRDHVPIECYKAEVVI
AY267320       LTIKIGIKLEMNQRKKRDQIAIECYKAIIVI
AY267322       LTIKIGLKLEMSPKKKRDQISIECHKAIVVI
AY267324       LTIKIGLKLDMYPRKKKDQIPIECHTAVIVI
AY267325       LTVKIGQKLEMCPRKKKDQIPIECHKAIVVI
AY267326       LTVKIGLKLEMCPKKKREQVAVECHKAIVVI
AY267328       LTIKIGLKLEMNPRKKRDQIHIECHTAVVII
AY267329       LTIKIGQKLEMNPKKKRDQIQLECHKAIIVL
AY275556       LTIKIGLKLDMNPRKKRDHIPIECHKAVIVL
AY275557       LTIKIGLKLDMNPRKKKDQVPIECHKAVIIL
AY275744       LTIKVGLMLDINPRKKRDQIPIECHKAIVVI
AY308760       LTIKIGLKLEMNPRKKRDQILIECHKAIVVI
AY352275       LSIKIGVKLEMNPRKKRDQIPIECHKAIIVI
AY423381       ITIKIGLKLEMDPRKKRDQILIESHKTIVVI
AY518941       ITIKIGLKLDMDPRKKRDQIPIECHKAIVVL
AY518942       LTIKIGLKLEMEPRKKRDQILIECHKAIIVL
AY518945       LSIKIGLKLEMSPKKKRDQILIECHKAIVVI
AY518947       LTIKIGLRLEINPRKKRDQVLIECHKAVVVI
AY518949       LTIKVGLKLEMNPRKRRDQVPIECHKAIVVL
AY518950       LTIKVGLKLEMNPRKKKDQVPLECHKAIVVI
AY518951       LTIRIGLKLDMDPRKKRDQIPLECHKAIVVL
AY518953       LTIKIGLKLEMNPRKKRDQICIECHKAIVVI
AY518955       LPIRVGLKLEINPRKKRDQICIECHKAIVVL
AY518956       LTIKIGLKLEMNPKKKRDQICIECHKTIVVL
AY518960       LPIRIGLKLEMNPKKKRDQIPIECHKTIIVL
AY518962       LTIKIGLKLDINPKKKRDQIPIECQKAIVVI
AY518964       LPIRIGIKLEMSPRKKRDQIPIECHKAIVVL
AY518965       LSIKIGLRLEMSPRKKRDQIPIECHKAIVVI
AY518966       ITIKIGLKLEMNPRKKRDQILIECHKAIVVL
AY518967       LTIKIGLKLEINPRKKRDQILVECHKAIVVI
AY518971       LTIKVGLKLDMNPRKKREEIPIECHKAIVVL
AY518973       LTIKVGLKLDMNPRKKRDQVPIECHKAIVVL
AY518974       LTIKIGLKLEMSPRKKRDQILVECHKAIVVI
AY518977       LTIKIGLKLEMSSRKKRDQVPIECHKAIVVI
AY518981       LTIKIGLKIEMSPRKKKDQVPIEYHKVIIVL
AY518983       LTIKIGLKLDMNPRKKRDQIPIECHKAIVVI
AY518985       LTIKIGLKLEMNPRKKRDQITLEEHKAIIVI
AY518986       LTIKIGLKVDMSPKKKRDQIHVECHKAVVVI
AY518987       LTIKIGLKLEMSPRKKRDQICVECHKAIVVI
AY518989       LTIKIGLKLEMSPRKKRDQISIECHKAIVVI
AY518990       LPIRVELKLEMNPRKKRDQITIECHKAIIVI
AY518991       LTIKIGLKLDMDQRKKREQIPIECHKAIVVI
AY518993       VTIKIGLKLEMNPRKKRDQIPIECHKAIVVI
AY518994       LTVKVGLKLEINPRKKRDQIPIECHTAIVVI
AY518996       LTIKIGLKLEMNPRKKRDQILVECHKAIVVI
AY518997       LTIKIGLRLEIDPRKKRDQILVECHKATVVI
AY518999       LTIRIGLKLEMNPRKKRDQVPIECHKAIIVL
AY519005       LKIKIGIKLEMSSRKKRDQILIECHKVTIVL
AY519006       LTIKVGLKLDMNPRKKRDQIPIECHKAIVVI
AY519008       LRIKIGIKLEMSPRKKKDQIPIECHQAIVVI
AY519009       LTVKIGLKLEINPRKKRDQIPIECHKAIVVI
AY519010       LTIKIGLKLEMNPRKKRDQIPIECQKAIIVL
AY519012       LTIKIGLKLEMTPRKKRDQILIECHKAIIVI
AY519014       NRIKIGIKLDMEPRKKRDQIPVECHKAIVVI
AY519016       LTIKIGLKLEMSPRKKRDQIPLECHKAIVVI
AY519017       LTIKIGLKLEMDPRKKKDQIPIECHKAIVVI
AY519020       LTVKIGIKLEMNPRKRRDQIPIECHKAIIVL
AY519021       LTIKVGIRLEMSPKKKKEQIPIECHKAIVVL
AY519025       LTIKIGLKLEIDPRKKRDQILVECYRAIVVI
AY519029       LTIKVGLKLEINPRKKRDQVPIECHKATVVL
AY519030       LTIKIGLKLDMEPRKKRDQVSIECHKVIIVL
AY519031       LTIKIGLKLDMSPRKKKDQIPIECHKAIVVL
AY519032       LTIKIGLKLDMNPRKKRDQIPIECHKAVIVL
AY519037       LTIKIGLKLEMSPRKKRDQILIECHKAIVVI
AY519039       LTVKIGLKLEMYPRKKRDEVTMDCHKAIIVI
AY519040       LTIKIGLKLDMDPRKKRDQIPIECHTTVVVL
AY519046       LNIKIGLKLEMNPRKKRDQIPIECHKAIVVI
AY519047       LTVKVGLKLDMNPRKKKEQIPIECHKAIVVI
AY519049       LTIKIGLKLDMHPRKKREDIPIECHKAIIVI
AY519050       VTIKIGLKLEISPRKKKDQIPIECHKAIVVI
AY519054       LTVKIGLKLDMNPRKKRDQIPVECHKAIVVI
AY519067       LTVKIGLRLEINPKKKKDQIPIECHKAEVVI
AY519068       LTIKIGLKLDMNPKKKRDQIPIECHKAIIVL
AY519072       LTVRVGIKLEIDPRKKRDQVPLECHKAIVVI
AY519073       LAIKIGQKLDMTPKKKRDQVSIECHKVIVVL
AY519075       LTIKIGLKLEMNPKKKRDQVLIECHKTVIVI
AY519078       LIIKIGLKLDIDPRKKRDQIAIECHKAIVVI
AY519079       LTIKIGLKLDMNPRKKRDQVPIECHKAIVVL
AY519081       LTVKIGLKLEMIPKKKRDQILVECHRAIIVI
AY519087       LTVKIGLKLDINPKKKREQVLVECHKAIVVI
AY519092       LTIKVGLKLEMNPRKKREEILIECHKAIIVI
AY519093       LAIKIGLRLEINPKKKRDQIPIECHKAIIVL
AY519094       LTVKIGLKLEMNPRKKRDQISIECHKVIIVL
AY519095       LTIKIGLKLDMNPKKKRDQIPIECHKAIVVL
AY519098       LTIKIGLKLDMSPKKKRDQIPIECHRAIVVL
AY519100       LTVKVGLRLEIDPRKKKDQILIECHKAIVVI
AY519101       ITIKIGLKLDMDPRKKKEQIPIESHKAIVVL
AY519102       VTVKIGLKLEMSPKKKRDQIPIDCHRAIIVL
AY519103       LTIKIGLKLDMEPRKKRDQIPIDCHRAIVVI
AY519105       LTVKVGLKLEMNPRKKRDQILVECHKAVIVI
AY519108       ISIRVGLKLEMNPKKKRDQILVECHKAIIVL
AY519114       LTIKVGLKLDINPRKKRDQVPIECHKTIVVI
AY519117       LTIKIGLKLEMSPRKKRDQILIECHKAIVVI
AY519120       LPIKIGIKLDMDPRKKRDQIPIEHHKTIVVL
AY519121       LPIKIGIKLDMNPRKKRDQIAIECHKAIVVL
AY561236       LTIKIGLKLEMSPKRKRDHILVECHKAIVVI
AY561237       LTIKIGLKLEMNPRKKRDQILIECHKAIVVI
AY561238       LTIKIGLKLEMNPRKKRDQILIECHKAIIVI
AY561239       LTIKIGLKVEMNPKKKREQILVECHKAIVVI
AY561240       ITIKVGLKLDIDPRKKREQITIECHKAIVVL
AY561242       LTIKIGLKLEMNPRKKRDQIPIECHRAIVVI
AY561244       LTVKIGLKLEMEPRRKREQIPIECHKAIVVI
AY566120       LTIKVELKLDMNPRKKRDQILIECHKAIVVI
AY566122       LTIRIGLKVEMNPKKKRDQILVECHKAIVVI
AY566124       LTIKIGLKLEMDPRKKREQISIECHKATVVI
AY566128       LTIKVGLKLEMSPRKKRDQITIECHKAIVVI
AY566129       LTVKIGLKLDMDPRKKREQIPIECHKAIVVL
AY566130       LTIKVGLKLDMSPKKKRDQIPIECHKAVVVI
AY566138       LPIKIGQKLEMSPKKKRDQILIECHKAIVVI
AY566143       LTIKVEVKLDMNSRKKKEQIPIECHKAIVVI
AY566144       VDIKIGIKLEMNPKKKRDQVSLECHKAIIVL
AY566146       LTIKIGLKLEMSPKKKRDQIRVECHTAIIVI
AY566148       IIVKIGLKLDMTPKKKRDQVPIECQKAIVVI
AY566150       VTIKVGLKLEMSPKKKRDQIPIEYQKAIVVI
AY566151       LPIKIGIKLELNPRKKRDQIPVECHKAIVVL
AY566152       LTVRIGLKLEMNPRKKRDQIPIECHKAIIVL
AY566154       LTIKIGLKLEMSPRKKRDQITIECQKATIVI
AY586542       LKIKVGIKLDMCPKKKRDQIPIECHKAIVVI
AY586543       LTVKIGLKLDMNPRKKRDQIPLECHKAIVVI
AY587968       LTVKIGLKLEMNPRKKRDQIPIECHKAIVVI
AY682547       VTIKIELKLEMSPKKKRDQITIDCHKAIVVI
AY713410       LTIKIGIKLEMNPRKKKDQIPIECHKAIVVI
AY713411       LTIKIGLKLDMNPRKKRDQILIECHKAIVVI
AY713412       LTIRVGLKLEMNPRKKRDQILIECHKAIVVI
AY751406       LTIRIGLKLEMNPRKKRDQIPIECHKAIIVL
AY751407       ISIKIGLKLDMEPRKKRDQIPIEHHKTKVVL
AY779550       LTIRIGLKLEMNPRKKRDQIAIECHKAIVVI
AY779551       LTIKIGLKLEMNPRKKRDQIAIECHKAIVVI
AY779552       LTIKIGLKLEMNPRKKRDQITIECHKAIVVI
AY779564       LTIKIGLKLEISPRKKRDQITIECHKAIVVI
AY781126       LTIRIGLKLEINPRKKRDQILIECHKAIVVI
AY781127       LTIKIGLKLEMNPRKKRDQILIECHKAIVVI
AY795904       ITVKIGIKLEMNPKKKREQIPIESHKAIVVI
AY795905       LTIKIGIKLEMNPKKKREQIPIECHKAIVVI
AY818644       LTIKIGLKLEISPKKKRDQILIECHKAIVVI
AY819715       LTIKIGLKLEMCPRKKRDEVTIDCHKAIVVI
AY835748       LTIKIGLKLEMNPRKKRDQIPIECHKAIVVL
AY835749       LTIKIGLKLEMNPRKKRDQIPIECHKAIVVI
AY835750       LTIKIGLKLEMNPRKKRDQIPIECHKAIVVL
AY835751       LTIKIGLKLEMNPRKKRDQIPIECHKAIVVL
AY835752       LTIKIGLKLEMNPRKKRDQIPIECHKAIVVL
AY835753       LTIKYELKLDMSPKKKRDQVLVECHKAIVVI
AY835754       LTIKIGLKLEMNPRKKRDQILIECHKAIVVI
AY835755       LTIKIGLKLEMNPRKKRDQVPIECHKAIVVL
AY835756       LTIKIGLKLEMNPRKKRDQVPIECHKVIVVL
AY835757       LTVKIGLKLEMNPRKKRDQIPIECHKAIVVI
AY835758       LTVKIGLKLEMNPRKKRDQIPIECHKAIVVI
AY835759       LTIKIGLKLEMSPRKKRDQILIECHKAIVVI
AY835760       LTIKIGLKLEMNPRKKRDQILIECHKAIVVI
AY835761       LTIKIGLKLEMNPRKKRDQILVECHKAIVVI
AY835762       LTIKIELKLEMSPKKKRDQILIECHRAIVVI
AY835763       LTIKIGLKLEMSPKKKRDQIHIECHKAIVVI
AY835764       LTIKIGLKLEMSPKKKRDQIHIECHKAIVVI
AY835765       LTIKIGLKLEMNPRKKRDQILIECHKAIVVI
AY835766       LTIKIGLKLEMSPRKKRDQILIECHKAIVVI
AY835767       LTIKIGLKLEMCPRKKRDQILIECHKAIVVI
AY835768       LTIKIGLKLDMSPRKKRDQIPIECHKAIVVI
AY835769       LTIKIGLKLEMNPRKKRDQIHIECHKAIVVI
AY835770       LTIKIGLKLEMNPRKKRDQIPIECHKAIVVL
AY835771       LTIKIGLKLEMNPRKKRDQILIECHKAIVVL
AY835772       LTIKVGLKLDMNPRKKRDQIPIECHKAIVVL
AY835773       LTIKIGLKLDMSPRKKRDQIPIECHKAIIVL
AY835774       LTIKIGLKLEMNPRKKRDQILIECHKAIVVI
AY835775       LTIKIGLKLEMNPRKKRDQIPIECHKAIVVI
AY835776       LTIKVGLKLEMNPRKKRDQIPIECHKAIVVI
AY835777       LTIKIGLKLDMNPRKKRDQICIECHKAIVVI
AY835778       LTIKIGLKLDMNPRKKRDQVCIECHKAIVVI
AY835779       LTIKIGLKLDMDPRKKRDQILIECHKAIVVI
AY835780       LTIKIGLKLDMDPRKKRDQILIECHKAIIVI
AY835781       LTIKIGLKLEMNPRKKGDQVPIECHKAIVVL
AY857022       ITIKIGPKLDINPKKKRDQVSVECHKVIIVL
AY857052       LTIKIGLKLEMNPRKKRDQILVECHKAIVVI
AY857059       LTIKIGLKLDMDPRKKRDQIPIECHKAIVVL
AY857127       ITIKIGLKLEMNPKKKRDQVSIEGHKAIIVL
AY857165       LTIKIGIKLDMNPRKKRDQILVECHKAIVVI
AY926355       LTIKIGLKLEMNPRKKREQIPVECQQAIIVL
DQ097739       LTIKIGLKLEMNPKKKRDQILIECHKAIVVI
DQ097744       LTIKIGLKLDMDPRKKRDQILIECHKAIVVI
DQ097747       LTIKIGLKLEMNPRKKRDQILIECHKAIVVI
DQ150705       LTIKIGLKLEMNPRKKKDQIPIECHKAIIVL
DQ157797       LTIKIGLKLEMNPRKKRDQIPVECHKAIVVI
DQ157800       LTIKIGLKLEMAPRKKRDQILIECRKAIIVL
DQ157801       ITIKIGLKLEMNQRKKRDQILVECHKAIVVL
DQ157802       LAIKIGTKLDMNPRKKRDQIPIECHKAIVVI
DQ157803       LTIKIGLKLEMSPRKKRDQVAIECHKAIIVL
DQ157804       LTIKVELKLEMNPRKKRDQIAIECHKAIVVI
DQ157805       VKIKVGLKLEMSPKKKRDQIRIECHTAIIVI
DQ157809       LTIKIGLKLEMSPKKKRDQILIECHKAIIVI
DQ157814       LPIRIELKLEMNPRKKRDQVPIECHKAIIVL
DQ157815       LTVKVGIKLEMSPRKKRDQISIDCHKAIVVI
DQ157817       LTIKIGLKLDMNPKKKRDQIPLECHKAIVII
DQ157818       LTIKVGLKLDMSPRKKRDQIPIECHKAIVVI
DQ157819       LTIKIGLKLDMNPRKKRDQIPVECHKAIVVI
DQ157820       LTIRIGLKLEMCPKKKRDQILVECHKAIVVL
DQ157822       LTIKIGLKLEMNARKKKDQMTMECHKVTVVL
DQ157823       LTIKIGLKLDMNPRKKRDQIPIECHKAIIVL
DQ157824       LTVKVGLKLEINPRKKRDQVPIECHKAIVVL
DQ204693       LTIKIGVKLEMNPRKKRDQIPIECHKAEVVI
DQ204694       LTIKIGLKLEMNPRKKRDEVPIECHKAVIVL
DQ204700       LTIKIGLKLDMNPRKKRDEIPIECHKAVIVL
DQ204706       LPIRIGLKLDMNPKRKRDQIPIECHKAVIVL
DQ204707       LTIKIGLELEVNPRKKRDQIPIECHKAVVVL
DQ204709       LTIKIGLKLNMNPKKKRDQISVECHKVVIVL
DQ204710       LTIKIGLKLKMDPRKKRDQVPIECHKTVIVL
DQ204711       LTIKIGLKLDMNPRKKRDQISIECHKVEIVL
DQ204713       LSIKIGIKLEMHPKRKRDQITLECHKAIIVI
DQ204715       LTIKIGLKLEMNPRKKRDQVPIECHKAVIVL
DQ204716       LTIKIGLKLEMNPRKKRDQIPIECHKTEIVL
DQ204722       LTIKVGLKLEMSPKKKREQILIECHKAIVVI
DQ207940       LSIKIGLKLEMNPRKKRDQILIECHKAIIVI
DQ207942       LTVRVGLKLEMNPRKKRDQIPIECHKAIVVI
DQ207943       LAIRIGLKVEMYPRKKRDQVPLECQKAIVVI
DQ295192       LTIKVGLKLEMSPRRKRDQITIECHKAVIVI
DQ295193       LKIKIGIKLEMNPRKKRDQIAIECHKAVIIL
DQ295195       LTIKVGLKLEINPRKKRDQITIECHKATVVI
DQ295196       LTIKIGLKLEINPRKKRDQVTIECHKVTVVL
DQ354112       LTIKVGLKLEINPKKKRDQILIECHKAIVVI
DQ354114       LTIKIGLKLDINPRKKRDQIPIECHKAIVVL
DQ354118       LTIKIGLKLEMNPKKKRDQIPIECHKAIVVL
DQ354119       LTIKIGLKLEMNPRKKRDQIPIECHKVIIVL
DQ358805       LTVKIGLKLEINPKKKRDQMLVECHKAIVVI
DQ358810       LTIKIGLKLEMDPRKKRDQIPIECHKAIIVL
DQ383746       LTIKIGLKLEMSPRKKRDQVQVECHKAMIVI
DQ383748       LTIKVGMKLEMNPRKKRDQILIECHKAIVVI
DQ383749       LTIKIGIKLDMNPRKKRDQIPIECHKAIIVL
DQ383751       LPIRIGLKLEMNPRKKRDEIPIECHKAIIVL
DQ383752       LNIKIGIKLDMNPKKKRDQISIECHKAVVVI
DQ394522       LTIGIGLKLDMNPKKKRDQECIECHKAIVVP
DQ396398       LTIKIGLKLDMSPRKKKDQIPIECHRAIIVL
DQ487188       LTIKIGLKLEMNPRKKRDQILVECHKAIVVI
DQ487189       LTIRIGLKLEMNPRKKRDQIQVECHKAIVVI
DQ487190       LTIKIGLKLEMNPRKKRDQILIECHKAIVVI
DQ487191       LTIKIGLKLEMDPRRKREQILVECHKAIVVI
DQ631416       LPIRIGLKLDINPKKKKDQVPIECHKAIVVL
DQ631417       LTIKIGLKLDIDPRKKRDQIPIECQKAIVVI
DQ631418       LTIRIGLKLEIDPRKKKEQVSLECHKVIIVL
DQ631419       LTIKVGLKLDMDPRKKRDQVAIECHKAIVVL
DQ631420       LTIKIGLKLEVSPRKKRDQILIECHKAIVVI
DQ631421       LTIKIGLKLDIDPRKKRDQIPIECHKAIVVI
DQ631422       LTIKIGLKLDIDPKKKRDQIPLECHKAIVVL
DQ631423       LSVKIGLKLEMNPRKKRDQIPLECHKAIIVI
DQ676870       LSIKIGLKLEMNPKKKRDQISIECHKAIIVL
DQ676874       ITVRVGLKLEMDPRKKREQITIEYHKAIVVI
DQ676886       LTVKIGLKLEMNPKKKREQILVECHKAIVVI
DQ823362       LTIKIGLKLEMNPRKKRDQILVECHKAIVVI
DQ823363       LTIKIGLKLEMHPKKKRDQILIECHKAIIVL
DQ823364       LTIKIGLKLEMHPKKKRDQILIECHKAIIVL
DQ833405       LTIKIGLKLDMNPRKKRDQIPIECHKVEIVL
DQ833406       LPIKIGVKLDMNPRKKRDQIPIECHKAVIVL
DQ833407       LAIKVGLKLDMNPRKKRDQVPIECHKAVIVL
DQ833408       LTIKIGLKLEMNPRKKRDQITMECHKVEIVL
DQ833409       LPIRIGLKLDMNPRKKKDQIPIECHKTVIVL
DQ833410       LTIKIGLKLEMNPRKKREQIPIECHKAEIVI
DQ833411       LTIKIGLKLDMNPRKKRDQILIECHKAVVVL
DQ833413       LTIKIGLKLDMNPRKKRDQVPIECHKTEIVL
DQ833414       LTIKIGLKLEMNPRKKRDQIPIECHKTEIVL
DQ833417       LTIKIGLKLDMNPRKKRDQIPIECHKAVVVL
DQ833418       LPIRIGLKLEMNPRKKRDQIPIECHKAVIVL
DQ833420       LTIKIGLKLEMNPRKKRDQIPIECHKTEIVL
DQ833421       LTIKIGLKLEMNPRKKRDQIPIECHKAVIVL
DQ833422       LTIKIGLKLEMNPRKKKDQIPIECHKAVIVL
DQ833423       LTIKIGLKLDMNPRKKRDQIPIECHKTVIVL
DQ833425       LTIKTGLKLEMNPKKKRDQIPIECHKTEIVL
DQ833427       LTIKIGLKLDMNPRKKKDQIPIECHKTVIVL
DQ833428       LPIKIGIKLDMNPRKKRDQIPIECHKAVIIL
DQ833430       LTIKIGLKLDMNPRKKRDQIPIECHKAVIVL
DQ833431       LAIKIGLKLDMNPRKKRDQIPIECHKAVIVL
DQ833435       LTIKIGLKLEMNPRKKRDQIPIECHKTEIVL
DQ833436       LSIKIGLKLEMNPRKKRDQIPIECHKAVIVL
DQ837381       LTIKIGLKLEMSPRKKRDQIMIECHKAIVVI
DQ886031       LTIKIGLKVEMNPRKKRDQILIECHKAIVVI
DQ886032       LTIKVGLKLEMNPRKKRDQVSIECHKAIVVI
DQ886033       LTIKIGLKLEMNPRKKRDQIPIECHRAIIVI
DQ886034       LTIKIELKLEMKSKRKRDQIPIECHRAVVVI
DQ886035       LEIKIGIKLEMNPRKKRDQILIECHKTIVVI
DQ886036       LTIKIGLKLEMTPKKKRDNILIECHKVIVVL
DQ886037       LTIKIGLKLEIDPRKKRDQVSVECHKAIVVI
EF121395       LTVRIGLKLEMNPRKKRDQILIECHKAIVVI
EF121396       LSIRIGIKLEMNPRKKRDQIPIECHKAIVVI
EF121398       LTVRIGLKLEMNPRKKRDQIPIECHKAIVVI
EF121399       LTVRIGIKLEMNPRKKRDQIPIECHKAIVVI
EF121402       LTVKVGIKLEMNPRKKRDQIPIECHKAIVVI
EF121403       LAVRIGLKLEMNPRKKRDQIPIECHKAIVVI
EF122502       LTIKIGVKLDMNPRKKRDQVPIECHKVEIVL
EF122503       LTIKIGLKLDMNPRKKRDQIPIECHKAEIVL
EF122504       LTIKIGLKLDMNPRKKKDQVPIECHKVVIVL
EF122509       LTIKIGLKLDMNPRKKRDHISIECHKAVIVL
EF122510       LTIKIGLKLEMNPRKKRDQISIECHKAVIVI
EF122511       LTIKIGLKLDMNPRKKRDQIPIECHKAVIVL
EF122513       LTIKIGLKLDMNPRKKRDQIPIECHKAVIVL
EF122514       LTIKIGLKLDMDPRKKKDQIPIECHKAVIVL
EF122516       LTIKIGLKLEMNPRKKRDQVSIECHKTVIVL
EF122517       LTIKIGLKLEMNPKKKRDQVPIECHKAVIVL
EF122519       LTIKIGLKLDMNPRKKRDQIPIECHKAVIVL
EF122522       LTIKIGIKLEMSPRKKRDQITIECHKAIIVL
EF122529       LTIKIGLKLDMNPRKKRDQIPIECHKTVIVL
EF122533       ITIKIGLKLDMNPKKKRDQVTMECHKAVIVL
EF122538       LTIKIGLKLEINPRKKRDQIPIECHKAVIVL
EF122545       LTIKIGLKLDMNPRKKKDQIPIECHKTEIVL
EF122546       LTIKVGLKLDMNPRKKRDQIPIECHKAVIVL
EF122547       LSIKIGLKLEMSPRKKRDQIPIECHKAIIVI
EF122548       LAIKIGLKLDMNPKKKRDQVAIECHKTVIVL
EF122549       LTIKIGLKLEMNPRKKRDQITIECHKAVVVI
EF122552       LTIKIGLKLEMNPRKKRDQVPIECHKTVIVL
