# Supplementary material for: A new ensemble coevolution system for detecting HIV-1 protein coevolution
Source: Biol Direct. 2015 Jan 7;10:1. doi: 10.1186/s13062-014-0031-8 (PMC4332441; doi:10.1186/s13062-014-0031-8)
Supplement: Additional file 3: — Software. The Matlab toolbox and the manual of our ensemble coevolution system are provided. The sequence datasets are also available. [file 13062_2014_31_MOESM3_ESM.zip › EnsembleCoevolutionSystem/CTMP/RAxML_result.PRCTMP]

((((((DQ354119:0.03716460870596857008,AY519094:0.05317381075616368219):0.03195345087475857243,AF373719:0.03421269934172956051):0.00637183960840185647,AY518996:0.08786264909508800791):0.00000268929667859789,((AY566154:0.13645376106319495602,(AY519117:0.09201470013195874043,AY518987:0.09236557858255814435):0.00485906594201280899):0.00000268929667859789,(((AY519098:0.09258236387088011887,AY267259:0.06732137114225521246):0.01642729231527682507,((AY519081:0.08078885456186618574,AY267305:0.07985608202381824783):0.00148296938994247566,AY267299:0.05802318412383910412):0.00681427622943498075):0.00000268929667859789,(AY267322:0.05047951515823713431,((AY267296:0.04139673609395089215,AY267292:0.01432288954884675287):0.00000268929667859789,AY267288:0.04076225480565039833):0.00776146672821152999):0.00000268929667859789):0.01600974682344152161):0.00850386939875957988):0.00766711406436315721,((((((((((((((((EF122552:0.00892209482077459086,DQ204694:0.03855055629959612540):0.03567076542898985764,DQ157814:0.05041436357116862305):0.01495344898749546847,AB078711:0.00806300912815022426):0.00000268929667859789,AB213692:0.04881908564680583623):0.00000268929667859789,((((((EF122549:0.04087661535340719049,EF122510:0.00029456195601939525):0.03153514159272668982,((((((EF122546:0.02313588826948330748,AB213670:0.00000268929667859789):0.00000268929667859789,(EF122509:0.02388137528872625800,AY275556:0.00000268929667859789):0.00768038723135298831):0.00763079276495045363,AB213668:0.00000268929667859789):0.00000268929667859789,EF122513:0.00000268929667859789):0.00000268929667859789,((((EF122545:0.03282747018239012132,(EF122533:0.04083285831163395441,(DQ833407:0.04014233811575237953,AY275557:0.04941115786353777323):0.00000268929667859789):0.00711837918778190915):0.00000268929667859789,DQ833413:0.08843029325091922299):0.00000268929667859789,EF122511:0.00000268929667859789):0.00000268929667859789,DQ833436:0.05147743258024280871):0.00000268929667859789):0.00763697494614606724,((EF122503:0.01796970510667203827,DQ833428:0.04311539290541137326):0.00549443511146094962,((DQ833427:0.04197068585107614075,DQ833409:0.03275985652438662826):0.00722618966164649199,DQ833422:0.03214336825519242824):0.00756187155687574469):0.00000268929667859789):0.00000268929667859789):0.00763326831898993290,(((((EF122538:0.02336548414538463028,DQ204710:0.03911429159313566106):0.00000268929667859789,DQ833421:0.03149130898314431853):0.00000268929667859789,(EF122504:0.01473353433583345952,EF122502:0.04088645170883939417):0.02498602439935292477):0.00000268929667859789,DQ833418:0.03983358174778910826):0.00783813660634266954,((EF122529:0.02381994242141542706,(((DQ833435:0.04000421357562204683,DQ833414:0.00000268929667859789):0.00745734544303420198,DQ204716:0.02327347563145721471):0.00000268929667859789,DQ833425:0.04896948320518617476):0.00806810808660907153):0.00000268929667859789,EF122516:0.01565244475341546343):0.01551431689213712134):0.00752415221800669352):0.00000268929667859789,(((DQ833408:0.05799458218395694281,DQ204711:0.01986669694681748519):0.00000268929667859789,DQ204709:0.10320441246271341851):0.01235518979081253604,DQ833405:0.02373038753178729685):0.01641700752158486293):0.00000268929667859789,(((EF122548:0.06891444868535961943,(EF122517:0.02276156041602623789,DQ833423:0.05874026819838681912):0.00000268929667859789):0.00000268929667859789,AY519093:0.12592945654735848704):0.00000268929667859789,DQ833417:0.04990201325496380208):0.00850041954380496151):0.02349935326490314516,((AY519032:0.07430851004545759031,AY519030:0.05939828733050866311):0.03327680704993512401,AB078703:0.02426445667006693271):0.00000268929667859789):0.01498770690845476622):0.03184322197786095682,(((((((EF122519:0.00000268929667859789,(((EF122514:0.02634139448065078368,DQ204706:0.09052061929362320569):0.00693696662912067670,DQ833431:0.03954658980453721467):0.00000268929667859789,DQ833430:0.00000268929667859789):0.01535456987858656482):0.02660301613846766111,AB078704:0.02534471232147279471):0.00549542250223321576,AB213667:0.03182140862347220683):0.00000268929667859789,AY518950:0.08772454883719438268):0.00000268929667859789,DQ354114:0.00792536470408683642):0.01695110883799633150,(DQ631423:0.03321375521264825770,AY352275:0.00812918667946744937):0.02670068097928841866):0.02211973792870577243,((((AY857059:0.03124932647069553204,AY519040:0.04433947070554525999):0.02263836233471775219,(AY835781:0.01506904377460148957,AY165202:0.03837222376568533849):0.00000268929667859789):0.00000268929667859789,AY835755:0.00750107008201251514):0.00000268929667859789,AB428551:0.04717164553148293221):0.00000268929667859789):0.00745907988276643067):0.00000268929667859789,((DQ295196:0.04080066088720995382,DQ157822:0.05021472438698588309):0.01464631122064713117,(AY835756:0.03098946628872393041,(AB747489:0.08228819956752984888,AB221125:0.07371643231377093819):0.00000268929667859789):0.00000268929667859789):0.00761939203848292258):0.00735641999110485389,((((DQ396398:0.09256714460625531382,AY248418:0.08866291804721872227):0.00000268929667859789,DQ204715:0.06290969046812178167):0.01314254785082030752,AY519079:0.01680019033236293882):0.00000268929667859789,(((DQ383749:0.04251273574775162045,AY165233:0.04473978262708745018):0.00000268929667859789,AY165250:0.06406731853097254181):0.01154393005748381024,(DQ157823:0.03324836090238625363,AY835770:0.01415900962693121892):0.00735810877345336508):0.00000268929667859789):0.00615818487011546203):0.00000268929667859789,(((((DQ631418:0.15362464276317591705,((AB747536:0.00000268929667859789,(AB747506:0.00759247383200704548,AB747458:0.01632164210548909047):0.00758947519518963533):0.02281539909948044481,AB747483:0.00841516953920139373):0.04951725606434204813):0.01105993284635518187,AF128998:0.03165627757809909987):0.03877863974859731971,(AY518985:0.07264912685128717407,(AY518981:0.07603664511910819546,AY165232:0.04495057100904129715):0.00000268929667859789):0.01133770793834664586):0.00000268929667859789,((AY835773:0.05022898818769646473,AY519005:0.10844289040871163410):0.01685827490843912549,((AY751406:0.05033680620544670609,AJ270546:0.04023141726105954746):0.00000268929667859789,AY518999:0.02301831746256572525):0.01580394653742974581):0.00000268929667859789):0.00000268929667859789,(((DQ207940:0.04538427457508615454,AY561238:0.02503752997081017811):0.03201746649927493527,AY248429:0.01567238979435181187):0.00000268929667859789,AY165210:0.00000268929667859789):0.00000268929667859789):0.01537002489512909534):0.00000268929667859789,(((EF122522:0.06530743428438071096,(DQ631422:0.05688558014031356441,AY519072:0.09918602615836005776):0.02052753318498662383):0.00000268929667859789,(AY248411:0.08391982945440343289,(AY165264:0.00000268929667859789,AY165185:0.00000268929667859789):0.03198086294243626670):0.00807053425692520580):0.01580163680028403433,((((((DQ823364:0.02330265631511125798,DQ823363:0.00000268929667859789):0.05829866775544498281,((AY857127:0.09852334195741414835,AB287363:0.03274906775498339501):0.01560451697923541207,AY519068:0.04040999048394334353):0.00000268929667859789):0.00000268929667859789,(DQ676870:0.04261810545723010435,AY566144:0.16181541087092862763):0.00000268929667859789):0.00000268929667859789,((DQ394522:0.16892971559035235840,AY519073:0.06816023031154362644):0.01335108662097564056,AY857022:0.07994248405236470401):0.02962846920840166848):0.00000268929667859789,(((DQ204713:0.07497649097483842506,AB747475:0.12394058299154325775):0.05034945906544127658,AF373737:0.02465762798527487351):0.01742860755589237948,AY267272:0.04130974047677804517):0.00773715719452657859):0.00000268929667859789,((AY519075:0.09673228296229377521,AY267290:0.06322882795386758348):0.00000268929667859789,((AY519049:0.05531955294181287869,AY518973:0.08286303331925715110):0.02104609467225666483,AY267291:0.05845630654499162082):0.02022992168058307047):0.02800811930606386668):0.01536728341014838121):0.00000268929667859789):0.00000268929667859789,(AY835771:0.00782679466368598441,AF004394:0.02392420926644520801):0.00749408846497816566):0.00000268929667859789,((AY781126:0.03333274274523016778,AF538306:0.04130835491087710143):0.01551567575374307451,(((AY561240:0.09599606300989035890,AY519010:0.09729607583530654191):0.00000268929667859789,AY518942:0.07438438622833558334):0.00975780768466016739,((AY518951:0.00000268929667859789,AY248425:0.28760607036855118102):0.03916751640784865013,AF538307:0.04222903657548641304):0.00000268929667859789):0.00000268929667859789):0.00772197723863005288):0.00752926215069843995,(((((EF122547:0.04866878352546408215,AY519092:0.10475866396037739059):0.00000268929667859789,(DQ207942:0.06400831834185904956,AY587968:0.00800803840023520987):0.01517715202043033729):0.00767890683949245915,(((DQ358810:0.03928977381332490054,((DQ295195:0.05645792783506913687,AY519067:0.12949963447472009892):0.00741307602202440075,(((DQ295193:0.07112001292383790529,((DQ157804:0.01760892679037629610,AY518990:0.04499340933832600420):0.02610525237531896928,AF224507:0.04254997137902741949):0.00000268929667859789):0.01215978733237756473,(AY566146:0.07727863196131812273,AY518994:0.03904947951480054052):0.00880672612054625610):0.00000268929667859789,(AY795905:0.03352156209432829298,AY267303:0.04026893649838076544):0.01428735321119549428):0.00000268929667859789):0.00000268929667859789):0.00000268929667859789,AY835757:0.00740555465730744281):0.00000268929667859789,(AY519046:0.05189553731430144451,AY518964:0.08150598121982147171):0.00449250912956305083):0.00000268929667859789):0.00745311104635541441,(((DQ354118:0.04473315283036436579,AY248412:0.06405884711491735550):0.00509750843830687923,((((DQ157815:0.10944074982289166142,AY795904:0.05679932253552059940):0.02427130997967691731,AY519009:0.05387002991135329821):0.01045457397568801301,(AY267317:0.06522496417581380435,AY037269:0.10301631459613393160):0.01151563710592660821):0.00000268929667859789,AY561244:0.09554729134418694925):0.00000268929667859789):0.00814721600817503236,((AY267320:0.10340578149417035958,(AY267307:0.02973582251303477988,AY267286:0.01638516853217239153):0.02450018258477573707):0.02715682322747678748,(((AY267282:0.04900034245510246494,AB287368:0.09344230083228334538):0.03790536334389347367,AY165251:0.05530788202326322733):0.00000268929667859789,AF086817:0.02940777367563579894):0.00000268929667859789):0.01744392492828068103):0.00000268929667859789):0.00000268929667859789,((((DQ886033:0.05703677393944583257,(((((((((((DQ837381:0.04671954846485891488,(AY519087:0.10051471806647317708,AY165238:0.06055380695154084086):0.00000268929667859789):0.00796116477227395113,AY248427:0.08505586526890593357):0.00000268929667859789,(AY835753:0.12984607668405290237,AY308760:0.04872423240043075032):0.00000268929667859789):0.00000268929667859789,AY267329:0.08011311378550108053):0.00000268929667859789,((((DQ833411:0.05776099613116413012,(AY248422:0.04884169678248310303,AY165274:0.03097304690239392755):0.00000268929667859789):0.00000268929667859789,AF373716:0.03172380618516242035):0.00000268929667859789,DQ097744:0.01497120084370101405):0.00787303053689412599,((DQ487190:0.02330747905732185460,(((AY835762:0.03127525305769995184,((AY566122:0.04788341095065618003,(AF042105:0.03292744670943521801,AF042103:0.05128617118380878609):0.00634198133065295294):0.00000268929667859789,AY165269:0.04819673832344288644):0.00000268929667859789):0.00000268929667859789,AF042101:0.03129235696767362906):0.00000268929667859789,AY248424:0.03147408272947090080):0.00000268929667859789):0.00000268929667859789,(DQ157809:0.05703811285258335306,AY519012:0.01677001348844922232):0.01481371618107873989):0.00000268929667859789):0.00000268929667859789):0.00751550913742605846,((AY835764:0.00740238036807664996,AY248415:0.02273138648960211158):0.00000268929667859789,AY835763:0.00000268929667859789):0.02300138007637061999):0.00000268929667859789,((((((DQ833420:0.09612672550935512372,AY518962:0.07466472787570019309):0.00000268929667859789,((AY566130:0.02268002670211971897,AY165241:0.01718930924507913738):0.03688852427319999627,(AY519047:0.04393540729077740487,AY518991:0.06007667271252818686):0.00848882245294987035):0.01092831313007684192):0.00000268929667859789,((((((DQ631419:0.07587562842359796278,AF373732:0.04086168668235322377):0.00000268929667859789,(DQ204700:0.08660249465386446466,AY835772:0.01489864591832263871):0.00959449965283886395):0.00000268929667859789,AY518941:0.04619977658922376496):0.00000268929667859789,AY165204:0.04683122400897699739):0.00000268929667859789,AY165236:0.02469451310617694351):0.00000268929667859789,AY519031:0.02185934075865089352):0.00000268929667859789):0.00886220237045413396,(((((((DQ631416:0.08486003717586969308,AB287366:0.08361913533334071336):0.00527307870610339499,AY248403:0.04132425770261273501):0.00548914992791466744,AY165247:0.05626380824106462508):0.00000268929667859789,AY165273:0.03149250892934713636):0.00000268929667859789,DQ150705:0.03139944591912223470):0.00000268929667859789,AY518949:0.02280175889043937337):0.00000268929667859789,(AY519050:0.04967308453982679367,AY037268:0.01466500755162013919):0.02477820342205171514):0.00000268929667859789):0.00752481778931303989,(AY835776:0.02287540509866626756,((AY519017:0.04808880009390162358,AY267265:0.03096420669755694730):0.00000268929667859789,AF373733:0.06712364754239215359):0.00000268929667859789):0.00000268929667859789):0.00000268929667859789,((AY519016:0.02330314600373319806,AY267294:0.02363844028361721666):0.01682447165392018940,AY267268:0.04924157001187775412):0.00804924046325464736):0.00000268929667859789):0.00000268929667859789,(DQ204693:0.05019526715510553433,AF373715:0.00642928146716644638):0.00881797705834710434):0.00000268929667859789,AY835758:0.00746694997215286566):0.00000268929667859789,(AY519006:0.06050716545747104186,AY165227:0.00751353827228023498):0.00750537805791513801):0.00000268929667859789,((((DQ295192:0.06360562681973103150,AY165195:0.00248091281483591320):0.02895053258915043087,AY267273:0.03256450645904025026):0.00000268929667859789,(DQ157803:0.03890361588550058508,(AY173959:0.03644635400792350238,AY165268:0.04493261662656424654):0.01320854309463527845):0.00879636549036065182):0.00000268929667859789,(((AY779564:0.02294610876989560538,AY779550:0.00741162343949394384):0.00000268929667859789,AY779551:0.00000268929667859789):0.00000268929667859789,AY779552:0.00748733506356147240):0.02296719546681711896):0.00730851959100517999):0.00000268929667859789):0.00000268929667859789,(((AY267269:0.02797748745541265084,AY267260:0.04026821081003287284):0.05752374246504334682,AF373735:0.03620349062377954674):0.02002037545604277990,((AY248456:0.06402721203964317764,AY248446:0.05096210516367074422):0.00000268929667859789,((AY248436:0.04780596776910608914,AF373717:0.05657055934561754790):0.00000268929667859789,AF373718:0.08995994745992288988):0.00000268929667859789):0.00757665776872408232):0.00000268929667859789):0.00000268929667859789,(((((((((((DQ833406:0.07125297063216909366,AY566129:0.03659657923682041458):0.02096705743566776303,AY519020:0.04880831648000905076):0.00000268929667859789,((DQ383751:0.06755218769298725057,AY519102:0.07962963271035401747):0.00000268929667859789,AY835752:0.02338686228173258649):0.00000268929667859789):0.00000268929667859789,((AY519054:0.05736385934997257491,(AY267285:0.05554733482986049659,(AF373736:0.02642462882268516514,AF338991:0.06173815984239770793):0.02917661004251755411):0.00000268929667859789):0.01026946441463807112,(AY165256:0.06985250257354319592,AY165201:0.03577128765046572872):0.00668431429700268916):0.00784521721978356096):0.00000268929667859789,(AY267325:0.07028168273928436793,AF373734:0.03945743939181530630):0.00930842822617768996):0.00000268929667859789,AY165234:0.04024176183777070787):0.00000268929667859789,((AY267311:0.07764709639699976518,AY165275:0.00958050863371256826):0.00889607567671546300,AY165217:0.00595665789714042507):0.02546263774606789473):0.00000268929667859789,((AY835751:0.00762514813528581727,AY835750:0.00762511589939663358):0.00000268929667859789,AY835748:0.00000268929667859789):0.02338653250858199056):0.00776435726015234189,(DQ383746:0.09707901136899602101,AY267308:0.04019777738353303570):0.01781039731843489862):0.00749914877800729202,(AY165246:0.00751515017984635391,AY165231:0.00000268929667859789):0.02327064133862594836):0.00000268929667859789,(DQ157817:0.04686851777115158546,(AY519101:0.05583701794345929947,AY248423:0.04800940488995072974):0.00529959211694620326):0.01053641514210793342):0.00000268929667859789):0.00000268929667859789,(((((DQ676874:0.12076201667634366144,AY518971:0.07252377470266539727):0.00418433349234130156,AY267264:0.08679068654355122370):0.01019714200970471205,(AY566143:0.05747837936124378100,(AY267262:0.02588215084045042760,AY248451:0.09284877154418602618):0.05168223771664672700):0.02196551791362200828):0.00000268929667859789,(AY519103:0.06636764872227904344,(AY267289:0.06751801052259440161,AY267275:0.06197291201659010235):0.00598959628780471390):0.00936760910036676248):0.02284983165450760884,(((DQ631421:0.01033279992426172286,DQ631417:0.05438113449280362194):0.03669224323164763796,(AY519114:0.09497554746654800206,(AY267326:0.11273730297592556016,AY267301:0.02030881694992290112):0.01110622713179913561):0.00000268929667859789):0.01521201281363984172,AY835775:0.00000268929667859789):0.00748665045780663035):0.00000268929667859789):0.00000268929667859789):0.00000268929667859789):0.00000268929667859789,((((DQ204722:0.07413256594325880189,AY165259:0.02364431476744255356):0.00706935443134650704,AY566138:0.06468734933522567176):0.01913398255381256949,AY518965:0.09779947727517974976):0.00088277750771501853,(((AY518989:0.04753928053403364690,AJ270548:0.05258665464297571090):0.00000268929667859789,((AY518960:0.09526080387665711302,(AY165278:0.05713642559497032064,AY165254:0.04397628190800945136):0.00773344944223199483):0.00982103271827653411,AY165261:0.01461497971623325343):0.00000268929667859789):0.00000268929667859789,AY165229:0.04947578386686943969):0.00000268929667859789):0.00856841691625086568):0.00000268929667859789,(((((((((((DQ886037:0.01168521766544068814,AY248420:0.07472154843840844718):0.03790155679012659207,AY165222:0.00870347856632049284):0.00615703826510597373,(AY519025:0.03135798088721913901,AY519014:0.07064888099741724325):0.00000268929667859789):0.00000268929667859789,(AY518974:0.04972353905884759756,AF042104:0.11154711511196307994):0.03055924449106954544):0.00775372351369295765,((DQ487191:0.03799946495232580518,AY561239:0.03677347178773734959):0.01488034891183337947,(((AY857052:0.01684927641486014954,AY519105:0.06108019371285159510):0.00000268929667859789,AY267314:0.12523143768703032253):0.00639502182809347820,AY518967:0.03485219904519152451):0.00631577909650707717):0.00000268929667859789):0.00000268929667859789,(((DQ886036:0.04688708164531205785,(AF042106:0.00762805802106573429,AF042102:0.01605896040742261360):0.06221941203448112107):0.02226555886299992279,(((DQ157800:0.00000268929667859789,AY248454:0.00000268929667859789):0.06005631018239125651,AY248433:0.08529007930634729950):0.00974142485035704372,AY173951:0.03448953456443707571):0.00558315050483538904):0.00000268929667859789,((((DQ157820:0.00000268929667859789,AY248426:0.00000268929667859789):0.09088639117508834353,AF146728:0.06667089847111525025):0.01243308748971596982,AY566151:0.07694824819384155079):0.00986786113027197757,(DQ157801:0.03095675100714520220,(AY926355:0.06772953290348694699,AY165199:0.10087951015396809384):0.00000268929667859789):0.01784418915645317669):0.00000268929667859789):0.00761534384370683454):0.01515081421968604569,(DQ157797:0.00000268929667859789,AF538305:0.03913325394241730371):0.00000268929667859789):0.00743536004131364718,((((DQ833410:0.07608331747800739508,(AY165270:0.01456799178088312961,AY165242:0.00792233254298208879):0.07908892169503484171):0.00000268929667859789,DQ204707:0.07630381328254146056):0.00000268929667859789,(AY518986:0.12773132864830505362,AY248452:0.09226069940313053053):0.00551853513375402411):0.00938976104747501171,((DQ487189:0.01763669898475752479,DQ487188:0.04329325281935302722):0.04376247782164843086,(AY518945:0.02781792268126435236,AY267263:0.04289315235926880604):0.02099953667914234573):0.00059379334024298473):0.00767592266181430383):0.00000268929667859789,((((DQ823362:0.03989261213739203615,(AY519037:0.03838909649955562359,AF373730:0.01505976328850195355):0.00000268929667859789):0.00746788378393504777,(AY835774:0.00747266744982895588,(AY165200:0.03936880914015259553,AJ271445:0.05649033004565749000):0.00000268929667859789):0.00000268929667859789):0.00000268929667859789,(((AY519108:0.09400167576552777293,AY519095:0.07721639794281931479):0.03841571901060008426,AY519100:0.07803398483397425145):0.00563904150848434406,(AY518966:0.03676713651397614524,AF373720:0.10751852490491065062):0.00319317245919036562):0.00000268929667859789):0.00000268929667859789,((((DQ676886:0.01068757473646139537,AY173955:0.04578232171708644660):0.02945805896304586752,(DQ383752:0.14370242445025036004,AY165190:0.00000268929667859789):0.04915046680084361741):0.02578549890464880423,(DQ358805:0.04951757381677696773,AY818644:0.02339945217335656982):0.04195453218645774085):0.00000268929667859789,DQ097739:0.00780008201646482675):0.00734436601995997959):0.01515443245079013332):0.00000268929667859789,((((((((DQ886035:0.03462232133943055068,DQ157802:0.03452839113445802660):0.00428799889824251195,((AY751407:0.07179990031947509899,AY519120:0.02383882566159985922):0.03304260060504672636,(AY519121:0.00977751473353098699,AY165197:0.10700813169205207476):0.00774448452134731281):0.02249107880930334424):0.00000268929667859789,((AY713410:0.01516462290590981504,(AY519021:0.09313512668091707136,AY519008:0.06789770984434237433):0.00000268929667859789):0.00801623630905806857,AF286365:0.00744972498725572380):0.00000268929667859789):0.00748337258176507824,(DQ097747:0.02320513805178818847,((((AY835765:0.00000268929667859789,(AY835754:0.00000268929667859789,AY173954:0.04804592636662963906):0.00000268929667859789):0.01523090262264290527,AY835749:0.02314858683024126687):0.00000268929667859789,AF042100:0.01520371134974006326):0.00000268929667859789,(AY518983:0.02365840731181666212,AY165203:0.02397951852501910980):0.01533281235121839239):0.00000268929667859789):0.00000268929667859789):0.00000268929667859789,AY173952:0.02456745795159702081):0.00000268929667859789,((DQ157819:0.01324250490212787630,AY165193:0.08697183261429076995):0.03419918248018189583,((AY566124:0.05686209380897075394,AF538304:0.02303151203367061889):0.00000268929667859789,(AY173960:0.09754160874079931265,AY037282:0.03416124849657074108):0.03166201138747883753):0.00000268929667859789):0.00765814304905535880):0.00000268929667859789,((((DQ886034:0.08873895868393201491,AY561242:0.02536666133069618093):0.02242065313100298149,AY267328:0.08622762015628666898):0.00000268929667859789,(AY835769:0.03144092499216497028,AY165189:0.05087248106018814331):0.01582638732029023609):0.00000268929667859789,((((((((DQ886031:0.07724378505760777502,(DQ157805:0.12444845451578417928,AF069140:0.04436130573607999922):0.02292599247019410161):0.00000268929667859789,AY165228:0.07685240163689474602):0.00000268929667859789,AF373725:0.05775848257145756864):0.00000268929667859789,AY835761:0.00758211388022518237):0.00000268929667859789,AY835759:0.00758206653878242161):0.00000268929667859789,AY165245:0.04849578288360853473):0.00000268929667859789,AY835760:0.00000268929667859789):0.02326938407404448989,(DQ383748:0.04059150829934047439,(AY566150:0.08873458511250334468,AY566128:0.01837364378786263824):0.01215896885870192817):0.01703600380117877358):0.00000268929667859789):0.00000268929667859789):0.00000268929667859789,(((DQ157818:0.07725167378106821692,(AY518977:0.03082664101414995736,AY267300:0.09476435654723613933):0.00000268929667859789):0.01785240978412584029,(AY835766:0.03039883586567304966,AY165188:0.03336899820023374319):0.00000268929667859789):0.00000268929667859789,((AY835768:0.01867422770599259929,AY835767:0.02124557290689378999):0.03303759751598542987,AY165271:0.03103096233049842598):0.01869328070458891114):0.00813781090067449732):0.00000268929667859789):0.00000268929667859789,(((((DQ886032:0.02447850465180331780,((AY519029:0.03651602543661263550,AY248439:0.06807810298933329729):0.00000268929667859789,AB078709:0.04956556798962933469):0.01361968590724608671):0.00667937110815692084,AY248416:0.03203906097651372520):0.00000268929667859789,(AY267298:0.03942560529072405839,AY165262:0.02570492693477224519):0.01588533916548565128):0.00000268929667859789,((AY819715:0.03845299029496351134,AY519039:0.05899629548715343286):0.02915500982834613730,AY248444:0.05644635226052969329):0.00975984100277631911):0.00740218691877471066,((((DQ157824:0.09436401853350186164,AY165267:0.06760460756136935090):0.00972228418492843485,(AY566148:0.09838470259324896827,AY267319:0.08825000437705410317):0.00000268929667859789):0.01089802474428045419,AY518947:0.13612583347728246519):0.00000268929667859789,((AY165280:0.04706523166678022729,((AB747523:0.06846191363287924825,AB747441:0.02833983261113744850):0.00000268929667859789,AB747476:0.05371890604272407110):0.02863945834853085307):0.03333982474504278148,(AY682547:0.11299127129474939579,(AM181791:0.07671176088544623406,(DQ354112:0.04696227355073782916,(AY586542:0.06478057014848150053,((AB428560:0.00732619345742927062,AB428559:0.00731028698938333832):0.00000268929667859789,(AB428558:0.00000268929667859789,(AB428562:0.00731987198500627222,AB428561:0.01465243906337871868):0.00000268929667859789):0.00000268929667859789):0.08369000293019371317):0.01578979811812075695):0.00775149852381946947):0.03655922486269065630):0.01183241623901483061):0.00000268929667859789):0.01214124131462532806):0.00704394365223671992):0.00000268929667859789):0.00752336765271448531,(((((((((EF121403:0.00708625453743433591,(EF121402:0.01466634632828418133,EF121399:0.00000268929667859789):0.00756864930725164881):0.00748358277372367271,EF121398:0.00000268929667859789):0.02299297245502722811,(EF121395:0.02337066072210904066,AY248453:0.05599735597642548773):0.00000268929667859789):0.00854016509249887201,(AY566152:0.02847941768657840170,AY267304:0.06111600965666263291):0.01247318484737152365):0.01409709549227636596,(AY586543:0.05895149448379034818,(AY248455:0.05217442861381556274,AY248445:0.03299336444992437278):0.02443597694550821153):0.00747888973866270550):0.00000268929667859789,(((EF121396:0.04090544841686265948,AY561237:0.04968930582908517857):0.02810633498867345231,AY248409:0.06411119006076938798):0.00654048997995390017,(AY518956:0.02404684216626182258,(AY518955:0.06500025925363385471,AY518953:0.00801725593478273303):0.00000268929667859789):0.04366900329450837392):0.00000268929667859789):0.00000268929667859789,((DQ207943:0.09544734289091902357,AY248421:0.04710804027150987394):0.00000268929667859789,AY518993:0.02553605079554654989):0.00815783093538306053):0.00000268929667859789,(((((AY857165:0.07745639197123281583,AF338993:0.02382266101320061960):0.00877682374280978027,AY267295:0.05889164398298479125):0.00000268929667859789,(AY713411:0.03074817270057005059,(((AY566120:0.07845816336096753107,AY275744:0.05622337351868847422):0.00000268929667859789,AY037270:0.07018252117080131525):0.01907939716368873065,AY165277:0.04138884566005081311):0.00876522033396760596):0.00000268929667859789):0.02207131159715839536,(AY267324:0.07283383891255272580,AB485641:0.04379268388433739390):0.01510791090555797279):0.00000268929667859789,((AY835780:0.02331629801011626466,(AY835779:0.00000268929667859789,(AY267318:0.09829340189798090044,AF373727:0.04757410802018893076):0.01955194131104674368):0.00000268929667859789):0.02278234100426359404,((AY519078:0.05734663212244515279,AY423381:0.06919705056495750739):0.01286885053591011081,(AY165198:0.03127828472163120266,AB097870:0.02504045094427238480):0.01540227886623408982):0.00000268929667859789):0.00810126485752394460):0.00826093390756317894):0.00000268929667859789,((AY835778:0.00671596116780627181,AY835777:0.02381580005803695527):0.02772267665937475090,((AY781127:0.04648711891877198993,AY561236:0.07709345900893126158):0.00878646051140929973,((AY518997:0.10550208068920484406,AB287364:0.03065355487874862200):0.02134724994704447279,AB286955:0.03348967700057847718):0.02410075886661022793):0.00000268929667859789):0.03000835017085102391):0.00000268929667859789):0.00000268929667859789):0.01579488169021784488,((DQ631420:0.00000268929667859789,AB485638:0.00000268929667859789):0.04009030691140499925,(AY713412:0.05579979397916819822,AY267284:0.02337269276420298955):0.00000268929667859789):0.00000268929667859789,AB078005:0.04847066013793429468):0.0;
