# Supplementary material for: A new ensemble coevolution system for detecting HIV-1 protein coevolution
Source: Biol Direct. 2015 Jan 7;10:1. doi: 10.1186/s13062-014-0031-8 (PMC4332441; doi:10.1186/s13062-014-0031-8)
Supplement: Additional file 3: — Software. The Matlab toolbox and the manual of our ensemble coevolution system are provided. The sequence datasets are also available. [file 13062_2014_31_MOESM3_ESM.zip › EnsembleCoevolutionSystem/CTMP/Process_PR_AA_NoGap_AA_VariedPosition.fasta]

>AB078005
LTIKVGLKLEMNPRKKRDQILIECHKAIVVI
>AB078703
LTIKIGLKLDMNPRKKRDQVSIECHKVIIVL
>AB078704
LAIKIGLKLDMNPRKKRDQVPIECHKAIIVL
>AB078709
FTIKVGLKLDMNPRKKRDQVPIECHKAIVVL
>AB078711
LTIKIGLKLDMNPRKKRDQVPIECHKAIVVL
>AB097870
LTIKIGLKLDMDPRKKRDQIPIECHKAIVVV
>AB213667
LTIKIGVKLDMNPRRKRDQIPIECHKAIVVL
>AB213668
LTIKIGLKLDMNPRKKRDQIPIECHKAVIVL
>AB213670
LTIKIGLKLDMNPRKKRDQIPIECHKAVIVL
>AB213692
LAIKIGLKLDMNPRKKRDQIPIECHKAIVIL
>AB221125
LTVKIGLKLEMNPRKKRDQVPIECHKVIIVL
>AB286955
LTIKVGLKLEINPRKKRDQILVECHKAIVVI
>AB287363
LTIKIGLKLEMNPKKKRDQIPIECHKAIIVL
>AB287364
LTIKVGLKLEIDPRKKRDQILVECHRAIVVI
>AB287366
LTIRIGLKLEMNPRKKRDQIPIECKKTIIVL
>AB287368
LTVKVGLRLEMNPKKKRDQIPVDCHKAVIVI
>AB428551
LPIKIGLKLEMNPKKKRDQVPVECHKAIVVL
>AB428558
LTIKVGLKLEMNPKKKRDQVAIECHKAIVVL
>AB428559
LTIKVGLKLEMNPKKKRDQVAIECHKAIVVL
>AB428560
LTIKVGLKLEMNPKKKRDQVAIECHKAIVVL
>AB428561
LTIKVGLKLEMSPRKKRDQVAIECHKAIVVL
>AB428562
LTIKVGLKLEMNPKKKRDQVAIECHKAIVVL
>AB485638
LTIKIGLKLEVSPRKKRDQILIECHKAIVVI
>AB485641
LTVKIGLKLEMNPRKKRDQIPIECHKAIVVI
>AB747441
LVIKIGLKLEMNPRKKKDQVPIECHKAIVVL
>AB747458
LTIKIELKLEMNPRKKRDQVSVECHKAIIVL
>AB747475
LTIKIGTKLEMNPKRKRDQIPIECHKAIVVI
>AB747476
IVIKIGLKLEMNPRKKKDQVPIECHKAIVVL
>AB747483
LTIKIGIKLEMNPRKKKDQISVECHKAIIVL
>AB747489
LTIRIGLKLEMDPRKKRDQIPIECHKVIIVL
>AB747506
LTIKIELKLEMSPRKKKDQVSVECHKAIIVL
>AB747523
LVIRIGLKLEMNPKKKKDQVPLECHKAIIVL
>AB747536
LTIKIELKLEMNPRKKKDQVSVECHKAIIVL
>AF004394
ITIKIGLKLDMNPRKKRDQILIECHKAIVVL
>AF042100
LTIKIGLKVEMNPRKKRDQILIECHKAIVVI
>AF042101
LTVKVGLKLEMNPRKKRDQILIECHKAIVVI
>AF042102
LTIKIGLKLDMHPKKKKDEILVECHKAIVVI
>AF042103
LTIKIGLKLEMNPRKKRDQILIECHKAIVVI
>AF042104
LTIKIGLKLEMAPRKNTDQILIECHKAIVVI
>AF042105
LTIKIGLKLKMNPRKKRDQILVECHKAIVVI
>AF042106
LTIKIGLKLDMHPKKKKDEILVECHKAIVVI
>AF069140
LKIKIGLKLEINPKKKRDQVLIECHKAIVVI
>AF086817
LTIRIGLKLEMNPKKKRDQIPIECHKAIVVI
>AF128998
LTIKIGLKLEMNPRKKKDQIPVECYKAIIVI
>AF146728
ITIKIGLKLEMCPRKKRDQVLVECHKAIVVL
>AF224507
LAIKIGLKLEMSPRKKRDQVAIECHKAIIVI
>AF286365
LTIKIGIKLEMNPRKKRDQIPIECHKAIVVI
>AF338991
LTIRIGLKLDIDPRKKRDQVPVECHKAVVVI
>AF338993
LTIKVGLKLDIDPRKKKDQILIECHKAIVVI
>AF373715
LTIKIGIKLEMNPRKKRDQIPIECHKAIVVI
>AF373716
LTIKIGLKLDINPRKKKDQILIECHKAIVVI
>AF373717
LTIKIGLKLEMAPRKKRDQITIECHKAIIVI
>AF373718
LTIKIGLKLEMEPRCKRDQIPIECHKAIVVI
>AF373719
LTIKIGLKLEINPRKKRDQISIECHKAIVVI
>AF373720
LSIRIGLKLEMNPRKKRDQVVVECHKAIVVI
>AF373725
LTIKIGLKLEMNPRKKRDQVSIECHKAIVVI
>AF373727
LTIKIGLKLEMNPKKKRDQILVECHKAIVVI
>AF373730
LTIRIGLKLEMNPRKKRDQILIECHKAIVVI
>AF373732
LTIKIGLKLDINPRKKRDQVPIECHKAIVVL
>AF373733
LTVKIGLKLEMSPRKKRDQIPIECHKAIVVI
>AF373734
LTIKIGLKLEMAPKKKRDQIPIECHRAIVVI
>AF373735
LTIKVGLKLEMNPKKKRDQIPIECHKAIVVL
>AF373736
LTIKIGLKLDMSPRKKRDQIPIECHKAVVVI
>AF373737
LSIKIGLKLEMNPKRKRDQIPIECHKAIIVL
>AF538304
LTIKIGLKLEMNPRKKRDQILIECHKAIVVI
>AF538305
LTIKIGLKLEMNPRKKRDQIPVECHKAIVVI
>AF538306
LTIKIELKLEMNPRKKRDQILIECHKAIVVI
>AF538307
LTIKIGLKLEMNPRKKRDQIAIECHKAIIVI
>AJ270546
LTIRIGLKLEMSPRKKRDQILVECHKAIIVL
>AJ270548
LTIKIGLKLEMHPKKKRDQIAIECHKAIIVI
>AJ271445
ITIKIGLKLDMNPRKKKDQILVECHKAIVVL
>AM181791
LEIKVGLKLEMTPRKKRDQIPIECHKAIVVI
>AY037268
ITIKIGLKLEMSPRKKRDQVPIECHKAIVVL
>AY037269
LTIKVGLRLEIDPRKKRDQITVEYKKAIVVL
>AY037270
LKIKVGLKLDMNPKKKKDQIPIECHKAIVVI
>AY037282
ITIKIGLKLEMNPRKKRDQILVECHKAIVVI
>AY165185
LTIKIGLKLEMNPRKKRDQIPIECHKAIIVI
>AY165188
LTIKIGLKLEMCPRKKRDQIPIECQKAIVVI
>AY165189
ITVKIGLKLEITPRKKRDQIPIECHRAIVVI
>AY165190
LNIKIGVKLEMNPKKKRDQILIECHKAIVVI
>AY165193
LAIKIGLKLDMDPRKKRDQIPIECHKAIVVI
>AY165195
LTIKVGLKLEMSPRKKRDQISIECHKAIVVI
>AY165197
LTIKIGLKLEMSPKKKKDHIPIECHKAIVIL
>AY165198
LTIKIGLKLDMDPRKKRDQILIECHKAIVVI
>AY165199
LTIKIGIKLEMNPRKKRDQVHIECHKAVIVL
>AY165200
LTVKIGLKLEMSPRKKRDQILIECHKAIIVI
>AY165201
LTIRIGLKLDMNPRKKRDQIPIECHKAIVVL
>AY165202
LTIKIGLKLEMDPRKKRDQIPIECHKTIIVL
>AY165203
LTIKIGLKLDMNPRKKRDQIPIECHKAIVVI
>AY165204
LTIKIGLKLDINPRKKRDQVPIECHKAIIVL
>AY165210
LTIKIGLKLEMNPRKKRDQIPIECHKAIIVL
>AY165217
LTIKIGLKLEMNPKKKRDQIPIECHKAIVVL
>AY165222
LTIKIGLKLEMDPRKKRDQILVECHKAIVVI
>AY165227
LTIKIGLKLEMNPRKKRDQIPIECHKAIVVI
>AY165228
LTIKIGLKLEMNPKKKRDQVLIECHKAIVVL
>AY165229
LTIKIGLKLDINPKKKRDQIPIECYKAIVVI
>AY165231
LTIKIGLKLDMNPRKKRDQIPIECHKAIVVI
>AY165232
LTIKIGLKLEMSPRKKRDQIPVEYHKAIIVI
>AY165233
LTIRVGLKLEMSPRKKKDQIPIECHKAIVVL
>AY165234
LTIKIGLKLDMNPRKKRDQIPIECHKAIIVI
>AY165236
LTIKIGLKLDMNPRKKKDQIPIECHKAVIVL
>AY165238
LTIKIGLKVEMNPRKKRDQIVVECHKAIVVL
>AY165241
LTIKVGLKLDMSPKKKRDQIPIECHKAIVVI
>AY165242
LTIRIGLKLEMDPRKKRDQIPIDCHKAIVVI
>AY165245
LTIKVGLKLDMDPRKKREQILIECHKAIVVI
>AY165246
LTIKIGLKLDMNPRKKRDQIPIECHKAIVVI
>AY165247
LTIKVGLKLEIDPRKRKDQIPIECHKAIVVL
>AY165250
LTIKIGLKLDMSPRKKKDQIPIECHKAIIVL
>AY165251
LTIKIGLKLEMNPKKKRDQIPIECHKAIVVI
>AY165254
VTIKIGLKLDMSPKKKRDQIPIECHKAIVVL
>AY165256
LSIKIGVKLDMNTRRKKDQIPIECHKAIVIL
>AY165259
LTIKIGLKLEMNPKKKRDQILIECHKAIVVI
>AY165261
LTIKIGLKLEMNPRKKRDQIPIECHKAIVVI
>AY165262
LTIKIELKLEMNPRKKRDQVSIECHKAIVVI
>AY165264
LTIKIGLKLEMNPRKKRDQIPIECHKAIIVI
>AY165267
LIVKIGLKLEMNPKKKRDQVPIECHKAIVVL
>AY165268
ITIKIGLKLEMNPRKKRDQISIECHKAIVVL
>AY165269
LTIRIGLKLEMSPKKKRDQILIECHKAIIVI
>AY165270
LTIRIGLKLEMDPRKKRDQIPIDCHRAIVVI
>AY165271
LTIKIGLKLDMTPRKKRDQIPIECHKAIVVI
>AY165273
LTIKIGLKLEMNPRKKRDQIPIECHKAIIVL
>AY165274
LTIKIGLKLDMDPRKKRDQILIECHKTIVVI
>AY165275
LTIKIGLKLEMNPRKKKDQIPIECHKAIIVL
>AY165277
LTIKVGQKLDINPKKKRDQILIECHKAIVVI
>AY165278
LTIKIGLKLDIDPRKKRDQVPIECHKAIIVL
>AY165280
LVIKIGLKLEMNPKKKRDQIPIECHKAIVVI
>AY173951
LTIKIGLKLEMNPRKKRDQILVECHKAIIVL
>AY173952
LSIKIGLKLEMNPRKKRDQIPIECHKAIVVI
>AY173954
LTIKIGLKLEINPRKKRDQILIECHKAIVVI
>AY173955
LTVKIGLKLEMSPKKKKEQILVECHKAIVVI
>AY173959
ITIKIGLKLEINPRKKRDQITIECHKAIVVL
>AY173960
LQIKIGVKLEMDPRRKRDQILIECHKTIVVI
>AY248403
LTVRVGLKLEMDPRKKRDQIPIECHKAIVVL
>AY248409
LTIKIGVKLDINPRKKRDQIPIECHKATVVI
>AY248411
LTIKIGLKLELSPKKKRDQVPIECHKAIVVL
>AY248412
LSIRVGLKLEMNPRKKRDQIPIECHKAIVVI
>AY248415
LAIKIGLKLEMNPKKKRDQVHIECHKAIVVI
>AY248416
ITIKLGIKLEMNPRKKRDQVSIECHKAIVVI
>AY248418
LTIKIGLKLEMTPRKKRDQIPLECHKAIIVL
>AY248420
LTIKIGMKVEMCPRKKRDQISIECHKAIVVI
>AY248421
LTVRIGLKLEMSPRKKKDQIPIECHKAIVVI
>AY248422
LTIKVELKLDMNPKKKRDQILIECHKAIVVI
>AY248423
LTVKIGLKLDMSPKKKRDQIPVECHKAIVVI
>AY248424
LTIKVGLKLEMHPRKKRDQILIECHKAIIVI
>AY248425
LPIRIGLKLDMDPRKKREQIPLESPKALLVT
>AY248426
LTIRIGLKLEMCPKKKRDQILVECHKAIVVL
>AY248427
LTIKIGLKVEMDPKKKREQIFVECHKAIVVL
>AY248429
LTIKIGLKLEMNPRKKRDQIPIECHKVIIVL
>AY248433
LTIRIGLKLEMNPKKKRDQIHVECHKAIIVL
>AY248436
LTVKVGLKLEMNPKKKKDQIPIECHKAIVVI
>AY248439
LTIKVGLKLDMNPRKKRAQVPIECHKAIVVI
>AY248444
LPIKIGQKLEMAPRKKRDQVSLDCHKAIVVT
>AY248445
LTIKIGLKLEMNPRKKRDQISVECHTAIIVI
>AY248446
MTIKIGLKLEMNPRKKRDQIPIECHKAIVVI
>AY248451
LTIKIGLKLDMDPRKKKEEVPVECYKAVIVL
>AY248452
LTIKIGIKLEIAPRKKRDQVPIDCHKAIVVI
>AY248453
LTVRIGLKLDMDPRKKRDQIPIECHKAIVVI
>AY248454
LTIKIGLKLEMAPRKKRDQILIECRKAIIVL
>AY248455
LTIKIGLKLEMNPRKKRDQIPVECYKAIVVI
>AY248456
LTIRIGLKLEMNPRKKKDQIPIECHKAIVVL
>AY267259
LTIKIGIKLEMSPKKKKDQITIECHRTIVVL
>AY267260
LTIRVGLKLEMSPKKKRDQIPIECHKAIVVI
>AY267262
LTIKIGLKLDINPRKKKEEIPVECHKAVVVL
>AY267263
LTIRIGLKLEMSPKKKRDQILIECHKAIVVI
>AY267264
LTIKIGLKLEISPRKKKDQVPIECHKAIVVI
>AY267265
LTIKIGLKLEMNPRKKRDQIPIECHKAIVVI
>AY267268
LTIKIGLKLDMDPRKKREQIRIECHTAIVVI
>AY267269
LTIKVGQKLEMSPKKKRDQIPIECHKAIVVI
>AY267272
LTIKIGLKLEMNPKKKRDQIPIECHKAIIVL
>AY267273
LKIKIGLKLEMNPKKKRDQISIECHKAIIVI
>AY267275
LTIKIGLKLDMDPRKKREQIPIECHKAIVVI
>AY267282
LTIKVGLKLEMSPKKKREQILVECHKAIIVI
>AY267284
LTIKIGLKLEMNPRKKRDQVLIECHKAIVVI
>AY267285
LTIKVGLKLDMSPKKKKEQIPIECHKAIVVI
>AY267286
LTIKIGLKLEMNQKKKREQIPVECYKAIVVI
>AY267288
LTIRIGLKLEMSPKKKRDQIPIECHKAIVVI
>AY267289
LTIKIGLKLDMDPRKKREQILVECHKAIVVI
>AY267290
ITVKIGLKLEMNPKKKRDQISIECHKTIIVI
>AY267291
LAIKIGLKLDMHPKKKRDQIPIECQKTIIVI
>AY267292
LTIKIGLKLEMSPKKKRDQIPIECHRAIVVI
>AY267294
LTIKIGLKLEMSPKKKRDQIHIECHKAIVVI
>AY267295
LTIKVGIKLDMNPRKKRDQILIECHKAIVII
>AY267296
LTIKIGLKLEMSPKKKRDQIPIECHRAIVVI
>AY267298
LAIKIGLKLEMNPRKKRDQVSVECHKAIVVI
>AY267299
LTIKIGLKLDMSPKKKRDQILVECYRAIVVI
>AY267300
LTIRIGLKLEISPKKKRDQVPIECHKAIVVI
>AY267301
LTIKIGLKLDMDPRKKKEQIPIECHKAIVVI
>AY267303
LTIKIGIKLDMDPRKKKDQVPIECHKAIVVI
>AY267304
LTIRIALKLEMNPRKKRDQISIECHKATIVI
>AY267305
LTIKIGLKLEISPKKKRDQIPVECHRAIVVI
>AY267307
LTIKIGLKLEMNQKKKREQIPIECYKAVVVI
>AY267308
LTIKIGLRLEMNPKKKRDQIPIECHKAIVVI
>AY267311
LPIRIGLKLEISPKKKKDQIPIECHKAIVVL
>AY267314
ITVKIGLKLDINPKKKRDQILVEGHKAIVVI
>AY267317
LTIKIGLKLEMNPKTKRDQIAIECHRTIVVI
>AY267318
LTIRIGLKLEMSPKKKRDNILIECHKAVIVI
>AY267319
LTVKIGLKLEISPKKKRDHVPIECYKAEVVI
>AY267320
LTIKIGIKLEMNQRKKRDQIAIECYKAIIVI
>AY267322
LTIKIGLKLEMSPKKKRDQISIECHKAIVVI
>AY267324
LTIKIGLKLDMYPRKKKDQIPIECHTAVIVI
>AY267325
LTVKIGQKLEMCPRKKKDQIPIECHKAIVVI
>AY267326
LTVKIGLKLEMCPKKKREQVAVECHKAIVVI
>AY267328
LTIKIGLKLEMNPRKKRDQIHIECHTAVVII
>AY267329
LTIKIGQKLEMNPKKKRDQIQLECHKAIIVL
>AY275556
LTIKIGLKLDMNPRKKRDHIPIECHKAVIVL
>AY275557
LTIKIGLKLDMNPRKKKDQVPIECHKAVIIL
>AY275744
LTIKVGLMLDINPRKKRDQIPIECHKAIVVI
>AY308760
LTIKIGLKLEMNPRKKRDQILIECHKAIVVI
>AY352275
LSIKIGVKLEMNPRKKRDQIPIECHKAIIVI
>AY423381
ITIKIGLKLEMDPRKKRDQILIESHKTIVVI
>AY518941
ITIKIGLKLDMDPRKKRDQIPIECHKAIVVL
>AY518942
LTIKIGLKLEMEPRKKRDQILIECHKAIIVL
>AY518945
LSIKIGLKLEMSPKKKRDQILIECHKAIVVI
>AY518947
LTIKIGLRLEINPRKKRDQVLIECHKAVVVI
>AY518949
LTIKVGLKLEMNPRKRRDQVPIECHKAIVVL
>AY518950
LTIKVGLKLEMNPRKKKDQVPLECHKAIVVI
>AY518951
LTIRIGLKLDMDPRKKRDQIPLECHKAIVVL
>AY518953
LTIKIGLKLEMNPRKKRDQICIECHKAIVVI
>AY518955
LPIRVGLKLEINPRKKRDQICIECHKAIVVL
>AY518956
LTIKIGLKLEMNPKKKRDQICIECHKTIVVL
>AY518960
LPIRIGLKLEMNPKKKRDQIPIECHKTIIVL
>AY518962
LTIKIGLKLDINPKKKRDQIPIECQKAIVVI
>AY518964
LPIRIGIKLEMSPRKKRDQIPIECHKAIVVL
>AY518965
LSIKIGLRLEMSPRKKRDQIPIECHKAIVVI
>AY518966
ITIKIGLKLEMNPRKKRDQILIECHKAIVVL
>AY518967
LTIKIGLKLEINPRKKRDQILVECHKAIVVI
>AY518971
LTIKVGLKLDMNPRKKREEIPIECHKAIVVL
>AY518973
LTIKVGLKLDMNPRKKRDQVPIECHKAIVVL
>AY518974
LTIKIGLKLEMSPRKKRDQILVECHKAIVVI
>AY518977
LTIKIGLKLEMSSRKKRDQVPIECHKAIVVI
>AY518981
LTIKIGLKIEMSPRKKKDQVPIEYHKVIIVL
>AY518983
LTIKIGLKLDMNPRKKRDQIPIECHKAIVVI
>AY518985
LTIKIGLKLEMNPRKKRDQITLEEHKAIIVI
>AY518986
LTIKIGLKVDMSPKKKRDQIHVECHKAVVVI
>AY518987
LTIKIGLKLEMSPRKKRDQICVECHKAIVVI
>AY518989
LTIKIGLKLEMSPRKKRDQISIECHKAIVVI
>AY518990
LPIRVELKLEMNPRKKRDQITIECHKAIIVI
>AY518991
LTIKIGLKLDMDQRKKREQIPIECHKAIVVI
>AY518993
VTIKIGLKLEMNPRKKRDQIPIECHKAIVVI
>AY518994
LTVKVGLKLEINPRKKRDQIPIECHTAIVVI
>AY518996
LTIKIGLKLEMNPRKKRDQILVECHKAIVVI
>AY518997
LTIKIGLRLEIDPRKKRDQILVECHKATVVI
>AY518999
LTIRIGLKLEMNPRKKRDQVPIECHKAIIVL
>AY519005
LKIKIGIKLEMSSRKKRDQILIECHKVTIVL
>AY519006
LTIKVGLKLDMNPRKKRDQIPIECHKAIVVI
>AY519008
LRIKIGIKLEMSPRKKKDQIPIECHQAIVVI
>AY519009
LTVKIGLKLEINPRKKRDQIPIECHKAIVVI
>AY519010
LTIKIGLKLEMNPRKKRDQIPIECQKAIIVL
>AY519012
LTIKIGLKLEMTPRKKRDQILIECHKAIIVI
>AY519014
NRIKIGIKLDMEPRKKRDQIPVECHKAIVVI
>AY519016
LTIKIGLKLEMSPRKKRDQIPLECHKAIVVI
>AY519017
LTIKIGLKLEMDPRKKKDQIPIECHKAIVVI
>AY519020
LTVKIGIKLEMNPRKRRDQIPIECHKAIIVL
>AY519021
LTIKVGIRLEMSPKKKKEQIPIECHKAIVVL
>AY519025
LTIKIGLKLEIDPRKKRDQILVECYRAIVVI
>AY519029
LTIKVGLKLEINPRKKRDQVPIECHKATVVL
>AY519030
LTIKIGLKLDMEPRKKRDQVSIECHKVIIVL
>AY519031
LTIKIGLKLDMSPRKKKDQIPIECHKAIVVL
>AY519032
LTIKIGLKLDMNPRKKRDQIPIECHKAVIVL
>AY519037
LTIKIGLKLEMSPRKKRDQILIECHKAIVVI
>AY519039
LTVKIGLKLEMYPRKKRDEVTMDCHKAIIVI
>AY519040
LTIKIGLKLDMDPRKKRDQIPIECHTTVVVL
>AY519046
LNIKIGLKLEMNPRKKRDQIPIECHKAIVVI
>AY519047
LTVKVGLKLDMNPRKKKEQIPIECHKAIVVI
>AY519049
LTIKIGLKLDMHPRKKREDIPIECHKAIIVI
>AY519050
VTIKIGLKLEISPRKKKDQIPIECHKAIVVI
>AY519054
LTVKIGLKLDMNPRKKRDQIPVECHKAIVVI
>AY519067
LTVKIGLRLEINPKKKKDQIPIECHKAEVVI
>AY519068
LTIKIGLKLDMNPKKKRDQIPIECHKAIIVL
>AY519072
LTVRVGIKLEIDPRKKRDQVPLECHKAIVVI
>AY519073
LAIKIGQKLDMTPKKKRDQVSIECHKVIVVL
>AY519075
LTIKIGLKLEMNPKKKRDQVLIECHKTVIVI
>AY519078
LIIKIGLKLDIDPRKKRDQIAIECHKAIVVI
>AY519079
LTIKIGLKLDMNPRKKRDQVPIECHKAIVVL
>AY519081
LTVKIGLKLEMIPKKKRDQILVECHRAIIVI
>AY519087
LTVKIGLKLDINPKKKREQVLVECHKAIVVI
>AY519092
LTIKVGLKLEMNPRKKREEILIECHKAIIVI
>AY519093
LAIKIGLRLEINPKKKRDQIPIECHKAIIVL
>AY519094
LTVKIGLKLEMNPRKKRDQISIECHKVIIVL
>AY519095
LTIKIGLKLDMNPKKKRDQIPIECHKAIVVL
>AY519098
LTIKIGLKLDMSPKKKRDQIPIECHRAIVVL
>AY519100
LTVKVGLRLEIDPRKKKDQILIECHKAIVVI
>AY519101
ITIKIGLKLDMDPRKKKEQIPIESHKAIVVL
>AY519102
VTVKIGLKLEMSPKKKRDQIPIDCHRAIIVL
>AY519103
LTIKIGLKLDMEPRKKRDQIPIDCHRAIVVI
>AY519105
LTVKVGLKLEMNPRKKRDQILVECHKAVIVI
>AY519108
ISIRVGLKLEMNPKKKRDQILVECHKAIIVL
>AY519114
LTIKVGLKLDINPRKKRDQVPIECHKTIVVI
>AY519117
LTIKIGLKLEMSPRKKRDQILIECHKAIVVI
>AY519120
LPIKIGIKLDMDPRKKRDQIPIEHHKTIVVL
>AY519121
LPIKIGIKLDMNPRKKRDQIAIECHKAIVVL
>AY561236
LTIKIGLKLEMSPKRKRDHILVECHKAIVVI
>AY561237
LTIKIGLKLEMNPRKKRDQILIECHKAIVVI
>AY561238
LTIKIGLKLEMNPRKKRDQILIECHKAIIVI
>AY561239
LTIKIGLKVEMNPKKKREQILVECHKAIVVI
>AY561240
ITIKVGLKLDIDPRKKREQITIECHKAIVVL
>AY561242
LTIKIGLKLEMNPRKKRDQIPIECHRAIVVI
>AY561244
LTVKIGLKLEMEPRRKREQIPIECHKAIVVI
>AY566120
LTIKVELKLDMNPRKKRDQILIECHKAIVVI
>AY566122
LTIRIGLKVEMNPKKKRDQILVECHKAIVVI
>AY566124
LTIKIGLKLEMDPRKKREQISIECHKATVVI
>AY566128
LTIKVGLKLEMSPRKKRDQITIECHKAIVVI
>AY566129
LTVKIGLKLDMDPRKKREQIPIECHKAIVVL
>AY566130
LTIKVGLKLDMSPKKKRDQIPIECHKAVVVI
>AY566138
LPIKIGQKLEMSPKKKRDQILIECHKAIVVI
>AY566143
LTIKVEVKLDMNSRKKKEQIPIECHKAIVVI
>AY566144
VDIKIGIKLEMNPKKKRDQVSLECHKAIIVL
>AY566146
LTIKIGLKLEMSPKKKRDQIRVECHTAIIVI
>AY566148
IIVKIGLKLDMTPKKKRDQVPIECQKAIVVI
>AY566150
VTIKVGLKLEMSPKKKRDQIPIEYQKAIVVI
>AY566151
LPIKIGIKLELNPRKKRDQIPVECHKAIVVL
>AY566152
LTVRIGLKLEMNPRKKRDQIPIECHKAIIVL
>AY566154
LTIKIGLKLEMSPRKKRDQITIECQKATIVI
>AY586542
LKIKVGIKLDMCPKKKRDQIPIECHKAIVVI
>AY586543
LTVKIGLKLDMNPRKKRDQIPLECHKAIVVI
>AY587968
LTVKIGLKLEMNPRKKRDQIPIECHKAIVVI
>AY682547
VTIKIELKLEMSPKKKRDQITIDCHKAIVVI
>AY713410
LTIKIGIKLEMNPRKKKDQIPIECHKAIVVI
>AY713411
LTIKIGLKLDMNPRKKRDQILIECHKAIVVI
>AY713412
LTIRVGLKLEMNPRKKRDQILIECHKAIVVI
>AY751406
LTIRIGLKLEMNPRKKRDQIPIECHKAIIVL
>AY751407
ISIKIGLKLDMEPRKKRDQIPIEHHKTKVVL
>AY779550
LTIRIGLKLEMNPRKKRDQIAIECHKAIVVI
>AY779551
LTIKIGLKLEMNPRKKRDQIAIECHKAIVVI
>AY779552
LTIKIGLKLEMNPRKKRDQITIECHKAIVVI
>AY779564
LTIKIGLKLEISPRKKRDQITIECHKAIVVI
>AY781126
LTIRIGLKLEINPRKKRDQILIECHKAIVVI
>AY781127
LTIKIGLKLEMNPRKKRDQILIECHKAIVVI
>AY795904
ITVKIGIKLEMNPKKKREQIPIESHKAIVVI
>AY795905
LTIKIGIKLEMNPKKKREQIPIECHKAIVVI
>AY818644
LTIKIGLKLEISPKKKRDQILIECHKAIVVI
>AY819715
LTIKIGLKLEMCPRKKRDEVTIDCHKAIVVI
>AY835748
LTIKIGLKLEMNPRKKRDQIPIECHKAIVVL
>AY835749
LTIKIGLKLEMNPRKKRDQIPIECHKAIVVI
>AY835750
LTIKIGLKLEMNPRKKRDQIPIECHKAIVVL
>AY835751
LTIKIGLKLEMNPRKKRDQIPIECHKAIVVL
>AY835752
LTIKIGLKLEMNPRKKRDQIPIECHKAIVVL
>AY835753
LTIKYELKLDMSPKKKRDQVLVECHKAIVVI
>AY835754
LTIKIGLKLEMNPRKKRDQILIECHKAIVVI
>AY835755
LTIKIGLKLEMNPRKKRDQVPIECHKAIVVL
>AY835756
LTIKIGLKLEMNPRKKRDQVPIECHKVIVVL
>AY835757
LTVKIGLKLEMNPRKKRDQIPIECHKAIVVI
>AY835758
LTVKIGLKLEMNPRKKRDQIPIECHKAIVVI
>AY835759
LTIKIGLKLEMSPRKKRDQILIECHKAIVVI
>AY835760
LTIKIGLKLEMNPRKKRDQILIECHKAIVVI
>AY835761
LTIKIGLKLEMNPRKKRDQILVECHKAIVVI
>AY835762
LTIKIELKLEMSPKKKRDQILIECHRAIVVI
>AY835763
LTIKIGLKLEMSPKKKRDQIHIECHKAIVVI
>AY835764
LTIKIGLKLEMSPKKKRDQIHIECHKAIVVI
>AY835765
LTIKIGLKLEMNPRKKRDQILIECHKAIVVI
>AY835766
LTIKIGLKLEMSPRKKRDQILIECHKAIVVI
>AY835767
LTIKIGLKLEMCPRKKRDQILIECHKAIVVI
>AY835768
LTIKIGLKLDMSPRKKRDQIPIECHKAIVVI
>AY835769
LTIKIGLKLEMNPRKKRDQIHIECHKAIVVI
>AY835770
LTIKIGLKLEMNPRKKRDQIPIECHKAIVVL
>AY835771
LTIKIGLKLEMNPRKKRDQILIECHKAIVVL
>AY835772
LTIKVGLKLDMNPRKKRDQIPIECHKAIVVL
>AY835773
LTIKIGLKLDMSPRKKRDQIPIECHKAIIVL
>AY835774
LTIKIGLKLEMNPRKKRDQILIECHKAIVVI
>AY835775
LTIKIGLKLEMNPRKKRDQIPIECHKAIVVI
>AY835776
LTIKVGLKLEMNPRKKRDQIPIECHKAIVVI
>AY835777
LTIKIGLKLDMNPRKKRDQICIECHKAIVVI
>AY835778
LTIKIGLKLDMNPRKKRDQVCIECHKAIVVI
>AY835779
LTIKIGLKLDMDPRKKRDQILIECHKAIVVI
>AY835780
LTIKIGLKLDMDPRKKRDQILIECHKAIIVI
>AY835781
LTIKIGLKLEMNPRKKGDQVPIECHKAIVVL
>AY857022
ITIKIGPKLDINPKKKRDQVSVECHKVIIVL
>AY857052
LTIKIGLKLEMNPRKKRDQILVECHKAIVVI
>AY857059
LTIKIGLKLDMDPRKKRDQIPIECHKAIVVL
>AY857127
ITIKIGLKLEMNPKKKRDQVSIEGHKAIIVL
>AY857165
LTIKIGIKLDMNPRKKRDQILVECHKAIVVI
>AY926355
LTIKIGLKLEMNPRKKREQIPVECQQAIIVL
>DQ097739
LTIKIGLKLEMNPKKKRDQILIECHKAIVVI
>DQ097744
LTIKIGLKLDMDPRKKRDQILIECHKAIVVI
>DQ097747
LTIKIGLKLEMNPRKKRDQILIECHKAIVVI
>DQ150705
LTIKIGLKLEMNPRKKKDQIPIECHKAIIVL
>DQ157797
LTIKIGLKLEMNPRKKRDQIPVECHKAIVVI
>DQ157800
LTIKIGLKLEMAPRKKRDQILIECRKAIIVL
>DQ157801
ITIKIGLKLEMNQRKKRDQILVECHKAIVVL
>DQ157802
LAIKIGTKLDMNPRKKRDQIPIECHKAIVVI
>DQ157803
LTIKIGLKLEMSPRKKRDQVAIECHKAIIVL
>DQ157804
LTIKVELKLEMNPRKKRDQIAIECHKAIVVI
>DQ157805
VKIKVGLKLEMSPKKKRDQIRIECHTAIIVI
>DQ157809
LTIKIGLKLEMSPKKKRDQILIECHKAIIVI
>DQ157814
LPIRIELKLEMNPRKKRDQVPIECHKAIIVL
>DQ157815
LTVKVGIKLEMSPRKKRDQISIDCHKAIVVI
>DQ157817
LTIKIGLKLDMNPKKKRDQIPLECHKAIVII
>DQ157818
LTIKVGLKLDMSPRKKRDQIPIECHKAIVVI
>DQ157819
LTIKIGLKLDMNPRKKRDQIPVECHKAIVVI
>DQ157820
LTIRIGLKLEMCPKKKRDQILVECHKAIVVL
>DQ157822
LTIKIGLKLEMNARKKKDQMTMECHKVTVVL
>DQ157823
LTIKIGLKLDMNPRKKRDQIPIECHKAIIVL
>DQ157824
LTVKVGLKLEINPRKKRDQVPIECHKAIVVL
>DQ204693
LTIKIGVKLEMNPRKKRDQIPIECHKAEVVI
>DQ204694
LTIKIGLKLEMNPRKKRDEVPIECHKAVIVL
>DQ204700
LTIKIGLKLDMNPRKKRDEIPIECHKAVIVL
>DQ204706
LPIRIGLKLDMNPKRKRDQIPIECHKAVIVL
>DQ204707
LTIKIGLELEVNPRKKRDQIPIECHKAVVVL
>DQ204709
LTIKIGLKLNMNPKKKRDQISVECHKVVIVL
>DQ204710
LTIKIGLKLKMDPRKKRDQVPIECHKTVIVL
>DQ204711
LTIKIGLKLDMNPRKKRDQISIECHKVEIVL
>DQ204713
LSIKIGIKLEMHPKRKRDQITLECHKAIIVI
>DQ204715
LTIKIGLKLEMNPRKKRDQVPIECHKAVIVL
>DQ204716
LTIKIGLKLEMNPRKKRDQIPIECHKTEIVL
>DQ204722
LTIKVGLKLEMSPKKKREQILIECHKAIVVI
>DQ207940
LSIKIGLKLEMNPRKKRDQILIECHKAIIVI
>DQ207942
LTVRVGLKLEMNPRKKRDQIPIECHKAIVVI
>DQ207943
LAIRIGLKVEMYPRKKRDQVPLECQKAIVVI
>DQ295192
LTIKVGLKLEMSPRRKRDQITIECHKAVIVI
>DQ295193
LKIKIGIKLEMNPRKKRDQIAIECHKAVIIL
>DQ295195
LTIKVGLKLEINPRKKRDQITIECHKATVVI
>DQ295196
LTIKIGLKLEINPRKKRDQVTIECHKVTVVL
>DQ354112
LTIKVGLKLEINPKKKRDQILIECHKAIVVI
>DQ354114
LTIKIGLKLDINPRKKRDQIPIECHKAIVVL
>DQ354118
LTIKIGLKLEMNPKKKRDQIPIECHKAIVVL
>DQ354119
LTIKIGLKLEMNPRKKRDQIPIECHKVIIVL
>DQ358805
LTVKIGLKLEINPKKKRDQMLVECHKAIVVI
>DQ358810
LTIKIGLKLEMDPRKKRDQIPIECHKAIIVL
>DQ383746
LTIKIGLKLEMSPRKKRDQVQVECHKAMIVI
>DQ383748
LTIKVGMKLEMNPRKKRDQILIECHKAIVVI
>DQ383749
LTIKIGIKLDMNPRKKRDQIPIECHKAIIVL
>DQ383751
LPIRIGLKLEMNPRKKRDEIPIECHKAIIVL
>DQ383752
LNIKIGIKLDMNPKKKRDQISIECHKAVVVI
>DQ394522
LTIGIGLKLDMNPKKKRDQECIECHKAIVVP
>DQ396398
LTIKIGLKLDMSPRKKKDQIPIECHRAIIVL
>DQ487188
LTIKIGLKLEMNPRKKRDQILVECHKAIVVI
>DQ487189
LTIRIGLKLEMNPRKKRDQIQVECHKAIVVI
>DQ487190
LTIKIGLKLEMNPRKKRDQILIECHKAIVVI
>DQ487191
LTIKIGLKLEMDPRRKREQILVECHKAIVVI
>DQ631416
LPIRIGLKLDINPKKKKDQVPIECHKAIVVL
>DQ631417
LTIKIGLKLDIDPRKKRDQIPIECQKAIVVI
>DQ631418
LTIRIGLKLEIDPRKKKEQVSLECHKVIIVL
>DQ631419
LTIKVGLKLDMDPRKKRDQVAIECHKAIVVL
>DQ631420
LTIKIGLKLEVSPRKKRDQILIECHKAIVVI
>DQ631421
LTIKIGLKLDIDPRKKRDQIPIECHKAIVVI
>DQ631422
LTIKIGLKLDIDPKKKRDQIPLECHKAIVVL
>DQ631423
LSVKIGLKLEMNPRKKRDQIPLECHKAIIVI
>DQ676870
LSIKIGLKLEMNPKKKRDQISIECHKAIIVL
>DQ676874
ITVRVGLKLEMDPRKKREQITIEYHKAIVVI
>DQ676886
LTVKIGLKLEMNPKKKREQILVECHKAIVVI
>DQ823362
LTIKIGLKLEMNPRKKRDQILVECHKAIVVI
>DQ823363
LTIKIGLKLEMHPKKKRDQILIECHKAIIVL
>DQ823364
LTIKIGLKLEMHPKKKRDQILIECHKAIIVL
>DQ833405
LTIKIGLKLDMNPRKKRDQIPIECHKVEIVL
>DQ833406
LPIKIGVKLDMNPRKKRDQIPIECHKAVIVL
>DQ833407
LAIKVGLKLDMNPRKKRDQVPIECHKAVIVL
>DQ833408
LTIKIGLKLEMNPRKKRDQITMECHKVEIVL
>DQ833409
LPIRIGLKLDMNPRKKKDQIPIECHKTVIVL
>DQ833410
LTIKIGLKLEMNPRKKREQIPIECHKAEIVI
>DQ833411
LTIKIGLKLDMNPRKKRDQILIECHKAVVVL
>DQ833413
LTIKIGLKLDMNPRKKRDQVPIECHKTEIVL
>DQ833414
LTIKIGLKLEMNPRKKRDQIPIECHKTEIVL
>DQ833417
LTIKIGLKLDMNPRKKRDQIPIECHKAVVVL
>DQ833418
LPIRIGLKLEMNPRKKRDQIPIECHKAVIVL
>DQ833420
LTIKIGLKLEMNPRKKRDQIPIECHKTEIVL
>DQ833421
LTIKIGLKLEMNPRKKRDQIPIECHKAVIVL
>DQ833422
LTIKIGLKLEMNPRKKKDQIPIECHKAVIVL
>DQ833423
LTIKIGLKLDMNPRKKRDQIPIECHKTVIVL
>DQ833425
LTIKTGLKLEMNPKKKRDQIPIECHKTEIVL
>DQ833427
LTIKIGLKLDMNPRKKKDQIPIECHKTVIVL
>DQ833428
LPIKIGIKLDMNPRKKRDQIPIECHKAVIIL
>DQ833430
LTIKIGLKLDMNPRKKRDQIPIECHKAVIVL
>DQ833431
LAIKIGLKLDMNPRKKRDQIPIECHKAVIVL
>DQ833435
LTIKIGLKLEMNPRKKRDQIPIECHKTEIVL
>DQ833436
LSIKIGLKLEMNPRKKRDQIPIECHKAVIVL
>DQ837381
LTIKIGLKLEMSPRKKRDQIMIECHKAIVVI
>DQ886031
LTIKIGLKVEMNPRKKRDQILIECHKAIVVI
>DQ886032
LTIKVGLKLEMNPRKKRDQVSIECHKAIVVI
>DQ886033
LTIKIGLKLEMNPRKKRDQIPIECHRAIIVI
>DQ886034
LTIKIELKLEMKSKRKRDQIPIECHRAVVVI
>DQ886035
LEIKIGIKLEMNPRKKRDQILIECHKTIVVI
>DQ886036
LTIKIGLKLEMTPKKKRDNILIECHKVIVVL
>DQ886037
LTIKIGLKLEIDPRKKRDQVSVECHKAIVVI
>EF121395
LTVRIGLKLEMNPRKKRDQILIECHKAIVVI
>EF121396
LSIRIGIKLEMNPRKKRDQIPIECHKAIVVI
>EF121398
LTVRIGLKLEMNPRKKRDQIPIECHKAIVVI
>EF121399
LTVRIGIKLEMNPRKKRDQIPIECHKAIVVI
>EF121402
LTVKVGIKLEMNPRKKRDQIPIECHKAIVVI
>EF121403
LAVRIGLKLEMNPRKKRDQIPIECHKAIVVI
>EF122502
LTIKIGVKLDMNPRKKRDQVPIECHKVEIVL
>EF122503
LTIKIGLKLDMNPRKKRDQIPIECHKAEIVL
>EF122504
LTIKIGLKLDMNPRKKKDQVPIECHKVVIVL
>EF122509
LTIKIGLKLDMNPRKKRDHISIECHKAVIVL
>EF122510
LTIKIGLKLEMNPRKKRDQISIECHKAVIVI
>EF122511
LTIKIGLKLDMNPRKKRDQIPIECHKAVIVL
>EF122513
LTIKIGLKLDMNPRKKRDQIPIECHKAVIVL
>EF122514
LTIKIGLKLDMDPRKKKDQIPIECHKAVIVL
>EF122516
LTIKIGLKLEMNPRKKRDQVSIECHKTVIVL
>EF122517
LTIKIGLKLEMNPKKKRDQVPIECHKAVIVL
>EF122519
LTIKIGLKLDMNPRKKRDQIPIECHKAVIVL
>EF122522
LTIKIGIKLEMSPRKKRDQITIECHKAIIVL
>EF122529
LTIKIGLKLDMNPRKKRDQIPIECHKTVIVL
>EF122533
ITIKIGLKLDMNPKKKRDQVTMECHKAVIVL
>EF122538
LTIKIGLKLEINPRKKRDQIPIECHKAVIVL
>EF122545
LTIKIGLKLDMNPRKKKDQIPIECHKTEIVL
>EF122546
LTIKVGLKLDMNPRKKRDQIPIECHKAVIVL
>EF122547
LSIKIGLKLEMSPRKKRDQIPIECHKAIIVI
>EF122548
LAIKIGLKLDMNPKKKRDQVAIECHKTVIVL
>EF122549
LTIKIGLKLEMNPRKKRDQITIECHKAVVVI
>EF122552
LTIKIGLKLEMNPRKKRDQVPIECHKTVIVL
>EF122555
LTIKIGLKLDINPRKKRDQVPIECHKAVIVL
>EF122556
LTIKIGLKLDMNPRKKRDQVPIECHKAVIVL
>EF122557
ITIKIGLKLDMNPRKKRDQIPIECHKTEIVL
>EF122562
LTIRVGLKLDMNPRKKRDQVPIECHKAVIVL
>EF122564
LTVKIGLKLEMSPRKKRDQIPIECHKAIIVI
>EF122566
TSIKIGLKLEMSPRKKRDQIPIECHKAIIVI
>EF122567
LAIKIGLKLEMNPKKKRENVSIECHKAEIVL
>EF122569
LTIKIGLKLDMNPRKKRDQIPIECHKTVIVL
>EF122570
LTIKVGLKLDMNPRKKRDQIPIECHKAVIVL
>EF122571
LTIKIGLKLDMNPRKKRDQIPIECHKTVIVL
>EF122572
LAIKIGLKLDMNPRKKRDQIPIECHKAVIVL
>EF122573
LSIKIGLKLDMNPRKKKDQIPIECHKAVIVL
>EF122575
LTIKIGLKLDMNPRKKRDQIPIECHKVVIVL
>EF122577
LTIKIGLKLDMNPRKKRDQIPIECHKTVIVL
>EF122578
LTIKIGLKLDMNPRKKRDQIPIECHKTVIVL
>EF122580
LTIKIGLKLDMNSRKKRDQIPIECHKAIIVL
>EF122581
LTIKIGLKLDMNPRKKRDQVPIECHKTEIVL
>EF122582
LAIKIGLKLEMNPRKKRDQVNLECHKVVIVL
>EF122583
LTIKIGLKLDMNPRKKRDQVPIECHKAVIVL
>EF122584
LPIRIGLKLDMNPRKKRDQIPIECHKVVIVL
