# Supplementary material for: A new ensemble coevolution system for detecting HIV-1 protein coevolution
Source: Biol Direct. 2015 Jan 7;10:1. doi: 10.1186/s13062-014-0031-8 (PMC4332441; doi:10.1186/s13062-014-0031-8)
Supplement: Additional file 3: — Software. The Matlab toolbox and the manual of our ensemble coevolution system are provided. The sequence datasets are also available. [file 13062_2014_31_MOESM3_ESM.zip › EnsembleCoevolutionSystem/CTMP/CTMP_InputFiles.m]

% function CTMP_InputFiles
% this function prepare the input files for CTMP analysis.
ProteinName = {'MA','CA','NC','P6',    'PR','P6PR','CSMPR',   'GagPR_B','GagPR_C'};
ProteinNum  = length( ProteinName );
ProteinDataDir = '/home/lowie/MatlabCode/Data/Gag_Sequence/FinalSequences/B_Protein/Process_';
CTMPDir = '/home/lowie/MatlabCode/Data/Gag_Sequence/Coevolution/CTMP/';

ProteinName = {'MA','CA','NC','P6','PR','P6PR','CSMPR'};
Num = length( ProteinName );
AASymbol='ARNDCQEGHILKMFPSTWYVBZX*-?';

%% step 1: prepare the sequences for the analysis, at most 500 and positions are selected.
%% prepare the CTMP data, remember to edit the phylip file
for e = 1:0
Cutoff = 0.01;
ProteinSeqCell = cell(Num,3); CompleteLen = zeros(1,Num);
SelectedPositionCell = cell(1,Num);
OptimalSeqLen = 520*ones(1,Num);
for p = 1:7%Num
    p
    if p <= 5
        Dir = '/home/lowie/MatlabCode/Data/Gag_Sequence/FinalSequences/B_Protein/Process_';
    elseif p == 6
        Dir = '/home/lowie/MatlabCode/Data/Gag_Sequence/FinalSequences/P6PR/Process_';
    elseif p == 7
        Dir = '/home/lowie/MatlabCode/Data/Gag_Sequence/FinalSequences/CSMPR/Process_';
    end
    Inputfile = [ Dir ProteinName{p} '_AA.fasta'];
    [ AllSeq,BTitle,BSeqID ] = ExtractSequenceOut( Inputfile );
    NTInputfile = [ Dir ProteinName{p} '_B.fasta'];
    [ NTAllSeq,NTBTitle,NTBSeqID ] = ExtractSequenceOut( NTInputfile );    
    AAProb = AA2Prob( AllSeq ); [Row,Col] = size( AllSeq );  Select = zeros(1,Col);
    
    %% write out into a csv file.
    SelectRow = zeros(1,Row); SelectCol = zeros(1,Col);
    for q = 1:Col
        Pos = find( AAProb(1:20,q) > Cutoff );
        if length( Pos ) > 1 %&& max(AAProb(1:20,q)) > 0.8
            SelectCol( q ) = 1;
        end
        [~,MaxPos] = max( AAProb(1:20,q) );
        Wildtype = AASymbol( MaxPos );
        for n = 1:Row
            if AllSeq(n,q)=='-'
               AllSeq( n,q ) = Wildtype;
            end
        end
    end
    for q = 1:Row
        if length( BSeqID{q} ) == 8, SelectRow( q ) = 1; end   
    end    
    SelectCol = find(SelectCol==1);
    SelectRow = find(SelectRow==1);
    
    SelectedPositionCell{ p } = SelectCol;
    CompleteLen(p) = sum( SelectCol );
    Outputfile = [ CTMPDir ProteinName{p} '_AA_VariedPosition.fasta'];
    
    if 0%% output the sequence files
    if length(SelectRow) > OptimalSeqLen(p)
       WriteSequence2Fasta( AllSeq( SelectRow(1:OptimalSeqLen(p)),SelectCol),BTitle(SelectRow(1:OptimalSeqLen(p))),Outputfile )
       WriteSequence2Fasta( NTAllSeq( SelectRow(1:OptimalSeqLen(p)),:),BTitle(SelectRow(1:OptimalSeqLen(p))),[ CTMPDir ProteinName{p} '_OrigNT.fasta'] )
    else
       WriteSequence2Fasta( AllSeq(SelectRow,SelectCol),BTitle(SelectRow),Outputfile )
       WriteSequence2Fasta( NTAllSeq(SelectRow,:),BTitle(SelectRow),[ CTMPDir ProteinName{p} '_OrigNT.fasta'] )
    end
    ConvertFasta2Phylip(Outputfile,[ CTMPDir ProteinName{p} '_AA_VariedPosition.phy'] );
    ConvertFasta2Phylip([ CTMPDir ProteinName{p} '_OrigNT.fasta'],[ CTMPDir ProteinName{p} '_OrigNT.phy'] );
    
    %% prepare the CTMP input data
Inputfile= [ CTMPDir ProteinName{p} '_AA_VariedPosition.fasta'];
SeqIDfid = fopen( [CTMPDir ProteinName{p} '_ID.txt'],'w' );
Genefid = fopen( [CTMPDir ProteinName{p} '_Gene.txt'],'w' );
[ Seq,SeqTitle,SeqID ] = ExtractSequenceOut ( Inputfile );
for n = 1:length(SeqID)
    if n<length(SeqID)
       fprintf(SeqIDfid,'%s\n',SeqID{n});
       fprintf(Genefid,'%s\t%s\n',SeqID{n},SeqID{n});
    else
       fprintf(SeqIDfid,'%s',SeqID{n});
       fprintf(Genefid,'%s\t%s',SeqID{n},SeqID{n});        
    end
end
fclose(SeqIDfid);
fclose(Genefid);
    end
end

end
