# Supplementary material for: A new ensemble coevolution system for detecting HIV-1 protein coevolution
Source: Biol Direct. 2015 Jan 7;10:1. doi: 10.1186/s13062-014-0031-8 (PMC4332441; doi:10.1186/s13062-014-0031-8)
Supplement: Additional file 3: — Software. The Matlab toolbox and the manual of our ensemble coevolution system are provided. The sequence datasets are also available. [file 13062_2014_31_MOESM3_ESM.zip › EnsembleCoevolutionSystem/BayesianNetwork/OutPutBayesianMatrix.m]

function [NetworkPair,Dotfile] = OutPutBayesianMatrix( DirFile,MapPosition )
%% collect the output from the spidermonkey (from Hyphy)

NetworkPair = zeros(3,500); Num = 0;
fid = fopen( DirFile,'r'); 
if fid==-1
    DirFile
    return;
end

tline = fgetl( fid );
if nargout == 2
   Dotfile = [DirFile(1:length(DirFile)-4) '_Real.dot'];
   outfid = fopen(Dotfile,'w');
   fprintf(outfid,'%s\n',tline);
end

while feof( fid ) == 0
    edgetline = fgetl( fid );
    tline = fgetl( fid );
    if length(tline)<1 || isempty(find(tline=='}'))==0,break;end
    pos = find(tline=='"');
    if isempty(pos)==1,break;end
    Pos1 = str2num(tline( pos(1)+2:pos(2)-1 ) );
    Pos2 = str2num(tline( pos(3)+2:pos(4)-1 ) );
    Value = str2num(tline( pos(4)+9:length(tline)-2));
    
    Num = Num + 1;
    if nargin == 2
       NetworkPair(1,Num) = Pos1;%MapPosition( Pos1 );
       NetworkPair(2,Num) = Pos2;%MapPosition( Pos2 );
    else
       NetworkPair(1,Num) = Pos1;
       NetworkPair(2,Num) = Pos2;
    end
    NetworkPair(3,Num) = Value; 
    if nargout == 2
        fprintf(outfid,'%s\n',edgetline); 
        Newline = [tline(1:pos(1)+1) num2str(NetworkPair(1,Num)) tline(pos(2):pos(3)+1) num2str(NetworkPair(2,Num)) tline(pos(4):pos(4)+8) num2str(Value) '];'];
        fprintf(outfid,'%s\n',Newline)
    end
end

if nargout == 2,fprintf(outfid,'}');end
NetworkPair = NetworkPair( :,1:Num );
[ ~,Pos ] = sort( NetworkPair(3,1:Num),'descend' );    
NetworkPair = NetworkPair( :,Pos );

%% prepare the bootstrap 
MaxBootstrap = max( NetworkPair(3,:) );
for p = 1:length( Pos )
    NetworkPair( 3,p ) = NetworkPair( 3,p )/MaxBootstrap;
end
fclose(fid);
if nargout == 2, fclose(outfid);end

end
