# Supplementary material for: A new ensemble coevolution system for detecting HIV-1 protein coevolution
Source: Biol Direct. 2015 Jan 7;10:1. doi: 10.1186/s13062-014-0031-8 (PMC4332441; doi:10.1186/s13062-014-0031-8)
Supplement: Additional file 3: — Software. The Matlab toolbox and the manual of our ensemble coevolution system are provided. The sequence datasets are also available. [file 13062_2014_31_MOESM3_ESM.zip › EnsembleCoevolutionSystem/BayesianNetwork/consensus_Process_PR_AA_NoGap.dot]

digraph bn {
edge [style="solid"];
"P93" -> "P10" [label=100];
edge [style="solid"];
"P63" -> "P10" [label=68];
edge [style="solid"];
"P90" -> "P10" [label=100];
edge [style="solid"];
"P82" -> "P10" [label=64];
edge [style="solid"];
"P19" -> "P12" [label=100];
edge [style="solid"];
"P13" -> "P12" [label=100];
edge [style="solid"];
"P64" -> "P12" [label=78];
edge [style="solid"];
"P93" -> "P13" [label=100];
edge [style="solid"];
"P20" -> "P13" [label=100];
edge [style="solid"];
"P15" -> "P13" [label=73];
edge [style="solid"];
"P12" -> "P14" [label=100];
edge [style="solid"];
"P41" -> "P15" [label=99];
edge [style="solid"];
"P19" -> "P15" [label=99];
edge [style="solid"];
"P93" -> "P15" [label=70];
edge [style="solid"];
"P63" -> "P16" [label=100];
edge [style="solid"];
"P15" -> "P16" [label=100];
edge [style="solid"];
"P62" -> "P16" [label=80];
edge [style="solid"];
"P39" -> "P16" [label=100];
edge [style="solid"];
"P41" -> "P19" [label=95];
edge [style="solid"];
"P70" -> "P19" [label=100];
edge [style="solid"];
"P57" -> "P19" [label=91];
edge [style="solid"];
"P37" -> "P19" [label=60];
edge [style="solid"];
"P36" -> "P20" [label=100];
edge [style="solid"];
"P57" -> "P20" [label=90];
edge [style="solid"];
"P90" -> "P20" [label=100];
edge [style="solid"];
"P72" -> "P20" [label=95];
edge [style="solid"];
"P36" -> "P33" [label=82];
edge [style="solid"];
"P46" -> "P33" [label=62];
edge [style="solid"];
"P41" -> "P35" [label=69];
edge [style="solid"];
"P93" -> "P35" [label=90];
edge [style="solid"];
"P41" -> "P36" [label=100];
edge [style="solid"];
"P36" -> "P37" [label=97];
edge [style="solid"];
"P93" -> "P37" [label=98];
edge [style="solid"];
"P35" -> "P37" [label=100];
edge [style="solid"];
"P41" -> "P37" [label=97];
edge [style="solid"];
"P63" -> "P39" [label=84];
edge [style="solid"];
"P36" -> "P39" [label=69];
edge [style="solid"];
"P19" -> "P39" [label=65];
edge [style="solid"];
"P54" -> "P43" [label=79];
edge [style="solid"];
"P93" -> "P45" [label=100];
edge [style="solid"];
"P57" -> "P45" [label=100];
edge [style="solid"];
"P19" -> "P45" [label=100];
edge [style="solid"];
"P82" -> "P46" [label=100];
edge [style="solid"];
"P90" -> "P46" [label=100];
edge [style="solid"];
"P10" -> "P46" [label=98];
edge [style="solid"];
"P82" -> "P54" [label=100];
edge [style="solid"];
"P90" -> "P54" [label=98];
edge [style="solid"];
"P10" -> "P54" [label=100];
edge [style="solid"];
"P36" -> "P57" [label=95];
edge [style="solid"];
"P41" -> "P57" [label=99];
edge [style="solid"];
"P93" -> "P57" [label=77];
edge [style="solid"];
"P35" -> "P57" [label=99];
edge [style="solid"];
"P63" -> "P57" [label=67];
edge [style="solid"];
"P70" -> "P60" [label=99];
edge [style="solid"];
"P41" -> "P60" [label=92];
edge [style="solid"];
"P57" -> "P60" [label=87];
edge [style="solid"];
"P16" -> "P60" [label=98];
edge [style="solid"];
"P39" -> "P60" [label=94];
edge [style="solid"];
"P36" -> "P61" [label=87];
edge [style="solid"];
"P45" -> "P61" [label=100];
edge [style="solid"];
"P36" -> "P62" [label=100];
edge [style="solid"];
"P93" -> "P62" [label=100];
edge [style="solid"];
"P41" -> "P62" [label=87];
edge [style="solid"];
"P36" -> "P63" [label=93];
edge [style="solid"];
"P93" -> "P63" [label=100];
edge [style="solid"];
"P35" -> "P63" [label=100];
edge [style="solid"];
"P62" -> "P63" [label=99];
edge [style="solid"];
"P63" -> "P64" [label=100];
edge [style="solid"];
"P36" -> "P64" [label=87];
edge [style="solid"];
"P93" -> "P65" [label=61];
edge [style="solid"];
"P93" -> "P69" [label=100];
edge [style="solid"];
"P19" -> "P69" [label=100];
edge [style="solid"];
"P70" -> "P69" [label=100];
edge [style="solid"];
"P77" -> "P69" [label=78];
edge [style="solid"];
"P93" -> "P70" [label=100];
edge [style="solid"];
"P37" -> "P70" [label=100];
edge [style="solid"];
"P63" -> "P70" [label=98];
edge [style="solid"];
"P57" -> "P70" [label=97];
edge [style="solid"];
"P35" -> "P70" [label=86];
edge [style="solid"];
"P93" -> "P71" [label=100];
edge [style="solid"];
"P63" -> "P71" [label=92];
edge [style="solid"];
"P72" -> "P71" [label=88];
edge [style="solid"];
"P82" -> "P71" [label=100];
edge [style="solid"];
"P57" -> "P72" [label=98];
edge [style="solid"];
"P37" -> "P72" [label=89];
edge [style="solid"];
"P35" -> "P72" [label=83];
edge [style="solid"];
"P77" -> "P72" [label=100];
edge [style="solid"];
"P41" -> "P72" [label=62];
edge [style="solid"];
"P93" -> "P77" [label=100];
edge [style="solid"];
"P36" -> "P77" [label=100];
edge [style="solid"];
"P35" -> "P77" [label=97];
edge [style="solid"];
"P15" -> "P77" [label=77];
edge [style="solid"];
"P36" -> "P82" [label=100];
edge [style="solid"];
"P93" -> "P82" [label=77];
edge [style="solid"];
"P37" -> "P82" [label=79];
edge [style="solid"];
"P62" -> "P82" [label=79];
edge [style="solid"];
"P90" -> "P84" [label=99];
edge [style="solid"];
"P54" -> "P84" [label=88];
edge [style="solid"];
"P82" -> "P84" [label=68];
edge [style="solid"];
"P71" -> "P90" [label=99];
edge [style="solid"];
"P19" -> "P92" [label=100];
edge [style="solid"];
"P16" -> "P92" [label=73];
edge [style="solid"];
"P36" -> "P93" [label=97];
edge [style="solid"];
"P41" -> "P93" [label=99];
}
