# Supplementary material for: A new ensemble coevolution system for detecting HIV-1 protein coevolution
Source: Biol Direct. 2015 Jan 7;10:1. doi: 10.1186/s13062-014-0031-8 (PMC4332441; doi:10.1186/s13062-014-0031-8)
Supplement: Additional file 3: — Software. The Matlab toolbox and the manual of our ensemble coevolution system are provided. The sequence datasets are also available. [file 13062_2014_31_MOESM3_ESM.zip › EnsembleCoevolutionSystem/BayesianNetwork/Readme.txt]

We used the Bayesian method described in the following article: 

Deforche K, Silander T, Camacho R, Grossman Z, Soares M, et al. (2006) Analysis
of hiv-1 pol sequences using bayesian networks: implications for drug resistance.
Bioinformatics 22: 2975–2979.

The software is available in: https://code.google.com/p/bright/
