# Supplementary material for: A new ensemble coevolution system for detecting HIV-1 protein coevolution
Source: Biol Direct. 2015 Jan 7;10:1. doi: 10.1186/s13062-014-0031-8 (PMC4332441; doi:10.1186/s13062-014-0031-8)
Supplement: Additional file 3: — Software. The Matlab toolbox and the manual of our ensemble coevolution system are provided. The sequence datasets are also available. [file 13062_2014_31_MOESM3_ESM.zip › EnsembleCoevolutionSystem/BayesianNetwork/Process_PR_AA_NoGap_BN.txt]

P10	P12	P13	P14	P15	P16	P19	P20	P33	P35	P36	P37	P39	P41	P43	P45	P46	P54	P57	P60	P61	P62	P63	P64	P65	P69	P70	P71	P72	P77	P82	P84	P90	P92	P93
n	n	n	n	y	n	n	n	n	n	n	n	n	n	n	n	n	n	n	n	n	n	y	n	n	n	n	n	n	n	n	n	n	n	n
n	n	n	n	n	n	n	n	n	y	n	n	n	n	n	n	n	n	n	n	n	y	y	n	n	n	n	y	n	y	n	n	n	n	y
n	y	n	n	n	n	n	n	n	y	n	n	n	n	n	n	n	n	n	n	n	y	n	n	n	n	n	n	n	y	n	n	n	n	y
y	n	n	n	y	n	n	n	n	y	n	n	n	n	n	n	n	n	n	n	n	y	n	n	n	n	n	n	n	n	n	n	n	n	y
n	n	n	n	n	n	n	n	n	y	n	n	n	n	n	n	n	n	n	n	n	y	n	n	n	n	n	n	n	n	n	n	n	n	y
y	n	y	y	n	n	n	n	n	n	n	n	n	y	n	n	n	n	n	n	n	n	y	y	n	n	n	n	n	n	n	n	n	n	n
y	n	y	y	n	n	n	n	n	n	n	n	n	y	n	n	n	y	n	n	n	y	y	y	n	n	n	n	y	n	y	n	n	n	n
y	n	y	y	n	n	n	n	n	n	y	n	n	y	n	n	n	y	n	n	n	y	y	y	n	n	n	n	y	n	y	n	n	n	n
y	n	y	y	n	n	n	n	n	y	y	y	n	y	y	n	n	y	n	n	n	y	y	y	n	n	n	n	y	n	y	n	n	n	n
n	n	n	n	n	n	n	n	n	y	n	y	n	n	n	n	n	n	n	n	n	n	n	n	n	n	n	n	n	n	n	n	n	n	y
n	n	n	n	n	n	y	n	n	y	n	n	n	n	y	n	n	n	n	n	n	n	n	n	n	n	n	n	n	n	n	n	n	n	y
n	n	n	n	n	n	n	n	n	y	n	n	n	n	n	n	n	n	n	n	n	n	n	n	n	n	n	n	y	y	n	n	n	n	y
n	n	n	n	n	n	n	n	n	y	n	n	n	n	n	n	n	n	n	n	n	n	n	n	n	n	n	n	y	y	n	n	n	n	y
n	y	n	n	n	n	n	n	n	y	n	n	n	n	n	n	n	n	n	n	n	n	n	n	n	n	n	n	n	n	y	n	n	n	y
n	n	n	n	n	n	n	n	n	n	n	n	n	n	n	n	n	n	n	n	n	n	y	n	n	n	n	n	n	y	n	n	n	n	n
n	n	y	n	n	n	n	n	n	n	n	n	n	n	n	n	n	n	n	n	n	y	n	n	n	n	n	y	n	y	n	n	n	n	y
n	n	n	n	y	n	n	n	n	n	y	n	n	n	n	n	n	n	n	n	n	n	y	y	n	n	n	n	n	n	n	n	n	n	n
n	n	n	n	n	n	n	n	n	n	n	n	n	y	n	n	n	n	n	n	n	n	n	n	n	n	n	n	n	y	n	n	n	n	y
n	n	n	n	y	n	n	n	n	n	y	y	n	n	n	n	n	n	n	n	n	n	y	y	n	n	y	n	n	n	n	n	n	n	n
n	n	n	y	n	n	n	n	n	n	n	n	n	n	n	n	n	n	n	n	n	n	n	n	n	y	n	y	n	y	n	n	n	n	y
n	n	y	n	y	n	n	y	n	n	n	n	n	y	n	n	n	n	n	n	n	n	n	y	y	n	n	n	y	y	n	n	n	n	n
y	n	n	n	n	n	n	n	n	n	n	n	n	n	n	n	n	y	n	n	n	y	n	n	n	n	n	y	y	y	y	n	y	n	y
y	n	y	n	n	n	n	n	n	y	n	n	n	n	y	n	y	y	n	n	n	y	n	n	n	n	n	y	y	y	n	n	y	n	y
y	n	n	n	n	n	n	y	n	n	y	n	n	y	n	n	y	n	n	n	y	n	n	n	n	n	n	y	n	n	y	n	y	n	y
y	n	n	n	n	n	n	n	n	n	n	n	n	n	n	n	y	y	n	n	n	n	n	n	n	n	n	y	n	n	n	y	y	n	y
n	y	n	n	n	n	n	n	n	n	n	n	n	y	n	n	y	n	n	n	n	y	n	y	n	n	n	n	n	n	n	n	n	n	y
n	n	n	n	n	n	n	n	n	n	n	n	n	y	n	n	n	n	n	y	n	y	n	n	n	n	n	n	n	n	n	n	y	n	y
n	n	n	n	n	n	n	n	n	n	n	n	n	y	n	n	y	n	n	n	n	y	y	y	n	n	n	n	n	y	n	n	n	n	y
n	n	n	n	n	n	n	n	n	n	n	n	n	y	n	n	y	n	n	n	n	y	y	y	n	n	n	n	n	y	n	n	n	n	y
n	n	n	n	n	n	n	n	n	n	n	n	n	y	n	n	y	n	n	n	n	y	n	n	n	n	n	n	n	n	n	n	n	n	y
n	n	n	n	n	n	y	n	n	n	n	n	n	y	n	n	y	n	n	n	n	y	n	y	n	n	n	n	n	y	n	n	n	y	y
n	y	n	n	n	n	n	n	n	n	n	n	n	y	n	n	y	n	n	n	n	y	n	y	n	n	n	n	n	n	n	n	n	n	y
n	n	n	n	y	n	n	n	n	n	n	n	n	y	n	n	n	n	n	n	n	y	y	n	n	n	n	n	n	n	n	n	n	n	y
n	n	n	n	y	n	n	n	n	n	n	n	n	y	n	n	n	n	n	n	n	y	y	n	n	n	n	n	n	n	n	n	n	n	y
n	n	n	n	y	n	n	n	n	n	n	n	n	y	n	n	n	n	n	n	n	y	y	n	n	n	n	n	n	n	n	n	n	n	y
n	n	n	n	y	n	n	n	n	n	n	y	n	n	n	n	n	n	n	n	n	y	y	n	n	n	n	n	n	n	n	n	n	n	y
n	n	n	n	y	n	n	n	n	n	n	n	n	y	n	n	n	n	n	n	n	y	y	n	n	n	n	n	n	n	n	n	n	n	y
n	y	n	n	n	n	n	n	n	n	n	y	n	y	n	n	n	n	n	n	n	n	y	y	n	n	n	n	n	y	n	n	n	n	y
y	y	y	y	y	n	n	y	n	y	y	n	n	y	n	n	n	y	n	n	n	y	y	n	n	n	n	y	y	n	n	n	y	n	n
y	n	y	n	y	n	n	y	n	n	y	y	n	n	n	n	y	y	n	n	n	y	n	n	n	n	n	y	n	n	y	n	y	n	n
n	n	n	n	n	n	n	n	n	n	n	n	n	n	n	n	n	n	y	n	n	n	n	n	n	n	n	y	n	y	n	n	n	n	y
y	n	y	n	n	n	n	n	y	n	n	n	n	n	n	n	n	y	n	n	n	n	n	n	n	n	n	y	n	n	y	n	y	n	n
n	n	n	n	n	n	n	n	n	n	y	y	n	n	n	n	n	n	n	n	n	n	y	n	n	n	n	n	n	n	n	n	n	n	n
n	n	y	n	n	n	n	n	n	n	n	n	n	n	n	n	n	n	n	n	n	n	n	n	n	n	n	n	n	n	n	n	n	n	n
n	n	y	n	y	n	n	y	n	n	n	n	n	y	y	n	y	n	n	n	n	y	n	n	n	n	n	y	y	y	n	y	y	n	y
y	n	y	y	n	n	n	n	n	n	n	n	n	y	y	n	y	n	n	n	n	y	n	n	n	n	n	y	y	y	n	y	y	n	y
n	n	n	n	n	n	n	n	n	n	n	n	n	n	n	n	y	n	n	n	n	n	n	n	n	y	n	n	n	y	y	n	y	n	y
n	n	n	n	n	n	n	n	n	n	n	n	n	n	n	n	y	n	n	n	n	n	n	n	n	y	n	n	n	y	y	n	y	n	y
n	n	n	n	y	n	n	n	n	n	y	n	n	y	n	n	n	n	n	n	n	n	y	n	n	n	n	n	n	n	y	n	n	n	y
n	n	n	n	n	n	n	n	n	y	n	n	n	y	y	n	n	n	y	n	n	n	n	n	n	n	n	y	n	n	n	n	n	n	y
y	n	n	y	y	n	n	n	n	n	n	n	n	y	n	n	n	n	n	n	n	n	y	n	n	n	n	n	n	n	n	n	n	n	y
n	n	n	n	n	n	n	n	n	y	n	n	n	n	n	n	n	n	n	n	y	n	n	n	n	n	n	y	n	y	n	n	n	n	y
n	n	n	n	n	n	n	n	n	y	n	n	n	n	n	n	n	n	n	n	n	n	n	n	n	n	n	n	y	n	n	n	n	n	y
n	n	n	n	n	n	n	n	n	n	n	n	n	n	n	n	n	n	n	n	n	y	y	n	n	n	n	n	n	y	n	n	n	n	y
n	y	n	n	n	n	y	n	n	y	n	n	n	n	n	n	n	n	n	n	n	n	n	n	n	n	n	n	n	n	n	n	n	n	y
n	n	n	n	n	n	n	n	n	n	n	n	n	n	n	n	n	n	n	n	n	n	n	n	n	n	n	n	n	y	n	n	n	n	y
n	n	n	n	n	n	n	n	n	y	n	n	n	n	n	n	n	n	n	n	n	n	n	n	n	n	n	n	y	n	n	n	n	n	y
n	n	n	n	n	n	n	n	n	y	n	n	n	n	n	n	n	n	n	n	n	n	n	n	n	n	n	n	y	n	n	n	n	n	y
n	n	n	n	n	n	n	n	n	y	n	n	n	n	n	n	n	n	n	n	n	n	n	n	n	n	n	n	y	n	n	n	n	n	y
n	n	n	n	n	n	n	n	n	y	n	n	n	n	n	n	n	n	n	n	n	n	n	n	n	n	n	n	y	n	n	y	n	n	y
n	n	n	n	n	n	n	n	n	y	n	n	n	n	n	n	n	n	n	n	n	n	n	n	n	n	n	n	y	n	n	n	n	n	y
n	n	n	n	n	n	n	n	n	y	n	n	n	n	n	n	n	n	n	n	n	n	n	n	n	n	n	n	y	n	n	n	n	n	y
n	n	n	n	n	n	n	n	n	y	n	n	n	n	n	n	n	n	n	n	n	n	n	n	n	n	n	n	y	n	n	n	n	n	y
n	n	n	n	n	n	n	n	n	y	n	n	n	n	n	n	n	n	n	n	n	n	n	n	n	n	n	n	y	n	n	n	n	n	y
n	n	n	n	n	n	n	n	n	y	n	n	n	n	n	n	n	n	n	n	n	n	n	n	n	n	n	n	y	n	n	n	n	n	y
n	n	n	y	n	n	n	n	n	y	n	n	n	n	n	n	n	n	n	n	n	n	n	n	n	n	n	n	y	n	n	n	n	n	y
n	n	n	n	n	n	n	n	n	y	n	n	n	n	n	n	n	n	n	n	n	n	n	n	n	n	n	n	y	n	n	n	n	n	y
n	n	n	n	n	n	n	n	n	y	n	n	n	n	n	n	n	n	n	n	n	n	n	n	n	n	n	n	y	n	n	n	n	n	y
n	n	n	n	n	n	n	n	n	y	n	n	n	n	n	n	n	n	n	n	n	n	n	n	n	n	n	n	y	n	n	n	n	n	y
y	y	n	n	n	n	n	n	y	n	y	n	n	n	y	n	y	y	n	n	n	y	n	y	n	n	n	n	n	n	y	n	n	y	n
n	y	n	n	n	n	n	n	n	n	n	n	n	y	y	n	n	n	n	n	n	y	n	n	n	n	n	n	n	y	n	n	n	n	y
y	n	n	n	n	n	n	n	y	n	n	n	n	n	n	n	y	y	n	n	n	n	n	n	n	y	n	y	n	y	y	n	y	n	y
n	y	n	n	n	n	n	n	n	n	n	y	n	n	n	n	n	n	n	n	n	n	n	n	n	n	n	n	n	y	n	n	n	n	y
n	y	n	n	n	n	n	n	n	n	n	y	n	n	n	n	n	n	n	n	n	n	n	n	n	n	n	n	n	y	n	n	n	n	y
n	y	n	n	n	n	y	n	n	y	n	n	n	n	n	n	n	n	n	n	n	n	n	n	n	n	n	n	n	n	n	n	n	n	y
n	n	n	n	n	n	n	n	n	n	n	n	n	n	n	n	n	n	n	n	n	y	y	n	n	n	n	n	n	y	n	n	n	n	y
n	n	n	n	n	n	n	n	n	y	n	n	n	n	n	n	n	n	n	n	n	n	n	n	n	n	n	n	y	n	n	n	n	n	y
n	n	n	n	n	n	n	n	n	y	n	n	n	n	n	n	n	n	n	n	n	n	n	n	n	n	n	n	y	n	n	n	n	n	y
n	n	n	n	n	n	n	n	n	y	n	n	n	n	n	n	n	n	n	n	n	n	n	n	n	n	n	n	y	n	n	n	n	n	y
n	n	n	n	n	n	n	n	n	y	n	n	n	n	n	n	n	n	n	n	n	n	n	n	n	n	n	n	y	n	n	n	n	n	y
n	n	n	n	n	n	n	n	n	y	n	n	n	n	n	n	n	n	n	n	n	n	n	n	n	n	n	n	y	n	n	n	n	n	y
n	n	n	n	n	n	n	n	n	y	n	n	n	n	n	n	n	n	n	n	n	n	n	n	n	n	n	n	y	n	n	n	n	n	y
n	n	n	n	n	n	n	n	n	y	n	n	n	n	n	n	n	n	n	n	n	n	n	n	n	n	n	n	y	n	n	n	n	n	y
n	n	n	n	n	n	n	n	n	y	n	n	n	n	n	n	n	n	n	n	n	n	n	n	n	n	n	n	y	n	n	n	n	n	y
n	n	n	n	n	n	n	n	n	y	n	n	n	n	n	n	n	n	n	n	n	n	n	n	n	n	n	n	y	n	n	n	n	n	y
n	n	n	n	n	n	n	n	n	y	n	n	n	n	n	n	n	n	n	n	n	n	n	n	n	n	n	n	y	n	n	n	n	n	y
n	n	n	y	n	n	n	n	n	y	n	n	n	n	n	n	n	n	n	n	n	n	n	n	n	n	n	n	y	n	n	n	n	n	y
n	n	n	n	n	n	n	n	n	y	n	n	n	n	n	n	n	n	n	n	n	n	n	n	n	n	n	n	y	n	n	n	n	n	y
n	n	n	n	n	n	n	n	n	y	n	n	n	n	n	n	n	n	n	n	n	n	n	n	n	n	n	n	y	n	n	n	n	n	y
n	n	n	n	n	n	n	n	n	y	n	n	n	n	n	n	n	n	n	n	n	n	n	n	n	n	n	n	y	n	n	n	n	n	y
n	n	n	n	n	n	n	n	n	y	n	n	n	n	n	n	n	n	n	n	n	n	n	n	n	n	n	n	y	n	n	n	n	n	y
n	n	n	n	n	n	n	n	n	y	n	n	n	n	n	n	n	n	n	n	n	n	n	n	n	n	n	n	y	n	n	n	n	n	y
n	n	n	n	n	n	n	n	n	y	n	n	n	n	n	n	n	n	n	n	n	n	n	n	n	n	n	n	y	n	n	n	n	n	y
n	n	n	n	n	n	n	n	n	y	n	n	n	n	n	n	n	n	n	n	n	n	n	n	n	n	n	n	y	n	n	n	n	n	y
n	n	n	n	n	n	n	n	n	y	n	n	n	n	n	n	n	n	n	n	n	n	n	n	n	n	n	n	y	n	n	n	n	n	y
n	n	n	n	n	n	n	n	n	y	n	n	n	n	n	n	n	n	n	n	n	n	n	n	n	n	n	n	y	n	n	n	n	n	y
n	n	n	n	n	n	n	n	n	y	n	n	n	n	n	n	n	n	n	n	n	n	n	n	n	n	n	n	y	n	n	n	n	n	y
n	n	n	n	n	n	n	n	n	y	n	n	n	n	n	n	n	n	n	n	n	n	n	n	n	n	n	n	y	n	n	n	n	n	y
n	n	n	n	n	n	n	n	n	y	n	n	n	n	n	n	n	n	n	n	n	n	n	n	n	n	n	n	y	n	n	n	n	n	y
n	n	n	n	n	n	n	n	n	y	n	n	n	n	n	n	n	n	n	n	n	n	n	n	n	n	n	n	y	n	n	n	n	n	y
n	n	n	n	n	n	n	n	n	y	n	n	n	n	n	n	n	n	n	n	n	n	n	n	n	n	n	n	y	n	n	n	n	n	y
n	n	n	n	n	n	n	n	n	y	n	n	n	n	n	n	n	n	n	n	n	n	n	n	n	n	n	n	y	n	n	n	n	n	y
n	n	n	n	n	n	n	n	n	y	n	n	n	n	n	n	n	n	n	n	n	n	n	n	n	n	n	n	y	n	n	n	n	n	y
n	n	n	n	n	n	n	n	n	y	n	n	n	n	n	n	n	n	n	n	n	n	n	n	n	n	n	n	y	n	n	n	n	n	y
n	n	n	n	n	n	n	n	n	y	n	n	n	n	n	n	n	n	n	n	n	n	n	n	n	n	n	n	y	n	n	n	n	n	y
n	n	n	n	n	n	n	n	n	y	n	n	n	n	n	n	n	n	n	n	n	n	n	n	n	n	n	n	y	n	n	n	n	n	y
n	n	n	n	n	n	n	n	n	y	n	n	n	n	n	n	n	n	n	n	n	n	n	n	n	n	n	n	y	n	n	n	n	n	y
n	n	n	n	n	n	n	n	n	y	n	n	n	n	n	n	n	n	n	n	n	n	n	n	n	n	n	n	y	n	n	n	n	n	y
n	n	n	n	n	n	n	n	n	y	n	n	n	n	n	n	n	n	n	n	n	n	n	n	n	n	n	n	y	n	n	n	n	n	y
n	n	n	n	n	n	n	n	n	y	n	n	n	n	n	n	n	n	n	n	n	n	n	n	n	n	n	n	y	n	n	n	n	n	y
n	n	n	n	n	n	n	n	n	y	n	n	n	n	n	n	n	n	n	n	n	n	n	n	n	n	n	n	y	n	n	n	n	n	y
n	n	n	n	n	n	n	n	n	y	n	n	n	n	n	n	n	n	n	n	n	n	n	n	n	n	n	n	y	n	n	n	n	n	y
n	n	n	n	n	n	n	n	n	y	n	n	n	n	n	n	n	n	n	n	n	n	n	n	n	n	n	n	y	n	n	n	n	n	y
n	n	n	n	n	n	n	n	n	y	n	n	n	n	n	n	n	n	n	n	n	n	n	n	n	n	n	n	y	n	n	n	n	n	y
n	n	n	n	n	n	n	n	n	y	n	n	n	n	n	n	n	n	n	n	n	n	n	n	n	n	n	n	y	n	n	n	n	n	y
n	n	n	n	n	n	n	n	n	y	n	n	n	n	n	n	n	n	n	n	n	n	n	n	n	n	n	n	y	n	n	n	n	n	y
n	n	n	n	n	n	n	n	n	y	n	n	n	n	n	n	n	n	n	n	n	n	n	n	n	n	n	n	y	n	n	n	n	n	y
n	n	n	n	n	n	n	n	n	y	n	n	n	n	n	n	n	n	n	n	n	n	n	n	n	n	n	n	y	n	n	n	n	n	y
n	n	n	n	n	n	n	n	n	y	n	n	n	n	n	n	n	n	n	n	n	n	n	n	n	n	n	n	y	n	n	n	n	n	y
n	n	n	n	n	n	n	n	n	y	n	n	n	n	n	n	n	n	n	n	n	n	n	n	n	n	n	n	y	n	n	n	n	n	y
n	n	n	n	n	n	n	n	n	y	n	n	n	n	n	n	n	n	n	n	n	n	n	n	n	n	n	n	y	n	n	n	n	n	y
n	n	n	n	n	n	n	n	n	y	n	n	n	n	n	n	n	n	n	n	n	n	n	n	n	n	n	n	y	n	n	n	n	n	y
n	n	n	n	n	n	n	n	n	y	n	n	n	n	n	n	n	n	n	n	n	n	y	n	n	n	n	n	y	n	n	n	n	n	y
n	n	n	n	n	n	n	n	n	y	n	n	n	n	n	n	n	n	n	n	n	n	n	n	n	n	n	n	y	n	n	n	n	n	y
n	n	n	n	n	n	n	n	n	y	n	n	n	n	n	n	n	n	n	n	n	n	n	n	n	n	n	n	y	n	n	n	n	n	y
n	n	n	n	n	n	n	n	n	y	n	n	n	n	n	n	n	n	n	n	n	n	n	n	n	n	n	n	y	n	n	n	n	n	y
n	n	n	n	n	n	n	n	n	y	n	n	n	n	n	n	n	n	n	n	n	n	n	n	n	n	n	n	y	n	n	n	n	n	y
n	n	n	n	n	n	n	n	n	y	n	n	n	n	n	n	n	n	n	n	n	n	n	n	n	n	n	n	y	n	n	n	n	n	y
n	n	n	n	n	n	n	n	n	y	n	n	n	n	n	n	n	n	n	n	n	n	n	n	n	n	n	n	y	n	n	n	n	n	y
n	n	n	n	n	n	n	n	n	y	n	n	n	n	n	n	n	n	n	n	n	n	n	n	n	n	n	n	y	n	n	n	n	n	y
n	y	n	n	n	n	n	n	n	n	n	n	n	n	n	n	n	n	y	n	n	y	n	n	n	n	n	n	n	n	n	n	n	n	y
n	n	n	n	n	n	n	n	n	y	n	n	n	n	n	n	n	n	n	n	n	n	n	n	n	n	n	n	y	n	n	n	n	n	y
n	y	n	y	n	n	n	n	n	y	n	n	n	n	n	n	n	n	n	n	n	n	n	n	n	n	n	n	y	n	n	n	n	n	y
n	n	n	n	n	n	n	n	n	y	n	n	n	n	n	n	n	n	n	n	n	n	n	n	n	n	n	n	y	y	n	n	n	n	n
n	n	n	n	n	y	n	n	n	n	n	n	n	n	n	n	n	n	n	n	n	y	y	y	n	n	n	n	n	y	n	n	n	n	y
n	n	n	n	n	n	y	n	n	n	n	n	n	y	y	n	n	n	n	n	n	n	n	n	n	n	n	n	n	n	n	n	n	y	n
y	y	n	n	n	n	n	n	n	n	n	n	n	n	n	n	n	n	y	n	n	y	n	n	n	n	n	n	n	n	n	n	n	n	y
n	n	n	n	n	n	y	n	n	n	n	n	n	n	n	n	n	n	y	n	n	n	y	y	n	n	n	n	n	y	n	n	n	n	y
n	n	n	n	n	n	n	n	n	n	n	n	n	n	n	n	n	n	y	n	n	y	y	y	n	n	n	n	n	y	n	n	n	n	y
n	y	y	n	n	n	n	n	n	n	n	n	n	y	n	n	n	n	y	n	n	y	n	y	n	n	n	y	n	y	n	n	n	n	y
n	n	n	y	n	n	n	n	n	n	n	y	n	n	n	n	n	n	n	n	n	n	n	n	n	n	n	y	n	y	n	n	n	n	y
n	n	n	n	n	y	n	n	n	n	n	y	n	n	n	n	n	n	y	n	n	y	y	y	n	n	n	n	n	y	n	n	n	n	y
n	n	n	n	n	y	n	n	n	n	n	n	n	n	n	n	n	n	n	n	n	y	y	y	n	n	n	n	n	y	n	n	n	n	y
n	n	n	n	n	n	n	n	n	n	n	n	n	n	n	n	n	n	n	n	n	y	y	y	n	n	n	n	n	y	n	n	n	n	y
n	y	n	y	n	n	n	n	n	y	n	n	n	n	n	n	n	n	n	n	n	n	n	n	n	n	n	n	y	n	n	n	n	n	y
n	n	n	n	n	n	n	n	n	y	n	n	n	n	n	n	n	n	n	n	n	n	n	n	n	n	n	n	y	n	n	n	n	n	y
n	n	n	n	n	n	n	n	n	y	n	n	n	n	n	n	n	n	n	n	n	n	n	n	n	n	n	n	y	n	n	n	n	n	y
n	y	n	y	n	n	n	n	n	n	n	n	n	y	n	n	n	n	y	n	n	y	n	y	n	n	n	n	n	y	n	n	n	n	y
n	n	n	n	n	n	n	n	n	y	n	n	n	n	n	n	n	n	n	n	n	n	n	n	n	n	n	n	y	n	n	n	n	n	y
n	n	n	n	n	n	n	n	n	y	n	n	n	n	n	n	n	n	n	n	n	n	n	n	n	n	n	n	y	n	n	n	n	n	y
n	y	n	y	n	n	n	n	n	y	n	n	n	n	n	n	n	n	n	n	n	n	n	n	n	n	n	n	y	n	n	n	n	n	y
n	n	n	n	n	n	n	n	n	y	n	n	n	n	n	n	n	n	n	n	n	n	n	n	n	n	n	n	y	n	n	n	n	n	y
n	n	n	n	n	n	n	n	n	y	n	n	n	n	n	n	n	n	n	n	n	n	n	n	n	n	n	n	y	n	n	n	n	n	y
n	n	n	n	n	n	n	n	n	y	n	n	n	n	n	n	n	n	n	n	n	n	n	n	n	n	n	n	y	n	n	n	n	n	y
n	n	n	n	n	n	n	n	n	y	n	n	n	n	n	n	n	n	n	n	n	n	n	n	n	n	n	n	y	n	n	n	n	n	y
n	y	n	n	n	n	n	n	n	n	n	y	n	y	n	n	n	n	y	n	n	y	n	y	n	n	n	y	y	n	n	n	n	y	n
n	n	n	n	n	y	n	n	n	n	n	n	n	n	n	n	n	n	n	n	n	y	y	n	n	n	n	n	y	y	n	n	n	n	y
n	n	n	n	n	n	n	n	n	y	n	n	n	n	n	n	n	n	n	n	n	n	n	n	n	n	n	n	y	n	n	n	n	n	y
n	n	n	n	n	y	n	n	n	n	n	n	n	n	n	n	n	n	y	n	n	y	y	y	n	n	n	n	n	y	n	n	n	n	y
n	y	y	n	n	n	n	n	n	n	n	n	n	n	n	n	n	n	n	n	n	y	y	y	n	n	n	n	n	n	n	n	n	n	n
n	y	y	n	n	n	n	n	n	n	n	n	n	n	n	n	n	n	n	n	n	y	y	y	n	n	n	n	n	n	n	n	n	n	n
y	n	n	n	n	n	n	n	n	y	n	n	n	n	n	n	n	n	n	n	n	n	y	n	n	n	n	n	n	n	n	n	n	n	y
n	n	n	n	n	n	n	n	y	n	n	n	n	n	n	n	n	n	n	n	n	n	y	n	n	n	n	n	n	n	n	n	n	n	n
n	n	y	n	y	n	n	n	n	n	n	n	n	n	n	n	n	n	n	n	n	n	y	n	n	n	n	n	n	n	n	n	n	n	n
n	n	n	n	n	n	n	n	n	y	n	y	n	y	n	n	n	n	y	n	y	n	y	y	n	n	n	n	n	n	n	n	n	n	n
n	n	n	n	n	n	n	n	n	n	n	n	n	n	n	n	n	n	n	n	n	n	y	n	n	n	n	n	n	n	n	n	n	n	n
n	n	n	n	n	n	n	n	n	n	n	y	n	n	n	y	n	n	y	n	n	n	y	n	n	n	n	n	n	n	n	n	n	n	n
n	n	n	n	n	n	n	n	n	y	n	n	n	n	n	n	n	n	n	n	n	n	y	y	n	n	n	n	n	n	n	n	n	n	n
n	n	n	n	n	n	n	n	n	y	n	y	n	y	n	n	n	n	y	n	y	n	y	y	n	n	n	n	n	n	n	n	n	n	n
n	n	n	n	n	n	n	n	n	n	n	n	n	n	n	n	n	n	n	n	n	n	n	n	n	n	n	n	n	n	n	n	n	n	n
n	n	n	n	n	n	n	n	n	n	n	n	n	n	n	n	n	n	n	n	n	n	n	n	n	n	n	n	n	n	n	n	n	n	n
n	y	n	n	n	n	n	n	n	n	y	n	n	y	n	n	n	n	n	n	n	y	y	n	n	n	n	n	n	n	n	n	n	n	n
n	n	n	y	n	n	n	n	n	n	n	n	n	y	n	n	n	n	n	n	n	n	n	n	n	n	n	n	n	n	n	n	n	n	n
n	n	n	n	n	n	n	n	n	n	n	n	n	n	n	n	n	n	y	n	n	n	n	y	n	y	n	n	n	y	n	n	n	n	n
y	n	n	n	n	n	n	n	n	n	n	y	n	n	n	n	n	n	n	n	n	y	y	y	n	n	n	n	n	n	n	n	n	n	y
y	y	y	n	n	n	n	n	n	n	n	n	n	n	n	n	n	n	n	n	n	y	y	y	n	n	n	n	n	n	n	n	n	n	n
y	y	y	n	n	n	n	n	n	n	n	n	n	n	n	n	n	n	n	n	n	y	y	y	n	n	n	n	n	n	n	n	n	n	n
y	y	y	n	n	n	n	n	n	n	n	n	n	n	n	n	n	n	n	n	n	y	y	y	n	n	n	n	n	n	n	n	n	n	n
y	y	y	n	n	n	n	n	n	n	n	n	n	n	n	n	n	n	n	n	n	y	y	y	n	n	n	n	n	n	n	n	n	n	n
n	y	y	n	n	n	n	n	n	n	n	n	n	n	n	n	n	n	n	n	n	y	y	y	n	n	n	n	n	n	n	n	n	n	n
y	y	y	n	n	n	n	n	n	n	y	n	n	n	n	n	n	n	n	n	n	y	y	y	n	n	n	n	n	n	n	n	n	n	n
y	y	y	n	n	n	n	n	n	n	n	n	n	n	n	n	n	n	n	n	n	y	y	y	n	n	n	n	n	n	n	n	n	n	n
n	y	y	n	n	n	n	n	n	n	n	n	n	n	n	n	n	n	n	n	n	y	y	y	n	n	n	n	n	n	n	n	n	n	n
n	n	n	n	n	n	n	n	n	y	n	y	n	n	n	n	n	n	y	y	n	n	y	y	n	n	n	n	n	n	n	n	n	n	n
n	n	y	n	n	n	n	n	n	y	n	y	n	n	n	n	n	n	y	y	n	n	y	y	n	n	n	n	n	n	n	n	n	n	n
n	n	n	n	n	n	n	n	n	y	n	y	n	n	n	n	n	n	y	y	n	n	y	y	n	n	n	n	n	n	n	n	n	n	n
n	n	n	n	n	n	n	n	n	y	n	y	n	n	n	n	n	n	y	y	n	n	y	y	n	n	n	n	n	n	n	n	n	n	n
n	n	n	n	n	n	n	n	n	y	n	y	n	n	n	n	y	n	y	y	n	n	n	y	n	n	n	n	n	n	n	n	n	n	n
n	n	n	n	n	n	n	n	n	y	n	y	n	n	n	n	n	n	y	y	n	n	y	y	n	n	n	n	n	n	n	n	n	n	n
n	n	y	n	n	n	n	n	n	y	n	y	n	n	n	n	n	n	n	y	n	n	n	n	n	n	n	n	n	n	n	n	n	n	n
n	n	y	n	n	n	n	n	n	y	n	y	n	n	n	n	n	n	n	y	n	n	n	n	n	n	n	n	n	n	n	n	n	n	n
n	n	y	n	n	n	n	n	n	y	n	y	n	n	n	n	n	n	n	y	n	n	n	n	n	n	n	n	n	n	n	n	n	n	n
n	n	y	n	n	n	n	n	n	y	n	y	n	n	n	n	n	n	n	y	y	n	n	n	n	n	n	n	n	n	n	n	n	n	n
n	n	y	n	n	n	n	n	n	y	n	y	n	n	n	n	n	n	n	y	y	n	n	n	n	n	n	n	n	n	n	n	n	n	n
n	n	n	n	n	n	n	n	n	y	n	y	n	n	n	n	n	n	y	y	n	n	y	y	n	n	n	n	n	n	n	n	n	n	n
n	y	n	n	n	n	n	n	n	n	n	y	n	n	n	n	n	n	n	n	n	y	y	n	n	n	n	n	n	y	n	n	n	n	n
n	n	n	n	n	n	n	n	n	n	n	n	n	n	n	n	n	n	n	n	n	n	y	n	n	n	n	n	n	n	n	n	n	n	n
y	n	n	n	n	n	n	n	n	y	y	n	n	n	n	n	y	y	n	n	n	y	y	y	n	n	n	n	n	n	y	y	n	n	n
n	n	n	n	n	n	n	n	n	n	n	n	n	n	n	n	n	n	n	n	n	n	y	n	n	n	n	n	n	n	n	n	n	n	n
y	n	n	n	n	n	n	n	n	n	n	n	n	n	n	n	n	y	n	n	n	y	y	y	n	y	n	y	n	y	y	n	y	n	n
y	n	y	n	n	n	n	n	n	n	n	n	n	y	n	n	n	n	n	n	n	y	y	n	n	n	n	y	y	n	n	n	n	n	n
n	n	n	n	n	n	n	n	n	n	n	n	n	n	n	n	n	n	n	n	n	n	y	n	n	n	n	n	n	n	n	n	n	n	n
n	n	n	n	n	n	n	n	n	n	y	n	n	n	n	n	n	n	n	n	n	n	y	y	n	n	n	n	n	n	n	n	n	n	n
n	n	n	n	n	n	n	n	n	n	y	n	n	n	n	n	n	n	n	n	n	n	y	y	n	n	n	n	n	n	n	n	n	n	n
n	n	n	n	n	n	n	n	n	n	y	n	n	n	n	n	n	n	n	n	n	n	y	y	n	n	n	n	n	n	n	n	n	n	n
n	n	n	n	n	n	n	n	n	n	y	n	n	n	n	n	n	n	n	n	n	n	y	y	n	n	n	n	n	n	n	n	n	n	n
n	n	n	n	n	n	n	n	n	n	y	n	n	n	n	n	n	n	n	n	n	n	y	y	n	n	n	n	n	n	n	n	n	n	n
n	n	n	n	n	n	n	n	n	n	y	n	n	n	n	n	n	n	n	n	n	n	y	y	n	n	n	n	n	n	n	n	n	n	n
n	n	n	n	n	n	n	n	n	n	y	n	n	n	n	n	n	n	n	n	n	n	y	y	n	n	n	n	n	n	n	n	n	n	n
n	n	n	n	n	n	n	n	n	n	y	n	n	n	n	n	n	n	n	n	n	n	y	y	n	n	n	n	n	n	n	n	n	n	n
n	n	n	n	n	n	y	n	n	n	n	n	n	n	n	n	n	n	n	n	n	n	n	n	n	n	n	n	n	n	n	n	n	n	n
n	n	n	y	n	n	n	n	n	n	n	y	n	y	n	n	n	n	n	n	n	n	y	n	n	n	n	n	n	n	n	n	n	n	n
n	n	n	n	n	n	n	n	n	n	n	n	n	n	n	n	n	n	y	n	n	n	y	n	n	n	n	n	n	n	n	n	n	n	n
n	n	n	n	n	n	n	n	n	n	n	n	n	n	n	n	y	n	n	n	n	n	y	y	n	n	n	n	n	y	n	y	y	n	n
y	n	y	n	y	n	n	y	n	n	n	n	n	n	n	n	n	y	n	n	n	n	n	n	n	n	n	y	n	n	n	y	y	n	n
y	n	n	n	n	n	n	n	n	n	n	y	n	n	y	n	n	n	n	n	n	n	n	n	n	n	n	y	n	y	y	n	y	n	y
n	n	n	n	n	n	n	n	n	n	n	y	n	n	n	n	n	n	n	n	n	y	n	n	n	n	n	n	n	n	n	n	n	n	n
n	n	n	y	n	n	n	n	n	y	n	n	n	n	n	n	n	n	n	n	n	y	n	n	n	n	n	n	n	y	n	n	n	n	n
y	n	n	n	n	n	n	n	n	n	n	n	n	n	n	n	n	n	n	n	n	n	n	n	n	n	n	n	y	n	y	n	n	n	y
n	n	n	n	y	n	n	n	n	y	n	y	n	n	n	n	n	n	n	n	n	n	n	n	n	n	n	n	n	y	n	n	n	n	n
n	n	n	n	n	n	n	n	n	n	y	n	n	n	n	n	n	n	n	n	n	y	n	n	y	n	n	n	y	n	n	n	n	n	n
n	n	y	n	n	n	n	n	n	n	y	y	n	n	n	n	n	n	n	n	n	y	n	n	n	n	n	n	n	n	n	n	n	n	n
n	n	n	n	n	n	n	n	n	n	n	y	n	n	n	n	n	n	y	y	y	n	n	n	n	n	n	n	y	y	n	n	n	n	y
n	y	n	n	y	n	n	n	n	y	n	n	n	y	n	n	n	n	n	n	n	n	y	n	n	n	n	y	n	n	n	n	n	n	y
n	y	n	n	n	n	y	n	n	n	n	y	n	n	n	n	n	n	n	n	n	n	y	n	n	n	n	n	n	n	n	n	n	n	n
n	n	n	n	n	n	n	n	n	n	n	y	n	y	n	n	n	n	n	n	n	n	n	n	n	n	n	n	n	y	n	n	n	n	y
n	n	n	n	y	n	n	n	n	n	y	y	n	y	n	n	n	n	n	n	n	n	y	n	n	n	n	n	n	n	n	n	n	n	n
n	n	n	n	n	n	n	n	n	n	n	n	n	n	n	n	n	n	n	n	n	n	n	n	n	n	n	n	n	n	n	n	n	n	n
n	n	n	n	y	n	n	n	n	n	n	y	n	n	n	n	n	n	n	n	n	y	y	n	n	n	n	y	n	y	n	n	n	n	y
y	n	n	n	n	n	n	n	n	n	n	n	n	n	n	n	n	n	n	n	n	n	n	n	n	n	n	n	n	y	n	n	n	n	y
n	n	y	n	y	n	n	n	n	n	n	n	n	n	n	n	n	n	n	n	n	y	n	n	y	n	y	n	n	y	n	n	n	n	n
n	n	n	n	y	n	n	n	n	n	n	n	n	n	n	n	n	n	y	n	n	n	n	y	n	n	n	n	n	n	n	n	n	n	n
n	n	y	n	n	n	n	n	n	n	y	n	n	n	n	n	n	n	n	n	n	y	n	n	n	n	n	n	y	n	n	n	n	n	n
n	n	n	y	n	n	n	n	n	n	n	n	n	n	n	n	n	n	n	n	n	n	n	n	n	n	n	n	n	n	y	n	n	n	n
y	n	n	n	n	n	y	y	n	n	y	n	n	n	n	n	n	y	n	y	n	n	n	n	n	n	n	y	n	n	y	n	n	n	n
y	n	n	n	n	n	n	n	n	n	n	n	n	n	n	n	n	n	n	n	n	n	y	n	n	n	n	n	n	n	n	n	n	n	y
n	n	y	n	n	n	n	n	n	n	n	n	n	n	n	n	n	n	n	n	n	n	n	n	n	n	n	n	n	n	n	n	n	n	n
n	n	n	n	n	n	y	n	n	n	n	y	n	n	n	n	n	y	n	n	n	y	n	n	n	n	n	y	n	n	y	n	y	n	n
y	n	n	n	n	n	n	n	n	n	n	n	n	n	n	n	n	y	n	n	n	n	n	n	n	n	n	y	n	n	y	n	y	n	n
n	n	n	n	n	n	n	n	n	n	n	n	n	n	n	n	n	n	n	n	y	n	n	n	n	n	n	n	n	y	n	n	n	n	y
n	n	n	n	n	n	n	n	n	y	n	y	n	n	n	n	n	n	y	n	n	n	n	n	n	n	n	n	n	n	n	n	n	n	n
n	y	n	n	n	n	n	n	n	y	n	y	n	n	n	n	n	n	n	y	n	n	n	n	n	n	n	n	n	n	n	n	n	n	n
n	n	n	n	n	n	n	n	n	n	n	n	n	n	n	n	n	n	n	n	n	n	y	y	n	n	n	n	n	n	n	n	y	n	n
n	n	y	n	n	n	n	n	n	n	n	n	n	n	n	n	n	n	n	n	n	n	n	n	n	n	n	n	n	y	n	n	y	n	n
n	n	n	n	y	n	n	n	n	y	y	n	n	n	n	n	n	n	n	n	n	y	n	n	n	n	n	y	y	n	n	n	y	n	n
y	y	n	n	n	n	n	y	n	y	y	n	n	n	n	n	y	y	n	n	n	y	n	n	n	n	n	y	n	n	y	n	y	n	y
n	n	n	n	y	n	n	n	n	y	n	n	n	n	n	n	n	n	n	n	n	n	y	n	n	n	n	n	y	n	n	n	n	n	n
y	n	n	n	n	n	n	n	n	n	n	n	n	n	n	n	n	n	n	n	n	n	y	n	n	n	n	y	n	n	y	y	n	n	y
n	n	n	y	y	n	n	n	n	y	n	y	n	n	n	n	n	n	n	n	n	y	n	n	n	n	n	y	n	n	n	n	y	n	y
y	n	n	n	y	n	n	n	n	n	n	n	n	n	n	n	n	n	n	n	n	n	y	n	n	n	n	n	n	n	n	n	n	n	y
y	n	n	n	n	n	n	n	n	n	n	n	n	y	n	n	n	n	n	n	n	n	n	n	n	n	n	n	n	n	n	n	n	n	y
y	n	n	n	n	n	y	n	n	n	n	y	n	n	n	n	n	n	n	n	n	n	y	n	n	n	n	n	n	n	n	n	n	n	y
n	n	n	y	n	n	n	n	n	y	y	y	n	n	n	n	n	n	n	n	n	y	n	y	n	n	n	n	y	n	n	n	n	n	n
n	n	n	n	y	n	n	n	n	y	y	y	n	n	n	n	n	n	y	n	n	n	y	n	n	n	n	n	n	n	n	n	n	n	n
y	n	n	n	n	n	n	n	n	y	n	y	n	n	n	n	n	n	n	n	n	n	n	n	n	n	n	n	n	y	n	n	n	n	y
n	n	n	n	n	n	n	n	n	n	n	n	n	y	n	n	n	n	n	n	n	n	y	n	n	n	n	n	n	n	n	n	n	n	y
n	n	n	n	n	n	n	n	n	n	n	n	n	y	n	n	n	n	n	n	n	n	y	n	n	n	n	n	n	n	n	n	n	n	y
y	n	n	n	y	n	n	n	n	n	n	n	n	n	n	n	y	n	n	n	n	n	y	n	n	n	n	n	y	n	y	n	n	n	n
n	n	n	n	n	n	n	n	n	n	n	n	n	n	n	n	n	n	n	n	y	n	y	n	n	n	n	n	n	n	n	n	n	n	n
n	n	n	n	n	n	n	n	n	y	n	y	n	n	n	n	n	n	n	n	n	n	y	n	n	n	n	n	n	n	n	n	n	n	n
n	n	n	n	n	n	n	n	n	y	n	y	n	n	n	n	n	n	n	n	n	n	n	n	n	n	n	n	n	n	n	n	n	n	n
n	n	n	n	n	n	n	n	n	n	n	n	n	y	n	n	n	n	n	y	n	n	n	n	n	n	n	n	n	y	n	n	n	n	y
y	n	n	n	n	n	n	n	n	n	n	n	n	y	n	n	n	y	n	y	n	n	n	n	n	n	n	n	n	y	y	n	n	n	y
n	n	y	n	n	n	n	n	n	n	n	y	n	y	n	n	n	n	n	n	n	n	n	n	n	n	n	n	y	n	n	n	n	n	n
n	n	y	y	n	n	n	n	n	y	n	y	n	y	n	n	n	n	n	n	n	n	n	n	n	n	n	n	y	n	n	n	n	n	n
n	n	n	n	n	n	n	n	n	n	n	n	n	n	n	n	n	n	n	n	n	n	y	y	n	n	n	n	y	n	n	n	n	n	n
n	n	n	n	n	n	n	n	n	n	n	n	n	n	n	n	n	n	n	n	n	n	y	y	y	n	n	n	n	n	n	n	n	n	n
n	n	n	n	n	n	n	n	n	n	n	n	n	n	n	n	n	n	n	n	n	n	n	n	n	n	n	n	n	n	n	n	n	n	n
y	n	y	n	n	n	n	n	n	n	n	n	n	n	n	n	n	n	n	n	n	n	n	n	n	n	n	y	n	n	n	n	y	n	n
y	n	y	n	n	n	n	n	n	n	y	n	n	n	n	n	n	n	n	y	y	y	n	y	n	n	n	y	y	n	n	n	n	n	y
n	n	y	n	n	n	n	n	n	n	n	y	n	n	n	n	n	n	n	n	n	n	n	n	n	n	n	n	n	y	n	n	n	n	n
n	n	y	n	n	n	n	n	n	n	n	y	n	n	n	n	n	n	n	n	n	n	n	n	n	n	n	n	n	y	n	n	n	n	n
n	n	n	n	n	n	n	n	n	y	n	n	n	n	n	n	n	n	y	n	n	n	n	n	n	n	y	n	n	n	n	n	n	n	n
n	n	n	n	n	n	n	n	n	y	n	n	n	n	n	n	n	n	y	n	n	n	n	n	n	n	y	n	n	n	n	n	n	n	n
n	n	n	n	n	n	n	n	n	n	n	n	n	y	n	n	n	n	n	n	n	n	n	n	n	n	n	n	n	n	n	n	n	n	y
y	n	n	n	n	n	n	n	n	n	n	n	n	y	n	n	n	y	n	n	n	n	n	n	n	n	n	n	n	n	y	n	n	n	y
n	n	n	n	n	n	n	n	n	n	n	n	n	y	y	n	n	n	n	n	n	y	n	n	n	n	n	n	n	y	n	n	n	n	y
n	n	n	n	n	n	n	n	n	n	n	n	n	n	n	n	n	n	n	n	n	n	n	n	n	n	n	n	n	n	n	n	n	n	y
n	n	n	n	n	n	n	n	n	n	n	n	n	n	n	n	n	n	n	n	n	n	n	n	n	n	n	n	n	n	n	n	n	n	n
n	n	n	n	n	n	n	n	n	n	n	n	n	n	n	n	n	n	n	n	n	n	n	n	n	n	n	n	n	n	n	n	n	n	n
n	n	n	n	n	n	n	n	n	y	y	n	n	n	n	n	n	n	n	n	n	y	n	n	n	n	n	n	y	n	y	n	n	n	y
n	n	n	n	n	n	n	n	n	y	y	n	n	n	n	n	n	n	n	n	n	y	n	n	n	n	n	n	y	n	n	n	n	n	y
n	n	n	n	n	n	n	n	n	y	y	n	n	n	n	n	n	n	n	n	n	y	n	n	n	n	n	n	y	n	y	n	n	n	y
n	n	n	n	n	n	n	n	n	y	y	n	n	n	n	n	n	n	n	n	n	y	n	n	n	n	n	n	y	n	n	n	n	n	y
n	n	n	y	n	n	n	n	n	n	n	n	n	n	n	n	n	n	n	n	n	n	n	n	n	n	y	n	n	n	n	n	n	n	n
n	n	n	n	n	n	n	n	n	n	n	n	n	n	n	n	n	n	n	n	n	n	y	n	n	n	n	n	n	y	n	n	n	n	n
n	n	n	n	n	n	n	n	n	n	n	n	n	n	n	n	n	n	n	n	n	n	y	n	n	n	n	n	n	n	n	n	n	n	n
n	n	n	n	n	n	n	n	n	n	n	n	n	n	n	n	n	n	n	n	n	n	n	n	n	n	n	n	n	y	n	n	n	n	y
n	n	y	n	n	n	n	n	n	n	n	n	n	n	n	n	n	n	n	n	n	n	n	n	n	n	n	n	n	n	n	n	n	n	n
y	y	y	n	n	y	n	n	n	n	y	n	n	n	n	n	n	n	n	n	n	y	y	n	n	n	n	n	n	n	n	n	n	n	n
y	y	y	n	n	y	n	n	n	n	y	n	n	n	n	n	n	n	n	n	n	y	y	n	n	n	n	n	n	n	n	n	n	n	n
y	y	y	n	n	y	n	n	n	n	y	n	n	n	n	n	n	n	n	n	n	y	y	n	n	n	n	n	n	n	n	n	n	n	n
n	n	n	n	n	n	n	n	n	n	n	n	n	y	n	n	n	n	n	n	n	n	y	y	n	n	y	n	n	n	n	n	n	n	n
n	n	n	n	n	n	n	n	n	n	n	n	n	y	n	n	n	n	n	n	n	n	y	y	n	n	y	n	n	n	n	n	n	n	n
n	y	n	n	n	n	n	n	n	n	n	n	n	n	n	n	n	n	n	n	n	n	n	n	n	n	n	n	n	n	n	n	n	n	n
n	n	n	n	n	n	n	n	n	n	n	n	n	n	n	n	n	n	n	n	n	n	n	n	n	n	n	n	n	n	n	n	n	n	n
n	y	n	n	y	n	n	n	n	n	n	n	n	n	y	n	n	n	n	n	n	n	n	n	n	n	n	n	n	n	n	n	n	n	n
n	y	n	n	y	n	n	n	n	n	n	n	n	n	n	n	n	n	n	n	n	n	n	n	n	n	n	n	n	n	n	n	n	n	n
n	n	n	n	n	n	n	n	n	y	n	n	n	n	n	n	n	n	n	n	n	n	n	n	n	n	n	n	n	n	n	n	n	n	y
n	n	n	n	n	n	n	n	n	n	n	n	n	n	n	n	n	n	n	n	n	n	n	n	n	n	y	n	n	n	n	n	n	n	n
n	n	n	n	n	n	n	n	n	n	n	n	n	n	n	n	n	n	n	n	n	n	n	n	n	n	n	n	n	n	n	n	n	n	n
n	n	n	n	n	n	n	n	n	y	n	y	n	n	n	n	n	n	n	n	n	n	y	n	n	n	n	n	n	n	n	n	n	n	n
n	n	n	n	y	n	n	n	n	y	n	n	n	n	n	n	n	n	n	n	n	n	y	y	n	n	n	n	n	n	n	n	n	n	n
n	n	n	n	n	n	y	n	n	n	n	n	n	n	n	n	n	n	n	n	n	n	n	n	n	n	n	n	n	n	n	n	n	n	n
n	n	n	n	n	n	n	n	n	y	y	n	n	n	n	n	n	n	y	n	n	n	y	n	n	n	n	n	n	n	n	n	n	n	n
n	n	n	n	n	n	n	n	n	n	n	y	n	n	n	n	n	n	n	n	n	n	y	n	n	n	n	n	n	y	n	n	n	n	n
n	n	n	n	n	n	n	n	n	n		y	n	n	y	n	n	n	n	n	n	n	n	n	n	n	n	n	n	n	n	n	n	n	n
n	n	n	n	n	n	n	n	n	n	y	n	n	n	n	n	n	n	n	n	n	n	y	n	n	n	n	n	n	n	n	n	n	n	n
n	y	n	y	n	n	n	n	n	n	n	n	n	n	n	n	n	n	n	n	n	y	y	y	n	n	n	n	n	n	n	n	n	n	n
n	n	n	n	y	n	n	n	n	n	n	n	n	n	n	n	n	n	n	n	n	y	n	n	n	n	n	n	y	y	n	n	n	n	y
n	n	n	n	y	n	n	n	n	n	n	n	n	n	n	n	n	n	n	n	n	n	y	n	n	n	n	n	n	n	n	n	n	n	n
n	n	n	n	n	n	n	n	n	n	n	n	n	n	n	n	n	n	n	n	n	n	y	n	n	n	n	n	n	n	n	n	n	n	n
y	n	n	y	n	n	n	n	n	n	y	y	n	y	n	n	n	n	n	n	n	n	y	n	n	n	n	n	n	n	n	n	n	n	n
n	n	n	n	n	n	n	n	n	n	n	n	n	n	n	n	n	n	n	n	n	y	y	n	n	n	n	n	n	n	n	n	n	n	n
y	n	n	n	n	n	y	n	n	n	n	n	n	n	n	n	n	n	n	n	n	n	y	n	n	n	n	n	n	n	n	n	n	n	n
n	n	n	n	n	n	n	n	n	n	n	n	n	y	n	n	n	n	n	n	n	n	y	y	n	n	n	n	n	n	n	n	n	n	n
n	n	n	y	n	n	y	n	n	n	n	n	n	n	n	n	n	n	n	n	n	n	y	y	n	n	n	n	n	y	n	n	n	n	n
n	n	n	y	n	n	n	n	n	n	n	n	n	n	n	n	n	n	n	n	n	n	y	n	n	n	n	n	n	n	n	n	n	n	n
n	n	n	n	n	n	n	n	n	n	n	n	n	n	n	n	n	n	n	n	n	n	y	n	n	y	n	n	n	n	n	n	n	n	n
n	n	n	n	n	n	n	n	n	y	y	n	n	n	n	n	y	n	n	n	n	y	n	n	n	n	n	n	n	n	n	n	n	n	y
n	n	y	n	n	n	n	n	n	n	n	y	n	n	n	n	n	n	n	n	n	n	n	n	n	n	n	n	n	n	n	n	n	n	n
n	n	n	n	n	n	n	n	n	n	n	y	n	y	n	n	n	n	n	n	n	n	n	n	n	n	y	n	n	n	n	n	n	n	n
n	n	n	n	y	n	n	n	n	n	n	n	n	y	n	n	n	n	n	n	n	n	n	n	n	n	n	n	n	n	n	n	n	n	y
n	n	n	n	n	n	n	n	n	y	n	y	n	n	n	n	n	n	n	n	n	n	n	n	n	n	n	n	y	n	n	n	n	n	n
n	y	n	n	n	n	n	n	n	n	n	n	n	y	y	n	n	n	n	n	n	n	n	n	n	n	n	n	n	y	n	n	n	n	y
n	n	n	n	n	n	n	n	n	n	n	n	n	n	n	n	n	n	n	n	n	n	n	n	n	n	n	n	n	y	n	n	n	n	y
n	n	n	n	n	n	n	n	y	n	n	y	n	n	n	n	n	n	n	n	n	n	y	n	n	n	n	n	n	n	n	n	n	n	n
n	n	n	n	n	n	n	n	n	y	n	y	n	n	n	n	n	n	n	n	n	n	y	y	n	n	n	n	n	n	n	n	n	n	n
n	n	y	y	y	n	n	n	n	n	n	n	n	n	n	n	n	n	n	n	n	y	n	n	n	y	n	n	n	n	n	n	n	n	n
n	n	n	n	n	n	n	n	n	n	n	n	n	n	n	n	n	n	n	n	n	n	n	n	n	y	n	n	n	n	n	n	n	n	n
n	n	n	y	n	n	n	n	n	n	n	n	n	y	n	n	n	n	n	n	n	n	y	y	n	n	n	n	n	n	n	n	n	n	n
n	n	n	n	n	n	n	n	n	n	n	y	n	n	n	n	n	n	n	n	n	n	y	n	n	n	n	n	n	n	n	n	n	n	n
n	n	n	n	n	n	n	n	n	y	n	n	n	n	n	n	n	n	n	n	n	n	n	n	n	n	n	n	n	n	n	n	n	n	n
n	n	n	n	n	n	n	n	n	n	n	n	n	n	n	n	n	n	n	n	n	n	y	n	n	n	n	n	n	n	n	n	n	n	n
n	n	n	n	n	n	n	n	n	n	n	n	n	n	n	n	n	n	n	n	n	n	n	y	n	n	n	n	n	n	n	n	n	n	n
n	n	n	n	n	y	n	n	n	n	n	n	n	n	n	n	n	n	n	n	n	n	y	n	n	n	n	n	n	n	n	n	n	n	n
n	n	n	n	n	n	n	n	n	n	n	n	n	n	n	n	n	n	n	n	n	n	y	n	n	n	n	n	n	y	n	n	n	n	n
n	n	n	n	n	n	n	n	n	n	y	n	n	n	n	n	n	n	n	n	n	n	y	y	n	n	n	n	n	n	n	n	n	n	n
y	n	y	n	y	n	n	y	n	n	n	n	n	n	n	n	y	n	n	n	n	y	n	n	n	y	n	n	n	y	n	n	y	n	n
n	n	n	y	n	n	n	n	n	n	n	y	n	n	n	n	n	n	n	n	n	n	y	y	n	n	n	n	n	y	n	n	n	n	y
n	n	n	n	n	n	n	n	n	n	n	y	n	y	n	n	n	n	n	n	n	n	y	n	n	n	n	n	n	y	n	n	n	n	n
y	n	n	n	n	n	n	n	n	y	n	n	n	n	n	n	n	n	y	n	n	n	y	y	n	n	n	n	n	n	n	n	n	n	y
n	y	n	n	n	n	n	n	n	n	n	n	n	n	n	n	n	n	y	n	n	n	y	n	n	n	n	n	n	n	n	n	n	n	n
y	n	y	n	n	n	n	n	y	y	y	y	n	n	n	n	n	n	n	n	n	n	n	n	n	n	n	y	y	y	n	y	y	n	n
y	n	n	n	n	n	n	y	n	y	y	n	n	y	n	n	n	y	n	n	n	n	n	n	n	n	n	y	n	n	y	n	n	n	n
y	n	n	n	y	y	n	y	n	y	y	y	n	n	n	n	n	y	y	n	n	n	n	n	n	n	n	y	n	n	n	y	y	y	y
y	n	n	n	n	n	n	n	n	n	n	y	n	n	n	n	y	n	n	n	n	y	n	y	n	n	n	n	y	y	n	y	y	n	y
y	n	n	n	y	n	n	n	n	n	n	n	n	y	n	n	n	y	n	y	n	y	n	n	n	n	n	y	n	y	y	n	y	n	y
y	n	n	n	n	n	n	n	n	n	n	n	n	n	n	n	y	y	n	n	n	n	n	y	n	n	n	y	n	y	y	n	n	n	y
y	n	y	n	y	n	n	y	n	y	y	n	n	y	n	y	n	y	n	n	n	y	n	y	n	n	n	n	n	n	n	n	y	n	n
y	n	n	n	n	n	n	n	n	y	y	y	n	y	n	n	y	n	y	n	n	y	n	y	n	n	n	y	n	n	n	y	y	n	y
n	n	n	n	n	n	n	y	n	y	y	n	n	n	n	n	n	n	n	n	n	y	n	n	n	n	n	y	n	n	n	n	y	n	n
y	n	n	n	n	n	n	n	n	y	y	n	n	n	n	n	n	n	n	n	n	n	n	n	n	y	n	n	n	n	n	y	y	n	n
y	y	y	y	n	n	n	y	y	n	y	n	n	n	n	n	y	n	n	n	n	y	n	n	n	n	n	y	y	n	n	n	y	n	y
y	y	n	n	n	n	n	n	y	y	y	n	n	n	n	n	y	y	n	n	n	y	n	n	n	n	n	n	n	n	n	y	y	n	n
y	n	n	n	n	n	n	n	n	n	n	n	n	n	n	n	y	n	n	n	n	n	n	n	n	n	n	n	n	y	n	n	y	n	n
y	n	n	n	n	n	n	n	n	n	n	n	n	y	n	n	n	y	n	n	n	n	y	n	n	y	n	y	y	y	y	n	n	n	y
y	n	n	n	y	n	n	y	n	n	n	n	n	n	n	n	y	n	n	n	n	y	n	n	n	n	n	y	n	y	n	y	y	n	y
y	n	y	n	n	n	n	n	n	n	n	n	n	n	n	n	y	n	n	n	n	n	n	n	n	n	n	y	n	y	n	n	y	n	n
y	y	n	y	n	n	y	n	n	n	n	n	n	n	n	n	n	y	y	n	n	y	n	n	n	n	n	y	n	n	y	n	y	n	y
n	n	n	n	n	n	y	n	n	n	n	y	n	n	n	n	n	n	n	n	n	n	n	n	n	y	n	y	n	y	n	y	y	y	y
n	n	n	n	n	n	n	n	n	n	n	n	n	n	n	n	n	n	n	n	n	n	y	n	n	n	n	n	n	n	n	n	n	y	n
n	n	n	n	n	n	n	n	n	n	n	y	n	n	n	n	n	n	n	n	n	n	y	n	n	n	n	n	n	n	n	n	n	n	n
n	n	n	n	n	n	n	n	n	n	n	n	n	n	n	n	n	n	n	n	n	n	y	y	n	n	n	n	n	n	n	n	n	n	n
n	n	n	n	n	n	n	n	n	n	n	n	n	n	n	n	n	n	n	n	n	n	y	y	n	n	n	n	n	n	n	n	n	n	n
n	y	n	n	y	n	n	n	n	n	n	y	n	n	n	n	n	n	n	n	n	n	n	n	n	n	n	n	n	n	n	n	n	n	n
n	n	n	n	n	n	n	n	n	n	n	n	n	n	n	n	n	n	y	n	n	n	y	n	n	n	n	n	n	n	n	n	n	n	n
y	n	n	n	n	n	n	n	n	n	n	y	n	n	n	n	n	n	n	n	n	y	n	n	n	n	n	n	n	n	n	n	n	n	y
n	n	n	n	y	n	n	y	n	n	y	y	n	n	n	n	n	n	n	n	n	n	y	y	n	y	n	n	n	n	n	n	n	n	y
n	y	n	n	y	n	n	n	n	y	n	n	n	y	n	n	n	n	y	n	n	n	n	n	n	n	n	n	n	n	n	n	n	n	n
y	n	n	n	n	n	n	n	n	n	n	n	n	n	n	n	n	n	n	n	n	n	y	y	n	n	n	n	n	n	n	n	n	n	n
n	n	n	n	n	n	n	n	n	y	n	y	n	y	n	n	n	n	n	n	n	n	n	y	n	n	n	n	n	y	n	n	n	n	n
n	n	n	n	n	n	n	n	n	y	n	y	n	n	n	n	n	n	y	n	n	n	n	n	n	n	n	n	n	n	n	n	n	n	n
n	n	n	n	n	n	n	n	n	y	n	y	n	n	n	n	n	n	n	n	n	n	n	n	n	n	n	n	n	n	n	n	n	n	n
n	n	n	n	n	n	n	n	y	y	n	y	n	n	n	n	n	n	n	n	n	n	n	y	n	y	n	n	n	n	n	n	n	n	n
n	y	n	y	n	n	n	n	n	n	n	n	n	y	n	n	n	n	n	n	n	n	n	n	n	n	n	n	n	n	n	n	n	n	n
n	n	n	n	n	n	n	n	n	y	n	y	n	n	n	n	n	n	y	y	n	y	n	n	n	n	n	n	n	n	n	n	n	n	y
n	y	n	n	n	n	n	n	n	y	n	y	n	n	n	n	n	n	y	y	n	y	n	n	n	n	n	n	n	y	n	n	n	n	y
n	n	n	n	n	n	n	n	n	y	n	y	n	n	n	n	n	n	y	y	n	y	n	n	n	n	n	n	n	n	n	n	n	n	y
n	y	n	n	n	n	n	n	n	y	n	y	n	y	n	n	n	n	y	y	n	n	n	n	n	n	n	n	n	n	n	n	n	n	y
n	n	n	n	n	n	n	n	n	y	n	y	n	n	n	n	n	n	y	y	n	y	n	n	n	n	n	n	n	n	n	n	n	n	y
n	n	n	n	n	n	n	n	n	y	n	y	n	n	n	n	n	n	y	y	n	y	n	n	n	n	n	n	y	n	n	n	n	n	y
n	y	n	y	n	n	n	n	n	y	n	y	n	n	n	n	n	n	y	y	n	n	n	n	n	n	n	n	n	n	n	n	n	n	y
n	y	n	y	n	n	n	n	n	y	n	y	n	n	n	n	n	n	y	y	n	n	n	n	n	n	n	n	n	n	n	n	n	n	y
n	y	n	y	n	n	n	n	n	y	n	y	n	n	n	n	n	n	y	y	n	n	n	n	n	n	n	n	n	n	n	n	n	n	y
n	n	n	n	n	n	n	n	n	y	y	n	n	n	n	n	n	n	y	n	n	y	n	y	n	n	n	n	n	n	n	n	n	n	y
n	n	n	n	n	n	n	n	n	y	n	y	n	n	n	n	n	n	y	y	n	y	n	n	n	n	n	n	n	n	n	n	n	n	y
n	n	n	n	n	n	n	n	n	y	n	n	n	n	n	n	n	n	y	n	n	y	n	n	n	n	n	n	n	n	n	n	n	n	y
n	n	n	n	n	n	n	n	n	y	n	y	n	n	n	n	n	n	y	n	n	y	n	n	n	n	n	n	n	n	n	n	n	n	y
y	n	n	n	n	n	n	n	n	n	n	n	n	y	n	n	n	n	n	n	n	n	n	n	n	n	n	y	y	y	n	n	n	n	n
y	n	n	n	n	n	y	n	n	n	n	y	n	n	n	n	n	y	n	n	n	n	n	n	n	n	n	y	n	y	y	y	y
y	n	n	n	n	n	y	n	n	n	n	n	n	n	n	n	n	y	n	n	n	n	n	n	n	n	n	y	n	y	y	y
y	n	n	n	n	n	y	n	n	n	n	y	n	n	n	n	n	y	n	n	n	n	n	n	n	n	n	y	n	y	y	y
y	n	n	n	n	n	y	n	n	n	n	n	n	n	n	n	n	y	n	n	n	n	n	n	n	n	n	y	n	y	y	y	y	n	y
y	n	n	n	n	n	y	n	n	n	n	n	n	n	n	n	n	y	n	n	n	n	n	n	n	n	n	y	n	y	y	y	y	n	y
n	n	n	n	n	n	n	n	n	n	y	n	n	n	n	n	n	n	n	n	n	n	n	n	n	n	n	n	n	n	n
y	n	n	n	n	n	y	n	n	n	n	y	n	n	n	n	n	y	n	n	n	n	n	n	n	n	n	y	n	y	y	y	y	n	y
y	n	n	n	n	n	y	n	n	n	n	n	n	n	n	n	n	y	n	n	n	n	n	n	n	n	n	y	n	y	y	n	y	n	y
y	n	n	n	y	n	y	n	n	n	n	n	n	n	n	n	n	y	n	n	n	n	n	n	n	n	n	y	n	y	y	n	y	n	y
n	n	n	n	n	n	n	n	n	n	y	n	n	n	n	n	n	n	n	n	n	n	n	n	n	n	n	n	n	n	n	n	n	n	n
n	n	n	y	n	n	n	n	n	n	y	n	n	n	n	n	n	n	n	n	n	n	n	n	n	n	n	n	n	n	n	n	n	n	n
n	n	y	n	n	n	n	n	n	n	y	n	n	n	n	n	n	n	n	n	n	n	n	n	n	n	n	n	n	n	n	n	n	n	n
n	n	y	n	n	n	n	n	n	n	n	n	n	n	n	n	n	n	n	n	n	n	n	n	n	n	n	n	y	n	n	n	n	n	n
n	n	n	n	n	n	n	n	n	n	y	n	n	n	n	n	n	n	n	n	n	n	n	n	n	n	n	n	n	n	n	n	n	n	n
n	n	n	n	n	n	n	n	n	n	y	n	n	n	n	n	n	n	n	n	n	n	n	n	n	n	n	n	n	n	n	n	n	n	n
n	n	n	n	n	n	n	n	n	n	y	n	n	n	n	n	n	n	n	n	n	n	n	n	n	n	n	n	n	n	n	n	n	n	n
n	n	n	n	y	n	n	n	n	n	n	n	n	n	n	n	n	n	n	y	n	n	n	n	n	n	n	n	n	n	n	n	n	n	n
n	n	n	n	n	n	n	n	n	n	y	n	n	n	n	n	n	n	n	n	n	n	n	n	n	n	n	n	n	n	n	n	n	n	n
n	n	n	n	n	n	n	n	n	n	n	n	n	n	n	n	n	n	n	n	n	n	n	n	n	n	n	n	n	n	n	n	n	n	n
n	n	n	n	y	n	n	n	n	n	n	n	n	n	n	n	n	n	n	n	n	n	n	n	n	n	n	n	y	n	n	n	n	n	n
n	n	n	y	n	n	n	n	n	n	y	n	n	n	n	n	n	n	n	n	n	y	n	n	n	n	n	n	n	n	n	n	n	n	n
y	n	y	n	n	n	n	n	n	n	n	n	n	n	n	n	n	n	n	n	n	n	n	n	n	n	n	n	y	n	n	n	n	n	n
n	n	n	n	y	n	n	n	n	n	y	n	n	n	n	n	n	n	n	n	n	n	n	n	n	n	n	n	n	n	n	n	n	n	n
y	n	y	y	n	n	n	n	n	n	n	n	n	n	n	n	n	n	n	n	n	n	n	n	n	n	n	n	n	n	n	n	n	n	n
n	n	n	n	n	n	n	n	n	n	y	n	n	n	n	n	n	n	n	n	n	n	n	n	n	n	n	n	n	n	n	n	n	n	n
n	n	n	n	n	n	n	n	n	n	n	n	n	n	n	n	n	n	n	n	n	n	n	n	n	n	n	n	n	n	n	n	n	n	n
n	n	n	n	n	n	n	n	n	n	n	n	n	n	n	n	n	n	n	n	n	n	n	n	n	n	n	n	n	n	n	n	n	n	n
n	n	n	n	n	n	n	n	n	n	n	n	n	n	n	n	n	n	n	n	n	n	n	n	n	n	n	n	n	n	n	n	n	n	n
n	n	n	n	n	n	n	n	n	n	n	n	n	n	n	n	n	n	n	n	n	n	n	n	n	n	n	n	n	n	n	n	n	n	n
n	n	n	n	n	n	n	n	n	n	n	n	n	n	n	n	n	n	n	n	n	n	n	n	n	n	n	n	n	n	n	n	n	n	n
n	n	n	n	n	n	n	n	n	n	n	n	n	n	n	n	n	n	n	n	n	n	n	n	n	n	n	n	n	n	n	n	n	n	n
n	n	n	n	n	n	n	n	n	n	n	n	n	n	n	n	n	n	n	n	n	n	n	n	n	n	n	n	n	n	n	n	n	n	n
n	n	n	n	n	n	n	n	n	n	n	n	n	n	n	n	n	n	n	n	n	n	n	n	n	n	n	n	n	n	n	n	n	n	n
n	n	n	n	n	n	n	n	n	n	n	n	n	n	n	n	n	n	n	n	n	n	n	n	n	n	n	n	n	n	n	n	n	n	n
n	n	n	n	n	n	n	n	n	n	n	n	n	n	n	n	n	n	n	n	n	n	n	n	n	n	n	n	n	n	n	n	n	n	n
n	n	n	n	n	n	n	n	n	n	n	n	n	n	n	n	n	n	n	n	n	n	n	n	n	n	n	n	n	n	n	n	n	n	n
n	n	n	n	n	n	n	n	n	n	n	n	n	n	n	n	n	n	n	n	n	n	n	n	n	n	n	n	n	n	n	n	n	n	n
n	n	n	n	n	n	n	n	n	n	n	n	n	n	n	n	n	n	n	n	n	n	n	n	n	n	n	n	n	n	n	n	n	n	n
n	n	n	n	n	n	n	n	n	n	n	n	n	n	n	n	n	n	n	n	n	n	n	n	n	n	n	n	n	n	n	n	n	n	n
n	n	n	n	n	n	n	n	n	n	n	n	n	n	n	n	n	n	n	n	n	n	n	n	n	n	n	n	n	n	n	n	n	n	n
n	n	n	n	n	n	n	n	n	n	n	n	n	n	n	n	n	n	n	n	n	n	n	n	n	n	n	n	n	n	n	n	n	n	n
n	n	n	n	n	n	n	n	n	n	n	n	n	n	n	n	n	n	n	n	n	n	n	n	n	n	n	n	y	n	n	n	n	n	n
n	n	n	n	n	n	n	n	n	n	n	n	n	n	n	n	n	n	n	n	n	n	y	n	n	n	n	n	n	n	n	n	n	n	n
n	n	n	n	n	n	n	n	n	n	n	n	n	n	n	n	n	n	n	n	n	n	n	n	n	n	n	n	y	n	n	n	n	n	n
n	n	n	n	n	n	n	n	n	n	n	n	n	n	n	n	n	n	n	n	n	n	n	n	n	n	n	n	n	n	n	n	n	n	n
n	n	n	n	n	n	n	n	n	n	n	n	n	y	n	n	n	n	n	n	n	n	n	n	n	n	n	n	n	n	n	n	n	n	n
n	n	n	n	n	n	n	n	n	n	n	n	n	n	n	n	n	n	n	n	n	n	n	n	n	n	n	n	n	n	n	n	n	n	n
n	n	n	n	n	n	n	n	n	n	n	n	n	n	n	n	n	n	n	n	n	n	n	n	n	n	n	n	n	n	n	n	n	n	n
n	n	n	n	n	n	n	n	n	n	n	n	n	n	n	n	n	n	n	n	n	n	n	n	n	n	n	n	n	n	n	n	n	n	n
n	n	n	n	n	n	n	n	n	n	n	n	n	n	n	n	n	n	n	n	n	n	n	n	n	n	n	n	n	n	n	n	n	n	n
n	n	n	n	n	n	n	n	n	n	n	n	n	n	n	n	n	n	n	n	n	n	n	n	n	n	n	n	n	y	n	n	n	n	n
n	n	n	n	n	n	n	n	n	n	n	y	n	n	n	n	n	n	n	n	n	n	n	n	n	y	n	n	n	n	n	n	n	n	n
y	n	y	n	n	n	n	n	n	n	y	y	n	n	n	n	n	n	n	n	n	n	n	n	n	n	y	n	n	n	n	n	n	n	n
n	y	n	n	n	n	y	n	n	n	n	n	n	y	n	n	n	n	n	n	n	n	y	n	n	n	n	n	n	n	n	n	n	n	n
n	y	n	n	n	n	n	n	n	n	n	y	n	n	n	n	n	n	n	n	n	y	n	n	n	n	y	n	n	y	n	n	n	n	y
n	y	n	n	n	n	n	n	n	n	n	y	n	n	n	n	n	n	n	n	n	y	n	n	n	n	y	n	n	y	n	n	n	n	y
n	y	n	n	n	n	n	n	n	y	n	y	n	n	n	n	n	n	n	n	n	n	n	n	n	n	n	n	n	n	n	n	n	y	n
n	n	n	n	y	n	n	n	n	n	n	y	n	n	n	n	n	n	n	n	n	n	y	n	n	n	n	n	n	n	n	n	n	n	n
n	n	n	n	n	n	n	n	n	n	n	y	n	y	n	n	n	n	y	n	y	n	n	n	n	n	n	n	n	n	y	n	n	n	y
n	n	n	n	n	n	n	n	n	y	n	y	n	n	n	n	n	n	n	n	n	n	y	n	n	n	n	n	n	n	n	n	n	n	n
n	n	n	n	n	n	y	n	n	n	n	n	n	n	n	n	n	n	n	n	n	y	y	n	n	n	n	n	y	y	n	n	n	n	y
n	n	y	n	n	n	n	n	n	n	n	y	n	n	n	n	n	n	n	n	n	n	y	n	n	n	n	n	n	y	n	n	n	n	n
n	n	n	y	n	n	n	n	n	y	n	n	n	n	n	n	n	n	n	n	n	n	n	n	n	n	n	n	n	n	n	n	n	n	y
n	n	n	n	n	n	n	n	n	n	n	y	n	n	n	n	n	n	n	n	n	n	n	n	n	n	n	y	n	y	n	n	n	n	y
n	n	n	n	n	n	n	n	n	y	n	n	n	n	n	n	n	n	n	n	n	n	n	n	n	n	n	n	n	n	n	n	n	n	n
n	n	n	n	n	n	n	n	n	y	y	n	n	n	n	n	n	n	n	n	n	y	n	n	n	n	n	n	n	y	n	n	n	n	y
n	n	n	n	n	n	n	n	n	n	n	n	n	n	n	n	n	n	n	n	n	n	n	n	n	n	n	n	n	y	n	n	n	n	y
n	n	n	n	n	n	n	n	n	n	n	n	n	y	n	n	n	n	n	n	n	n	n	n	n	n	n	n	n	n	n	n	n	n	y
n	n	n	n	n	n	n	n	n	n	n	y	n	n	n	n	n	n	n	n	n	n	y	y	n	n	n	n	n	n	n	n	n	n	n
n	n	n	n	n	n	n	n	n	n	n	n	n	n	n	n	n	n	n	n	n	n	n	n	n	n	n	n	n	n	n	n	n	n	n
n	n	n	n	n	n	n	n	n	n	n	n	n	y	n	n	n	n	n	n	n	y	y	n	n	n	n	n	n	n	n	n	n	n	y
n	n	n	n	n	n	n	n	n	y	y	n	n	y	n	n	n	n	n	n	n	n	n	n	n	y	n	n	n	n	n	n	n	n	n
n	n	n	n	n	n	n	n	n	y	n	n	n	n	n	n	n	n	n	n	n	n	n	n	n	n	n	n	n	n	n	n	n	n	n
n	n	n	n	n	n	n	n	n	n	n	y	n	n	n	n	n	n	n	n	n	n	n	y	n	n	n	n	n	y	n	n	n	n	n
n	n	n	y	y	n	n	n	n	n	n	y	n	n	n	n	n	n	y	n	n	n	n	n	n	n	n	n	n	n	n	n	n	n	y
n	n	n	n	n	n	n	n	n	y	n	n	n	n	n	n	n	n	n	n	n	n	n	n	n	n	n	n	n	y	n	n	n	n	n
n	n	n	n	n	n	n	n	n	y	n	n	n	n	n	n	n	n	y	n	n	n	n	n	n	n	n	n	y	y	n	n	n	n	y
n	n	n	n	n	n	n	n	n	y	n	n	n	y	n	n	n	n	n	n	n	n	n	n	n	n	n	n	n	n	n	n	n	n	n
n	n	n	n	n	n	n	n	y	n	n	n	n	n	n	n	n	n	n	n	n	n	y	y	n	n	n	n	n	n	n	n	n	n	y
n	n	n	n	y	n	n	n	n	y	n	y	n	y	n	n	n	n	n	n	n	n	n	n	n	n	n	n	n	n	n	n	n	n	n
n	n	n	y	n	n	n	n	n	n	n	y	n	n	n	n	n	n	n	n	n	n	n	n	y	n	n	n	n	n	n	n	n	n	n
n	n	n	n	n	n	n	n	n	y	n	n	n	y	n	n	n	n	n	n	n	n	n	n	n	n	n	n	n	n	n	n	n	n	n
n	n	n	n	y	n	n	n	n	y	n	y	n	n	n	n	n	n	n	y	n	n	y	n	n	n	n	n	n	n	n	n	n	n	n
n	n	n	n	n	n	n	n	n	y	n	n	n	n	n	n	n	n	n	n	n	n	n	n	n	n	n	n	n	n	n	n	n	n	n
n	n	n	n	y	n	n	n	n	n	y	y	n	n	n	y	n	n	y	n	n	n	n	n	n	n	n	n	n	n	n	n	n	n	y
n	n	n	n	n	n	n	n	n	y	n	y	n	n	n	n	n	n	y	n	n	n	n	n	n	n	n	n	n	y	n	n	n	n	y
n	n	n	n	n	n	n	n	n	n	n	n	n	y	n	n	n	n	n	n	n	n	n	n	n	n	n	n	n	n	n	n	n	y	n
y	n	n	n	n	n	n	n	n	y	n	y	n	y	n	n	n	n	n	n	n	n	n	n	n	n	n	n	n	n	n	n	n	n	y
n	y	n	n	n	n	y	n	n	y	n	n	y	n	y	n	n	n	y	n	n	n	n	n	n	n	n	n	n	n	y	n	n	n	y
n	n	n	n	n	n	n	n	n	n	n	n	n	y	n	n	n	n	n	n	n	n	y	n	n	n	n	n	n	n	n	n	n	n	n
n	n	n	n	n	n	n	n	n	n	n	n	n	n	n	n	n	n	n	n	n	n	n	n	n	n	n	n	n	n	n	n	n	n	n
n	n	n	n	n	y	n	n	n	n	n	n	n	n	n	n	n	n	n	n	n	y	y	n	n	n	n	n	n	n	n	n	n	n	n
n	n	n	n	n	n	n	n	n	n	n	n	n	n	n	n	n	n	n	n	n	n	n	n	n	n	n	n	n	y	n	n	n	n	n
n	y	y	n	n	n	n	n	n	n	n	n	n	y	n	n	n	n	n	n	n	y	n	n	n	n	n	n	n	n	n	n	n	n	y
y	n	n	n	n	n	n	n	n	n	n	n	n	n	n	n	n	n	n	n	n	n	y	n	n	n	n	n	n	n	n	n	n	n	y
n	n	n	y	n	n	n	n	n	n	n	y	n	y	n	n	n	n	n	n	n	n	y	n	n	n	n	n	n	y	n	n	n	n	n
n	n	n	y	n	n	n	n	n	n	n	y	n	n	n	n	n	n	n	n	n	n	n	n	y	n	y	n	n	n	n	n	n	n	n
n	n	n	n	n	n	n	n	n	y	n	y	n	n	n	n	n	n	n	n	n	n	n	n	n	n	n	n	n	n	n	n	n	n	n
n	n	n	n	n	n	n	n	n	n	n	n	n	n	n	n	n	n	n	n	n	n	n	n	n	n	n	n	n	y	n	n	n	n	y
n	n	n	n	n	n	n	n	n	y	n	y	n	n	n	n	n	n	n	n	n	n	y	n	n	n	n	y	n	n	n	n	n	n	n
n	n	n	n	n	n	n	n	n	n	n	n	n	n	n	n	n	n	y	n	n	n	n	n	n	n	n	n	n	y	n	n	n	n	y
n	n	n	n	y	n	y	n	n	y	y	n	n	y	n	n	n	n	n	n	n	n	y	n	n	n	n	n	n	n	n	n	n	n	n
n	n	n	n	n	n	n	n	n	y	y	y	n	n	n	n	n	n	n	n	n	y	n	n	n	n	n	n	n	y	n	n	n	n	y
n	y	n	n	n	n	n	n	n	n	n	n	n	y	n	n	n	n	n	n	n	n	n	n	n	n	n	n	n	n	n	n	n	n	n
n	n	n	n	n	n	n	n	n	n	n	n	n	n	n	n	n	n	n	n	n	n	y	y	n	n	n	n	n	y	n	n	n	n	y
n	y	n	n	n	n	n	n	n	n	n	n	n	n	n	n	n	n	n	n	n	n	n	n	n	n	n	n	n	n	n	n	n	n	n
n	n	n	n	n	n	n	n	n	n	y	n	n	n	n	n	n	n	n	n	n	n	y	n	n	n	n	n	n	n	n	n	n	n	n
n	n	y	n	n	n	n	n	n	n	n	y	n	y	n	n	n	n	y	y	n	n	y	y	n	n	n	n	n	n	n	n	n	n	n
y	n	n	n	n	n	n	n	n	n	y	n	n	n	n	n	n	n	n	n	n	n	y	n	n	n	n	n	n	n	n	n	n	n	y
n	y	n	n	n	n	y	n	n	n	n	y	n	n	y	n	n	n	n	n	n	n	y	n	n	n	n	y	n	n	n	n	n	n	n
n	n	n	n	n	n	n	n	n	y	n	n	n	n	n	n	n	n	n	n	n	n	n	n	n	n	n	y	y	y	n	n	n	n	y
n	n	y	y	n	n	n	n	n	n	n	n	n	n	n	n	n	n	n	n	n	n	n	n	n	y	n	n	n	y	n	n	n	n	n
n	n	n	n	n	n	n	n	n	y	n	n	n	n	n	n	n	n	n	n	y	y	y	y	n	n	n	y	n	n	n	n	n	n	y
n	n	n	n	n	n	y	n	n	n	y	y	n	n	n	n	n	n	n	n	n	n	y	n	n	n	n	n	n	n	n	n	n	n	n
n	n	n	y	y	n	n	n	n	y	n	y	n	n	n	n	n	n	y	n	n	n	n	y	n	n	n	n	n	n	n	n	n	n	n
n	n	y	y	y	n	n	n	n	n	n	y	n	n	n	n	n	n	n	n	n	n	n	n	n	n	n	n	n	n	n	n	n	n	y
y	n	n	n	n	n	n	y	n	y	y	y	n	y	n	n	n	y	n	n	n	y	n	n	n	n	n	y	n	n	y	n	y	n	y
y	n	n	n	n	n	n	y	n	y	y	y	n	y	n	n	n	y	n	n	n	y	n	n	n	n	n	y	n	n	y	n	y	n	y
n	n	n	n	n	n	n	n	n	y	n	n	n	n	n	n	n	n	n	n	y	y	y	y	n	n	n	y	n	n	n	n	n	n	y
y	n	n	n	n	n	n	n	n	n	n	n	n	n	n	y	y	n	n	n	n	n	n	n	n	n	n	y	n	y	y	n	n	n	y
n	n	y	n	y	n	n	n	n	n	n	y	n	n	n	n	n	n	n	n	n	n	y	y	n	n	n	n	n	y	n	n	n	n	n
n	n	n	n	n	n	y	n	n	y	y	n	n	n	n	n	n	n	n	n	n	n	n	n	n	n	n	n	y	n	n	n	n	n	n
n	n	y	n	y	n	n	n	n	n	n	y	n	n	n	n	n	n	n	n	n	n	y	y	n	n	n	n	n	y	n	n	n	n	n
n	n	n	n	n	n	n	n	n	n	y	y	n	y	n	n	n	n	n	n	n	y	n	n	n	n	n	n	n	n	n	n	n	n	y
n	y	n	y	y	n	n	n	n	n	n	n	n	n	n	n	n	n	n	n	n	n	n	n	n	n	n	n	n	n	n	n	n	n	n
n	n	n	n	y	n	n	n	n	y	y	n	n	n	n	n	n	n	y	n	n	n	y	n	n	n	n	n	n	n	n	n	n	n	n
n	n	n	n	n	n	n	n	n	n	n	n	n	n	n	n	n	n	n	n	n	n	n	n	n	n	n	n	y	n	n	n	n	n	n
n	y	n	n	n	n	n	n	n	n	n	n	n	y	n	n	n	n	n	n	n	y	y	n	n	n	n	n	n	n	n	n	n	n	n
y	n	n	n	y	n	y	n	n	n	n	n	n	n	n	n	n	n	n	n	n	y	y	n	n	n	n	n	n	n	n	n	n	n	n
n	n	n	n	n	n	n	n	n	n	y	n	n	n	n	n	n	n	n	n	n	y	y	n	n	n	n	n	n	n	n	n	n	n	n
n	n	n	n	n	n	n	n	n	n	n	y	n	n	n	n	n	n	n	n	n	n	n	y	n	n	n	n	n	y	n	n	n	n	y
n	n	n	n	n	n	y	n	y	n	n	y	n	n	n	n	n	n	n	n	n	n	y	n	n	n	n	n	n	n	n	n	n	n	n
n	n	y	y	n	n	n	n	n	n	n	y	n	n	n	n	n	n	y	n	n	n	n	n	n	n	n	n	n	n	n	n	n	n	n
n	n	n	n	y	y	n	n	n	y	n	n	n	y	n	n	n	n	n	n	n	n	y	n	n	n	n	n	n	n	n	n	n	n	n
n	n	y	n	n	n	n	n	n	y	n	y	n	y	n	n	n	n	n	n	n	n	n	y	n	n	n	n	n	n	n	n	n	n	n
n	n	n	n	y	n	n	n	n	n	n	y	n	n	n	n	n	n	n	n	n	n	y	n	n	n	n	n	n	y	n	n	n	n	n
n	y	n	y	n	n	n	n	n	y	n	y	n	n	n	n	n	n	n	y	n	n	n	y	n	y	n	n	y	y	n	y	n	n	y
n	n	n	y	n	n	n	n	n	n	n	y	n	y	n	n	n	n	n	n	n	n	y	y	n	n	n	n	n	n	n	n	n	n	y
n	n	n	n	n	n	n	n	y	n	n	y	n	y	n	n	n	n	n	y	n	n	y	y	n	n	n	n	n	n	n	n	n	n	y
n	y	n	n	n	n	y	n	n	n	n	n	n	y	n	n	n	n	n	n	y	n	y	n	n	n	n	n	y	n	n	n	n	n	n
n	n	n	n	n	n	n	n	n	n	n	n	n	n	n	n	n	n	n	n	n	n	n	n	n	n	n	y	n	y	n	n	n	n	y
n	n	n	n	n	n	n	n	n	n	n	n	y	n	n	n	n	n	n	n	n	n	n	n	n	n	n	n	n	n	n	n	n	n	y
n	n	n	n	y	n	n	n	n	n	n	n	n	y	n	n	n	n	n	n	n	n	n	n	n	n	n	n	n	y	n	n	n	n	y
n	n	n	n	n	n	n	n	n	n	n	n	n	n	n	n	n	n	n	n	n	y	n	n	n	n	n	n	n	y	n	n	n	n	y
n	n	n	y	n	n	n	n	n	n	n	n	n	y	n	n	n	n	n	n	n	n	y	y	n	n	n	n	n	y	n	n	n	n	y
n	n	n	n	n	n	n	n	n	y	y	n	n	n	n	n	n	n	n	n	n	n	n	n	n	n	n	n	n	n	n	n	n	n	n
n	n	n	n	y	n	n	n	n	n	n	n	n	n	n	n	n	n	n	n	n	n	y	n	n	n	n	n	n	n	n	n	n	n	n
n	n	y	n	y	n	n	n	n	n	n	n	n	y	n	n	n	n	y	n	n	n	n	n	n	n	n	n	n	n	n	n	n	n	n
n	n	n	n	y	n	n	n	n	y	n	n	n	n	n	n	n	n	n	y	n	y	n	n	n	n	n	n	n	n	n	n	n	n	n
n	n	y	n	n	n	n	n	n	n	y	n	y	n	n	n	n	n	y	n	n	y	n	y	n	y	n	n	n	n	y	n	n	n	y
n	y	n	n	n	n	y	n	n	n	n	y	n	n	n	n	n	n	n	n	n	y	y	y	y	n	n	n	n	n	n	n	n	n	y
n	n	n	n	n	n	n	n	n	n	n	n	n	n	n	n	n	n	n	n	n	n	y	y	n	n	y	n	n	y	n	n	n	n	n
y	n	n	n	n	n	n	n	n	n	n	n	n	n	n	n	n	n	n	n	n	n	n	n	n	n	n	n	n	n	n	n	n	n	n
n	n	n	n	n	n	n	n	n	n	n	y	n	n	n	n	y	n	n	n	n	n	n	y	n	n	n	n	n	n	y	n	n	n	n
n	n	n	n	n	n	n	n	n	n	n	y	n	y	y	n	n	n	n	n	n	n	n	n	n	n	n	y	n	y	n	n	n	n	y
n	n	n	n	n	n	y	n	n	n	n	n	n	n	n	n	n	n	n	n	n	n	y	n	n	n	n	y	n	y	n	n	n	n	n
n	y	n	y	n	n	n	n	n	n	n	n	n	n	n	n	n	n	n	n	n	n	n	n	n	n	n	y	y	y	n	n	n	n	y
n	n	n	n	n	n	n	n	n	y	n	y	n	n	n	n	n	n	y	y	y	y	n	y	n	y	n	n	y	y	n	n	n	n	y
n	n	n	n	n	n	y	n	n	n	y	y	n	n	n	n	n	n	n	n	n	y	n	n	y	n	n	n	n	n	n	n	n	n	n
n	n	y	y	n	n	n	n	n	y	n	y	n	n	n	n	n	n	n	n	n	n	n	n	n	n	n	n	n	n	n	n	n	n	n
n	n	n	n	n	n	n	n	n	n	n	y	n	n	n	n	n	n	n	n	n	n	y	n	n	y	n	n	n	y	n	n	n	n	y
n	n	n	n	n	n	n	n	n	n	n	n	n	n	n	n	n	n	n	n	n	n	n	y	n	y	n	n	n	n	n	n	n	n	n
n	n	n	y	n	n	n	n	n	n	n	n	n	n	n	n	n	n	y	n	n	n	n	n	n	n	n	n	n	n	n	n	n	n	y
n	n	y	n	n	n	n	n	n	n	n	y	n	n	n	n	n	n	n	n	n	n	y	n	n	n	n	y	y	y	n	n	n	n	n
n	n	n	n	n	n	y	n	n	n	n	y	n	y	n	n	n	n	y	n	n	n	y	n	n	n	y	y	n	n	n	n	n	n	y
n	n	n	y	y	n	n	n	n	n	n	y	n	y	n	n	n	n	n	n	n	n	n	n	n	n	n	n	n	n	n	n	n	n	n
n	n	n	n	n	n	n	n	n	y	y	n	n	n	n	n	n	n	y	y	y	n	n	y	n	n	n	n	y	n	n	n	n	n	y
n	n	n	y	n	n	n	n	n	n	n	y	n	y	n	n	n	n	n	n	n	n	y	n	n	n	n	n	n	n	n	n	n	n	n
n	n	n	n	n	n	n	n	n	n	y	y	n	n	n	n	n	n	y	n	n	y	n	n	n	n	n	n	n	n	n	n	n	n	n
n	n	n	n	n	n	n	n	n	n	n	n	n	n	n	n	n	n	n	n	n	n	n	n	n	n	n	n	n	n	n	n	n	n	n
y	n	n	n	n	n	n	n	n	n	n	n	n	y	n	n	n	n	n	n	n	n	y	y	n	n	n	n	n	n	n	n	n	n	n
n	n	n	n	n	n	n	n	n	y	n	y	n	n	n	n	n	n	n	y	n	n	y	n	n	n	y	n	n	n	n	n	n	n	n
n	n	n	n	y	n	y	n	n	n	n	y	n	y	n	n	n	n	n	n	n	n	n	n	n	n	n	n	n	n	n	n	n	n	n
n	n	n	n	y	n	n	n	n	n	n	n	y	y	n	n	n	n	y	y	n	n	n	n	n	n	n	n	n	y	n	n	n	n	n
n	n	n	y	y	n	y	n	n	y	y	n	n	n	n	n	n	n	n	y	y	n	n	n	n	n	n	n	n	n	n	n	n	n	n
n	n	n	n	n	n	n	n	n	n	n	n	n	y	n	n	n	n	n	n	n	n	n	n	n	n	n	n	n	y	n	n	n	n	y
n	y	n	n	n	n	n	n	n	n	n	n	n	y	n	n	n	n	n	n	n	n	y	n	n	n	n	n	n	y	n	n	n	n	n
n	n	n	n	n	n	n	n	n	y	n	y	n	n	n	n	n	n	n	y	n	n	n	n	n	n	n	n	n	n	n	n	n	n	n
y	n	n	y	n	n	n	n	n	n	y	n	n	y	n	n	n	n	n	n	n	n	y	y	n	n	n	n	n	n	n	n	n	n	n
n	n	n	n	y	n	n	n	n	n	n	y	n	y	n	n	n	n	n	n	n	n	n	n	y	n	n	n	n	n	y	n	n	n	n
n	n	n	n	n	n	n	n	n	n	n	y	n	n	n	n	n	n	n	n	n	n	n	y	n	y	n	n	n	y	n	n	n	n	n
n	n	n	n	n	n	n	n	n	y	y	n	n	n	n	n	n	n	y	y	y	n	n	n	n	n	n	n	n	n	n	n	n	n	n
n	n	n	n	y	n	y	n	n	y	y	n	n	n	n	n	n	n	n	y	y	n	n	n	n	n	n	y	n	n	n	n	n	n	n
n	n	n	n	n	y	n	n	n	n	y	y	n	y	n	n	n	n	n	n	n	n	y	n	n	n	n	n	n	n	n	n	n	n	n
n	n	n	n	y	n	n	n	n	n	n	y	n	y	n	n	n	n	n	y	n	n	y	y	n	n	n	n	n	y	n	n	n	n	n
n	n	n	n	y	n	n	n	n	y	y	n	n	n	n	n	n	n	n	y	y	y	n	n	n	n	n	n	n	n	n	n	n	n	n
n	n	n	n	n	n	n	n	n	n	n	n	n	n	n	n	n	n	n	n	n	y	y	n	n	n	n	n	n	n	n	n	n	n	n
n	n	n	n	y	n	n	n	n	y	n	y	n	y	n	n	n	n	y	y	n	n	n	n	n	n	n	n	n	n	n	n	n	n	n
n	n	n	n	n	n	n	n	n	n	n	n	y	y	n	n	n	n	n	y	n	n	n	y	n	y	n	n	n	n	n	n	n	n	n
n	n	n	n	y	n	n	n	n	y	n	y	n	y	n	n	n	n	n	n	n	n	y	n	n	n	n	n	n	n	n	n	n	n	n
n	n	n	y	n	n	n	n	n	n	n	y	n	y	n	n	n	n	n	n	n	n	n	n	n	n	n	n	n	n	n	n	n	n	n
n	n	n	n	n	n	n	n	n	y	n	y	n	n	n	n	n	n	n	y	n	n	y	y	n	n	n	n	n	n	n	n	n	n	n
y	n	y	n	n	n	n	n	n	n	n	n	n	y	n	n	n	n	n	n	n	n	y	n	n	n	n	y	n	y	n	n	n	n	n
n	y	n	n	n	n	n	n	n	y	n	y	n	y	n	n	n	n	n	n	n	n	n	n	n	y	n	y	n	y	n	n	n	n	n
n	n	n	n	n	n	n	n	n	n	n	y	n	y	n	n	n	n	n	n	n	n	n	n	n	n	y	n	n	n	n	n	n	n	n
n	y	n	n	y	n	y	n	n	y	y	n	n	n	n	n	n	n	n	y	y	n	n	n	n	n	n	n	n	n	n	n	n	n	n
n	n	n	n	n	n	n	n	n	n	n	y	n	y	n	n	n	n	n	n	n	n	y	n	n	n	n	n	n	n	n	n	n	n	n
n	n	n	n	y	n	y	n	n	y	n	n	n	n	n	n	n	n	n	n	n	n	y	n	n	n	n	n	n	n	y	n	n	n	n
n	n	n	n	n	n	n	n	n	n	n	y	n	y	n	n	n	n	n	n	n	n	n	n	n	n	y	n	n	n	n	n	n	n	n
n	y	n	n	n	n	n	n	n	n	n	n	n	n	n	n	n	n	n	n	n	y	y	y	n	n	n	n	n	n	n	n	n	n	n
n	n	n	n	n	n	n	n	n	y	n	y	n	y	n	n	n	n	n	n	n	n	y	y	n	y	y	n	n	n	n	n	n	n	n
n	n	n	y	n	n	n	n	n	n	y	y	n	y	n	n	n	n	n	n	n	y	n	n	n	n	n	n	n	n	n	n	n	n	n
n	n	n	n	n	n	n	n	n	y	n	y	n	n	n	n	n	n	y	y	n	n	n	n	n	n	n	n	n	n	n	n	n	n	n
n	n	n	n	n	n	y	n	n	y	n	y	n	n	n	n	n	n	y	n	n	y	n	n	n	n	n	n	n	n	n	n	n	n	n
n	n	n	y	n	y	n	n	n	n	n	n	n	n	n	n	n	n	n	n	n	n	y	n	n	n	n	n	y	y	n	n	n	n	n
n	n	n	n	n	n	n	n	n	n	y	y	n	y	n	n	n	n	n	n	n	n	n	y	n	n	y	n	n	n	n	n	n	n	n
n	n	n	n	n	n	n	n	n	n	y	y	n	y	n	n	n	n	n	n	n	n	n	n	n	n	y	n	n	n	n	n	n	n	n
n	n	n	n	n	n	n	n	n	n	n	n	y	y	n	n	n	n	n	y	n	n	n	n	n	y	n	n	y	n	n	n	n	n	n
n	n	n	n	n	n	n	y	n	n	n	n	n	y	n	n	n	n	n	n	n	n	n	n	n	n	n	n	n	n	n	n	n	n	n
n	y	n	y	n	n	n	n	n	n	y	y	n	y	n	n	n	n	y	n	n	n	n	n	n	n	n	n	n	n	n	n	n	n	y
n	n	n	n	n	n	n	n	n	n	n	y	n	n	n	n	n	n	n	n	n	n	n	n	y	n	n	n	n	y	n	n	n	n	n
n	n	n	n	n	n	n	n	n	n	n	y	n	n	n	n	n	n	n	n	n	y	n	n	n	n	n	n	n	n	n	n	n	n	n
y	n	y	n	n	n	n	n	n	y	y	n	n	y	n	n	n	n	n	n	n	n	y	y	n	n	n	n	n	n	n	n	n	n	n
n	n	n	n	n	n	n	n	n	n	n	n	n	y	y	n	n	n	n	n	n	n	y	n	n	n	y	y	n	n	n	n	n	n	n
n	n	n	y	n	n	n	n	n	n	n	y	n	y	n	n	n	n	n	n	y	n	y	n	n	n	n	n	y	y	n	n	n	n	n
n	n	y	n	n	n	n	n	n	n	y	y	n	y	n	n	n	n	n	n	y	y	n	n	n	y	n	n	y	n	n	n	n	n	n
n	n	n	n	n	n	y	n	n	n	n	n	y	n	n	n	n	n	n	n	n	n	y	n	n	y	n	n	n	y	n	n	n	n	n
n	n	n	n	n	n	n	n	n	n	n	y	n	y	n	n	n	n	n	n	n	n	y	n	n	n	n	n	n	n	n	n	n	n	n
n	n	n	n	n	y	n	n	n	n	n	n	n	n	n	n	n	n	n	n	n	n	y	n	n	n	n	n	n	n	n	n	n	n	n
n	n	n	n	n	n	n	n	n	y	n	y	n	n	n	n	n	n	y	n	n	n	n	n	n	n	y	n	y	y	n	n	n	n	n
n	n	y	n	n	n	y	n	n	n	n	y	n	n	n	n	n	n	y	n	n	n	n	n	n	n	n	n	n	n	n	n	n	n	n
n	n	y	n	n	n	n	n	n	n	n	y	n	y	n	n	n	n	n	y	n	y	y	y	n	n	n	n	n	n	n	n	n	n	n
n	n	n	n	n	n	n	n	n	n	n	n	n	n	n	n	n	n	n	n	n	n	y	n	n	n	y	n	y	n	y	n	n	n	n
n	n	n	n	n	n	y	n	n	n	n	n	n	y	n	n	n	n	n	n	n	n	y	y	n	n	n	n	n	y	n	n	n	n	y
n	n	n	n	n	n	n	n	n	y	n	n	n	n	n	n	n	n	n	n	y	n	n	n	n	n	n	n	y	y	n	n	n	n	y
n	n	n	n	n	n	n	n	n	y	n	n	n	n	n	n	n	n	y	n	n	y	n	n	n	n	n	n	y	y	y	n	n	n	y
n	n	n	n	y	n	n	y	n	y	y	n	n	n	n	n	n	n	n	n	n	n	n	n	n	n	n	n	n	n	n	n	n	n	n
y	n	n	n	n	n	n	n	n	y	n	n	n	y	n	n	y	n	n	n	n	y	n	y	n	y	n	y	n	n	y	n	n	n	y
n	n	n	n	n	n	n	n	n	n	n	n	n	n	n	n	n	n	n	n	n	n	y	n	n	n	n	n	n	n	n	n	n	n	n
n	n	n	n	n	n	n	n	n	n	n	n	n	n	n	n	n	n	n	n	n	n	n	n	n	n	n	n	n	n	n	n	n	n	n
n	n	n	n	n	n	n	n	n	n	n	n	n	n	n	n	n	n	n	n	n	n	n	n	n	n	n	n	n	n	n	n	n	n	n
n	n	n	n	n	n	y	n	n	n	n	n	n	n	n	n	n	n	y	n	n	n	n	n	n	n	n	n	n	n	n	n	n	n	n
n	n	n	n	n	n	y	n	n	n	n	n	n	n	n	n	n	n	y	n	n	y	n	n	n	n	n	n	n	n	n	n	n	n	n
n	n	n	n	n	n	y	n	n	n	n	n	n	n	n	n	n	n	y	n	n	n	n	n	n	n	n	n	n	n	n	n	n	n	n
n	n	n	n	n	n	y	n	n	n	n	n	n	n	n	n	n	n	n	n	n	y	n	n	n	n	n	n	n	n	n	n	n	n	n
n	n	n	n	n	n	y	n	n	n	n	n	n	n	n	n	n	n	n	n	n	n	n	n	n	n	n	n	n	n	n	n	n	n	n
n	n	n	n	n	n	y	n	n	n	n	n	n	n	n	n	n	n	n	n	n	n	n	n	n	n	n	n	n	n	n	n	n	n	n
n	n	n	n	n	n	y	n	n	n	n	n	n	n	n	n	n	n	n	n	n	n	n	n	n	n	n	n	n	n	n	n	n	n	n
n	n	n	n	n	n	y	n	n	n	n	n	n	n	n	n	n	n	y	n	n	n	n	n	n	n	n	n	n	n	n	n	n	n	n
n	n	n	y	n	n	y	n	n	n	n	n	n	n	n	n	n	n	y	n	n	n	n	n	n	n	n	n	n	n	n	n	n	n	n
n	n	n	n	n	n	y	n	n	n	n	n	n	n	n	n	n	n	y	n	n	n	n	n	n	n	n	n	n	n	n	n	n	n	n
n	n	n	n	n	n	y	n	n	n	y	n	n	n	n	n	y	n	y	n	n	n	n	n	n	n	n	y	n	n	y	n	n	n	n
n	n	n	n	n	n	y	n	n	n	n	n	n	n	n	n	y	n	y	n	n	n	n	n	n	n	n	n	n	n	n	n	n	n	n
n	n	n	n	n	n	y	n	n	n	y	n	n	n	n	n	y	n	y	n	n	n	n	n	n	n	n	y	n	n	y	n	n	n	n
n	n	n	n	n	n	y	n	n	n	n	n	n	n	n	n	n	n	y	n	n	n	n	n	n	n	n	y	n	n	y	n	n	n	n
n	n	n	n	n	n	y	n	n	n	n	n	n	n	n	n	y	n	y	n	n	n	n	n	n	n	n	n	n	n	n	n	n	n	n
n	n	n	n	n	n	y	y	n	n	y	n	n	n	n	n	y	n	y	n	n	n	n	n	n	n	n	n	n	n	n	y	n	n	n
n	n	n	n	n	n	y	n	n	n	n	n	n	n	n	n	n	n	y	n	n	y	n	n	n	n	n	y	n	n	y	n	n	n	n
n	n	n	n	n	n	y	n	n	n	n	n	n	n	n	n	n	n	n	n	n	y	n	n	n	n	n	y	n	n	y	n	n	n	n
n	n	n	n	n	n	y	n	n	n	n	n	n	n	n	n	y	n	y	n	n	n	n	n	n	n	n	n	n	n	n	n	n	n	n
n	n	n	n	n	n	y	n	n	n	y	n	n	n	n	n	y	n	y	n	n	n	n	n	n	n	n	y	n	n	y	n	n	n	n
n	n	n	n	n	n	n	n	y	n	n	y	n	n	n	n	n	n	n	n	n	n	y	y	n	n	n	n	n	n	n	n	n	n	n
n	n	n	n	n	n	n	n	y	n	n	y	n	n	n	n	n	n	n	n	n	n	y	y	n	n	n	n	n	n	n	n	n	n	n
n	n	n	n	n	n	n	n	n	n	y	y	n	n	n	n	n	n	n	n	n	n	n	n	n	n	n	n	n	n	n	n	n	n	n
n	n	n	n	n	n	y	n	n	y	n	y	n	n	n	n	n	n	n	n	n	n	n	y	n	n	n	n	n	n	n	n	n	n	y
n	n	n	n	n	n	y	n	n	y	n	y	n	n	n	n	n	n	n	n	n	n	n	y	n	n	n	n	n	n	n	n	n	n	y
n	n	n	n	n	n	n	n	n	n	n	n	n	n	n	n	n	n	n	n	n	n	n	n	n	n	n	n	n	n	n	n	n	n	n
n	n	n	n	n	n	n	n	n	n	n	n	n	n	n	n	n	n	n	n	n	n	n	n	n	n	n	n	n	n	n	n	n	n	n
n	y	n	n	y	n	y	n	n	n	n	n	n	n	n	n	n	n	n	n	n	n	y	n	n	y	n	n	n	n	n	n	n	n	n
n	y	n	n	y	n	y	n	n	n	n	n	n	n	n	n	n	n	n	n	n	n	y	n	n	y	n	n	n	n	n	n	n	n	n
n	n	n	n	n	n	n	n	n	n	n	y	n	n	n	n	n	n	n	n	n	n	n	n	n	n	n	n	n	y	n	n	n	n	n
n	n	n	n	n	n	n	n	n	n	n	n	n	n	n	n	n	n	y	n	n	n	y	n	n	n	n	n	n	n	n	n	n	n	n
n	n	n	n	n	n	n	n	n	n	n	n	n	n	n	n	n	n	y	n	n	n	y	n	n	n	n	n	n	n	n	n	n	n	n
n	n	n	n	n	n	n	n	n	n	n	n	n	n	n	n	n	n	n	n	n	n	n	n	n	y	n	n	n	y	n	n	n	n	n
n	n	n	n	n	n	n	n	n	n	n	n	n	n	n	n	n	n	n	n	n	n	n	n	n	y	n	n	n	y	n	n	n	n	n
n	n	n	n	n	n	n	n	n	n	n	n	n	n	n	n	n	n	n	n	n	n	n	n	n	n	y	n	n	y	n	n	n	n	y
n	n	n	n	n	n	n	n	n	n	n	n	n	n	n	n	n	n	n	n	n	n	n	n	n	n	y	n	n	y	n	n	n	n	y
n	n	n	n	n	n	n	n	n	n	y	y	n	n	n	n	n	n	n	n	n	n	n	n	n	n	n	n	n	n	n	n	n	n	n
n	n	n	n	n	n	n	n	n	n	n	y	n	n	n	n	n	n	n	n	n	n	n	n	n	n	n	n	n	y	n	n	n	n	n
n	y	n	n	n	n	y	n	n	n	n	n	n	n	n	n	n	n	n	n	n	n	n	n	n	n	n	n	n	y	n	n	n	n	n
n	n	n	n	n	n	n	n	n	n	n	y	n	n	n	n	n	n	n	n	n	y	n	n	n	n	n	n	y	n	n	n	n	y	n
n	n	n	n	y	n	y	y	n	y	y	n	n	n	n	n	n	n	n	n	n	n	y	n	n	n	n	n	n	n	n	n	n	n	n
n	n	n	n	n	n	n	n	n	n	n	n	n	n	n	n	n	n	n	n	n	n	y	y	n	n	n	n	n	n	n	n	n	n	n
n	n	n	n	n	n	n	n	n	n	n	n	n	y	n	n	n	n	n	y	n	y	y	n	n	n	n	n	n	y	n	n	n	n	y
n	n	n	n	n	n	n	n	n	y	n	y	n	n	n	n	n	n	y	n	n	n	y	n	n	n	y	n	n	n	n	n	n	n	n
n	y	n	n	n	n	n	n	n	n	n	y	n	n	n	n	n	n	n	n	n	n	y	y	n	n	n	n	n	y	n	n	n	n	n
n	n	n	n	n	n	n	n	n	n	n	y	n	n	n	n	n	n	n	n	n	n	n	n	n	n	n	n	n	y	n	n	n	n	y
n	y	n	n	n	n	y	n	n	y	n	y	n	n	n	n	n	n	n	n	n	n	n	n	n	n	n	y	n	y	n	n	n	n	y
n	n	n	n	n	n	n	n	n	n	y	y	n	n	n	n	n	n	n	n	n	n	y	n	n	n	n	n	n	n	n	n
n	y	y	n	n	n	n	n	n	n	n	n	n	n	n	n	n	n	n	n	n	n	n	n	n	n	n	n	n	n	n	n	n	n	n
n	n	n	n	n	n	n	n	n	n	y	n	n	n	n	n	n	n	n	n	n	y	n	y	n	n	n	n	n	n	n	n	n	n	n
n	n	n	n	n	n	n	n	n	y	y	n	n	n	n	n	n	n	y	n	n	y	n	n	n	n	n	y	n	y	n	n	n	n	n
n	n	n	n	n	n	n	n	n	y	y	n	n	n	n	n	n	n	y	n	n	y	n	n	n	n	n	y	n	y	n	n	n	n	n
n	n	n	n	n	n	n	n	n	y	y	n	n	n	n	n	n	n	y	n	n	y	n	n	n	n	n	n	n	y	n	n	n	n	n
n	n	n	n	n	n	n	n	n	y	y	n	n	n	n	n	n	n	y	n	n	y	n	n	n	n	n	y	n	y	n	n	n	n	n
n	n	n	n	n	n	n	n	n	y	y	n	n	n	n	n	n	n	y	n	n	y	n	n	n	n	n	y	n	y	n	n	n	n	n
n	n	n	n	n	n	n	n	n	n	n	y	n	y	n	n	n	n	n	n	n	n	y	n	n	n	n	n	n	n	n	n	n	n	n
n	n	n	n	n	n	n	n	n	n	n	y	n	y	n	n	n	n	n	n	n	n	y	n	n	n	n	n	n	n	n	n	n	n	n
n	n	n	n	n	n	n	n	n	n	n	y	n	y	n	n	n	n	n	n	n	n	y	n	n	n	n	n	n	n	n	n	n	n	n
n	n	n	n	n	n	n	n	n	n	n	y	n	y	n	n	n	n	n	n	n	n	y	n	n	n	n	n	n	n	n	n	n	n	n
n	n	n	n	n	n	n	n	y	n	n	n	n	n	n	n	n	n	n	n	n	n	y	y	n	n	n	n	n	n	n	n	n	n	n
n	n	n	n	n	n	n	n	n	n	n	y	n	n	n	n	n	n	n	n	n	n	n	n	n	n	n	n	n	y	n	n	n	n	y
n	n	n	n	n	n	n	n	n	n	n	y	n	n	n	n	n	n	n	n	n	n	n	n	n	n	n	n	n	y	n	n	n	n	y
n	n	n	n	n	n	n	n	n	n	n	y	n	n	n	n	n	n	n	n	n	n	n	n	n	n	n	n	n	y	n	n	n	n	y
n	n	n	n	n	n	n	n	n	n	n	n	n	n	n	n	n	n	n	n	n	y	n	n	n	n	n	n	n	n	n	n	n	n	y
n	n	n	n	n	n	n	n	n	n	n	n	n	n	n	n	n	n	n	n	n	y	n	n	n	n	n	n	n	n	n	n	n	n	y
n	n	n	n	n	n	n	n	n	n	n	n	n	n	n	n	n	n	n	n	n	y	n	y	n	n	n	n	n	n	n	n	n	n	y
n	n	y	n	n	n	n	n	n	n	n	n	n	n	n	n	n	n	n	n	n	n	n	n	n	n	n	n	n	n	n	n	n	n	n
n	n	y	n	n	n	n	n	n	n	n	n	n	n	n	n	n	n	n	n	n	n	n	n	n	n	n	n	n	n	n	n	n	n	n
n	n	y	n	n	n	n	n	n	n	n	n	n	n	n	n	n	n	n	n	n	n	n	n	n	n	n	n	n	n	n	n	y	n	n
n	n	n	n	n	n	n	n	n	y	n	n	y	n	n	n	n	n	n	n	n	n	n	n	n	n	n	y	n	y	n	n	n	n	y
n	n	n	n	n	n	n	n	n	y	n	y	n	n	n	n	n	n	n	n	n	n	n	n	n	n	n	y	n	y	n	n	n	n	y
n	n	n	n	n	n	n	n	n	y	n	n	n	n	n	n	n	n	n	n	n	n	n	n	n	n	n	n	n	y	n	n	n	n	y
n	n	n	n	n	n	n	n	n	y	n	y	n	n	n	n	n	n	n	n	n	n	n	n	n	n	n	n	n	y	n	n	n	n	y
n	y	n	n	n	n	n	n	n	n	n	n	n	n	n	n	n	n	y	n	n	n	n	y	n	n	n	n	n	n	n	n	n	n	n
n	y	y	n	n	n	n	n	n	n	n	n	n	n	n	n	n	n	y	n	n	n	n	y	n	n	n	n	n	n	n	n	n	n	y
y	y	y	n	n	n	n	y	n	n	y	n	n	n	n	n	n	n	y	n	n	y	n	y	n	n	n	n	n	n	n	n	y	n	y
n	y	n	n	n	n	n	n	n	n	n	n	n	n	n	n	n	n	y	n	n	n	n	y	n	n	n	n	n	n	n	n	n	n	n
y	n	n	n	n	n	n	n	n	y	n	y	n	n	n	n	n	n	y	n	n	y	n	n	n	n	n	y	n	y	n	n	n	n	y
y	n	n	n	n	n	n	n	n	y	n	y	n	n	n	n	n	n	y	n	n	n	n	n	n	n	n	y	n	y	n	n	n	n	y
y	n	n	y	n	n	n	n	n	y	n	y	n	n	n	n	n	n	y	n	y	y	n	n	n	n	n	y	n	y	n	n	n	n	y
y	n	n	n	n	n	n	n	n	y	n	y	n	n	n	n	n	n	y	n	n	y	n	n	n	n	n	y	n	y	n	n	n	n	y
y	n	n	y	n	n	n	n	n	y	y	y	n	n	n	y	n	n	y	n	y	y	n	n	n	n	n	y	n	y	n	n	n	n	y
n	n	n	n	n	n	n	n	n	n	n	n	n	y	n	n	n	n	n	n	n	n	y	n	n	n	y	n	n	y	n	n	n	n	n
n	n	n	n	n	n	y	n	n	n	n	n	n	y	n	n	n	n	n	n	n	n	y	n	n	y	n	n	n	n	n	n	n	n	n
n	n	n	n	n	n	y	n	n	n	n	n	n	y	n	n	n	n	n	n	n	n	y	n	n	y	n	n	n	n	n	n	n	n	n
n	n	n	n	n	y	n	n	n	n	n	n	n	y	n	n	n	n	y	n	n	n	y	n	n	n	y	n	n	y	n	n	n	n	n
n	n	n	n	n	n	n	n	n	n	n	n	n	n	n	n	n	n	n	n	n	n	n	n	n	n	n	n	n	n	n	n	n	n	n
n	n	n	n	n	n	n	n	n	n	n	n	y	n	n	n	n	n	n	n	n	n	n	n	n	n	n	n	n	n	n	n	n	n	n
n	y	y	n	n	y	n	n	n	y	n	y	n	n	n	n	n	n	y	n	n	y	y	y	n	n	n	n	n	y	y	n	n	n	n
n	y	y	n	n	y	n	n	n	y	n	y	n	n	n	n	n	n	y	n	n	y	y	y	n	n	n	n	n	y	y	n	n	n	n
n	n	n	n	n	n	n	n	n	n	n	y	n	n	n	n	n	n	n	n	n	n	y	n	n	n	n	n	n	y	n	n	n	n	y
n	n	y	n	n	n	n	n	n	n	n	n	n	n	n	n	n	n	n	n	n	n	n	n	n	n	n	n	n	n	n	n	n	n	n
n	n	y	n	n	n	n	n	n	n	n	n	n	n	n	n	n	n	n	n	n	n	n	n	n	n	n	n	y	n	n	n	n	n	n
n	n	y	n	n	n	n	n	n	n	n	n	n	n	n	n	n	n	n	n	n	n	n	n	n	n	n	y	y	y	n	n	n	n	n
n	n	n	n	y	n	n	n	n	n	n	n	n	n	n	n	n	n	y	n	n	n	n	n	n	n	n	n	n	y	n	n	n	n	y
n	n	n	n	n	n	n	n	n	n	n	y	n	n	n	n	n	n	n	n	n	n	y	y	n	n	n	n	y	y	n	n	n	n	n
n	y	n	n	n	n	n	n	n	n	n	n	n	n	n	n	n	n	n	n	n	n	n	n	n	n	n	n	n	n	n	n	n	n	n
n	n	y	n	n	y	n	n	n	n	n	y	n	n	n	n	n	n	n	n	n	n	y	n	n	n	n	n	n	y	n	n	n	n	n
n	n	y	n	n	y	n	n	n	n	n	y	n	n	n	n	n	n	n	n	n	n	y	n	n	n	n	n	n	y	n	n	n	n	n
n	n	y	n	n	y	n	n	n	n	n	y	n	n	n	n	n	n	n	n	n	n	y	n	n	n	n	n	n	y	n	n	n	n	n
n	n	y	n	n	y	n	n	n	n	n	y	n	n	n	n	n	n	n	n	n	y	y	n	n	n	n	n	n	y	n	n	n	n	n
n	n	n	n	n	y	n	n	n	n	n	y	n	n	n	n	n	n	n	n	n	y	y	y	n	n	n	n	n	n	n	n	n	n	n
n	n	n	n	n	n	n	n	n	n	n	y	n	n	n	n	n	n	n	n	n	n	n	n	n	n	n	n	n	n	n	n	n	n	n
y	n	n	n	n	n	n	n	n	y	n	y	n	y	n	n	n	n	n	n	n	n	n	n	n	n	n	n	n	n	n	n	n	n	y
n	n	n	n	n	y	n	n	n	y	n	y	n	n	n	n	n	n	y	n	n	n	y	n	n	n	y	n	n	y	n	n	n	n	n
n	n	n	n	n	y	n	n	n	y	n	y	n	n	n	n	n	n	y	n	n	n	y	n	n	n	y	n	n	y	n	n	n	n	n
n	n	n	n	n	y	n	n	n	y	n	y	n	n	n	n	n	n	y	n	n	n	y	y	n	n	y	n	n	y	n	n	n	n	n
n	n	n	n	n	n	n	n	n	n	n	n	n	n	n	n	n	n	n	n	n	n	n	n	n	n	n	n	n	y	n	n	n	n	y
n	n	n	n	n	n	n	n	n	n	n	n	n	n	n	n	n	n	n	n	n	n	n	n	n	n	n	n	n	n	n	n	n	n	n
n	n	n	n	n	n	n	n	n	n	n	n	n	n	n	n	n	n	n	n	n	n	n	n	n	n	n	n	n	y	n	n	n	n	y
n	n	n	n	n	n	n	n	n	n	n	n	n	n	n	n	y	n	n	n	n	n	n	n	n	n	n	n	n	y	n	n	n	n	y
n	n	n	n	n	n	n	n	n	y	n	y	n	n	n	n	n	n	n	n	n	y	y	n	n	n	n	y	n	y	n	n	n	n	n
n	n	n	n	n	n	n	n	n	y	n	y	n	n	n	n	n	n	n	y	n	y	y	n	n	n	n	n	n	n	n	n	n	n	n
n	n	n	n	n	n	n	y	n	y	y	y	n	n	n	n	n	n	n	n	n	y	y	n	n	n	n	y	n	y	n	n	n	n	n
n	n	n	n	n	n	n	n	y	n	n	n	n	n	n	n	y	n	n	n	n	n	y	y	n	n	n	n	n	n	n	n	n	n	n
n	y	n	n	n	n	n	n	y	n	n	y	n	n	n	n	n	n	n	n	n	n	y	y	n	n	n	n	n	n	n	n	n	n	n
y	n	y	n	n	n	n	n	n	y	n	n	n	n	n	n	n	n	n	n	n	n	n	y	n	n	n	n	n	n	n	n	n	n	n
n	y	y	n	n	n	n	n	n	y	y	n	n	n	n	n	n	n	n	n	n	n	n	n	n	n	n	n	n	n	n	n	n	n	n
n	n	n	n	n	n	n	n	n	n	n	n	n	n	n	n	n	n	n	n	n	n	n	y	n	y	n	n	n	n	n	n	n	y	n
n	n	n	n	n	n	n	n	n	n	n	y	n	n	n	n	n	n	n	n	n	n	n	n	n	n	n	y	n	y	n	n	n	n	y
n	n	n	n	n	n	n	n	n	n	n	n	n	y	n	n	n	n	n	n	n	n	y	n	n	n	n	n	y	y	n	n	n	n	n
n	n	n	n	n	n	n	n	n	n	n	y	n	n	n	n	n	n	n	y	n	n	n	y	n	n	n	n	n	y	n	n	n	n	y
n	n	n	n	n	n	n	n	n	n	n	n	n	n	y	n	n	n	n	n	n	y	y	n	n	n	n	n	n	n	n	n	n	n	n
n	n	n	n	n	n	n	n	n	n	n	n	n	n	n	n	n	n	n	n	n	y	y	n	n	n	n	n	n	n	n	n	n	n	n
n	n	n	n	n	n	n	n	n	n	n	n	n	n	n	n	n	n	n	n	n	y	y	n	n	n	n	n	n	n	n	n	n	n	n
n	n	n	n	y	n	n	n	n	n	n	n	n	n	n	n	n	n	n	n	n	n	n	n	n	n	n	n	n	n	n	n	n	n	n
n	n	n	y	y	n	n	n	n	n	n	n	n	n	n	n	n	n	n	n	n	n	n	n	n	n	n	n	n	n	n	n	n	n	n
n	n	n	y	y	n	n	n	n	n	n	n	n	n	n	n	n	n	n	n	n	n	n	n	n	n	n	n	n	n	n	n	y	n	n
n	n	y	n	y	n	n	y	n	y	y	n	n	y	n	n	n	n	n	n	n	n	n	n	n	n	n	y	n	n	n	n	y	n	n
n	y	n	n	n	n	n	n	n	n	y	y	n	y	n	n	n	n	n	n	n	y	n	n	n	n	n	n	n	n	n	n	n	n	n
n	y	n	n	n	n	n	n	n	n	y	y	n	y	n	n	n	n	n	n	n	y	n	n	n	n	n	n	n	n	n	n	n	n	n
n	n	n	y	n	n	y	n	n	n	n	y	n	y	n	n	n	n	n	n	n	n	n	n	n	n	n	y	n	y	n	n	n	n	n
n	n	n	y	n	n	y	n	n	n	n	y	n	y	n	n	n	n	n	n	n	n	n	n	n	n	n	y	n	y	n	n	n	n	n
n	n	n	y	n	n	y	n	n	n	n	y	n	y	n	n	n	n	n	n	n	n	n	n	n	n	n	y	n	y	n	n	y	n	n
n	n	n	y	n	n	y	n	n	n	n	y	n	y	n	n	n	n	n	n	n	n	n	n	n	n	n	y	n	y	n	n	y	n	n
n	n	n	y	n	n	y	n	n	n	n	y	n	y	n	n	n	n	n	n	n	n	n	n	n	n	n	y	n	y	n	n	n	n	n
n	n	n	n	n	n	n	n	n	n	n	n	n	n	n	n	n	n	n	n	n	n	y	n	n	n	y	n	n	n	n	n	n	n	n
n	n	n	n	n	n	n	n	n	n	n	n	n	n	n	n	n	n	n	n	n	y	y	n	n	n	n	n	n	n	n	n	n	n	n
n	n	n	n	n	n	n	n	n	n	n	y	n	y	n	n	n	n	n	n	n	y	n	n	n	n	n	y	y	n	n	n	n	n	n
n	n	n	n	n	n	n	n	n	n	n	y	n	y	n	n	n	n	n	n	n	y	n	n	n	n	n	y	y	y	n	n	n	n	n
n	n	n	n	n	n	n	n	n	n	n	y	n	y	n	n	n	n	n	n	n	y	n	n	n	n	n	y	y	n	n	n	n	n	n
n	n	n	n	n	n	n	n	n	n	n	y	n	y	n	n	n	n	n	n	n	y	n	n	n	n	n	y	y	n	n	n	n	n	n
n	n	n	n	n	n	n	n	n	n	n	n	n	n	n	n	n	n	n	n	n	n	y	y	n	n	n	n	n	n	n	n	n	n	n
n	n	n	n	n	n	n	n	n	n	n	n	n	n	n	n	n	n	n	n	n	n	y	y	n	n	n	n	n	n	n	n	n	n	n
n	n	n	n	n	n	n	n	n	y	n	y	n	y	n	n	n	n	n	n	n	n	n	n	n	n	n	n	n	n	n	n	n	n	y
n	n	n	n	n	n	y	n	n	n	n	n	n	n	n	n	n	n	n	n	n	n	n	n	n	n	n	n	n	n	n	n	n	n	n
n	n	n	n	n	n	y	n	n	n	n	n	n	n	n	n	n	n	n	n	n	n	n	n	n	n	n	n	n	n	n	n	n	n	n
n	n	n	n	n	n	y	n	n	n	n	n	n	n	n	n	n	n	n	n	n	n	n	n	n	n	n	n	n	n	n	n	n	n	n
n	n	n	n	n	n	y	n	n	n	n	n	n	n	n	n	n	n	n	n	n	n	n	n	n	n	n	n	n	n	n	n	n	n	n
n	n	n	y	n	n	n	n	n	n	n	n	n	n	n	n	n	n	n	n	n	n	y	n	n	n	n	n	n	n	n	n	n	n	n
n	n	n	y	n	n	n	n	n	n	n	n	n	n	n	n	n	n	n	n	n	n	y	n	n	n	n	n	n	n	n	n	n	n	n
n	n	n	n	n	n	n	n	n	y	n	y	n	n	n	n	n	n	n	n	n	y	y	y	n	n	n	n	y	n	n	n	n	n	n
n	n	n	n	n	n	n	n	n	n	y	y	n	n	n	n	n	n	n	n	n	n	y	y	n	n	n	n	n	n	n	n	n	n	n
n	n	n	n	n	n	n	n	n	n	y	y	n	n	n	n	n	n	n	n	n	n	y	y	n	n	n	n	n	n	n	n	n	n	n
n	n	n	n	y	n	n	n	n	y	n	y	n	y	n	n	n	n	n	y	n	n	n	n	n	n	n	n	n	n	n	n	n	n	y
n	n	n	n	y	n	n	n	n	y	n	y	n	y	n	n	n	n	n	y	n	n	n	n	n	n	n	n	n	n	n	n	n	n	y
n	n	n	n	y	n	n	n	n	y	n	y	n	y	n	n	n	n	n	y	n	n	n	n	n	n	n	n	n	n	y	n	n	n	y
n	n	n	n	n	n	n	n	n	n	n	n	n	y	n	n	n	n	n	n	n	y	n	n	n	n	n	y	n	y	n	n	n	n	y
n	y	n	n	n	n	n	n	n	y	n	y	n	n	n	n	n	n	n	n	n	n	n	n	n	n	n	n	n	n	n	n	n	n	n
n	n	n	n	y	n	n	n	n	n	n	n	n	n	y	n	n	n	n	n	n	n	n	n	n	n	n	n	y	n	n	n	n	n	y
n	n	n	n	y	n	n	n	n	n	n	n	n	n	y	n	n	n	n	n	y	y	n	n	n	n	n	n	y	n	n	n	n	n	y
n	n	n	n	y	n	n	n	n	n	n	n	n	n	y	n	n	n	n	n	y	y	n	n	n	n	n	n	y	n	y	n	n	n	y
n	n	n	n	n	n	n	n	n	n	n	y	n	n	n	n	n	n	y	n	n	n	n	n	n	n	n	n	n	n	n	n	n	n	n
n	n	n	n	n	n	n	n	n	y	n	n	n	n	n	n	n	n	n	n	n	y	n	n	n	n	n	n	n	y	n	n	n	n	y
n	n	n	y	n	n	n	n	n	n	n	n	n	n	n	n	n	n	n	n	n	n	n	y	n	n	n	n	n	n	n	n	n	n	n
n	n	y	n	n	n	n	n	n	n	n	n	n	n	n	n	n	n	n	n	n	n	n	n	n	n	n	n	n	n	n	n	n	n	n
n	n	y	n	y	n	n	n	n	n	y	n	n	n	n	n	n	n	y	n	n	n	y	y	n	y	n	n	n	n	n	n	n	n	n
n	n	y	n	y	n	n	n	n	n	y	n	n	n	n	n	n	n	y	n	n	n	y	y	n	y	n	n	n	n	n	n	n	n	n
n	n	y	n	n	n	n	n	n	n	n	n	n	n	n	n	n	n	n	n	n	n	y	y	n	n	n	n	n	n	n	n	n	n	n
n	n	y	n	n	n	n	n	n	n	n	n	n	n	n	n	n	n	n	n	n	n	y	y	n	n	y	n	n	y	n	n	n	n	n
n	n	n	n	n	n	n	n	y	n	n	y	n	y	n	n	n	n	n	n	n	n	y	n	n	n	n	n	n	n	n	n	n	n	y
n	n	n	n	n	n	n	n	n	n	y	y	n	y	n	n	n	n	n	n	n	n	y	y	n	n	n	n	n	n	n	n	n	n	n
n	n	n	n	n	n	n	n	n	n	y	y	n	y	n	n	n	n	n	n	n	n	y	y	n	n	n	n	n	n	n	n	n	n	n
n	n	n	n	n	n	n	n	n	n	y	y	n	y	n	n	n	n	n	n	n	n	y	y	n	n	n	n	n	n	n	n	n	n	n
n	n	n	n	n	n	n	n	n	n	n	n	n	y	n	n	n	n	n	n	n	n	n	n	y	n	y	n	y	n	n	n	n	n	n
n	n	n	n	n	n	n	n	n	n	n	y	n	n	n	n	n	n	n	n	n	n	y	n	n	n	n	n	n	n	n	n	n	n	n
n	n	n	n	n	n	n	n	n	n	n	n	n	y	n	n	n	n	n	n	n	n	n	n	n	y	n	y	n	y	n	n	n	n	y
n	n	n	n	n	n	n	n	n	n	n	n	n	y	n	n	n	n	n	n	n	n	n	n	n	y	n	y	n	y	n	n	n	n	y
n	n	n	n	n	n	n	n	n	n	n	n	n	y	n	n	n	n	n	n	n	n	n	n	n	y	n	y	n	y	n	n	n	n	y
n	n	n	n	n	n	n	n	n	y	n	y	n	n	n	n	n	n	y	y	n	n	n	n	n	n	n	n	n	n	n	n	n	n	n
n	n	y	n	n	n	n	n	n	y	n	n	n	n	n	n	n	n	n	n	n	n	n	y	n	n	n	n	n	n	n	n	n	n	n
n	n	n	n	n	n	n	n	n	n	n	y	n	n	n	n	n	n	n	n	n	y	n	n	n	n	n	n	n	n	n	n	n	n	n
n	n	n	n	n	n	n	n	n	n	n	n	n	y	n	n	n	n	n	n	n	y	y	n	n	n	n	n	n	n	n	n	n	n	n
n	n	n	n	n	n	n	n	n	n	n	n	n	n	n	n	n	n	n	n	n	n	n	n	n	n	n	n	n	n	n	n	n	n	n
n	n	n	n	n	n	n	n	n	n	n	n	n	y	n	n	n	n	n	n	n	n	n	n	n	n	y	n	n	n	n	n	n	n	n
n	n	n	n	n	n	n	n	n	n	n	n	n	y	n	n	n	n	n	n	n	n	n	n	n	n	y	n	n	n	n	n	n	n	n
n	n	n	n	n	n	n	n	n	n	n	n	n	y	n	n	n	n	n	n	n	n	n	n	n	n	y	n	n	n	n	n	n	n	n
n	n	n	n	n	n	n	n	n	n	y	n	n	n	y	n	n	n	n	n	n	y	n	n	n	n	n	n	n	n	n	n	n	n	n
n	n	n	n	n	n	n	n	n	y	y	n	n	n	n	n	n	n	n	n	n	y	y	y	n	n	n	n	n	n	n	n	n	n	n
n	n	n	n	n	n	n	n	n	n	n	y	n	y	n	n	n	n	n	n	n	n	y	n	n	y	n	n	n	n	n	n	n	n	n
n	n	n	n	n	n	n	n	n	y	n	n	n	n	n	n	n	n	n	n	n	n	y	y	n	n	n	n	n	n	n	n	n	n	n
n	n	n	n	n	n	n	n	n	n	n	n	n	n	n	n	n	n	n	n	n	n	n	n	n	n	n	n	n	n	n	n	n	n	n
n	n	n	n	n	n	n	n	n	n	n	y	n	n	n	n	n	n	n	n	n	y	n	n	n	n	n	n	n	n	n	n	n	n	n
n	n	n	n	n	n	n	n	n	n	y	y	n	n	n	n	n	n	n	n	n	y	n	n	n	n	n	n	n	n	n	n	n	n	n
n	n	n	n	n	n	n	n	n	y	n	y	n	n	n	n	n	n	n	n	n	n	n	n	n	n	n	n	n	n	n	n	n	n	n
n	n	n	n	n	n	n	n	n	y	n	y	n	n	n	n	n	n	n	n	n	n	n	n	n	n	n	n	n	n	n	n	n	n	n
n	n	n	n	n	n	n	n	y	n	n	y	n	n	n	n	n	n	n	n	n	n	n	n	n	n	n	n	n	n	n	n	n	n	n
n	n	n	n	n	n	n	n	y	n	n	n	n	n	n	n	n	n	n	n	n	n	n	n	n	n	n	n	n	n	n	n	n	n	y
y	n	n	n	n	n	n	n	n	y	n	n	n	n	n	n	n	n	y	n	n	n	n	n	n	n	n	n	n	n	n	n	n	n	y
y	n	n	n	n	n	n	n	n	y	n	y	n	n	n	n	n	n	y	n	n	n	n	y	n	n	n	n	n	n	n	n	n	n	y
y	n	n	n	n	n	n	n	n	y	y	n	n	n	n	n	n	n	y	n	n	n	n	y	n	n	n	n	n	n	n	n	n	n	y
n	n	n	n	n	n	n	n	n	n	n	y	n	n	n	n	n	n	n	n	n	n	y	n	n	n	n	n	n	y	n	n	n	n	n
n	y	n	n	n	n	y	y	n	n	n	n	n	y	n	n	n	n	n	n	n	n	n	n	n	n	n	y	n	y	n	n	n	n	y
n	y	n	n	n	n	y	y	n	n	n	n	n	y	n	n	n	n	n	n	n	n	n	n	n	n	n	y	n	y	n	n	n	n	y
n	y	n	n	n	n	y	y	n	n	n	n	n	y	n	n	n	n	n	n	n	n	n	n	n	n	n	y	n	y	n	n	n	y	y
n	n	n	n	y	n	n	n	n	y	y	n	n	n	n	n	n	n	n	n	n	y	y	y	n	n	y	n	n	n	n	n	n	n	y
n	n	n	n	y	y	n	n	n	n	n	n	n	y	n	n	n	n	n	n	n	n	y	n	n	n	n	n	n	n	n	n	n	n	n
n	n	n	n	y	y	n	n	n	n	n	n	n	y	n	n	n	n	n	n	n	n	y	n	n	n	n	n	n	n	n	n	n	n	n
n	n	n	n	y	y	n	n	n	n	n	n	n	y	n	n	n	n	n	n	n	n	y	n	n	n	n	n	n	n	n	n	n	n	n
n	n	n	n	n	n	n	n	n	n	n	n	n	n	n	n	n	n	n	n	n	n	y	n	n	n	n	n	n	y	n	n	n	n	n
n	n	n	n	n	n	y	n	n	n	y	y	n	n	n	n	n	n	n	n	n	n	y	y	n	n	n	n	n	n	n	n	n	n	n
n	n	n	y	n	n	n	n	n	n	n	n	n	y	n	n	n	n	n	n	n	n	n	n	n	n	n	n	n	y	n	n	n	n	y
n	n	n	y	n	n	n	n	n	n	n	n	n	y	n	n	n	n	n	n	n	n	n	n	n	n	n	n	n	y	n	n	n	n	y
n	n	n	y	n	n	n	n	n	n	n	n	n	y	n	n	n	n	n	n	n	n	n	n	n	n	n	n	n	y	n	n	n	n	y
n	n	n	n	n	n	y	n	n	y	n	n	n	n	n	n	n	n	n	n	n	n	n	y	n	n	n	n	n	y	n	n	n	n	n
n	n	y	n	y	n	n	n	n	y	n	n	n	n	n	n	n	n	n	n	n	n	n	n	n	n	n	n	n	n	n	n	n	n	n
n	n	n	n	n	n	n	n	n	n	n	y	n	y	n	n	n	n	n	n	n	y	n	n	n	n	n	n	n	n	n	n	n	n	y
n	n	n	n	n	n	n	n	n	n	n	y	n	y	n	n	n	n	n	n	n	y	n	n	n	n	n	n	n	n	n	n	n	n	y
n	n	n	n	n	n	n	n	n	n	n	y	n	y	n	n	n	n	n	n	n	y	n	n	n	n	n	n	n	n	n	n	n	n	y
n	n	n	n	y	n	n	n	n	n	n	n	n	n	n	n	n	n	n	n	n	n	y	n	n	n	n	n	n	n	n	n	n	n	n
n	n	n	n	y	n	n	n	n	n	n	n	n	n	n	n	n	n	n	n	n	n	y	n	n	n	n	n	n	n	n	n	n	n	n
n	n	n	n	n	n	n	n	n	y	n	n	n	n	n	n	n	n	n	n	n	n	n	n	n	n	n	n	n	n	n	n	n	n	n
n	n	n	n	n	n	n	n	n	y	n	n	n	n	n	n	n	n	n	n	n	n	n	n	n	n	n	n	n	n	n	n	n	n	n
n	n	n	n	n	n	n	n	n	y	n	n	n	n	n	n	n	n	n	n	n	n	n	n	n	n	n	n	n	n	n	n	n	n	n
n	n	n	n	n	n	n	n	n	n	n	n	n	n	n	n	n	n	n	n	n	n	y	n	n	n	n	n	y	n	n	n	n	n	n
n	n	n	n	n	n	n	n	n	n	n	n	n	n	n	n	n	n	n	n	n	n	y	n	n	n	n	n	n	n	n	n	n	n	n
n	n	n	n	n	n	n	n	n	n	n	n	n	n	n	n	n	n	n	n	n	n	y	n	n	n	n	n	n	n	n	n	n	n	n
n	n	n	n	n	n	n	n	n	y	n	n	n	n	n	n	n	n	n	n	n	n	n	n	n	y	n	n	n	n	n	n	n	n	n
n	n	n	n	n	n	n	n	n	y	n	n	n	n	n	n	n	n	n	n	n	n	n	n	n	y	n	n	n	n	n	n	n	n	n
n	n	n	n	n	n	y	n	n	y	n	y	n	n	n	n	n	n	n	y	n	n	n	n	n	n	n	n	n	n	n	n	n	n	n
y	n	n	n	n	n	n	n	n	n	n	y	n	n	n	n	n	n	n	n	n	n	y	n	n	n	n	y	n	n	n	n	n	n	n
y	n	n	n	n	n	n	n	n	n	n	y	n	n	n	n	n	n	n	n	n	n	y	n	n	n	n	y	n	n	n	n	n	n	n
y	n	n	n	n	n	n	n	n	n	n	y	n	n	n	n	n	n	n	n	n	n	y	n	n	n	n	y	n	n	n	n	n	n	y
y	n	n	n	n	n	n	n	n	n	n	y	n	n	n	n	n	n	y	n	n	n	y	n	n	n	n	y	n	n	n	n	n	n	y
y	n	n	n	n	n	n	n	n	n	n	y	n	n	n	n	n	n	n	n	n	n	y	n	n	n	n	y	n	n	n	n	n	n	y
y	n	n	n	n	n	n	n	n	n	n	y	n	n	n	n	n	n	n	n	n	n	y	n	n	n	n	y	n	n	n	n	n	n	y
y	n	n	n	n	n	n	n	n	n	n	y	n	n	n	n	n	n	n	n	n	n	y	n	n	n	n	y	n	n	n	n	n	n	y
n	n	n	n	n	n	n	n	n	n	n	n	n	n	n	n	n	n	n	n	n	n	n	n	n	n	n	n	n	n	n	n	n
n	n	n	n	n	n	n	n	n	n	n	n	y	n	n	n	n	n	n	n	n	n	n	n	n	n	n	n	n	y	n	n
n	y	y	n	n	n	n	y	n	n	n	n	n	n	n	n	n	n	n	n	n	n	n	n	n	n	n	n	n	n	n	n
n	n	n	n	n	n	n	n	n	n	n	n	n	n	n	n	n	n	n	n	n	y	n	n	n	n	n	n	n	y	n	n	n
n	n	n	n	n	n	n	n	n	n	n	n	n	y	n	n	n	n	n	n	n	n	y	n	n	n	n	n	n	y	n	n	n	n	n
n	y	n	n	n	n	n	n	n	y	n	n	n	n	n	n	n	n	n	n	n	n	n	n	n	n	n	y	n	y	n
y	n	y	n	n	n	n	y	n	n	n	n	n	n	n	n	n	y	n	y	n	y	n	n	n	n	n	y	y	y	n	n	y	n	n
y	y	n	n	y	n	n	n	n	y	n	n	n	y	n	y	n	n	n	n	n	n	n	y	n	n	n	n	n	n	n	y	y	n	n
n	n	n	n	y	n	n	n	n	n	n	n	n	n	n	n	n	n	n	n	n	n	n	n	n	n	n	n	n	n	n	n	n
n	y	n	n	n	n	n	n	n	n	n	n	n	n	n	n	n	n	n	n	n	n	y	n	n	n	n	n	n	n	n	n	n
n	n	y	y	n	n	n	n	y	y	y	y	n	n	n	n	y	y	n	n	n	y	n	n	n	n	y	y	y	y	y	y	y
n	n	y	n	n	n	n	n	n	n	n	n	y	n	n	n	n	n	n	n	n	n	n	n	n	n	n	y	y	y	n	n	y
n	n	n	n	n	n	n	n	n	y	n	y	n	n	n	n	n	n	n	n	n	n	n	n	n	n	y	n	n	n	n	n	n
y	n	n	n	n	n	n	y	n	y	y	y	n	n	n	n	y	y	n	n	n	n	n	n	n	n	n	y	n	y	y	n	n	n	n
n	n	n	n	n	n	n	n	n	n	n	n	n	y	n	n	n	n	n	n	n	y	y	n	n	n	n	y	n	y	n	n	n
n	n	n	n	n	n	n	n	n	n	n	n	n	n	n	n	n	n	n	y	n	n	n	n	n	n	n	n	n	n	n	n	n
n	n	n	n	n	n	n	n	n	n	n	n	n	n	n	n	n	n	n	n	n	n	y	n	n	n	n	n	n	y	n	n	n
y	y	n	n	y	n	n	n	n	y	n	n	n	y	n	y	n	y	n	n	n	y	n	y	n	n	n	n	y	n	n	y	y	n	n
y	n	n	n	n	n	n	n	n	y	n	y	n	n	n	n	n	n	n	n	n	n	n	n	n	n	n	n	n	n	n	n	n	n	y
n	n	n	n	n	n	n	n	n	n	n	y	n	n	n	n	n	n	n	n	n	n	y	n	n	n	n	n	n	y	n	n	n	n	y
y	n	n	n	n	n	n	n	n	n	n	n	n	n	n	n	n	n	n	n	n	n	n	n	n	n	n	n	n	n	n	n	n	n	y
n	y	y	n	n	n	n	n	y	n	n	y	n	n	n	n	n	n	n	n	n	n	n	n	n	n	n	n	n	y	n	n	n	n	n
n	y	n	n	n	n	n	n	n	n	n	y	n	y	n	n	n	n	n	n	n	n	y	n	n	n	n	n	n	n	n	n	n	n	n
n	n	y	n	n	n	n	n	n	n	n	n	n	n	n	n	n	n	n	n	n	n	n	n	n	n	n	n	y	y	n	n	n	n	n
n	n	n	n	n	n	n	y	n	n	y	n	n	n	n	n	n	n	n	n	n	y	y	n	n	n	n	n	y	n	n	n	n	n	n
n	n	n	n	n	n	n	n	y	n	n	y	n	n	n	n	n	n	n	n	n	n	n	n	n	n	n	n	n	y	n	n	n	n	n
n	n	n	n	y	n	n	n	n	n	n	n	n	n	n	y	n	n	n	n	n	y	n	n	n	n	n	n	n	n	n	n	n	n	y
n	n	n	n	y	n	n	n	n	n	n	n	n	n	n	n	n	n	y	n	n	y	n	y	n	n	n	n	n	n	n	n	n	n	n
n	n	n	y	n	n	n	n	n	y	n	y	n	n	n	n	n	n	n	n	n	n	n	y	n	n	n	n	n	n	n	n	n	n	y
n	n	n	n	n	n	y	n	n	n	n	y	n	y	n	n	n	n	n	n	n	n	n	n	n	n	n	n	n	y	n	n	n	n	y
n	n	n	n	n	n	n	n	n	n	n	n	n	n	n	n	n	n	n	n	n	n	y	n	n	n	n	n	n	n	n	n	n	n	n
n	n	n	n	n	y	n	n	n	n	n	n	n	n	n	n	n	n	n	n	n	n	y	n	n	n	n	n	n	n	n	n	n	n	n
n	y	n	y	y	n	n	n	n	n	y	n	n	n	n	n	n	n	n	n	n	n	y	n	n	n	n	n	n	n	n	n	n	n	y
n	n	n	n	n	n	n	n	n	n	n	n	n	y	n	n	n	n	n	n	n	n	y	n	n	n	n	y	n	n	n	n	n	n	y
n	n	n	n	n	n	n	n	y	n	n	y	n	n	n	n	n	n	n	n	n	n	n	n	n	n	n	n	n	n	n	n	n	n	y
n	n	n	y	y	n	n	n	n	n	n	y	n	n	n	n	n	n	n	n	n	n	y	n	n	n	n	n	n	n	n	n	n	n	n
n	n	n	n	y	n	n	n	n	y	n	n	n	y	n	n	n	n	n	n	n	n	n	n	n	n	n	n	n	n	n	n	n	n	y
n	y	n	y	n	n	n	n	n	n	n	n	n	y	n	n	n	n	n	n	n	n	n	n	n	n	n	y	n	y	n	n	n	n	y
n	n	n	n	n	n	n	n	n	n	n	y	n	n	n	n	n	n	n	n	n	n	y	n	n	n	n	n	y	y	n	n	n	n	n
n	n	n	n	n	n	n	n	n	y	y	n	n	y	n	n	n	n	n	n	n	n	n	n	n	y	n	n	n	n	n	n	n	n	n
n	y	n	n	n	n	n	n	n	n	n	n	n	y	n	n	n	n	n	n	n	y	n	n	n	n	n	n	n	y	n	n	n	n	y
n	y	n	y	n	n	y	n	n	n	n	y	n	n	n	n	n	n	n	n	n	n	n	n	n	n	n	n	n	n	n	n	n	n	y
n	y	n	n	n	n	n	y	n	n	n	y	n	n	n	n	n	n	n	n	n	n	n	n	n	n	n	n	n	n	n	n	n	n	n
y	n	n	n	n	n	n	n	n	n	n	n	n	n	n	n	n	n	n	n	n	n	y	n	n	n	n	n	n	n	n	n	n	n	y
n	n	n	n	n	n	n	n	n	n	y	n	n	n	n	n	n	n	n	n	n	n	y	y	n	n	n	n	n	n	n	n	n	n	n
n	n	n	n	n	n	n	n	n	n	n	n	n	n	n	n	n	n	n	n	n	n	n	n	n	n	n	n	n	n	n	n	n	n	n
n	n	n	n	y	y	n	n	n	y	n	n	n	n	n	n	n	n	n	n	n	n	y	n	n	n	n	n	n	n	n	n	n	n	n
n	n	n	n	n	n	n	n	n	n	n	n	n	n	n	n	n	n	n	n	n	n	n	n	n	n	n	n	n	n	n	n	n	n	n
n	n	n	n	y	n	n	n	n	y	n	n	n	n	n	n	n	n	n	y	y	n	n	n	n	n	n	n	n	n	n	n	n	n	y
n	y	n	n	n	n	n	n	n	n	n	n	n	n	n	n	n	n	n	n	n	n	n	n	n	n	n	n	n	y	n	n	n	n	y
n	n	n	n	y	n	n	n	n	y	n	n	n	n	n	n	n	n	n	n	n	y	n	n	n	n	n	n	n	n	n	n	n	n	y
n	n	n	n	n	n	n	n	n	n	n	y	n	n	n	n	n	n	n	n	n	n	y	y	n	n	n	n	n	n	n	n	n	n	n
y	n	n	n	n	n	n	n	n	n	n	y	n	n	n	n	n	n	n	n	n	n	y	n	n	n	n	n	n	n	n	n	n	n	y
n	n	n	n	n	n	n	n	n	y	n	y	n	n	n	n	n	n	n	n	n	n	n	n	n	n	n	n	n	n	n	n	n	n	n
n	n	n	n	n	n	n	n	n	n	n	y	y	n	n	n	n	n	n	n	n	y	n	n	n	n	n	n	n	n	n	n	n	n	n
y	n	n	n	n	n	n	n	n	n	n	n	y	n	n	n	n	n	n	n	y	n	n	n	n	n	n	y	n	n	n	n	y	n	y
n	n	n	n	n	n	n	n	n	y	n	y	n	n	n	n	n	n	y	n	n	n	n	n	n	n	n	n	n	n	n	n	n	n	n
n	n	n	n	n	n	n	n	y	n	n	y	n	n	n	n	n	n	y	n	n	y	n	n	n	n	n	y	n	y	n	n	n	n	y
n	n	n	n	n	n	n	n	n	n	n	y	n	y	n	n	n	n	n	n	n	n	n	n	n	n	y	n	y	n	n	n	n	n	n
n	n	n	n	n	n	n	n	n	y	n	n	n	n	n	n	n	n	n	n	n	n	n	n	n	n	n	n	n	n	n	n	n	n	n
n	n	n	n	n	n	n	n	n	n	n	n	n	y	y	n	n	n	n	n	n	y	y	n	n	n	n	n	n	n	n	n	n	n	n
n	n	n	n	n	n	n	n	n	n	n	n	n	n	n	n	n	n	n	n	n	n	y	y	n	n	n	n	n	y	n	n	n	n	n
n	n	n	n	n	n	n	n	y	y	n	y	n	y	n	n	n	n	n	n	n	n	y	y	n	n	n	n	y	n	n	n	n	n	n
n	n	n	n	n	n	n	n	n	n	n	y	n	n	n	n	n	n	n	n	n	n	y	y	n	n	n	n	n	n	n	n	n	n	n
n	n	n	n	n	n	n	n	n	n	n	n	n	n	n	n	n	n	n	y	y	y	n	n	n	n	n	y	n	y	n	n	n	n	y
n	n	n	n	n	n	n	n	n	n	n	y	n	n	n	n	n	n	n	n	n	n	y	n	n	n	n	n	n	n	n	n	n	n	n
n	y	n	y	y	y	n	n	n	n	n	n	n	n	n	n	n	n	n	n	n	n	y	n	n	n	n	n	n	y	n	n	n	n	n
n	n	n	n	n	n	n	n	n	y	n	y	y	n	n	n	n	n	n	y	n	n	n	n	n	n	n	n	n	n	n	n	n	n	n
n	n	n	n	n	n	n	n	n	n	n	n	n	n	n	n	n	n	n	n	n	n	n	n	n	n	n	n	n	n	n	n	n	n	n
y	n	n	n	n	n	n	n	n	n	n	n	n	n	n	n	n	n	n	n	n	n	n	n	n	n	n	n	n	n	n	n	n	n	n
n	n	y	n	y	n	n	n	n	n	y	n	n	n	n	n	n	n	n	n	n	n	n	n	n	n	y	n	n	n	n	n	n	n	n
n	n	n	n	n	n	n	n	n	n	n	y	n	n	n	n	n	n	n	n	n	n	y	y	n	n	n	n	n	y	n	n	n	n	n
n	n	n	n	n	n	n	n	n	n	n	n	n	n	n	n	n	n	n	n	n	n	y	y	n	n	n	n	n	n	n	n	n	n	n
n	n	n	n	n	n	n	y	n	n	y	y	n	n	n	n	n	n	n	n	n	n	y	y	n	n	n	n	y	n	n	n	n	n	n
n	n	n	n	n	n	n	n	n	n	n	n	n	y	n	n	n	n	n	n	n	n	n	n	n	n	n	n	n	n	n	n	n	n	n
n	n	n	y	n	n	n	n	n	n	n	n	n	n	n	n	n	n	n	n	n	y	n	n	n	n	n	n	n	y	n	n	n	n	y
n	n	n	n	n	n	n	n	n	n	y	n	n	n	n	n	n	n	n	n	n	n	y	y	n	n	n	n	n	n	n	n	n	n	n
n	n	n	n	y	n	n	n	n	n	n	y	n	y	n	n	n	n	n	n	n	n	y	n	n	n	n	n	n	y	n	n	n	n	n
n	y	n	n	y	n	y	n	n	n	y	n	n	n	n	n	n	n	n	n	n	n	n	n	n	n	n	n	n	y	n	n	n	n	y
n	n	y	n	n	n	n	n	n	n	n	y	n	n	n	n	n	n	n	n	n	n	n	n	n	n	n	n	n	n	n	n	n	n	n
n	n	n	n	n	n	n	n	n	n	n	y	n	y	n	n	n	n	n	n	n	n	y	n	n	n	n	n	n	y	n	n	n	n	y
n	y	n	n	n	n	y	n	n	n	n	y	y	n	n	n	n	n	n	n	n	n	y	n	n	n	n	y	y	y	n	n	n	n	y
n	n	n	n	y	n	n	n	n	y	n	n	n	n	n	n	n	n	n	n	n	n	n	n	n	n	n	n	n	n	n	n	n	n	n
n	n	n	n	y	n	n	n	n	y	n	n	n	y	n	n	n	n	y	n	n	n	n	n	n	n	n	n	n	n	n	n	n	n	n
n	y	n	n	n	n	y	n	n	n	n	y	n	n	n	n	n	n	y	n	n	n	n	n	n	n	y	n	n	n	n	n	n	n	n
n	n	y	n	n	n	n	n	n	n	y	n	n	n	n	n	n	n	n	n	n	n	n	n	n	n	n	n	n	n	n	n	n	n	n
n	n	n	n	n	n	n	n	n	n	n	n	n	n	n	n	n	n	n	n	n	n	n	n	n	y	n	n	n	y	n	n	n	n	y
n	n	y	n	n	n	n	n	n	n	n	n	n	y	n	n	n	n	n	n	n	n	n	n	n	n	n	n	n	n	n	n	n	n	n
n	n	n	n	n	n	n	n	n	n	n	y	n	n	n	n	n	n	n	n	n	n	y	n	n	n	n	n	n	y	n	n	n	n	n
n	n	n	n	y	n	n	n	n	n	n	n	n	n	n	n	n	n	n	n	n	y	y	n	n	n	n	n	n	n	n	n	n	n	n
y	y	n	n	n	n	y	n	n	y	n	y	n	n	n	n	n	n	n	n	n	n	n	y	n	n	n	n	n	n	n	n	n	n	n
n	n	n	n	n	n	n	n	n	n	n	y	n	n	n	n	n	n	n	n	n	n	n	n	n	n	n	n	n	y	n	n	n	n	n
n	n	n	n	n	n	n	n	n	n	n	y	n	n	n	n	n	n	n	n	n	n	n	y	n	n	n	n	n	n	n	n	n	n	n
n	n	n	n	n	n	n	n	n	n	n	y	n	n	n	n	n	n	y	n	n	n	n	n	n	n	n	n	n	n	n	n	n	n	n
n	n	n	n	y	n	n	n	n	y	y	n	n	y	y	n	n	n	n	n	n	y	y	n	n	n	n	n	n	n	n	n	n	n	n
y	n	n	n	n	n	n	n	n	n	n	y	n	y	n	n	n	n	n	n	n	n	y	n	n	n	n	n	n	n	n	n	n	n	y
n	n	y	n	n	n	y	n	n	n	n	n	n	n	n	y	n	n	n	n	n	n	n	n	n	n	n	n	n	y	n	n	n	n	y
n	n	n	n	y	n	y	y	n	n	n	y	n	y	n	n	n	n	y	y	n	n	n	n	n	n	n	n	n	n	n	n	n	n	y
n	n	n	n	n	n	n	n	n	n	n	n	n	n	n	n	n	n	n	n	n	y	n	y	n	n	n	n	n	y	n	n	n	n	y
n	n	n	n	n	n	n	n	y	n	n	y	n	n	n	n	n	n	n	n	n	n	y	y	n	n	n	n	y	n	n	n	n	n	n
y	n	n	n	n	n	n	n	n	n	n	n	n	n	n	n	y	n	n	n	n	y	y	y	n	n	n	n	n	y	n	n	y	n	y
n	n	n	n	n	n	n	n	n	n	y	y	n	n	n	n	n	n	n	n	n	n	y	y	n	y	y	n	n	n	n	n	n	n	n
n	n	n	n	n	n	n	n	n	n	n	n	n	n	n	n	n	n	y	n	n	y	n	n	n	n	n	n	n	n	n	n	n	n	n
n	n	n	n	n	n	n	n	n	n	n	n	n	n	n	y	n	n	n	n	y	n	n	n	n	n	n	n	n	n	n	n	n	n	y
n	y	n	n	n	n	y	n	n	n	y	n	n	n	n	n	n	n	n	n	n	n	y	n	n	n	n	n	n	n	n	n	n	n	n
n	n	n	n	y	n	n	n	n	n	y	n	n	n	n	n	n	n	n	n	n	y	n	n	n	n	n	n	y	n	n	n	n	n	y
n	n	n	n	n	n	n	n	n	y	n	y	n	n	n	n	n	n	n	n	n	y	y	n	n	n	n	y	n	y	n	n	n	n	y
n	n	n	n	n	n	n	n	n	y	n	y	n	n	n	n	n	n	y	n	n	n	n	n	n	n	n	n	n	n	n	n	n	n	y
n	n	n	n	n	n	n	n	n	y	n	n	n	n	n	n	n	n	n	n	n	n	n	n	n	n	n	n	y	y	n	n	n	n	y
n	n	n	n	y	n	n	n	n	n	n	y	n	n	n	n	n	n	y	n	n	n	y	n	n	n	n	y	n	n	n	n	n	n	y
n	n	n	n	n	n	n	n	n	n	y	y	n	n	n	n	n	n	y	n	n	n	n	n	n	n	n	n	n	n	n	n	n	n	y
n	n	n	n	n	n	n	n	n	y	n	y	n	n	n	n	n	n	n	n	n	n	n	y	n	n	n	n	n	n	n	n	n	n	n
y	n	n	n	n	n	n	n	n	n	n	n	n	n	n	n	n	n	n	n	n	n	y	n	n	n	n	n	n	n	n	n	n	n	y
n	n	n	n	n	n	n	n	n	n	n	y	n	n	n	n	n	n	n	n	n	n	y	n	n	n	n	n	n	n	n	n	n	n	n
n	n	n	n	y	n	n	n	n	n	n	n	n	n	n	n	n	n	n	y	n	n	y	n	n	n	n	n	n	n	n	n	n	n	n
n	n	y	n	n	n	n	n	n	n	n	y	n	n	n	n	n	n	n	n	y	y	y	y	y	n	n	n	n	y	n	n	n	n	n
n	n	n	n	n	n	n	n	n	y	n	y	n	n	n	n	n	n	n	n	n	n	n	n	n	n	y	y	y	n	n	n	n	n	y
n	y	n	n	n	n	n	n	n	y	n	y	n	n	n	n	n	n	n	n	n	n	n	n	n	n	n	n	n	n	n	n	n	n	n
n	y	n	n	n	n	y	n	n	n	n	n	n	n	n	n	n	n	n	n	n	n	y	n	n	n	n	n	n	n	n	n	n	n	n
n	y	n	y	n	n	n	n	n	n	n	n	n	n	n	n	n	n	n	n	n	y	y	n	n	n	n	n	n	y	n	n	n	n	y
n	n	n	n	n	n	n	n	n	n	n	y	n	n	n	n	n	n	n	n	n	n	y	n	n	n	n	n	n	n	n	n	n	n	n
n	n	n	n	n	n	n	n	n	n	n	n	n	n	n	n	n	n	n	n	n	n	y	n	n	n	n	n	n	y	n	n	n	n	y
n	y	n	n	n	n	n	n	n	n	n	n	n	n	n	n	n	n	n	n	n	n	n	n	n	n	n	n	n	n	n	n	n	n	n
n	n	y	n	y	n	n	n	n	y	n	n	n	n	n	n	n	n	y	y	n	n	n	n	n	n	n	n	n	n	n	n	n	n	n
n	n	y	n	n	n	n	n	n	n	n	n	n	y	n	n	n	n	n	n	n	n	n	n	n	n	n	n	n	n	n	n	n	n	n
n	n	n	n	n	n	n	n	n	y	n	y	n	n	n	n	n	n	n	y	y	n	n	n	n	n	n	n	n	y	n	n	n	n	n
y	n	n	n	n	n	n	n	n	n	y	y	n	n	n	n	n	n	y	n	n	n	n	n	n	n	n	n	n	n	n	n	n	n	n
n	n	n	n	n	n	n	n	n	n	n	y	n	n	n	n	n	n	n	n	n	n	n	y	n	n	n	n	n	n	n	n	n	n	n
n	n	n	n	n	n	n	n	n	y	n	y	n	n	n	n	n	n	n	n	n	n	n	n	n	n	n	n	n	n	n	n	n	n	n
n	n	n	n	n	n	n	n	n	n	n	y	n	n	n	n	n	n	y	n	n	n	y	n	n	n	n	n	n	y	n	n	n	n	n
n	n	y	n	n	n	n	n	n	y	n	n	n	n	n	n	n	n	n	n	n	n	n	y	n	n	n	n	n	n	n	n	n	n	n
n	n	n	n	n	n	n	n	n	n	n	n	n	n	n	n	n	n	n	n	n	n	n	n	n	n	n	n	n	n	n	n	n	n	y
n	n	n	n	n	n	n	n	n	y	n	n	n	n	n	n	n	n	n	n	n	y	n	n	n	n	n	n	n	n	n	n	n	n	y
n	n	n	y	n	n	n	n	n	n	n	n	n	n	n	n	n	n	n	n	n	n	y	n	n	n	n	n	n	n	n	n	n	n	n
n	n	n	n	y	n	n	n	n	n	n	y	n	n	n	n	n	n	n	n	n	n	y	y	n	n	n	n	n	n	n	n	n	n	y
n	n	n	n	n	n	n	n	n	n	n	y	n	n	n	n	n	n	n	n	n	n	y	n	n	n	n	n	n	y	n	n	n	n	y
n	n	n	n	y	n	n	n	n	n	n	n	n	n	n	n	n	n	n	n	n	n	y	n	n	n	n	n	n	n	n	n	n	n	n
y	n	n	n	n	n	n	n	n	n	n	n	n	n	n	n	n	n	n	n	n	n	y	n	n	n	n	n	n	n	n	n	n	n	y
n	n	n	n	n	n	n	n	n	y	n	y	n	n	n	n	n	n	n	y	n	n	n	n	n	n	n	n	n	y	n	n	n	n	y
n	n	n	n	n	n	n	n	n	n	n	n	n	n	n	n	n	n	n	n	n	n	n	n	n	n	n	n	y	n	n	n	n	n	y
n	n	y	n	n	n	n	n	n	n	n	n	n	n	n	n	n	n	n	n	y	n	n	n	n	n	n	n	n	n	n	n	n	n	y
n	n	n	y	n	n	n	n	n	y	n	y	n	n	n	n	n	n	n	n	y	n	n	n	y	n	n	y	n	y	n	n	n	n	y
n	n	n	n	n	n	n	n	n	n	y	n	n	n	n	n	n	n	n	n	n	n	n	n	n	n	n	n	n	n	n	n	n	n	n
n	n	y	n	n	n	n	y	n	n	y	n	n	y	n	n	n	n	y	n	n	n	n	n	n	n	n	n	y	n	n	n	n	n	n
n	n	n	n	n	n	n	n	n	y	n	n	n	y	n	n	n	n	n	n	n	n	n	n	n	n	n	n	n	y	n	n	n	n	y
n	n	y	n	n	n	n	n	n	n	n	n	n	n	n	n	n	n	n	n	n	n	y	n	n	n	n	n	n	n	n	n	n	n	n
n	n	n	n	y	n	n	n	n	n	n	y	n	n	n	n	n	n	y	n	n	n	y	y	n	n	n	n	n	n	n	n	n	n	n
n	n	n	y	y	n	n	n	n	n	n	y	n	n	n	n	n	n	n	n	n	n	n	n	n	n	n	n	y	n	n	n	n	n	n
n	n	y	y	y	n	y	n	n	n	y	y	n	n	n	n	n	n	n	n	n	y	n	y	n	n	n	n	n	n	n	n	n	n	n
n	y	n	n	n	n	y	n	n	y	n	y	n	y	n	n	n	n	n	n	n	y	y	n	n	n	n	y	n	n	n	n	n	n	y
n	n	n	y	y	n	n	n	n	n	n	y	n	n	n	n	n	n	n	n	n	n	y	n	n	n	n	n	n	n	n	n	n	n	n
n	n	n	n	n	n	n	n	n	n	n	n	n	y	n	n	n	n	n	n	n	y	y	n	n	n	n	y	y	y	n	n	n	n	n
n	n	n	n	n	n	n	n	n	n	n	y	n	n	n	n	n	n	n	n	n	n	y	n	n	n	n	n	n	n	n	n	n	n	y
n	n	y	n	y	n	n	n	n	y	n	n	n	n	n	n	n	n	y	n	n	n	n	n	n	n	n	n	n	n	n	n	n	n	n
n	y	n	n	n	n	n	n	n	y	y	y	n	n	n	n	n	n	n	n	n	n	y	n	n	n	n	n	n	n	n	n	n	n	n
n	n	n	n	n	n	n	n	n	y	n	n	n	n	n	n	n	n	n	n	n	y	n	n	n	n	n	n	n	n	n	n	n	n	y
n	n	n	n	n	n	n	n	n	y	n	n	n	n	n	n	n	n	n	n	n	n	n	n	n	n	n	n	n	y	n	n	n	n	y
n	n	y	n	n	n	n	n	n	n	n	y	n	y	n	n	n	n	n	n	n	n	y	y	n	n	y	n	n	y	n	n	n	n	n
n	n	n	n	n	n	y	n	n	n	n	y	n	y	n	n	n	n	n	n	n	n	y	n	n	n	n	n	n	n	n	n	n	n	y
n	n	n	n	y	n	n	n	n	n	n	n	n	n	n	n	n	n	n	n	n	n	n	n	n	n	n	n	n	n	n	n	n	n	n
n	n	n	n	n	n	n	n	n	n	n	y	n	n	n	n	n	n	n	n	n	n	y	n	n	n	n	n	n	n	n	n	n	n	n
n	n	n	n	y	n	n	n	n	n	n	n	n	y	n	n	n	n	n	y	n	n	y	n	n	n	n	n	n	n	n	n	n	n	n
y	n	n	n	n	n	n	n	n	n	n	n	n	n	n	n	n	n	n	n	y	n	y	n	n	n	n	n	n	n	n	n	n	n	y
n	n	y	n	n	n	n	n	n	y	y	n	n	y	n	n	n	n	n	y	n	y	y	y	n	n	n	n	n	n	n	n	n	n	n
n	n	n	n	n	n	n	n	n	n	n	y	n	y	n	n	n	n	n	n	n	n	y	n	n	n	n	n	n	n	n	n	n	n	n
n	n	n	n	n	n	n	n	n	n	n	y	n	y	n	n	n	n	n	n	n	n	y	n	n	n	n	n	n	y	n	n	n	n	n
n	n	n	n	n	n	n	n	n	n	n	n	n	n	n	n	n	n	n	n	n	n	y	n	n	n	n	n	n	n	n	n	n	n	n
n	y	n	n	n	n	n	n	n	y	n	n	n	n	n	n	n	n	n	n	n	n	n	n	n	n	n	y	n	n	n	n	y	n	n
n	n	n	n	y	n	n	n	n	n	n	n	n	n	n	n	n	n	n	y	y	n	y	n	n	n	n	n	n	y	n	n	n	n	n
n	y	n	n	n	n	n	y	n	n	y	n	n	y	n	n	n	n	n	n	n	n	n	n	n	n	n	n	n	y	n	n	n	n	y
n	n	y	n	n	n	n	n	n	n	n	n	n	n	n	n	n	n	n	n	n	n	y	n	n	n	n	y	n	y	n	n	n	n	y
n	n	n	n	n	n	n	n	n	y	n	n	n	y	n	n	n	n	n	n	n	n	n	n	n	n	n	n	n	n	n	n	n	n	y
n	y	n	n	y	n	n	n	n	n	n	n	n	n	n	n	n	n	n	y	y	n	n	n	n	n	n	n	n	n	n	n	n	n	n
y	y	n	n	n	n	n	n	n	n	n	n	n	y	n	n	n	n	n	n	n	n	y	n	n	n	n	n	n	y	n	n	n	n	y
n	n	n	n	n	n	n	n	n	y	n	y	n	y	n	n	n	n	n	n	n	n	n	n	n	n	y	n	n	n	n	n	n	n	y
n	n	n	y	n	n	n	n	n	y	y	n	n	n	n	n	n	n	y	n	n	n	n	n	n	n	n	n	n	n	n	n	n	n	y
n	n	y	n	y	n	n	y	n	n	y	y	n	n	n	n	n	n	y	n	n	n	y	n	n	n	n	n	n	n	n	n	n	n	n
y	n	n	n	n	n	n	n	n	y	n	y	n	n	n	n	n	n	y	y	n	n	n	n	n	n	n	n	n	n	n	n	n	n	y
y	n	y	n	n	n	n	n	n	n	n	y	n	y	n	n	n	n	n	n	n	n	n	n	y	n	y	n	n	y	n	n	n	n	y
n	n	n	n	n	n	n	n	n	y	n	y	n	n	n	n	n	n	n	n	n	n	n	n	y	n	y	n	n	n	n	n	n	n	n
n	n	n	n	n	n	n	n	n	n	n	n	n	n	n	n	n	n	n	n	n	n	n	n	n	n	n	n	n	n	n	n	n	n	n
n	n	y	n	y	n	n	n	n	n	n	n	n	n	n	n	n	n	n	n	n	n	y	y	n	n	n	n	y	y	n	n	n	n	n
n	n	n	n	n	n	n	n	y	n	n	y	n	n	n	n	n	n	n	n	n	n	n	n	n	n	n	n	n	n	n	n	n	n	y
y	y	n	y	y	n	n	n	n	n	n	n	n	y	n	n	n	n	n	n	n	n	y	y	n	n	n	n	n	y	n	n	n	n	y
n	n	n	n	n	n	n	n	n	n	n	y	n	n	n	n	n	n	n	n	n	y	y	n	n	n	n	n	n	y	n	n	n	n	n
n	n	n	n	y	n	n	n	n	n	n	n	n	n	n	n	n	n	n	n	n	n	n	n	n	n	n	n	n	n	n	n	n	n	n
y	n	n	n	n	n	n	n	n	n	n	n	n	n	n	n	n	n	n	n	n	n	y	n	n	n	n	n	n	n	n	n	n	n	y
n	n	n	n	n	n	n	n	n	n	n	y	n	n	n	n	n	n	n	n	n	n	y	n	n	n	n	n	n	n	n	n	n	n	n
n	n	n	n	n	n	n	n	n	y	n	y	n	n	n	n	n	n	y	n	n	n	n	n	n	n	n	n	n	y	n	n	n	n	y
n	n	n	n	y	n	n	n	n	y	y	n	n	n	n	n	n	n	n	n	n	y	n	n	n	n	n	y	n	n	n	n	n	n	n
n	n	n	n	y	n	n	n	n	y	n	y	n	n	n	n	n	n	n	n	n	y	n	n	n	n	n	n	n	n	n	n	n	n	n
n	n	n	n	n	y	n	n	n	y	n	n	n	n	n	n	n	n	n	n	n	n	y	y	n	n	n	n	y	n	n	n	n	n	n
n	n	n	n	n	n	n	n	n	n	n	y	n	n	n	n	n	n	n	n	n	n	y	n	n	n	n	n	n	n	n	n	n	n	n
n	n	n	n	n	n	n	n	n	n	n	y	n	n	n	n	n	n	n	n	n	n	n	n	n	n	n	n	n	y	n	n	n	n	n
n	n	y	n	n	n	n	n	n	n	n	n	n	n	n	n	n	n	n	n	n	y	n	n	n	n	n	n	n	n	n	n	n	n	n
n	y	n	n	n	n	y	n	n	y	n	y	n	n	n	n	n	n	n	n	n	n	n	n	n	n	n	y	n	n	n	n	n	n	y
n	y	n	n	n	n	y	n	n	y	n	n	n	n	n	n	n	n	n	n	n	n	y	n	n	n	n	n	n	n	n	n	n	n	y
n	n	n	n	n	n	n	n	n	y	n	y	n	y	n	n	n	n	n	n	n	n	n	n	n	n	n	n	n	y	n	n	n	n	n
n	n	n	n	n	n	n	n	n	n	n	n	n	n	n	n	n	n	n	n	n	n	n	n	n	n	n	n	n	n	n	n	n	n	n
n	n	n	n	y	n	n	n	n	y	n	n	n	n	n	n	n	n	y	n	n	y	n	y	n	n	n	n	n	n	n	n	n	n	n
n	n	n	y	n	n	n	n	n	n	y	n	n	n	n	n	n	n	n	n	n	n	n	n	n	n	n	n	y	n	n	n	n	n	n
n	n	n	y	y	n	y	n	n	n	n	n	n	y	n	n	n	n	n	n	n	n	n	n	n	n	n	n	n	n	n	n	n	n	n
n	n	n	n	n	n	n	n	n	n	n	y	n	y	y	n	n	n	n	n	y	n	y	y	n	n	n	n	n	n	n	n	n	n	n
n	n	n	n	n	n	n	n	n	n	n	n	n	n	n	n	n	n	n	n	n	n	y	n	n	n	n	n	n	n	n	n	n	n	n
n	n	n	n	n	n	n	n	n	n	n	n	n	n	n	n	n	n	n	n	n	n	y	n	n	n	n	n	n	y	n	n	n	n	n
n	n	n	n	n	n	n	n	y	n	n	n	n	y	n	n	n	n	n	y	n	n	y	y	n	n	n	n	n	n	n	n	n	n	n
y	n	n	n	y	n	n	n	n	y	y	y	n	n	n	n	n	n	n	y	n	n	y	n	n	n	n	n	n	n	n	n	n	n	y
n	n	n	n	n	n	n	n	n	n	n	n	n	n	n	n	n	n	n	n	n	n	n	n	n	n	y	n	n	n	n	n	n	n	n
n	n	y	n	n	n	n	n	n	n	n	y	n	n	y	n	n	n	n	y	n	n	n	n	n	n	n	n	n	n	n	n	n	n	n
n	n	n	n	y	y	n	n	n	y	n	n	n	n	n	n	n	n	n	n	n	n	y	n	n	n	n	n	n	n	n	n	n	n	n
n	n	n	y	n	n	n	n	y	n	n	n	n	y	n	n	n	n	n	n	n	n	y	y	n	n	n	n	n	n	n	n	n	n	n
n	n	n	n	n	n	n	n	n	n	n	y	n	n	n	n	n	n	n	y	n	n	y	n	n	n	n	n	y	n	n	n	n	n	n
n	n	n	n	n	n	n	n	y	y	n	y	n	n	n	n	n	n	n	n	n	n	n	n	n	n	n	n	n	n	y	n	n	n	y
n	n	n	y	n	n	n	n	n	n	n	y	n	n	n	n	n	n	n	n	n	n	n	y	n	n	y	n	n	n	n	n	n	n	y
n	n	n	n	y	n	n	n	n	n	n	y	n	n	n	n	n	n	n	n	n	n	y	n	n	n	n	n	n	n	n	n	n	n	n
n	n	y	n	n	n	n	n	n	y	n	y	n	n	n	n	n	n	n	y	n	n	n	n	n	n	n	n	n	n	n	n	n	n	y
n	n	n	n	y	n	n	n	n	y	n	y	n	y	n	n	n	n	n	n	n	n	n	n	n	n	n	n	y	n	n	n	n	n	n
n	y	n	n	n	n	n	n	n	n	n	n	n	y	n	n	n	n	n	n	n	n	n	n	n	n	n	n	n	y	n	n	n	n	y
n	n	n	n	n	n	n	n	n	n	y	n	n	y	n	n	n	n	n	n	n	n	n	n	n	n	n	n	n	n	n	n	n	n	y
n	n	y	n	n	n	n	n	n	n	n	n	n	n	n	n	n	n	n	n	n	n	n	n	n	n	n	n	n	n	n	n	n	n	n
n	n	y	n	n	n	n	n	n	n	n	n	n	n	n	n	n	n	n	n	n	n	n	n	n	n	n	n	n	n	n	n	n	n	n
n	n	n	n	n	n	n	n	n	n	n	n	n	n	n	n	n	n	n	n	n	n	n	n	n	n	n	n	y	n	n	n	n	n	n
n	y	n	n	n	n	y	n	n	n	n	y	n	y	n	n	n	n	n	n	n	n	y	n	n	n	n	n	n	n	n	n	n	n	n
n	n	n	n	n	n	n	n	n	n	n	n	n	y	n	n	n	n	n	n	n	n	n	n	n	n	y	n	n	n	n	n	n	n	n
n	n	n	n	y	n	y	n	n	n	n	n	n	n	n	n	n	n	n	n	n	n	n	n	n	n	n	n	n	n	y	n	n	n	n
n	n	n	n	y	y	y	n	n	y	n	n	y	n	n	n	n	n	y	y	n	n	n	n	n	n	n	n	n	n	n	n	n	n	n
y	y	n	n	n	n	y	n	n	n	n	n	n	y	n	n	n	n	n	n	n	y	y	y	n	n	n	n	n	y	n	n	n	n	y
n	n	n	n	n	n	n	n	n	n	n	y	n	y	n	n	n	n	n	n	n	n	y	y	n	n	y	n	n	y	n	n	n	n	n
y	n	n	n	n	n	n	n	n	n	n	y	n	n	n	n	n	y	n	n	n	n	n	n	n	n	n	n	n	n	y	n	n	n	y
y	y	y	n	n	n	n	n	n	y	n	y	n	y	n	n	n	n	n	n	n	y	n	n	n	y	n	n	n	n	n	n	n	n	n
n	n	n	n	n	n	n	n	n	n	n	n	n	n	n	n	n	n	n	n	n	n	n	n	n	n	n	n	n	y	n	n	n	n	y
y	n	n	n	y	n	n	n	n	n	n	y	n	y	n	n	n	n	n	n	n	n	n	n	n	y	n	n	n	n	n	n	n	n	n
n	y	n	n	n	n	y	n	n	n	y	n	n	n	n	n	n	n	n	n	n	n	n	y	n	n	n	n	n	n	n	n	n	n	y
n	n	y	y	n	n	n	n	n	n	n	n	n	n	n	n	n	n	n	n	n	n	n	n	n	n	n	n	n	y	n	n	n	n	y
y	y	n	y	n	n	n	n	n	y	n	y	n	n	n	n	n	n	y	n	n	n	n	y	n	n	n	n	n	n	n	n	n	n	n
n	n	n	n	n	n	n	n	n	n	n	y	n	n	n	n	n	n	n	n	n	n	y	n	n	y	n	n	y	y	n	n	n	n	n
y	y	n	y	n	n	y	n	n	y	n	y	n	n	n	n	n	n	y	n	n	n	n	y	n	n	n	n	n	n	n	n	n	n	n
n	y	n	n	y	n	y	n	n	y	n	y	n	y	n	n	n	n	n	n	n	n	n	n	n	n	n	n	n	n	n	n	n	n	n
n	n	y	n	n	n	n	n	n	y	n	n	n	n	n	n	n	n	n	n	n	n	n	y	n	n	n	n	n	n	n	n	n	n	n
n	y	n	n	n	n	y	n	n	n	n	n	n	y	n	n	n	n	n	n	n	n	n	y	n	n	n	n	y	y	n	n	n	n	y
n	n	y	n	n	n	n	n	n	n	n	n	n	n	n	n	n	n	n	n	n	n	n	n	n	n	n	n	n	n	n	n	n	n	n
y	n	n	n	n	n	n	n	n	n	y	y	n	n	n	n	n	n	n	n	n	y	n	n	n	n	n	n	n	n	n	n	n	n	y
y	n	n	n	n	n	n	n	n	y	y	n	n	n	n	n	n	n	n	n	n	y	n	n	n	n	n	n	n	n	n	n	y	n	y
n	n	n	n	n	n	n	n	n	n	n	n	n	y	n	n	y	n	n	n	n	n	n	y	n	y	n	n	y	y	y	n	y	n	y
n	n	n	y	n	n	n	n	n	n	n	y	n	n	n	n	n	n	n	n	n	n	y	y	n	n	n	n	n	y	n	n	n	n	n
n	n	n	n	n	n	n	n	n	n	n	n	n	n	n	n	n	n	n	n	n	n	y	n	n	n	n	n	y	n	n	n	n	n	y
n	n	n	n	n	n	n	n	n	n	y	n	n	y	n	n	n	n	n	n	n	n	y	y	n	n	n	n	n	n	n	n	n	n	n
y	n	n	n	n	n	n	n	n	y	y	n	n	n	n	n	y	y	y	n	n	y	n	n	n	n	n	y	n	n	y	n	n	n	n
y	n	y	n	n	n	n	n	n	y	y	n	n	y	n	n	n	n	n	n	n	n	y	y	n	n	n	n	n	n	n	n	n	n	n
y	n	y	n	n	n	y	n	n	n	n	n	n	n	n	n	n	n	n	n	n	n	y	y	n	n	n	n	n	n	n	n	n	n	n
n	n	n	n	y	n	n	n	n	n	n	n	n	n	n	n	n	n	n	n	n	n	y	n	n	n	n	n	n	n	n	n	n	n	n
n	n	n	n	n	n	n	n	n	y	n	n	n	n	n	n	n	n	n	n	n	n	n	n	n	n	n	n	n	n	n	n	n	n	n
n	n	n	n	n	n	y	n	n	y	y	n	n	n	n	n	n	n	n	n	n	y	n	y	n	n	n	n	n	n	n	n	n	n	n
y	n	y	n	n	n	n	y	n	n	n	n	n	y	n	n	y	y	n	n	n	n	n	y	n	n	n	n	n	n	n	y	y	y	n
n	n	y	n	n	n	n	n	n	n	n	n	n	n	n	n	n	n	n	n	n	n	n	n	n	n	n	n	n	y	n	n	n	n	n
n	n	n	n	n	n	y	n	n	n	n	n	n	n	n	n	n	n	n	n	n	n	y	y	n	n	n	n	n	n	n	n	n	n	n
n	n	n	n	n	n	y	n	n	n	n	n	n	n	n	n	n	n	n	n	n	n	y	y	n	n	n	n	n	n	n	n	n	n	n
n	n	n	n	y	n	n	n	n	n	y	n	n	n	n	n	n	n	n	n	n	n	y	y	n	n	n	n	n	n	n	n	n	n	y
n	n	n	n	y	n	n	n	n	n	y	n	n	n	n	n	n	n	n	n	n	n	y	y	n	n	n	n	n	n	n	n	n	n	n
n	n	n	n	y	n	n	n	n	n	y	n	n	n	n	n	n	n	n	n	n	n	y	y	n	n	n	n	n	n	n	n	n	n	n
n	n	n	n	n	n	y	n	n	n	n	n	n	n	n	n	n	n	n	n	n	n	y	y	n	n	n	n	n	n	n	n	n	n	y
n	n	n	n	y	n	n	n	n	n	y	n	n	n	n	n	n	n	n	n	n	n	y	y	n	n	n	n	n	n	n	n	n	n	n
n	n	n	n	y	n	n	n	n	n	y	n	n	n	n	n	n	n	n	n	n	n	y	y	n	n	n	n	n	n	n	n	n	n	n
n	n	n	n	y	n	n	n	n	n	y	n	n	n	n	n	n	n	n	n	n	n	y	y	n	n	n	n	n	n	n	n	n	n	n
n	n	n	n	n	n	n	n	n	n	y	n	n	n	n	n	n	n	n	n	n	n	y	y	n	n	n	n	y	n	n	n	n	n	n
n	n	n	n	n	n	n	n	n	n	y	n	n	n	n	n	n	n	n	n	n	n	y	y	n	n	n	n	y	n	n	n	n	n	n
n	n	n	n	n	n	n	n	n	n	y	n	n	n	n	n	n	n	n	n	n	n	y	y	n	n	n	n	y	n	n	n	n	n	n
n	n	n	n	n	n	n	n	n	n	y	n	n	n	n	n	n	n	n	n	n	n	y	y	n	n	n	n	y	n	n	n	n	n	n
n	n	n	n	n	n	n	n	n	n	y	n	n	n	n	n	n	n	n	n	n	n	y	y	n	n	n	n	y	n	n	n	n	n	n
n	n	n	n	n	n	n	n	n	n	y	n	n	n	n	n	n	n	n	n	n	n	y	y	n	n	n	n	y	n	n	n	n	n	n
n	n	n	n	n	n	n	n	n	n	y	n	n	n	n	n	n	n	n	n	n	n	y	y	n	n	n	n	y	n	n	n	n	n	n
n	n	n	n	y	n	n	n	n	n	y	n	n	n	n	n	n	n	n	n	n	n	y	y	n	n	n	n	n	n	n	n	n	n	y
n	n	n	n	n	n	n	n	n	n	y	n	n	n	n	n	n	n	n	n	n	n	y	y	n	n	n	n	y	n	n	n	n	n	n
n	n	n	n	n	n	n	n	n	n	y	n	n	n	n	n	n	n	n	n	n	n	y	y	n	n	n	n	y	n	n	n	n	n	n
n	n	n	n	n	n	n	n	n	n	y	n	n	n	n	n	n	n	n	n	n	n	y	y	n	n	n	n	y	n	n	n	n	n	n
n	n	n	n	n	n	n	n	n	n	y	n	n	n	n	n	n	n	n	n	n	n	y	y	n	n	n	n	n	n	n	n	n	n	n
n	n	n	n	y	n	n	n	n	n	y	n	n	n	n	n	n	n	n	n	n	n	y	y	n	n	n	n	n	n	n	n	n	n	n
n	n	n	n	y	n	n	n	n	n	y	n	n	n	n	n	n	n	n	n	n	n	y	y	n	n	n	n	n	n	n	n	n	n	y
n	n	n	n	y	n	n	n	n	n	y	n	n	n	n	n	n	n	n	n	n	n	y	y	n	n	n	n	n	n	n	n	n	n	y
n	n	n	n	y	n	n	n	n	n	y	n	n	n	n	n	n	n	n	n	n	n	y	y	n	n	n	n	n	n	n	n	n	n	n
n	n	n	n	n	n	n	n	n	n	y	n	n	n	n	n	n	n	n	n	n	n	y	y	n	n	n	n	n	n	n	n	n	n	y
n	y	n	n	n	n	n	n	n	n	y	n	n	n	n	n	n	n	n	n	n	n	y	y	n	n	n	n	n	n	n	n	n	n	n
n	n	n	n	y	n	n	n	n	n	y	n	n	n	n	n	n	n	n	n	n	y	y	n	n	n	n	n	n	n	n	n	n	n	n
n	n	n	n	y	n	n	n	n	n	y	n	n	n	n	n	n	n	n	n	n	y	y	n	n	n	n	n	n	n	n	n	n	n	n
n	n	n	n	y	n	n	n	n	n	y	n	n	n	n	n	n	n	n	n	n	y	y	n	n	n	n	n	n	n	n	n	n	n	n
n	n	n	n	y	n	n	n	n	n	y	n	n	n	n	n	n	n	n	n	n	y	y	n	n	n	n	n	n	n	n	n	n	n	n
n	n	n	n	y	n	n	n	n	n	y	n	n	n	n	n	n	n	n	n	n	y	y	n	n	n	n	n	n	n	n	n	n	n	n
n	n	n	n	y	n	n	n	n	n	y	n	n	n	n	n	n	n	n	n	n	y	y	n	n	n	n	n	n	n	n	n	n	n	n
n	n	n	n	y	n	n	n	n	n	y	n	n	n	n	n	n	n	n	n	n	y	y	n	n	n	n	n	n	n	n	n	n	n	n
n	n	n	n	y	n	n	n	n	n	y	n	n	n	n	n	n	n	n	n	n	y	y	n	n	n	n	n	n	n	n	n	n	n	n
n	n	n	n	y	n	n	n	n	n	y	n	n	n	n	n	n	n	n	n	n	y	y	n	n	n	n	n	n	n	n	n	n	n	n
n	n	n	n	y	n	n	n	n	n	y	n	n	n	n	n	n	n	n	n	n	y	y	n	n	n	n	n	n	n	n	n	n	n	n
n	n	n	n	y	n	n	n	n	n	y	n	n	n	n	n	n	n	n	n	n	y	y	n	n	n	n	n	n	n	n	n	n	n	n
n	n	n	n	y	n	n	n	n	n	y	n	n	n	n	n	n	n	n	n	n	y	y	n	n	n	n	n	n	n	n	n	n	n	n
n	n	n	n	y	n	n	n	n	n	y	n	n	n	n	n	n	n	n	n	n	y	y	n	n	n	n	n	n	y	n	n	n	n	n
n	n	n	n	y	n	n	n	n	n	y	n	n	n	n	n	n	n	n	n	n	y	y	n	n	n	n	n	n	n	n	n	n	n	n
n	n	n	n	y	n	n	n	n	n	y	n	n	n	n	n	n	n	n	n	n	y	y	n	n	n	n	n	n	n	n	n	n	n	y
n	n	n	n	y	n	n	n	n	n	y	n	n	n	n	n	n	n	n	n	n	y	y	n	n	n	n	n	n	n	n	n	n	n	n
n	n	n	n	y	n	n	n	n	n	y	n	n	n	n	n	n	n	n	n	n	y	y	n	n	n	n	n	n	n	n	n	n	n	n
n	n	n	n	y	n	n	n	n	n	y	n	n	n	n	n	n	n	n	n	n	y	y	n	n	n	n	n	n	n	n	n	n	n	n
n	n	n	n	y	n	n	n	n	n	y	n	n	n	n	n	n	n	n	n	n	y	y	n	n	n	n	n	n	n	n	n	n	n	n
n	n	n	n	y	n	n	n	n	n	y	n	n	n	n	n	n	n	n	n	n	y	y	n	n	n	n	n	n	n	n	n	n	n	n
n	n	n	n	y	y	n	n	n	n	y	n	n	n	n	n	n	n	n	n	n	y	y	n	n	n	n	n	n	n	n	n	n	n	n
n	n	n	n	y	y	n	n	n	n	y	n	n	n	n	n	n	n	n	n	n	y	y	n	n	n	n	n	n	n	n	n	n	n	n
n	n	n	n	y	n	n	n	n	n	y	n	n	n	n	n	n	n	n	n	n	y	y	n	n	n	n	n	n	n	n	n	n	n	n
n	n	n	n	y	y	n	n	n	n	y	n	n	n	n	n	n	n	n	n	n	y	y	n	n	n	n	n	n	n	n	n	n	n	n
n	n	n	n	y	y	n	n	n	n	y	n	n	n	n	n	n	n	n	n	n	y	y	n	n	n	n	n	n	n	n	n	n	n	n
n	n	n	n	y	y	n	n	n	n	y	n	n	n	n	n	n	n	n	n	n	y	y	n	n	n	n	n	n	n	n	n	n	n	n
n	n	n	n	y	y	n	n	n	n	y	n	n	n	n	n	n	n	n	n	n	y	y	n	n	n	n	n	n	n	n	n	n	n	n
n	n	n	n	y	y	n	n	n	n	y	n	n	n	n	n	n	n	n	n	n	y	y	n	n	n	n	n	n	n	n	n	n	n	n
n	n	n	y	n	n	n	n	n	n	n	y	n	y	n	n	n	n	n	y	n	n	n	n	n	n	y	n	n	y	n	n	n	n	n
n	n	n	y	n	n	n	n	n	n	n	y	n	y	n	n	n	n	n	y	n	n	n	n	n	n	y	n	n	y	n	n	n	n	n
n	n	n	y	n	n	n	n	n	n	n	y	n	y	n	n	n	n	n	y	n	n	n	n	n	n	y	n	n	y	n	n	n	n	n
n	n	n	y	n	n	n	n	n	n	n	y	n	y	n	n	n	n	n	y	n	n	n	n	n	n	y	n	n	y	n	n	n	n	n
n	n	n	y	n	n	n	n	n	n	n	y	n	y	n	n	n	n	n	y	n	n	n	n	n	n	y	n	n	y	n	n	n	n	n
n	n	n	y	n	n	n	n	n	n	n	y	n	y	n	n	n	n	n	y	n	n	n	n	n	n	y	n	n	y	n	n	n	n	n
n	n	n	y	n	n	n	n	n	n	n	y	n	y	n	n	n	n	n	y	n	n	n	n	n	n	y	n	n	y	n	n	n	n	n
n	n	n	y	n	n	n	n	n	n	n	y	n	y	n	n	n	n	n	y	n	n	n	n	n	n	y	n	n	y	n	n	n	n	n
n	n	n	y	n	n	n	n	n	n	n	y	n	y	n	n	n	n	n	y	n	n	n	n	n	n	y	n	n	y	n	n	n	n	n
n	n	n	y	n	n	n	n	n	n	n	y	n	y	n	n	n	n	n	y	n	n	n	n	n	n	y	n	n	y	n	n	n	n	n
n	n	n	y	n	n	n	n	n	n	y	y	n	y	n	n	n	n	n	y	n	n	n	n	n	n	y	n	n	y	n	n	n	n	n
n	n	n	y	n	n	n	n	n	n	n	y	n	y	n	n	n	n	n	y	n	n	n	n	n	n	y	n	n	y	n	n	n	n	n
n	n	n	y	n	n	n	n	n	n	y	y	n	y	n	n	n	n	n	y	n	n	n	n	n	n	y	n	n	y	n	n	n	n	n
n	n	n	y	n	n	n	n	n	n	n	y	n	y	n	n	n	n	n	y	n	n	n	n	n	n	y	n	n	y	n	n	n	n	n
n	n	n	y	n	n	n	n	n	n	n	y	n	y	n	n	n	n	n	y	n	n	n	n	n	n	y	n	n	y	n	n	n	n	n
n	n	n	y	n	n	n	n	n	n	n	y	n	y	n	n	n	n	n	y	n	n	n	n	n	n	y	n	n	y	n	n	n	n	n
n	n	n	y	n	n	n	n	n	n	n	y	n	y	n	n	n	n	n	y	n	n	n	n	n	n	y	n	n	y	n	n	n	n	n
n	n	n	y	n	n	n	n	n	n	n	y	n	y	n	n	n	n	n	y	n	n	n	n	n	n	y	n	n	y	n	n	n	n	n
n	n	n	y	n	n	n	n	n	n	n	y	n	y	n	n	n	n	n	y	n	n	n	n	n	n	y	n	n	y	n	n	n	n	n
n	n	n	y	n	n	n	n	n	n	n	y	n	y	n	n	n	n	n	y	n	n	n	n	n	n	y	n	n	y	n	n	y	n	n
n	n	n	y	n	n	n	n	n	n	n	y	n	y	n	n	y	n	n	y	n	n	n	n	n	n	y	n	n	y	n	n	n	n	n
n	n	n	y	n	n	n	n	n	n	n	y	n	y	n	n	n	n	n	y	n	n	n	n	n	n	y	n	n	y	n	n	n	n	n
n	n	n	y	n	n	n	n	n	n	n	y	n	y	n	n	n	n	n	y	n	n	n	n	n	n	y	n	n	y	n	n	n	n	n
n	n	n	y	n	n	n	n	n	n	n	y	n	y	n	n	n	n	n	y	n	n	n	n	n	n	y	n	n	y	n	n	n	n	n
n	n	n	y	n	n	n	n	n	n	n	y	n	y	n	n	n	n	n	y	n	n	n	n	n	n	y	n	n	y	n	n	n	n	n
n	n	n	y	n	n	n	n	n	n	n	y	n	y	n	n	n	n	n	y	n	n	n	n	n	n	y	n	n	y	n	n	n	n	n
n	n	n	n	y	n	n	n	n	y	n	n	n	n	n	n	n	n	n	n	n	n	y	y	n	n	n	n	n	n	y	n	n	n	n
n	n	n	n	y	n	n	n	n	y	n	n	n	n	n	n	n	n	n	n	n	n	y	y	n	n	n	n	n	n	y	n	n	n	n
n	n	n	n	y	n	n	n	n	y	n	n	n	n	n	n	n	n	n	n	n	n	y	n	n	n	n	n	y	n	y	n	n	n	n
n	n	n	n	y	n	n	n	n	y	n	n	n	n	n	n	n	n	y	n	n	n	y	n	n	n	n	n	y	n	y	n	n	n	n
n	n	n	n	y	n	n	n	n	n	n	y	n	n	n	n	n	n	y	n	n	n	y	n	n	n	n	n	n	y	y	n	n	n	n
n	n	n	n	y	n	n	n	n	y	y	n	n	n	n	n	n	y	y	n	n	n	y	n	n	n	n	n	n	n	y	n	n	n	n
n	n	n	n	y	n	n	n	n	y	y	n	n	n	n	n	n	y	y	n	n	n	y	n	n	n	n	n	n	n	y	n	n	n	n
n	n	n	n	y	n	n	n	n	y	y	n	n	n	n	n	n	y	y	n	n	n	y	n	n	n	n	n	n	n	y	n	n	n	n
n	n	n	n	n	n	n	n	n	y	y	n	n	n	n	n	n	y	y	n	n	y	y	n	n	n	n	n	n	n	y	n	n	n	n
n	n	n	n	y	n	n	n	n	y	n	n	n	n	n	n	n	n	n	n	n	n	y	n	n	n	n	n	y	n	y	y	n	n	n
n	n	n	n	y	n	n	n	n	y	y	n	n	n	n	n	n	n	n	n	n	n	y	y	n	n	n	n	y	n	y	n	n	n	n
n	n	n	n	y	n	n	n	n	y	n	n	n	n	n	n	n	n	n	n	n	n	y	n	n	n	n	n	y	n	y	y	n	n	n
n	n	n	n	y	n	n	n	n	y	y	n	n	n	n	n	n	n	n	n	n	n	y	y	n	n	n	n	y	n	y	y	n	n	n
n	n	n	n	y	n	n	n	n	y	y	n	n	n	n	n	n	n	n	n	n	n	y	y	n	n	n	n	y	n	y	n	n	n	n
y	n	n	n	n	y	n	n	n	n	n	y	n	y	n	n	n	n	n	n	n	n	y	n	y	n	n	n	n	n	n	n	n	n	n
n	n	n	n	n	n	n	n	n	n	y	n	n	n	n	n	n	n	n	n	n	n	y	n	n	n	n	n	n	y	n	n	n	n	n
n	n	n	n	n	n	y	n	n	n	n	n	n	n	n	n	n	n	y	n	n	n	n	n	n	n	n	n	n	n	n	n	n	n	n
n	n	n	n	n	n	n	n	n	y	n	n	n	n	n	n	n	n	n	n	n	n	y	n	n	n	n	n	n	n	n	n	n	n	n
n	n	n	y	y	n	n	n	n	n	n	n	n	n	n	n	n	n	n	n	n	n	y	n	n	n	n	n	n	n	n	n	n	n	n
n	n	n	y	n	n	n	n	n	n	n	n	n	n	n	n	n	n	n	n	n	n	n	n	n	n	n	n	n	y	n	n	n	n	y
y	y	n	n	n	n	n	n	n	y	n	y	n	n	n	n	n	n	n	n	n	n	n	n	n	n	n	y	y	n	n	n	n	n	y
n	n	n	y	n	n	n	n	n	n	n	n	n	n	n	n	n	n	n	n	n	n	y	n	n	n	n	n	n	n	n	n	n	n	n
n	n	n	n	n	n	n	n	n	n	n	n	n	n	n	n	n	n	n	n	n	n	y	n	n	n	n	n	n	n	n	n	n	n	n
n	n	n	n	n	n	n	n	n	n	n	n	n	n	n	n	n	n	n	n	n	n	y	n	n	n	n	n	n	n	n	n	n	n	n
n	n	n	n	n	n	n	n	n	n	n	n	n	n	n	n	n	n	n	n	n	n	y	n	n	n	n	n	y	y	n	n	n	n	n
n	n	n	n	n	n	n	n	n	n	n	n	n	n	n	n	n	n	n	n	n	y	y	n	n	n	n	n	n	n	n	n	n	n	n
y	n	n	y	n	n	n	n	n	n	n	n	n	n	n	n	n	n	n	n	n	n	y	n	n	n	n	n	n	y	y	n	n	n	n
y	n	y	n	n	y	n	n	n	n	n	y	n	n	n	n	y	n	n	n	n	n	y	n	n	n	n	n	n	y	y	n	n	n	y
y	n	y	n	y	y	n	y	n	n	n	n	n	n	n	n	n	n	y	n	n	n	y	n	n	n	n	y	n	y	n	n	y	n	y
y	n	n	n	n	n	n	n	n	n	n	n	n	n	n	n	n	n	n	n	n	n	y	n	n	n	n	n	n	y	n	n	n	n	y
y	n	y	n	n	y	n	n	n	n	n	n	n	n	n	n	n	n	n	n	n	n	y	n	n	n	n	n	n	n	n	n	n	n	y
y	n	n	n	n	n	n	n	n	n	n	n	n	n	n	n	n	n	n	n	n	n	y	n	n	n	n	n	n	n	n	n	n	n	y
y	n	y	n	n	y	n	n	n	n	n	y	n	n	n	n	y	n	n	n	n	n	y	n	n	n	n	n	n	y	y	n	n	n	y
y	n	y	n	n	y	n	n	n	n	n	y	n	n	n	n	n	n	y	n	n	n	y	n	n	n	n	y	n	y	n	n	n	n	y
n	n	n	n	n	n	n	n	n	n	y	y	n	n	n	n	n	n	n	n	n	n	y	n	n	n	n	n	n	n	n	n	n	n	n
n	n	n	y	n	n	n	n	n	n	y	n	n	n	n	n	n	n	n	n	n	n	y	n	n	n	n	n	n	n	n	n	n	n	n
n	n	n	n	n	n	n	n	n	n	n	n	n	n	n	n	n	n	n	n	n	n	y	n	n	n	n	n	n	n	n	n	n	n	n
y	n	y	n	n	n	y	n	n	n	n	n	n	y	n	n	n	n	n	y	n	n	n	n	n	n	n	n	n	n	n	n	n	n	n
n	n	n	n	n	n	y	n	n	n	n	n	n	y	n	n	n	n	n	y	n	n	n	n	n	n	n	n	n	n	n	n	n	n	n
n	n	n	n	n	n	n	n	n	n	y	y	n	y	n	n	n	n	n	n	n	n	y	n	n	n	n	n	n	n	n	n	n	n	n
n	n	n	n	n	n	n	n	n	n	n	y	n	n	n	n	n	n	n	n	y	y	y	n	y	n	n	n	n	n	n	n	n	n	n
n	n	n	n	n	n	n	n	n	n	n	n	n	n	n	n	n	n	n	n	n	n	n	n	n	n	n	n	n	n	n	n	n	n	y
n	n	n	n	n	n	n	n	n	n	n	n	n	n	n	n	n	n	n	n	n	n	n	n	n	n	n	n	n	n	n	n	n	n	n
n	n	n	n	n	n	n	n	n	n	n	n	n	n	n	n	n	n	n	n	n	n	n	n	n	n	n	n	n	n	n	n	n	n	y
n	n	n	n	n	n	n	n	n	n	n	n	n	n	n	n	n	n	n	n	n	n	n	n	n	n	n	n	n	n	n	n	n	n	y
n	n	n	n	n	n	n	n	n	n	n	n	n	n	n	n	n	n	n	n	n	n	n	n	n	n	n	n	n	n	n	n	n	n	y
n	n	n	n	y	y	n	n	n	y	n	y	n	y	n	n	n	n	n	n	n	y	y	y	n	n	n	n	n	n	n	n	n	n	n
n	n	n	n	n	n	n	n	n	n	n	n	n	n	n	n	n	n	n	n	n	n	y	n	n	n	n	n	n	n	n	n	n	n	n
n	n	n	n	n	n	n	n	n	n	n	n	n	n	n	n	n	n	n	n	n	y	n	n	n	n	n	n	n	n	n	n	n	n	y
n	n	n	n	n	n	n	n	n	n	n	n	n	n	n	n	n	n	n	n	n	y	n	n	n	n	n	y	n	n	n	n	n	n	y
n	n	y	n	n	n	n	n	n	n	n	n	n	n	n	n	n	n	n	n	n	n	n	n	n	n	n	n	n	n	n	n	n	n	n
n	n	y	n	n	n	n	n	n	n	n	n	n	n	n	n	n	n	n	n	n	n	n	n	n	n	n	n	n	n	n	n	n	n	n
n	n	n	n	n	n	n	n	n	n	n	y	n	n	n	n	n	n	n	n	n	n	y	n	n	n	n	n	n	n	n	n	n	n	n
n	n	n	n	n	n	n	n	n	n	n	n	n	n	n	n	n	n	n	n	n	n	y	n	n	n	n	n	n	n	n	n	n	n	n
n	n	n	n	n	n	n	n	n	n	n	n	n	n	n	n	n	n	n	n	n	n	y	y	n	n	n	n	n	n	n	n	n	n	n
n	n	n	n	n	y	n	n	n	n	n	y	n	y	n	n	n	n	n	n	n	n	y	n	n	n	y	n	n	n	n	n	n	n	n
n	n	n	n	n	n	n	n	n	n	n	y	n	y	n	n	n	n	n	n	n	n	y	n	n	n	n	n	n	n	n	n	n	n	n
n	n	n	n	n	n	n	n	n	n	n	y	n	y	n	n	n	n	n	n	n	n	y	n	n	n	n	n	n	n	n	n	n	n	n
n	n	n	n	n	n	n	n	n	n	n	n	n	n	n	n	n	n	n	n	n	n	y	n	n	n	n	n	n	n	n	n	n	n	n
n	n	n	n	n	n	n	n	n	n	n	y	n	n	n	n	n	n	n	n	n	n	y	n	n	n	n	n	n	n	n	n	n	n	n
n	n	n	n	n	n	n	n	n	n	n	y	n	n	n	n	n	n	n	n	n	n	y	n	n	n	n	n	n	n	n	n	n	n	n
n	n	n	n	n	n	n	n	n	y	n	y	n	n	n	n	n	n	n	n	n	n	n	n	n	n	n	n	n	n	n	n	n	n	n
n	n	n	n	n	n	n	n	n	n	n	n	n	n	n	n	n	n	n	n	n	n	y	n	n	n	n	n	n	n	n	n	n	n	n
n	n	n	n	n	n	n	n	n	n	n	n	n	n	n	n	n	n	n	n	n	n	n	n	n	n	n	n	n	n	n	n	n	n	y
n	n	n	n	n	n	n	n	n	n	n	n	n	n	n	n	n	n	n	n	n	n	y	n	n	n	n	n	n	n	n	n	n	n	y
n	n	n	n	y	n	n	n	n	y	n	n	n	n	n	n	n	n	n	n	n	n	n	n	n	n	n	n	n	n	n	n	n	n	y
n	n	n	n	n	n	n	n	n	y	n	y	n	n	n	n	n	n	n	n	n	n	n	n	n	n	n	n	n	y	n	n	n	n	y
n	n	n	n	n	n	n	n	n	n	n	n	n	n	n	n	n	n	n	n	n	n	y	n	n	n	n	n	n	n	n	n	n	n	n
n	n	n	n	n	n	n	n	n	n	n	n	n	n	n	n	n	n	n	n	n	n	n	n	n	n	n	n	n	n	n	n	n	n	n
n	n	n	n	y	n	n	n	n	n	n	n	n	n	n	n	n	n	n	n	n	n	n	n	n	n	n	n	n	n	n	n	n	n	n
n	n	n	n	n	n	n	n	n	y	n	n	n	n	n	n	n	n	n	n	n	n	y	n	n	n	n	n	n	n	n	n	n	n	n
n	n	n	n	n	n	n	n	n	y	n	n	n	n	n	n	n	n	n	n	n	y	y	n	n	n	n	n	n	n	n	n	n	n	n
n	n	n	n	n	n	n	n	n	y	n	y	n	n	n	n	n	n	n	n	n	n	y	n	n	n	n	n	n	n	n	n	n	n	n
n	n	n	n	n	n	n	n	n	y	n	y	n	n	n	n	n	n	n	n	n	n	y	n	n	n	n	n	n	y	n	n	n	n	n
n	n	n	n	n	n	n	n	n	n	n	n	n	n	n	n	n	n	y	n	n	y	n	n	n	n	n	n	n	n	n	n	n	n	y
n	y	n	n	y	y	n	y	n	n	y	n	n	n	n	n	n	y	y	n	n	y	y	n	n	n	n	n	y	n	y	n	n	n	n
y	n	n	n	n	n	y	n	n	n	n	n	n	n	n	n	n	n	n	n	n	n	n	n	n	n	n	n	n	y	n	n	n	n	n
n	n	n	n	n	n	n	n	n	n	n	n	y	n	n	n	n	n	n	y	n	n	n	n	n	n	n	n	n	n	n	n	n	n	n
n	n	n	n	y	n	n	n	n	n	n	n	n	n	n	n	n	n	n	n	n	n	y	n	n	n	n	n	y	n	n	n	n	n	n
n	n	n	n	y	n	n	n	n	n	n	y	n	n	n	n	n	n	y	n	n	n	y	n	n	n	n	n	n	n	n	n	n	n	n
n	n	n	n	y	n	n	n	n	n	n	n	n	n	n	n	n	n	n	n	n	n	y	y	n	n	y	n	y	n	n	n	n	n	n
n	n	n	n	n	n	n	n	n	n	y	n	n	y	n	n	n	n	n	n	n	y	n	y	n	n	y	n	n	n	n	n	n	n	n
n	n	y	n	y	n	n	n	n	y	n	n	n	y	n	n	n	n	n	y	n	n	y	y	n	n	n	n	n	n	n	n	n	n	n
n	n	n	y	n	n	y	n	n	y	n	n	n	y	n	n	n	n	n	n	n	n	n	n	n	n	n	y	y	n	n	n	n	n	n
n	n	n	n	n	n	n	n	n	y	n	n	y	n	n	n	n	n	n	n	n	n	n	n	n	n	n	n	n	n	n	n	n	n	n
n	n	n	n	n	n	n	n	n	n	n	n	n	y	n	n	n	n	n	n	n	y	n	n	n	n	n	n	n	n	n	n	n	n	y
n	n	n	n	n	n	n	n	n	y	n	y	n	n	n	n	n	n	n	y	n	y	n	n	n	n	n	n	n	y	n	n	n	n	y
n	n	n	n	n	n	n	n	n	n	y	n	n	n	n	n	n	n	n	n	n	y	y	n	n	n	n	n	n	n	n	n	n	n	n
y	n	n	n	n	n	n	n	n	n	n	n	n	y	n	n	n	n	n	n	n	n	y	n	n	n	n	y	y	n	n	n	n	n	y
n	n	n	n	y	n	n	n	n	n	n	n	n	n	n	n	n	n	n	n	n	n	y	n	n	n	n	n	n	n	n	n	n	n	n
n	n	n	n	n	n	n	n	n	n	n	n	n	y	n	n	n	n	n	n	n	n	n	n	n	n	n	n	n	y	n	n	n	n	y
n	n	n	y	y	n	y	n	n	y	n	n	n	y	n	n	n	n	n	n	n	n	y	n	n	n	n	n	n	n	n	n	n	n	n
y	n	n	y	n	n	n	n	n	y	n	y	n	n	n	n	n	n	n	y	y	n	n	n	n	n	n	n	n	n	n	n	n	n	n
n	n	y	n	n	n	y	n	n	n	n	y	n	y	n	n	n	n	n	n	n	n	n	n	n	n	n	n	y	n	n	n	n	n	n
n	n	n	n	n	n	n	n	n	n	y	n	n	n	n	n	n	n	n	n	n	y	n	n	n	y	n	n	n	n	n	n	n	n	n
n	n	n	n	n	n	n	n	n	n	y	y	n	y	n	n	n	n	n	n	n	n	n	n	n	n	n	n	n	n	n	n	n	n	n
n	n	n	n	n	n	n	n	n	y	n	y	n	n	n	n	n	n	n	n	n	n	y	n	n	n	n	n	n	n	n	n	n	n	n
y	n	n	n	n	n	y	n	n	y	y	n	n	y	n	n	n	n	n	n	n	y	y	y	n	n	n	y	n	y	n	n	n	n	y
n	n	n	n	n	n	n	n	n	n	n	n	n	n	n	n	n	n	n	n	n	n	y	y	n	n	n	n	n	n	n	n	n	n	n
n	n	n	n	n	n	n	n	n	y	n	y	n	n	n	n	n	n	n	n	n	n	n	n	n	n	n	n	n	n	n	n	n	n	y
y	n	n	n	n	n	n	n	n	n	n	n	n	y	n	n	n	n	n	n	n	y	y	n	n	n	n	n	n	y	n	n	n	n	y
n	n	n	n	n	n	y	n	n	y	n	n	n	n	n	n	n	n	n	n	n	n	y	y	n	n	n	n	n	n	n	n	n	n	n
n	n	n	n	n	n	n	n	n	y	n	y	n	y	n	n	n	n	n	n	n	n	n	n	n	n	n	n	n	y	n	n	n	n	y
n	n	n	n	n	n	n	n	n	y	n	y	n	y	n	n	n	n	n	n	n	n	n	n	n	n	n	n	n	y	n	n	n	n	y
n	n	n	n	n	n	n	n	n	y	n	y	n	y	n	n	n	n	n	n	n	n	n	n	n	n	n	n	n	y	n	n	n	n	y
n	n	n	n	n	n	n	n	n	y	n	y	n	y	n	n	n	n	n	n	n	n	n	n	n	n	n	n	n	y	n	n	n	n	y
n	n	n	n	n	n	n	n	n	y	n	y	n	y	n	n	n	n	n	n	n	n	n	n	n	n	n	n	n	y	n	n	n	n	y
n	n	n	n	n	n	n	n	n	y	n	y	n	y	n	n	n	n	n	n	n	n	n	n	n	n	y	n	n	y	n	n	n	n	y
n	n	n	n	n	n	n	n	n	y	n	y	n	y	n	n	n	n	n	n	n	n	n	n	n	n	n	n	n	y	n	n	n	n	y
n	n	n	n	n	n	n	n	n	y	n	y	n	y	n	n	n	n	n	n	n	n	n	n	n	n	n	n	n	y	n	n	n	n	y
n	n	n	n	n	n	n	n	n	y	n	y	n	y	n	n	n	n	n	n	n	n	n	n	n	n	n	n	n	y	n	n	n	n	y
n	n	n	n	n	n	n	n	n	y	n	y	n	y	n	n	n	n	n	n	n	n	n	n	n	n	n	n	n	y	n	n	n	n	y
n	n	n	n	n	n	n	n	n	y	n	y	n	y	n	n	n	n	n	n	n	n	n	n	n	n	n	n	n	y	n	n	n	n	y
n	n	n	n	n	n	n	n	n	y	n	y	n	y	n	n	n	n	n	n	n	n	n	n	n	n	n	n	n	y	n	n	n	n	y
n	n	n	n	n	n	n	n	n	y	n	y	n	y	n	n	n	n	n	n	n	n	n	n	n	n	n	n	n	y	n	n	n	n	y
n	n	n	n	n	n	n	n	n	y	n	y	n	y	n	n	n	n	n	n	n	n	n	n	n	n	n	n	n	y	n	n	n	n	y
n	y	n	n	n	n	n	n	n	y	n	y	n	n	n	n	n	n	n	n	n	n	n	n	n	n	n	n	n	y	n	n	n	n	y
n	y	n	n	n	n	n	n	n	y	n	y	n	n	n	n	n	n	n	n	n	n	n	n	n	n	n	n	n	y	n	n	n	n	y
n	y	n	n	y	n	n	n	n	y	n	n	n	n	n	n	n	n	n	n	n	n	n	n	n	n	n	n	n	y	n	n	n	n	y
n	y	n	n	n	n	n	n	n	y	n	y	n	n	n	n	n	n	n	n	n	n	n	n	n	n	n	n	n	y	n	n	n	n	y
n	y	n	n	y	n	n	n	n	y	n	y	n	n	n	n	n	n	n	y	n	n	n	n	n	n	n	n	n	y	n	n	n	n	y
n	y	n	n	n	n	n	n	n	y	n	y	n	n	n	n	n	n	n	y	n	n	n	n	n	n	n	n	n	y	n	n	n	n	y
n	y	n	n	y	n	n	n	n	y	n	y	n	n	n	n	n	n	n	y	n	n	n	n	n	n	n	n	n	y	n	n	n	n	y
n	y	n	n	n	n	n	n	n	y	n	y	n	n	n	n	n	n	n	n	n	n	n	n	n	n	n	n	n	y	n	n	n	n	y
n	y	n	n	y	n	n	n	n	y	n	y	n	n	n	n	n	n	n	n	n	n	n	n	n	n	n	n	n	y	n	n	n	n	y
n	y	n	n	y	n	n	n	n	y	n	y	n	n	n	n	n	n	n	y	n	n	n	n	n	n	n	n	n	y	n	n	n	n	y
n	y	n	n	y	n	n	n	n	y	n	y	n	n	n	n	n	n	n	y	n	n	n	n	n	n	n	n	n	y	n	n	n	n	y
n	y	n	n	y	n	n	n	n	y	n	y	n	n	n	n	n	n	n	y	n	n	n	n	n	n	n	n	n	y	n	n	n	n	y
n	y	n	n	y	n	n	n	n	y	n	y	n	n	n	n	n	n	n	y	n	n	n	n	n	n	n	n	y	y	n	n	n	n	y
n	y	n	n	y	n	n	n	n	y	n	y	n	n	n	n	n	n	n	y	n	n	n	n	n	n	n	n	n	y	n	n	n	n	y
n	y	n	n	y	n	n	n	n	y	n	y	n	n	n	n	n	n	n	y	n	n	n	n	n	n	n	n	n	y	n	n	n	n	y
n	y	n	n	y	n	n	n	n	y	n	y	n	n	n	n	n	n	n	y	n	n	n	n	n	n	n	n	n	y	n	n	n	n	y
y	n	n	n	n	n	n	n	n	y	y	y	n	n	y	n	n	y	y	n	n	y	n	n	n	n	n	y	n	n	y	n	y	n	y
n	n	n	n	n	n	n	n	n	n	y	y	n	n	n	n	n	n	y	n	n	y	n	n	n	n	n	n	n	n	y	n	n	n	n
n	n	n	n	n	n	n	n	n	y	y	y	n	n	y	n	n	y	y	n	n	y	n	n	n	n	n	y	n	n	y	n	y	n	y
n	n	n	n	n	n	n	n	n	n	y	y	n	n	n	n	n	n	y	n	n	y	y	n	n	n	n	n	n	n	n	n	n	n	n
n	n	n	n	n	n	n	n	n	n	y	y	n	n	n	n	n	n	y	n	n	y	n	n	n	n	n	n	n	n	y	n	n	n	n
n	n	n	n	n	n	n	n	n	n	y	n	n	n	n	n	n	n	y	n	n	y	n	n	n	n	n	n	n	n	y	n	n	n	n
n	n	n	n	n	n	n	n	n	n	y	y	n	n	n	n	n	n	y	n	n	y	n	n	n	n	n	n	n	n	y	n	n	n	n
n	n	n	n	n	n	n	n	n	n	y	y	n	n	n	n	n	y	y	n	n	y	n	n	n	n	n	n	n	n	y	n	n	n	n
n	n	n	y	n	n	n	n	n	n	y	y	n	n	n	n	n	n	y	n	n	y	y	n	n	n	n	n	n	n	n	n	n	n	n
n	n	n	n	n	n	n	n	n	n	y	y	n	n	n	n	n	n	y	n	n	y	y	n	n	n	n	n	n	n	n	n	n	n	n
n	n	n	n	n	n	n	n	n	n	y	y	n	n	n	n	n	y	y	n	n	y	n	n	n	n	n	n	n	n	y	n	n	n	n
y	n	n	n	n	n	n	n	n	y	y	y	n	n	y	n	n	y	y	n	n	y	n	n	n	n	n	y	n	n	y	n	y	n	y
n	n	n	n	n	n	n	n	n	n	y	y	n	n	n	n	n	n	y	n	n	y	y	n	n	n	n	n	n	n	n	n	n	n	n
y	n	n	n	n	n	n	n	n	n	y	y	n	n	y	n	n	y	y	n	n	y	n	n	n	n	n	y	n	n	y	n	y	n	y
y	n	n	n	n	n	n	n	n	n	y	y	n	n	y	n	n	y	y	n	n	y	n	n	n	n	n	y	n	n	y	n	y	n	n
y	n	n	n	n	n	n	n	n	n	y	y	n	n	y	n	n	y	y	n	n	y	n	n	n	n	n	y	n	n	y	n	y	n	y
y	n	n	n	n	n	n	n	n	n	y	y	n	n	y	n	n	y	y	n	n	y	n	n	n	n	n	y	n	n	y	n	y	n	y
y	n	n	n	n	n	n	n	n	y	y	n	n	n	y	n	n	y	y	n	n	y	n	n	n	n	n	n	n	n	y	n	y	n	n
y	n	n	n	n	n	n	n	n	n	y	y	n	n	y	n	n	y	y	n	n	y	n	n	n	n	n	y	n	n	y	n	y	n	y
y	n	n	n	n	n	n	n	n	n	y	y	n	n	y	n	n	y	y	n	n	y	n	n	n	n	n	y	n	n	y	n	y	n	n
y	n	n	n	n	n	n	n	n	n	y	y	n	n	y	n	n	y	y	n	n	y	n	n	n	n	n	y	n	n	y	n	y	n	y
y	n	n	n	n	n	n	n	n	n	y	y	n	n	y	n	n	y	y	n	n	y	n	n	n	n	n	y	n	n	y	n	y	n	y
y	n	n	n	n	n	n	n	n	n	y	y	n	n	y	n	n	y	y	n	n	y	n	n	n	n	n	y	n	y	y	n	y	n	n
y	n	n	n	n	n	n	n	n	n	y	y	n	n	y	n	n	y	y	n	n	y	n	n	n	n	n	y	n	n	y	n	y	n	y
y	n	n	n	n	n	n	n	n	n	y	y	n	n	y	n	n	y	y	n	n	y	n	n	n	n	n	y	n	n	y	n	y	n	y
n	n	n	n	n	n	n	n	n	n	y	y	n	n	n	n	n	n	y	n	n	y	n	n	n	n	n	n	n	n	n	n	n	n	n
y	n	n	n	n	n	n	n	n	n	y	y	n	n	y	n	n	y	y	n	n	y	n	n	n	n	n	y	n	n	y	n	y	n	y
y	n	n	n	n	n	n	n	n	n	y	y	n	n	y	n	n	y	y	n	n	y	n	n	n	n	n	y	n	n	y	n	y	n	n
y	n	n	n	n	n	n	n	n	n	y	y	n	n	y	n	n	y	y	n	n	y	n	n	n	n	n	y	n	n	y	n	y	n	y
n	n	n	n	n	n	n	n	n	n	n	n	n	n	n	n	n	n	n	y	n	n	n	y	n	y	y	n	n	y	n	n	n	n	y
n	n	n	n	n	n	n	n	n	y	n	n	n	n	n	n	n	n	n	n	n	n	n	n	n	n	n	n	y	y	n	n	n	n	y
n	n	n	n	n	n	n	n	n	n	n	n	n	n	n	n	n	n	n	n	n	n	n	n	n	n	n	n	n	n	n	n	n	n	y
n	n	n	n	n	n	n	n	n	y	n	n	n	y	n	n	n	n	n	n	n	n	n	y	n	n	n	n	n	n	n	n	n	n	n
n	n	n	n	n	n	n	n	n	y	n	n	n	y	n	n	n	n	n	n	n	n	n	y	n	n	n	n	n	n	n	n	n	n	n
n	n	n	n	n	n	n	n	n	y	n	n	n	y	n	n	n	n	n	n	n	n	n	y	n	n	n	n	n	n	n	n	n	n	n
n	n	n	n	n	n	n	n	n	y	n	n	n	y	n	n	n	n	n	n	n	n	n	y	n	n	n	n	n	n	n	n	n	n	n
n	n	n	n	n	n	n	n	n	y	n	n	n	y	n	n	n	n	n	n	n	n	n	y	n	n	n	n	n	n	n	n	n	n	n
n	n	n	y	n	n	n	n	n	n	n	n	n	y	n	n	n	n	n	n	n	n	n	y	n	n	n	n	n	n	n	n	n	n	n
n	n	n	n	n	n	n	n	n	n	n	y	n	n	n	n	n	n	n	n	n	n	y	n	n	n	n	n	n	n	n	n	n	n	n
n	n	n	n	n	n	n	n	n	n	n	n	n	n	n	n	n	n	n	n	n	n	n	n	n	n	n	n	n	n	n	n	n	n	n
n	n	n	n	n	n	n	n	n	n	n	n	n	n	n	n	n	n	y	n	n	n	y	n	n	n	n	n	n	n	n	n	n	n	n
n	n	n	n	n	n	n	n	n	n	n	n	n	y	n	n	n	n	n	n	n	n	y	n	n	n	n	n	n	n	n	n	n	n	n
n	n	n	n	n	n	n	n	n	y	n	y	n	n	n	n	n	n	n	n	n	n	y	n	n	n	n	n	n	n	n	n	n	n	n
n	n	n	n	n	n	n	n	n	n	n	n	n	n	n	n	n	n	n	n	n	n	y	n	n	n	n	n	n	n	n	n	n	n	n
y	n	n	n	n	n	n	y	n	y	y	y	n	y	n	n	n	y	y	n	n	n	n	n	n	n	n	y	n	n	y	n	n	n	n
y	n	n	n	y	n	n	y	n	n	y	n	n	y	n	n	n	n	n	n	n	y	n	n	n	n	n	y	n	n	n	n	y	n	n
n	n	n	n	n	n	n	n	n	n	n	n	n	y	n	n	n	n	n	n	n	n	y	n	n	n	n	n	n	n	n	n	n	n	n
n	n	n	n	n	n	n	n	n	n	n	n	n	y	n	n	n	n	n	n	n	n	y	n	n	n	n	n	n	n	n	n	n	n	n
n	n	n	n	n	n	n	n	n	n	n	n	n	y	n	n	n	n	n	n	n	n	y	n	n	n	n	n	n	n	n	n	n	n	n
n	n	n	n	n	n	n	n	n	n	n	n	n	n	n	n	n	n	n	n	n	y	y	n	n	n	n	y	n	y	n	n	n	n	n
n	n	n	n	n	n	n	n	n	n	n	n	n	n	n	n	n	n	n	n	n	y	y	n	n	n	n	y	n	y	n	n	n	n	n
n	n	n	n	n	n	n	n	n	n	n	n	n	n	n	n	n	n	n	n	n	y	y	n	n	n	n	y	n	y	n	n	n	n	n
y	n	n	n	n	n	n	n	n	n	n	n	n	n	n	n	n	n	n	n	n	n	n	n	n	n	y	n	y	n	n	n	n	n	n
y	n	n	n	n	n	n	n	n	n	n	n	n	n	n	n	n	n	n	n	n	n	n	n	n	n	y	n	y	n	n	n	n	n	n
y	n	n	n	n	n	n	n	n	n	n	n	n	n	n	n	n	n	n	n	n	n	n	n	n	n	y	n	y	n	n	n	n	n	n
y	n	n	n	n	n	n	n	n	n	n	n	n	n	n	n	y	n	n	n	n	n	n	n	n	n	y	n	y	n	n	n	n	n	n
n	n	n	n	n	n	n	n	n	y	y	n	n	n	n	n	n	n	n	n	n	y	y	n	n	n	n	n	y	n	n	n	n	n	n
n	n	n	n	n	n	n	n	n	y	y	n	n	n	n	n	n	n	n	n	n	y	y	n	n	n	n	n	y	n	n	n	n	n	n
n	n	n	n	n	n	n	n	n	y	y	n	n	n	n	n	n	n	n	n	n	y	y	n	n	n	n	n	y	n	n	n	n	n	n
n	n	n	n	n	n	n	n	n	y	y	n	n	n	n	n	n	n	n	n	n	y	y	n	n	n	n	n	y	n	n	n	n	n	n
n	y	n	n	y	n	n	n	n	y	n	y	n	n	n	n	n	n	y	y	n	n	n	n	n	n	y	n	n	n	n	n	n	n	n
n	y	n	n	y	n	n	n	n	y	n	y	n	n	n	n	n	n	y	y	n	n	n	n	n	n	y	n	n	n	n	n	n	n	n
n	n	n	n	n	n	n	n	n	y	n	y	n	n	n	n	n	n	y	y	n	n	n	n	n	n	y	n	n	n	n	n	n	n	n
n	n	n	n	n	n	n	n	n	y	n	y	n	n	n	n	n	n	y	y	n	n	n	n	n	n	y	n	n	n	n	n	n	n	n
n	n	n	n	n	n	n	n	n	y	n	y	n	n	n	n	n	n	y	y	n	n	n	n	n	n	y	n	n	n	n	n	n	n	n
n	n	n	n	n	n	n	n	n	y	n	y	n	y	n	n	n	n	y	y	n	n	n	n	n	n	y	n	n	n	n	n	n	n	n
n	n	n	n	n	n	n	n	n	y	n	y	n	n	n	n	n	n	y	y	n	n	n	n	n	n	y	n	n	n	n	n	n	n	n
n	n	n	n	n	n	n	n	n	y	n	y	n	n	n	n	n	n	y	y	n	n	n	n	n	n	y	n	n	n	n	n	n	n	n
n	n	n	n	n	n	n	n	n	y	n	y	n	n	n	n	n	n	y	y	n	n	n	n	n	n	y	n	n	n	n	n	n	n	n
n	n	n	n	n	n	n	n	n	y	n	y	n	n	n	n	n	n	y	y	n	n	n	n	n	n	y	n	n	n	n	n	n	n	n
n	n	n	n	n	n	n	n	n	y	n	y	n	n	n	n	n	n	y	y	n	n	n	n	n	n	y	n	n	n	n	n	n	n	n
n	n	n	n	n	n	n	n	n	y	n	y	n	n	n	n	n	n	y	y	n	n	n	n	n	n	y	n	n	n	n	n	n	n	n
n	n	n	n	n	n	n	n	n	y	n	y	n	n	n	n	n	n	y	y	n	n	n	n	n	n	y	n	n	n	n	n	n	n	n
n	n	n	n	n	n	n	n	n	y	n	y	n	n	n	n	n	n	y	y	n	n	n	y	n	n	y	n	n	n	n	n	n	n	n
n	n	n	n	n	n	n	n	n	y	n	y	n	n	n	n	n	n	y	y	n	n	n	n	n	n	y	n	n	n	n	n	n	n	n
n	n	n	n	n	n	n	n	n	y	n	y	n	n	n	n	n	n	y	y	n	n	n	n	n	n	y	n	n	n	n	n	n	n	n
n	n	n	n	n	n	n	y	n	y	n	y	n	n	n	n	n	n	y	y	n	n	n	n	n	n	y	n	n	n	n	y	n	n	n
n	n	n	n	n	n	n	n	n	y	n	y	n	n	n	n	n	n	y	y	n	n	n	n	n	n	y	n	n	n	n	n	n	n	n
n	n	n	n	n	n	n	n	n	y	n	y	n	n	n	n	n	n	y	y	n	n	n	n	n	n	y	n	n	n	n	n	n	n	n
n	n	n	n	n	n	n	n	n	y	n	y	n	n	n	n	n	n	y	y	n	n	n	n	n	n	y	n	n	n	n	n	n	n	n
n	n	n	n	n	n	n	n	n	y	n	y	n	n	n	n	n	n	y	y	n	n	n	n	n	n	y	n	n	n	n	n	n	n	n
n	n	n	n	n	n	n	n	n	y	n	y	n	n	n	n	n	n	y	y	n	n	n	n	n	n	y	n	n	n	n	n	n	n	n
n	n	n	n	n	n	n	n	n	y	n	y	n	n	n	n	n	n	y	y	n	n	n	n	n	n	y	n	n	n	n	n	n	n	n
n	n	n	n	n	n	n	n	n	y	n	y	n	n	n	n	n	n	y	y	n	n	n	n	n	n	y	n	n	n	n	n	n	n	n
n	n	n	n	n	n	n	n	n	y	n	y	n	n	n	y	n	n	y	y	n	n	n	n	n	n	y	n	n	n	n	n	n	n	n
n	n	n	n	n	n	n	n	n	y	n	y	n	n	n	n	n	n	y	y	n	n	n	n	n	n	y	n	n	n	n	n	n	n	n
n	n	n	n	n	n	n	n	n	y	n	y	n	n	n	y	n	n	y	y	n	n	n	n	n	n	y	n	n	n	n	n	n	n	n
n	n	n	n	n	n	n	n	n	y	n	y	n	n	n	n	n	n	y	y	n	n	n	n	n	n	y	n	n	n	n	n	n	n	n
n	n	n	n	n	n	n	n	n	y	n	y	n	n	n	n	n	n	y	y	n	n	n	n	n	n	y	n	n	n	n	n	n	n	n
n	n	n	n	n	n	n	n	n	y	n	y	n	n	n	y	n	n	y	y	n	n	n	n	n	n	y	n	n	n	n	n	n	n	n
n	n	n	n	n	n	n	n	n	y	n	y	n	n	n	n	n	n	y	y	n	n	n	n	n	n	y	n	n	n	n	n	n	n	n
n	n	n	n	n	n	n	n	n	y	n	y	n	n	n	n	n	n	y	y	n	n	n	n	n	n	y	n	n	n	n	n	n	n	n
n	n	n	n	n	n	n	n	n	y	n	y	n	n	n	n	n	n	y	y	n	n	n	n	n	n	y	n	n	n	n	n	n	n	n
n	n	n	n	n	n	n	n	n	y	n	y	n	n	n	n	n	n	y	y	n	n	n	n	n	n	y	n	n	n	n	n	n	n	n
n	n	n	n	n	n	n	n	n	y	n	y	n	n	n	n	n	n	y	y	n	n	n	n	n	n	y	n	n	n	n	n	n	n	n
n	n	n	n	n	n	n	n	n	y	n	y	n	n	n	n	n	n	y	y	n	n	n	n	n	n	y	n	n	n	n	n	n	n	n
n	n	n	n	n	n	n	n	n	y	n	y	n	n	n	n	n	n	y	y	n	n	n	n	n	n	y	n	n	n	n	n	n	n	n
n	n	n	n	n	n	n	n	n	y	n	y	n	n	n	n	n	n	y	y	n	n	n	n	n	n	y	n	n	n	n	n	n	n	n
n	n	n	n	n	n	n	n	n	y	n	y	n	n	n	n	n	n	y	y	n	n	n	n	n	n	y	n	n	n	n	n	n	n	n
n	n	n	n	n	n	n	n	n	y	n	y	n	n	n	n	n	n	y	y	n	n	n	n	n	n	y	n	n	n	n	n	n	n	n
n	n	n	n	n	n	n	n	n	y	n	y	n	n	n	n	n	n	y	y	n	n	n	n	n	n	y	n	n	n	n	n	n	n	n
n	n	n	n	n	n	n	n	n	y	n	y	n	n	n	n	n	n	y	y	n	n	n	n	n	n	y	n	n	n	n	n	n	n	n
n	n	n	n	n	n	n	n	n	y	n	y	n	n	n	n	n	n	y	y	n	n	n	n	n	n	y	n	n	n	n	n	n	n	n
n	n	n	n	n	n	n	n	n	y	n	y	n	n	n	n	n	n	y	y	n	n	n	n	n	n	y	n	n	n	n	n	n	n	n
n	n	n	n	n	n	n	n	n	y	n	y	n	n	n	n	n	n	y	y	n	n	n	n	n	n	y	n	n	n	n	n	n	n	n
n	n	n	n	n	n	n	n	n	y	n	y	n	n	n	n	n	n	y	y	n	n	n	n	n	n	y	n	n	n	n	n	n	n	n
n	n	n	n	n	n	n	n	n	y	n	y	n	n	n	n	n	n	y	y	n	n	n	n	n	n	y	n	n	n	n	n	n	n	n
n	n	n	n	n	n	n	n	n	y	n	y	n	n	n	n	n	n	y	y	n	n	n	n	n	n	y	n	n	n	n	n	n	n	n
n	n	n	n	n	n	n	n	n	y	n	y	n	n	n	n	n	n	y	y	n	n	n	n	n	n	y	n	n	n	n	n	n	n	n
n	n	n	n	n	n	n	n	n	y	n	y	n	n	n	n	n	n	y	y	n	n	n	n	n	n	y	n	n	n	n	n	n	n	n
n	n	n	n	n	n	n	n	n	y	n	y	n	n	n	n	n	n	y	y	n	n	n	n	n	n	y	n	n	n	n	n	n	n	n
n	n	n	n	n	n	n	n	n	y	n	y	n	n	n	n	n	n	y	y	n	n	n	n	n	n	y	n	n	n	n	n	n	n	n
n	n	n	n	n	n	n	n	n	y	n	y	n	n	n	n	n	n	y	y	n	n	n	n	n	n	y	n	n	n	n	n	n	n	n
n	y	n	n	y	n	n	n	n	y	y	y	n	n	n	n	n	n	y	y	n	n	n	n	n	n	y	n	n	n	n	n	n	n	n
n	n	n	n	n	n	n	n	n	y	n	y	n	n	n	n	n	n	y	y	n	n	n	n	n	n	y	n	n	n	n	n	n	n	n
n	n	n	n	n	n	n	n	n	y	n	y	n	n	n	n	n	n	y	y	n	n	n	n	n	n	y	n	n	n	n	n	n	n	n
n	n	n	n	n	n	n	n	n	y	n	y	n	n	n	n	n	n	y	y	n	n	n	n	n	n	y	n	n	n	n	n	n	n	n
n	n	n	n	n	n	n	n	n	y	n	y	n	n	n	n	n	n	y	y	n	n	n	n	n	n	y	n	n	n	n	n	n	n	n
n	n	n	n	n	n	n	n	n	y	n	y	n	n	n	n	n	n	y	y	n	n	n	n	n	n	y	n	n	n	n	n	n	n	n
n	n	n	n	n	n	n	n	n	y	n	y	n	n	n	n	n	n	y	y	n	n	n	n	n	n	y	n	n	n	n	n	n	n	n
n	n	n	n	n	n	n	n	n	y	n	y	n	n	n	n	n	n	y	y	n	n	n	n	n	n	y	n	n	n	n	n	n	n	n
n	n	n	n	n	n	n	n	n	y	n	y	n	n	n	n	n	n	y	y	n	n	n	n	n	n	y	n	n	n	n	n	n	n	n
n	n	n	n	n	n	n	n	n	y	n	y	n	n	n	n	n	n	y	y	n	n	n	n	n	n	y	n	n	n	n	n	n	n	n
n	n	n	n	n	n	n	n	n	y	n	y	n	n	n	n	n	n	y	y	n	n	n	n	n	n	y	n	n	n	n	n	n	n	n
n	n	n	n	n	n	n	n	n	y	n	y	n	n	n	n	n	n	y	y	n	n	n	n	n	n	y	n	n	n	n	n	n	n	n
n	n	n	n	n	n	n	n	n	y	n	y	n	n	n	n	n	n	y	y	n	n	n	n	n	n	y	n	n	n	n	n	n	n	n
n	n	n	n	n	n	n	n	n	y	n	y	n	n	n	n	n	n	y	y	n	n	n	n	n	n	y	n	n	n	n	n	n	n	y
n	n	n	n	n	n	n	n	n	y	n	y	n	n	n	n	n	n	y	y	n	n	n	n	n	n	y	n	n	n	n	n	n	n	n
n	n	n	n	n	n	n	n	n	y	n	y	n	n	n	n	n	n	y	y	n	n	n	n	n	n	y	n	n	n	n	n	n	n	n
n	n	n	n	n	n	n	n	n	y	n	y	n	n	n	n	n	n	y	y	n	n	n	n	n	n	y	n	n	n	n	n	n	n	n
n	n	n	n	n	n	n	n	n	y	n	y	n	n	n	n	n	n	y	y	n	n	n	n	n	n	y	n	n	n	n	n	n	n	n
n	n	n	n	n	n	n	n	n	y	n	y	n	n	n	n	n	n	y	y	n	n	n	n	n	n	y	n	n	n	n	n	n	n	n
n	n	n	n	n	n	n	n	n	y	n	y	n	n	n	n	n	n	y	y	n	n	n	n	n	n	y	n	n	n	n	n	n	n	y
n	n	n	n	n	n	n	n	n	y	n	y	n	n	n	n	n	n	y	y	n	n	n	n	n	n	y	n	n	n	n	n	n	n	n
n	n	n	n	n	n	n	n	n	y	n	y	n	n	n	n	n	n	y	y	n	n	n	n	n	n	y	n	n	n	n	n	n	n	n
n	n	n	n	n	n	n	n	n	y	n	y	n	n	n	n	n	n	y	y	n	n	n	n	n	n	y	n	n	n	n	n	n	n	n
n	n	n	n	n	n	n	n	n	y	n	y	n	n	n	n	n	n	y	y	n	n	n	n	n	n	y	n	n	n	n	n	n	n	n
n	n	n	n	n	n	n	n	n	y	n	y	n	n	n	n	n	n	y	y	n	n	n	n	n	n	y	n	n	n	n	n	n	n	n
n	n	n	n	n	n	n	n	n	y	n	y	n	n	n	n	n	n	y	y	n	n	n	n	n	n	y	n	n	n	n	n	n	n	n
n	n	n	n	n	n	n	n	n	y	n	y	n	n	n	n	n	n	y	y	n	n	n	n	n	n	y	n	n	n	n	n	n	n	n
n	n	n	n	n	n	n	n	n	y	n	y	n	n	n	n	n	n	y	y	n	n	n	n	n	n	y	n	n	n	n	n	n	n	n
n	n	n	n	n	n	n	n	n	y	n	y	n	n	n	n	n	n	y	y	n	n	n	n	n	n	y	n	n	n	n	n	n	n	n
n	n	n	n	n	n	n	n	n	y	n	y	n	n	n	n	n	n	y	y	n	n	n	n	n	n	y	n	n	n	n	n	n	n	n
n	y	n	n	y	n	n	n	n	y	n	y	n	n	n	n	n	n	y	y	n	n	n	n	n	n	y	n	n	n	n	n	n	n	n
n	n	n	n	n	n	n	n	n	y	n	y	n	n	n	n	n	n	y	y	n	n	n	n	n	n	y	n	n	n	n	n	n	n	n
n	n	n	n	n	n	n	n	n	y	n	y	n	n	n	n	n	n	y	y	n	n	n	n	n	n	y	n	n	n	n	n	n	n	n
n	y	n	n	y	n	n	n	n	y	n	y	n	n	n	n	n	n	y	y	n	n	n	n	n	n	y	n	n	n	n	n	n	n	n
n	n	n	n	n	n	n	n	n	y	n	y	n	n	n	n	n	n	y	y	n	n	n	n	n	n	y	n	n	n	n	n	n	n	n
n	n	n	n	n	n	n	n	n	y	n	y	n	n	n	n	n	n	y	y	n	n	n	n	n	n	y	n	n	n	n	n	n	n	n
n	n	n	y	n	n	n	n	n	y	n	y	n	n	n	n	n	n	y	y	n	n	n	n	n	n	y	n	n	n	n	n	n	n	n
n	n	n	n	n	n	n	n	n	y	n	y	n	n	n	n	n	n	y	y	n	n	n	n	n	n	y	n	n	n	n	n	n	n	n
n	n	n	n	n	n	n	n	n	y	n	y	n	n	n	n	n	n	y	y	n	n	n	n	n	n	y	n	n	n	n	n	n	n	n
n	y	n	n	y	n	n	n	n	y	n	y	n	n	n	n	n	n	y	y	n	n	n	n	n	n	y	n	n	n	n	n	n	n	n
n	n	n	n	n	n	n	n	n	y	n	y	n	n	n	n	n	n	y	y	n	n	n	n	n	n	y	n	n	n	n	n	n	n	n
n	n	n	n	n	n	n	n	n	y	n	y	n	n	n	n	n	n	y	y	n	n	n	n	n	n	y	n	n	n	n	n	n	n	n
n	n	n	n	n	n	n	n	n	y	n	y	n	n	n	n	n	n	y	y	n	n	n	n	n	n	y	n	n	n	n	n	n	n	n
n	n	n	n	n	n	n	n	n	n	n	n	n	n	n	n	n	n	y	n	n	n	n	n	n	n	n	n	n	y	n	n	n	n	y
n	n	n	n	n	n	n	n	n	n	n	n	n	n	n	n	n	n	n	n	n	n	n	y	n	n	n	n	n	n	n	n	n	n	n
n	n	n	n	n	n	n	n	n	n	y	n	n	n	n	n	n	n	n	n	n	n	n	n	n	n	n	y	n	y	n	n	y	n	y
n	n	n	n	n	n	n	n	n	n	y	y	n	n	n	n	n	n	n	n	n	y	n	n	n	n	y	n	n	n	n	n	n	n	n
n	n	n	n	n	n	n	n	n	n	n	y	n	n	n	n	n	n	n	n	n	n	y	n	n	y	n	n	n	y	n	n	n	n	y
y	n	n	n	n	n	n	n	n	n	n	n	y	n	n	n	n	n	n	n	n	n	y	y	n	n	n	n	n	n	n	n	n	n	y
n	y	n	n	n	n	y	n	n	y	n	n	n	n	n	n	n	n	n	n	n	n	n	n	n	n	n	n	n	n	n	n	n	n	n
n	n	n	n	n	n	n	n	n	n	n	y	n	n	n	n	n	n	n	n	n	y	y	n	n	n	n	n	n	y	n	n	n	n	y
n	n	n	n	y	y	n	n	n	n	n	n	n	n	n	n	n	n	n	n	n	n	y	n	n	n	n	n	n	n	n	n	n	n	n
y	y	n	n	y	n	n	n	n	n	n	y	n	y	n	n	n	n	n	n	n	n	y	n	n	n	y	n	n	y	n	n	n	n	n
n	n	n	n	n	n	n	n	n	n	n	y	n	y	n	n	n	n	n	n	n	n	y	n	n	n	n	n	n	y	n	n	n	n	n
n	n	n	n	n	y	n	n	n	n	y	y	n	n	n	n	n	n	n	n	n	n	n	y	n	n	n	n	n	n	n	n	n	n	n
n	y	n	y	n	y	n	n	n	n	n	n	n	n	n	n	n	n	n	n	n	y	n	n	n	n	n	n	n	y	n	n	n	n	y
n	n	y	n	y	n	y	n	n	n	n	y	n	n	n	n	n	n	n	n	n	n	y	n	y	n	n	n	n	n	n	n	n	n	n
n	n	n	n	n	n	n	n	n	y	n	n	n	y	n	n	n	n	n	n	n	n	n	y	n	n	n	n	n	n	y	n	n	n	n
n	n	n	n	y	n	n	n	n	y	n	y	n	n	n	n	n	n	n	n	n	n	n	n	n	n	n	n	n	n	n	n	n	n	n
n	n	n	n	n	n	n	n	n	y	n	n	n	n	n	n	n	n	n	n	n	n	n	y	n	n	n	n	n	n	n	n	n	y	n
n	n	n	y	n	n	n	n	n	n	n	y	n	y	n	n	n	n	n	n	n	n	y	y	n	n	n	n	n	n	n	n	n	n	y
n	n	n	n	n	n	n	n	n	n	n	n	y	n	n	n	n	n	y	n	n	y	y	y	n	n	n	y	y	n	n	n	n	n	y
n	n	n	n	n	n	n	n	n	y	n	n	n	n	n	n	n	n	n	n	n	n	n	n	n	n	n	n	n	y	n	n	n	n	y
n	n	y	n	y	n	n	n	n	n	y	n	n	n	n	n	n	n	n	n	n	y	n	n	n	n	n	n	n	n	n	n	n	n	y
n	n	n	y	n	n	n	n	n	n	n	n	n	y	n	n	n	n	n	n	n	n	y	y	n	n	n	n	y	n	n	n	n	n	n
n	y	n	n	y	y	n	n	n	n	n	n	y	n	n	n	n	n	n	y	n	n	n	n	n	n	n	n	n	n	n	n	y	n	n
n	n	n	n	y	y	n	n	n	n	n	n	y	n	n	n	n	n	n	y	n	n	y	n	n	n	n	n	n	n	n	n	n	n	n
n	n	n	n	y	y	n	y	n	n	n	n	y	n	n	n	n	n	n	y	n	n	n	n	n	n	n	n	n	n	n	n	n	n	n
n	n	n	n	y	y	n	n	n	n	n	n	y	n	n	n	n	n	n	y	n	n	n	n	n	n	n	n	n	n	n	n	n	n	n
n	n	n	n	y	y	n	n	n	n	n	n	y	n	n	n	n	n	n	y	n	n	n	n	n	n	n	n	n	n	n	n	n	n	n
n	y	n	n	y	y	n	n	n	n	n	n	y	n	n	n	n	n	n	y	n	n	n	n	n	n	n	n	n	n	n	n	n	n	n
n	n	n	n	y	y	n	n	n	n	n	n	y	n	n	n	n	n	n	y	n	n	n	n	n	n	n	n	n	n	n	n	n	n	n
n	n	n	n	y	y	n	n	n	n	n	n	y	n	n	n	n	n	n	y	n	n	n	n	n	n	n	n	n	n	n	n	n	n	n
n	n	n	n	y	y	n	n	n	n	n	n	y	n	n	n	n	n	n	y	n	n	n	n	n	n	n	n	n	n	n	n	n	n	n
n	n	n	n	y	y	n	n	n	n	n	n	y	n	y	n	n	n	n	y	n	n	n	n	n	n	n	n	n	n	n	n	n	n	n
n	n	n	n	y	y	n	n	n	n	n	n	y	n	n	n	n	n	n	y	n	n	n	n	n	n	n	n	n	n	n	n	n	n	n
n	n	n	n	y	y	n	n	n	n	n	n	y	n	n	n	n	n	n	y	n	n	n	n	n	n	n	n	n	n	n	n	n	n	n
n	n	n	n	y	y	n	n	n	n	n	n	y	n	n	n	n	n	n	y	n	n	n	n	n	n	n	n	n	n	n	n	n	n	n
n	n	n	n	y	y	n	n	n	n	n	n	y	n	n	n	n	n	n	y	n	n	n	n	n	n	n	n	n	n	n	n	n	n	n
n	n	n	n	y	y	n	n	n	n	n	n	y	n	n	n	n	n	n	y	n	n	n	n	n	n	n	n	n	n	n	n	n	n	n
n	n	n	n	y	y	n	n	n	n	n	n	y	n	n	n	n	n	n	y	n	n	n	n	n	n	n	n	n	n	n	n	n	n	n
n	n	n	n	y	y	n	n	n	n	n	n	y	n	n	n	n	n	n	y	n	n	n	n	n	n	n	n	n	n	n	n	n	n	n
n	n	n	n	y	y	n	n	n	n	n	n	y	n	n	n	n	n	n	y	n	n	n	n	n	n	n	n	n	n	n	n	n	n	n
n	n	n	n	y	y	n	n	n	n	n	n	y	n	n	n	n	n	n	y	n	n	n	n	n	n	n	n	n	n	n	n	n	n	n
n	n	n	n	y	y	n	n	n	n	n	n	y	n	n	n	n	n	n	y	n	n	y	n	n	n	n	n	n	n	n	n	n	n	n
n	n	n	n	y	y	n	n	n	n	n	n	y	n	n	n	n	n	n	y	n	n	n	n	n	n	n	n	n	n	n	n	n	n	n
n	n	n	n	y	y	n	n	n	n	n	n	y	n	n	n	n	n	n	y	n	n	n	n	n	n	n	n	n	n	n	n	n	n	n
n	n	n	n	y	y	n	n	n	n	n	n	y	n	n	n	n	n	n	y	n	n	n	n	n	n	n	n	n	n	n	n	n	n	n
n	n	n	n	y	y	n	n	n	n	n	n	y	n	n	n	n	n	n	y	n	n	n	n	n	n	n	n	n	n	n	n	n	n	n
n	n	n	n	y	y	n	n	n	n	n	n	y	n	n	n	n	n	n	y	n	n	n	n	n	n	n	n	n	n	n	n	n	n	n
n	n	n	n	y	y	n	n	n	n	n	n	y	n	n	n	n	n	n	y	n	n	n	n	n	n	n	n	n	n	n	n	n	n	n
n	n	n	n	y	y	n	n	n	n	n	n	y	n	n	n	n	n	n	y	n	n	n	n	n	n	n	n	n	n	n	n	n	n	n
n	n	n	n	y	y	n	n	n	n	n	n	y	n	n	n	n	n	n	y	n	n	n	n	n	n	n	n	n	n	n	n	n	n	n
n	n	n	n	y	y	n	n	n	n	n	n	y	n	n	n	n	n	n	y	n	n	n	n	n	n	n	y	n	n	n	n	n	n	n
n	n	n	n	y	y	n	n	n	n	n	n	y	n	n	n	n	n	n	y	n	n	n	y	n	n	n	n	n	n	n	n	n	n	n
n	n	n	n	y	y	n	n	n	n	n	n	y	n	n	n	n	n	n	y	n	n	n	n	n	n	n	n	n	n	n	n	n	n	n
n	n	n	n	y	y	n	n	n	n	n	n	y	n	n	n	n	n	n	y	n	n	n	n	n	n	n	n	n	n	n	n	n	n	n
n	n	n	n	y	y	n	n	n	n	n	n	y	n	n	n	n	n	n	y	n	n	n	n	n	n	n	n	n	n	n	n	n	n	n
n	n	n	n	y	y	n	n	n	n	n	n	y	n	n	n	n	n	n	y	n	n	n	n	n	n	n	n	n	n	n	n	n	n	n
n	n	n	n	y	y	n	n	n	n	n	n	y	n	n	n	n	n	n	y	n	n	n	n	n	n	n	n	n	n	n	n	n	n	n
n	n	n	n	y	y	n	n	n	n	n	n	y	n	n	n	n	n	n	y	n	n	n	n	n	n	n	n	n	n	n	n	n	n	n
n	n	n	n	y	y	n	n	n	n	n	n	y	n	n	n	n	n	n	y	n	n	n	n	n	n	n	n	n	n	n	n	n	n	n
n	n	n	n	y	y	n	n	n	n	n	n	y	n	n	n	n	n	n	y	n	n	n	n	n	n	n	n	n	n	n	n	n	n	n
n	y	n	n	y	y	n	n	n	n	n	n	y	n	n	n	n	n	n	y	n	n	n	n	n	n	n	n	n	n	n	n	n	n	n
n	n	n	n	y	y	n	n	n	n	n	n	y	n	n	n	n	n	n	y	n	n	n	n	n	n	n	n	n	n	n	n	n	n	y
n	n	n	n	y	y	n	n	n	n	n	n	y	n	n	n	n	n	n	y	n	n	n	n	n	n	n	n	n	n	n	n	n	n	n
n	n	n	n	y	y	n	n	n	n	n	n	y	n	n	n	n	n	n	y	n	n	n	n	n	n	n	n	n	n	n	n	n	n	n
n	n	n	n	y	y	n	n	n	n	n	n	y	n	n	n	n	n	n	y	n	n	n	n	n	n	n	n	n	n	n	n	n	n	n
n	n	n	n	y	n	y	n	n	n	n	n	y	n	n	n	n	n	n	y	n	n	n	n	n	n	n	n	n	n	n	n	n	n	n
n	n	n	n	y	y	n	n	n	n	n	n	y	n	n	n	n	n	n	y	n	n	n	n	n	n	n	n	n	n	n	n	n	n	n
n	n	n	n	y	y	n	n	n	n	n	n	y	n	n	n	n	n	n	y	n	n	n	n	n	n	n	n	n	n	n	n	n	n	n
n	n	n	n	y	y	n	n	n	n	n	n	y	n	n	n	n	n	n	y	n	n	n	n	n	n	n	n	n	n	n	n	n	n	n
n	n	n	n	y	y	n	y	n	n	n	n	y	n	n	n	n	n	n	y	n	n	n	n	n	n	n	n	n	n	n	n	n	n	n
n	n	n	n	y	y	n	n	n	n	n	n	y	n	n	n	n	n	n	y	n	n	n	n	n	n	n	n	n	n	n	n	n	n	n
n	n	n	n	y	y	n	n	n	n	n	n	y	n	n	n	n	n	n	y	n	n	n	n	n	n	n	n	n	n	n	n	y	n	n
n	n	n	n	y	y	n	n	n	n	n	n	y	n	n	n	n	n	n	y	n	n	n	n	n	n	n	n	n	n	n	n	n	n	n
n	n	n	n	y	y	n	n	n	n	n	n	y	n	n	n	n	n	n	y	n	n	n	n	n	n	n	n	n	n	n	n	n	n	n
n	n	n	n	y	y	n	y	n	n	n	n	y	n	n	n	n	n	n	y	n	n	n	n	n	n	n	n	n	n	n	n	n	n	n
n	n	n	n	y	y	n	n	n	n	n	n	y	n	n	n	n	n	n	y	n	n	n	n	n	n	n	n	n	n	n	n	n	n	n
n	n	n	n	y	y	n	n	n	n	n	n	y	n	n	n	n	n	n	y	n	n	n	n	n	n	n	n	n	n	n	n	n	n	n
n	n	n	n	y	y	n	n	n	n	n	n	y	n	n	n	n	n	n	y	n	n	n	n	n	n	n	n	n	n	n	n	n	n	n
n	n	n	n	y	y	n	n	n	n	n	n	y	n	n	n	n	n	n	y	n	n	n	n	n	n	n	n	n	n	n	n	n	n	n
n	n	n	n	y	y	n	n	n	n	n	n	y	n	n	n	n	n	n	y	n	y	n	n	n	n	n	n	n	n	n	n	n	n	n
n	n	n	n	y	y	n	n	n	n	n	n	y	n	n	n	n	n	n	y	n	n	n	n	n	n	n	n	n	n	n	n	n	n	n
n	n	n	n	y	y	n	n	n	n	n	n	y	n	n	n	n	n	n	y	n	n	n	n	n	n	n	n	n	n	n	n	n	n	n
n	n	n	n	y	y	n	n	n	n	n	n	y	n	n	n	n	n	n	y	n	n	n	n	n	n	n	n	n	n	n	n	n	n	n
n	n	n	n	y	y	n	n	n	n	n	n	y	n	n	n	n	n	n	y	y	n	n	n	n	n	n	n	n	n	n	n	n	n	n
n	n	n	n	y	y	n	n	n	n	n	n	y	n	n	n	n	n	n	y	n	n	n	n	n	n	n	n	n	n	n	n	n	n	n
n	n	n	n	y	y	n	n	n	n	n	n	y	n	n	n	n	n	n	y	n	n	n	n	n	n	n	n	n	n	n	n	n	n	n
n	n	n	n	y	y	n	n	n	n	n	n	y	n	n	n	n	n	n	y	n	n	n	n	n	n	n	n	n	n	n	n	n	n	n
n	n	n	n	y	y	n	n	n	n	n	n	y	n	n	n	n	n	n	y	n	n	n	n	n	n	n	n	n	n	n	n	n	n	n
n	n	n	n	y	y	n	y	n	n	n	n	y	n	n	n	n	n	n	y	y	n	n	n	n	n	n	n	n	n	n	n	n	n	n
n	n	n	n	y	y	n	n	n	n	n	n	y	n	n	n	n	n	n	y	n	n	n	y	n	n	y	n	n	n	n	n	n	n	n
n	n	n	n	y	y	n	n	n	n	n	n	y	n	n	n	n	n	n	y	n	n	n	n	n	n	n	y	n	n	n	n	n	n	n
n	y	n	n	y	y	n	n	n	n	n	n	y	n	n	n	n	n	n	y	n	n	n	n	n	n	n	n	n	n	n	n	n	n	n
n	n	n	n	y	y	n	n	n	n	n	n	y	n	n	n	n	n	n	y	n	n	n	n	n	n	n	n	n	n	n	n	n	n	n
n	n	n	n	y	y	n	n	n	n	n	n	y	n	n	n	n	n	n	y	n	n	n	n	n	n	n	n	n	n	n	n	n	n	n
n	n	n	n	y	y	n	n	n	n	n	n	y	n	n	n	n	n	n	y	n	n	n	n	n	n	n	n	n	n	n	n	n	n	n
n	n	n	n	y	y	n	n	n	n	n	n	y	n	n	n	n	n	n	y	n	n	n	n	n	n	n	n	n	n	n	n	n	n	n
n	n	n	n	y	y	n	y	n	n	n	n	y	n	n	n	n	n	n	y	n	n	n	n	n	n	n	n	n	n	n	n	n	n	n
n	n	n	n	y	y	n	n	n	n	n	n	y	n	n	n	n	n	n	y	n	n	n	n	n	n	n	n	n	n	n	n	n	n	n
n	n	n	n	y	y	n	n	n	n	n	n	y	n	n	n	n	n	n	y	n	n	n	n	n	n	n	n	n	n	n	n	n	n	n
n	n	n	n	y	y	n	n	n	n	n	n	y	n	n	n	n	n	n	y	n	n	n	n	n	n	n	n	n	n	n	n	n	n	n
n	n	n	n	y	y	n	n	n	n	n	n	y	n	n	n	n	n	n	y	n	n	n	n	n	n	n	n	n	n	n	n	n	n	n
n	n	n	n	y	n	n	n	n	n	y	n	y	n	n	n	n	n	n	y	n	n	n	n	n	n	n	n	n	n	n	n	n	n	n
n	n	n	n	y	y	n	n	n	n	n	n	y	n	n	n	n	n	n	y	n	n	n	n	n	n	n	n	n	n	n	n	n	n	n
n	n	n	n	y	y	n	n	n	n	n	n	y	n	n	n	n	n	n	y	n	n	n	n	n	n	n	n	n	n	n	n	n	n	n
n	n	n	n	y	y	n	n	n	n	n	n	y	n	n	n	n	n	n	y	n	n	n	n	n	n	n	n	n	n	n	n	n	n	n
n	n	n	n	y	y	n	n	n	n	n	n	y	n	n	n	n	n	n	y	n	n	n	n	n	n	n	n	n	n	n	n	n	n	n
n	n	n	n	y	y	n	n	n	n	n	n	y	n	n	n	n	n	n	y	n	n	n	n	n	n	n	n	n	n	n	n	n	n	n
n	n	n	n	y	y	n	n	n	n	n	n	y	n	n	n	n	n	n	y	n	n	n	n	n	n	n	n	n	n	n	n	n	n	n
n	n	n	n	y	y	n	n	n	n	n	n	y	n	n	n	n	n	n	y	n	n	n	n	n	n	n	n	y	n	n	n	n	n	n
n	n	n	n	y	y	n	n	n	n	n	n	y	n	n	n	n	n	n	y	n	n	n	n	n	n	n	n	n	n	n	n	n	n	n
n	n	n	n	y	y	n	n	n	n	n	n	y	n	n	n	n	n	n	y	n	n	n	n	n	n	n	n	n	n	n	n	n	n	n
n	n	n	n	y	y	n	n	n	n	n	n	y	n	n	n	n	n	n	y	n	n	n	n	n	n	n	n	n	n	n	n	n	n	n
n	n	n	n	y	y	n	n	n	n	n	n	y	n	n	n	n	n	n	y	n	n	n	n	n	n	n	n	n	n	n	n	n	n	n
n	n	n	n	y	y	n	n	n	n	n	n	y	n	n	n	n	n	n	y	n	n	n	n	n	n	n	n	n	n	n	n	n	n	n
n	n	n	n	y	y	n	n	n	n	n	n	y	n	n	n	n	n	n	y	n	n	n	n	n	n	n	n	n	n	n	n	n	n	n
n	n	n	n	y	y	n	n	n	n	n	n	y	n	n	n	n	n	n	y	n	n	n	n	n	y	n	n	n	n	n	n	n	n	n
n	n	n	n	y	y	n	n	n	n	n	n	y	n	n	n	n	n	n	y	n	n	n	n	n	n	n	n	n	n	n	n	n	n	n
n	n	n	n	y	y	n	n	n	n	n	n	y	n	n	n	n	n	n	y	n	n	n	n	n	n	n	n	n	n	n	n	n	n	n
y	n	n	n	y	y	n	n	n	n	n	n	y	n	n	n	n	n	n	y	n	n	n	n	n	n	n	n	n	n	n	n	n	n	n
n	n	n	n	n	n	n	n	n	y	n	y	n	y	n	n	n	n	n	n	n	n	n	n	n	n	n	n	n	y	n	n	n	n	y
n	n	n	n	n	n	n	n	n	y	n	y	n	y	n	n	n	n	n	n	n	n	n	n	n	n	n	n	n	y	n	n	n	n	y
n	y	n	n	n	n	n	n	n	y	n	y	n	y	n	n	n	n	n	n	n	n	n	n	n	n	n	n	n	y	n	n	n	n	y
n	n	n	n	n	n	n	n	n	y	n	y	n	y	n	n	n	n	n	n	n	n	n	n	n	n	n	n	n	y	n	n	n	n	y
n	n	n	n	n	n	n	n	n	y	n	y	n	y	n	n	n	n	n	n	n	n	n	n	n	n	n	n	n	y	n	n	n	n	y
n	n	n	n	n	n	n	n	n	y	n	y	n	y	n	n	n	n	n	n	n	n	n	n	n	n	n	n	n	y	n	n	n	n	y
n	n	n	n	n	n	n	n	n	y	n	y	n	y	n	n	n	n	n	n	n	n	n	n	n	n	n	n	n	y	n	n	n	n	y
n	n	n	n	n	n	n	n	n	y	n	y	n	y	n	n	n	n	n	n	n	n	n	n	n	n	n	n	n	y	n	n	n	n	y
n	n	n	y	n	n	n	n	n	y	n	y	n	y	n	n	n	n	n	n	n	n	n	n	n	n	n	n	n	y	n	n	n	n	y
n	n	n	n	n	n	n	n	n	y	n	y	n	y	n	n	n	n	n	n	n	n	n	n	n	n	n	n	n	y	n	n	n	n	y
n	n	n	n	n	n	n	n	n	y	n	y	n	y	n	n	n	n	n	n	n	n	n	n	n	n	n	n	n	y	n	n	n	n	y
n	n	n	n	n	n	n	n	n	y	n	y	n	y	n	n	n	n	n	n	n	n	n	n	n	n	n	n	n	y	n	n	n	n	y
n	n	n	n	n	n	n	n	n	y	n	y	n	y	n	n	n	n	n	n	n	n	n	n	n	n	n	y	n	y	n	n	n	n	y
n	n	n	n	n	n	n	n	n	y	n	y	n	y	n	n	n	n	n	n	n	n	n	n	n	n	n	n	n	y	n	n	n	n	y
n	n	n	n	n	n	n	n	n	y	n	y	n	y	n	n	n	n	n	n	n	n	n	n	n	n	n	y	n	y	n	n	n	n	y
n	n	n	n	n	n	n	n	n	y	n	y	n	y	n	n	n	n	n	n	n	n	n	n	n	n	n	n	n	y	n	n	n	n	y
n	n	n	n	n	n	n	n	n	y	n	y	n	y	n	n	n	n	n	n	n	n	n	n	n	n	n	n	n	y	n	n	n	n	y
n	n	n	n	n	n	n	n	n	y	n	y	n	y	n	n	n	n	n	n	n	n	n	n	n	n	n	y	n	y	n	n	n	n	y
n	n	n	n	n	n	n	n	n	y	n	y	n	y	n	n	n	n	n	n	n	n	n	n	n	n	n	n	n	y	n	n	n	n	y
n	n	n	n	n	n	n	n	n	y	n	y	n	y	n	n	n	n	n	n	n	n	n	n	y	n	n	n	n	y	n	n	n	n	y
n	n	n	n	n	n	n	n	n	y	n	y	n	y	n	n	n	n	n	n	n	n	n	n	n	n	n	n	n	y	n	n	n	n	y
n	n	n	n	n	n	n	n	n	y	n	y	n	y	n	n	n	n	n	n	n	y	n	n	n	n	n	n	n	y	n	n	n	n	y
n	n	n	n	n	n	n	n	n	y	n	y	n	y	n	n	n	n	n	n	n	y	n	n	n	n	n	n	n	y	n	n	n	n	y
n	n	n	n	n	n	n	n	n	y	n	y	n	y	n	n	n	n	n	n	n	y	n	n	n	n	n	n	n	y	n	n	n	n	y
n	n	n	n	n	n	n	n	n	y	n	y	n	y	n	n	n	n	n	n	n	n	n	n	n	n	n	n	n	y	n	n	n	n	y
n	n	n	n	n	n	n	n	n	y	n	y	n	y	n	n	n	n	n	n	n	n	n	n	n	n	n	n	n	y	n	n	n	n	y
n	n	n	n	n	n	n	n	n	y	n	y	n	y	n	n	n	n	n	n	n	n	n	n	n	n	n	n	n	y	n	n	n	n	y
n	n	n	n	n	n	n	n	n	y	n	y	n	y	n	n	n	n	n	n	n	n	n	n	n	n	n	n	n	y	n	n	n	n	y
n	n	n	n	n	n	n	n	n	y	n	y	n	y	n	n	n	n	n	n	n	y	n	n	n	n	n	n	n	y	n	n	n	n	y
n	n	n	n	n	n	n	n	n	y	n	y	n	y	n	n	n	n	n	n	n	n	n	n	n	n	n	n	n	y	n	n	n	n	y
n	n	n	n	n	n	n	n	n	y	n	y	n	y	n	n	n	n	n	n	n	n	n	n	n	n	n	n	n	y	n	n	n	n	y
n	n	n	n	n	n	n	n	n	y	n	y	n	y	n	n	n	n	n	n	n	n	n	n	n	n	n	n	n	y	n	n	n	n	y
n	n	n	n	n	n	n	n	n	y	n	y	n	y	n	n	n	n	y	n	n	n	n	n	n	n	n	n	n	y	n	n	n	n	y
n	n	n	n	n	n	n	n	n	y	n	y	n	y	n	n	n	n	n	n	n	n	n	n	n	n	n	n	n	y	n	n	n	n	y
n	n	n	n	n	n	n	n	n	y	n	y	n	y	n	n	n	n	n	n	n	n	n	n	n	n	n	n	n	y	n	n	n	n	y
n	n	n	n	n	n	n	n	n	y	n	y	n	y	n	n	n	n	n	n	n	n	n	n	n	n	n	n	n	y	n	n	n	n	y
n	n	n	n	n	n	n	n	n	y	n	y	n	y	n	n	n	n	n	n	n	n	n	n	n	n	n	n	n	y	n	n	n	n	y
n	n	n	n	n	n	n	n	n	y	n	y	n	y	n	n	n	n	n	n	n	y	n	n	n	n	n	n	n	y	n	n	n	n	y
n	n	n	n	n	n	n	n	n	y	n	y	n	y	n	n	n	n	n	n	n	n	n	n	n	n	n	y	n	y	n	n	n	n	y
n	n	n	n	n	n	n	n	n	y	n	y	n	y	n	n	n	n	y	n	n	n	n	n	n	n	n	n	n	y	n	n	n	n	y
n	n	n	n	n	n	n	n	n	y	n	y	n	y	n	n	n	n	n	n	n	y	n	n	n	n	n	n	n	y	n	n	n	n	y
n	n	n	n	n	n	n	n	n	y	n	y	n	y	n	n	n	n	n	n	n	n	n	n	n	n	n	n	n	y	n	n	n	n	y
n	n	n	n	n	n	n	n	n	y	n	y	n	y	n	n	n	n	n	n	n	y	n	n	n	n	n	n	n	y	n	n	n	n	y
n	n	n	n	n	n	n	n	n	y	y	y	n	y	n	n	n	n	n	n	n	n	n	n	n	n	n	y	n	y	n	n	n	n	y
n	n	n	n	n	n	n	n	n	y	n	y	n	y	n	n	n	n	n	n	n	n	n	n	n	n	n	n	n	y	n	n	n	n	y
n	n	n	n	n	n	n	n	n	y	n	y	n	y	n	n	n	n	n	n	n	n	n	n	n	n	n	n	n	y	n	n	n	n	y
n	n	n	n	n	n	n	n	n	y	n	y	n	y	n	n	n	n	n	n	n	y	n	n	n	n	n	n	n	y	n	n	n	n	y
n	n	n	n	n	n	n	n	n	y	n	y	n	y	n	n	n	n	n	n	n	n	n	n	n	n	n	n	n	y	n	n	n	n	y
n	n	n	n	n	n	n	n	n	y	n	y	n	y	n	n	n	n	n	n	n	n	n	n	n	n	n	n	n	y	n	n	n	n	y
n	n	n	n	y	n	n	n	n	y	n	y	n	y	n	n	n	n	n	n	n	n	n	n	n	n	n	n	n	y	n	n	n	n	y
n	n	n	n	n	n	n	n	n	y	n	y	n	y	n	n	n	n	n	n	n	n	n	n	n	n	n	n	n	y	n	n	n	n	y
n	n	n	n	n	n	n	n	n	y	n	y	n	y	n	n	n	n	n	n	n	n	n	n	n	n	n	n	n	y	n	n	n	n	y
n	n	n	n	n	n	n	n	n	y	n	y	n	y	n	n	n	n	n	n	n	n	n	n	n	n	n	n	n	y	n	n	n	n	y
n	n	n	n	n	n	n	n	n	y	n	y	n	y	n	n	n	n	n	n	n	n	n	n	n	n	n	n	n	y	n	n	n	n	y
n	n	n	n	n	n	n	n	n	y	n	y	n	y	n	n	n	n	n	n	n	n	n	n	n	n	n	n	n	y	n	n	n	n	y
n	n	n	n	n	n	n	n	n	y	n	y	n	y	n	n	n	n	n	n	n	n	n	n	n	n	n	n	n	y	n	n	n	n	y
n	n	n	n	n	n	n	n	n	y	n	y	n	y	n	n	n	n	n	n	n	n	n	n	n	n	n	n	n	y	n	n	n	n	y
n	n	n	n	n	n	n	n	n	y	n	y	n	y	n	n	n	n	n	n	n	n	n	n	n	n	n	n	n	y	n	n	n	n	y
n	n	n	n	n	n	n	n	n	y	n	y	n	y	n	n	n	n	n	n	n	n	n	n	n	n	n	n	n	y	n	n	n	n	y
n	n	n	n	n	n	n	n	n	y	n	y	n	y	n	n	n	n	n	n	n	n	n	n	n	n	n	n	n	y	n	n	n	n	y
n	n	n	n	n	n	n	n	n	y	n	y	n	y	n	n	n	n	n	n	n	n	n	n	n	n	n	n	n	y	n	n	n	n	y
n	n	n	n	n	n	n	n	n	y	n	y	n	y	n	n	n	n	n	n	n	n	n	n	n	n	n	y	n	y	n	n	n	n	y
n	n	n	n	n	n	n	n	n	y	n	y	n	y	n	n	n	n	n	n	n	n	n	n	n	n	n	n	n	y	n	n	n	n	y
n	n	n	n	n	n	n	n	n	y	n	y	n	y	n	n	n	n	n	n	n	y	n	n	n	n	n	n	n	y	n	n	n	n	y
n	n	n	n	n	n	n	n	n	y	n	y	n	y	n	n	n	n	n	n	n	n	n	n	n	n	n	n	n	y	n	n	n	n	y
n	n	n	n	n	n	n	n	n	y	n	y	n	y	n	n	n	n	n	n	n	n	n	n	n	n	n	n	n	y	n	n	n	n	y
n	n	n	n	n	n	n	n	n	y	n	y	n	y	n	n	n	n	n	n	n	n	n	n	n	n	n	n	n	y	n	n	n	n	y
n	n	n	n	n	n	n	n	n	y	n	y	n	y	n	n	n	n	n	n	n	n	n	n	n	n	n	n	n	y	n	n	n	n	y
n	n	n	n	n	n	n	n	n	y	n	y	n	y	n	n	n	n	n	n	n	n	n	n	n	n	n	n	n	y	n	n	n	n	y
n	n	n	n	n	n	n	n	n	y	n	y	n	y	n	n	n	n	n	n	n	n	n	n	n	n	n	n	n	y	n	n	n	n	y
n	n	n	n	n	n	n	n	n	y	n	y	n	y	n	n	n	n	n	n	n	n	n	n	n	n	n	y	n	y	n	n	n	n	y
n	n	n	n	n	n	n	n	n	y	n	y	y	y	n	n	n	n	n	n	n	n	n	n	n	n	n	n	n	y	n	n	n	n	y
n	n	n	n	n	n	n	n	n	y	n	y	n	y	n	n	n	n	n	n	n	n	n	n	n	n	n	n	n	y	n	n	n	n	y
n	n	n	n	n	n	n	n	n	y	n	y	n	y	n	n	n	n	n	n	n	n	n	n	n	n	n	n	n	y	n	n	n	n	y
n	n	n	n	n	n	n	n	n	y	n	y	n	y	n	n	n	n	n	n	n	y	n	n	n	n	n	n	n	y	n	n	n	n	y
n	n	n	n	n	n	n	n	n	y	n	y	n	y	n	n	n	n	n	n	n	n	n	n	n	n	n	y	n	y	n	n	n	n	y
n	n	n	n	n	n	n	n	n	y	n	y	n	y	n	n	n	n	n	n	n	n	n	n	n	n	n	n	n	y	n	n	n	n	y
n	n	n	n	n	n	n	n	n	y	n	y	n	y	n	n	n	n	n	n	n	n	n	n	n	n	n	y	n	y	n	n	n	n	y
n	n	n	n	n	n	n	n	n	y	n	y	n	y	n	n	n	n	n	n	n	n	n	n	n	n	n	n	n	y	n	n	n	n	y
n	n	n	n	n	n	n	n	n	y	n	y	n	y	n	n	n	n	n	n	n	n	n	n	n	n	n	n	n	y	n	n	n	n	y
n	n	n	n	n	n	n	n	n	y	n	y	n	y	n	n	n	n	n	n	n	n	n	n	n	n	n	n	n	y	n	n	n	n	y
n	n	n	n	n	n	n	n	n	y	n	y	n	y	n	n	n	n	y	n	n	n	n	n	n	n	n	n	n	y	n	n	n	n	y
n	n	n	n	n	n	n	n	n	y	n	y	n	y	n	n	n	n	n	n	n	n	n	n	n	n	n	n	n	y	n	n	n	n	y
n	n	n	n	n	n	n	n	n	y	n	y	n	y	n	n	n	n	n	n	n	y	n	n	n	n	n	n	n	y	n	n	n	n	y
n	n	n	n	n	n	n	n	n	y	n	y	n	y	n	n	n	n	n	n	n	y	n	n	n	n	n	n	n	y	n	n	n	n	y
n	n	n	n	n	n	n	n	n	y	n	y	n	y	n	n	n	n	n	n	n	n	n	n	n	n	n	n	n	y	n	n	n	n	y
n	n	n	n	n	n	n	n	n	y	n	y	n	y	n	n	n	n	n	n	n	n	n	n	n	n	n	n	n	y	n	n	n	n	y
n	n	n	n	n	n	n	n	n	y	n	y	n	y	n	n	n	n	n	n	n	y	n	n	n	n	n	n	n	y	n	n	n	n	y
n	n	n	n	n	n	n	n	n	y	n	y	n	y	n	n	n	n	n	n	n	n	n	n	n	n	n	n	n	y	n	n	n	n	y
n	n	n	n	n	n	n	n	n	y	n	y	n	y	n	n	n	n	n	n	n	n	n	n	n	n	n	y	n	y	n	n	n	n	y
n	n	n	n	n	n	n	n	n	y	n	y	n	y	n	n	n	n	n	n	n	y	n	n	n	n	n	n	n	y	n	n	n	n	y
n	n	n	n	n	n	n	n	n	y	n	y	n	y	n	n	n	n	n	n	n	n	n	n	n	n	n	y	n	y	n	n	n	n	y
n	n	n	n	n	n	n	n	n	y	n	y	n	y	n	n	n	n	n	n	n	n	n	n	n	n	n	n	n	y	n	n	n	n	y
n	n	n	n	n	n	n	n	n	y	n	y	n	y	n	n	n	n	n	n	n	n	n	n	n	n	n	n	n	y	n	n	n	n	y
n	n	n	n	n	n	n	n	n	y	n	y	n	y	n	n	n	n	n	n	n	y	n	n	n	n	n	n	n	y	n	n	n	n	y
n	n	n	n	n	n	n	n	n	y	n	y	n	y	n	n	n	n	n	n	n	y	n	n	n	n	n	n	n	y	n	n	n	n	y
n	n	n	n	n	n	n	n	n	y	n	y	n	y	n	n	n	n	n	n	n	n	n	n	n	n	n	n	n	y	n	n	n	n	y
n	n	n	n	n	n	n	n	n	y	n	y	n	y	n	n	n	n	n	n	n	n	n	n	n	n	n	n	n	y	n	n	n	n	y
n	n	n	n	n	n	n	n	n	y	n	y	n	y	n	n	n	n	n	n	n	n	n	n	n	n	n	n	n	y	n	n	n	n	y
n	n	n	n	n	n	n	n	n	y	n	y	n	y	n	n	n	n	n	n	n	n	n	n	n	n	n	n	n	y	n	n	n	n	y
n	n	n	n	n	n	n	n	n	y	n	y	n	y	n	n	n	n	n	n	n	n	n	n	n	n	n	n	n	y	n	n	n	n	y
n	n	n	n	n	n	n	n	n	y	n	y	n	y	n	n	n	n	n	n	n	n	n	n	n	n	n	n	n	y	n	n	n	n	y
n	n	n	n	n	n	n	n	n	y	n	y	y		n	n	n	n	n	n	n	n	n	n	n	n	n	n	n	y	n	n	n	n	y
n	n	n	n	n	n	n	n	n	y	n	n	n	n	n	n	n	n	n	n	n	n	n	n	y	n	n	n	n	n	n	n	n	n	n
n	n	n	n	n	n	n	n	n	y	n	n	n	n	n	n	n	n	n	n	n	n	n	n	y	n	n	n	n	n	n	n	n	n	n
n	n	n	n	n	n	n	n	n	y	n	n	n	n	n	n	n	n	n	n	n	n	n	n	y	n	n	n	n	n	n	n	n	n	n
n	n	n	n	n	n	n	n	n	y	n	n	n	n	n	n	n	n	n	n	n	n	n	n	y	n	n	n	n	n	n	n	n	n	n
n	n	n	n	n	n	n	n	n	n	n	n	n	n	n	n	n	n	n	n	n	n	n	n	y	n	n	n	n	n	n	n	n	n	n
n	n	n	n	n	n	n	n	n	y	n	n	n	n	n	n	n	n	n	n	n	n	y	n	n	n	n	n	n	n	n	n	n	n	n
n	n	n	n	n	n	n	n	n	y	n	n	n	n	n	n	n	n	n	n	n	n	n	n	y	n	n	n	n	n	n	n	n	n	n
n	n	n	y	n	n	y	n	n	y	n	n	n	y	n	n	n	n	n	y	n	n	n	n	n	n	n	n	n	n	n	n	n	n	n
n	n	n	n	n	n	n	n	n	y	n	n	n	n	n	n	n	n	n	n	n	n	y	n	n	n	n	n	n	n	n	n	n	n	n
n	n	n	n	n	n	n	n	n	y	n	n	n	n	n	n	n	n	n	n	n	n	n	n	n	n	n	n	n	n	n	n	n	n	n
n	n	n	n	n	n	n	n	n	y	n	n	n	n	n	n	n	n	n	n	n	n	n	n	y	n	n	n	n	n	n	n	n	n	n
n	n	n	n	n	n	n	n	n	n	n	y	y	y	n	n	n	n	n	n	n	n	n	n	y	n	n	n	n	n	n	n	n	n	n
n	n	n	n	n	n	n	n	n	y	y	n	n	n	n	n	n	n	n	n	n	n	y	y	n	n	n	n	n	n	n	n	n	n	n
n	n	n	n	n	n	n	n	n	y	n	n	n	n	n	n	n	n	n	n	n	n	n	n	n	n	n	n	n	n	n	n	n	n	n
n	n	n	n	y	n	n	n	n	y	n	n	n	n	n	n	n	n	n	n	n	n	n	n	y	n	n	n	n	n	n	n	n	n	n
n	n	n	n	n	n	n	n	n	y	n	n	n	n	n	n	n	n	n	n	n	n	n	n	y	n	n	n	n	n	n	n	n	n	n
n	n	n	n	n	n	n	n	n	n	n	y	y	y	n	n	n	n	n	n	n	n	n	n	n	n	n	n	n	n	n	n	n	n	n
n	n	n	n	n	n	n	n	n	y	n	n	n	y	n	n	n	n	n	y	n	n	n	n	n	n	n	n	n	y	n	n	n	n	n
n	n	n	n	n	n	n	n	n	y	n	n	n	n	n	n	n	n	n	n	n	n	n	n	n	n	n	n	n	n	n	n	n	n	n
n	n	n	n	n	n	n	n	n	y	n	n	n	n	n	n	n	n	n	n	n	n	n	n	n	n	n	n	n	n	n	n	n	n	n
n	n	n	y	n	n	n	n	n	y	n	n	n	y	n	n	n	n	n	y	n	n	n	n	n	n	n	n	n	n	n	n	n	n	n
n	n	n	n	n	n	n	n	n	y	n	n	n	n	n	n	n	n	n	n	n	n	n	n	y	n	n	n	n	n	n	n	n	n	n
n	n	n	n	n	n	n	n	n	y	n	n	n	n	n	n	n	n	n	n	n	n	n	n	y	n	n	n	n	n	n	n	n	n	n
n	n	n	n	n	n	n	n	n	y	n	n	n	n	n	n	n	n	n	n	n	n	n	n	y	n	n	n	n	n	n	n	n	n	n
n	n	n	n	n	n	n	n	n	y	n	n	n	n	n	n	n	n	n	n	n	n	n	n	y	n	n	n	n	n	n	n	n	n	n
n	n	n	n	n	n	n	n	n	n	n	y	y	y	n	n	n	n	n	n	n	n	n	n	y	n	n	n	n	n	n	n	n	n	n
n	n	n	y	n	n	n	n	n	y	n	n	n	y	n	n	n	n	n	y	n	n	n	n	n	n	n	n	n	n	n	n	n	n	n
n	n	n	n	n	n	n	n	n	y	n	n	n	n	n	n	n	n	n	n	n	n	n	n	n	n	n	n	n	n	n	n	n	n	n
n	n	n	n	n	n	n	n	n	y	n	n	n	n	n	n	n	n	n	n	n	n	n	n	y	n	n	n	n	n	n	n	n	n	n
n	n	n	y	n	n	n	n	n	y	n	n	n	n	n	n	n	n	n	n	n	n	n	n	n	n	n	n	n	n	n	n	n	n	n
n	n	n	n	n	n	n	n	n	y	n	n	n	y	n	n	n	n	n	n	n	y	n	n	n	n	n	n	n	n	n	n	n	n	n
n	n	n	n	n	n	n	n	n	y	n	n	n	n	n	n	n	n	n	n	n	n	n	n	y	n	n	n	n	n	n	n	n	n	n
n	n	n	n	n	n	n	n	n	y	n	n	n	n	n	n	n	n	n	n	n	n	y	n	n	n	y	n	n	n	n	n	n	n	n
n	n	n	n	n	n	n	n	n	y	n	n	n	n	n	n	n	n	n	n	n	n	n	n	y	n	n	n	n	n	n	n	n	n	n
n	n	n	n	n	n	n	n	n	y	n	n	n	n	n	n	n	n	n	n	n	n	n	n	y	n	n	n	n	n	n	n	n	n	n
n	n	n	n	n	n	n	n	n	y	n	n	n	n	n	n	n	n	n	n	n	n	n	n	y	n	n	n	n	n	n	n	n	n	n
n	n	n	n	n	n	n	n	n	y	n	n	n	n	n	n	n	n	n	n	n	n	n	n	y	n	n	n	n	n	n	n	n	n	n
n	n	n	n	n	n	n	n	n	y	n	n	n	n	n	n	n	n	n	n	n	n	n	n	y	n	n	n	n	n	n	n	n	n	n
n	n	n	n	n	n	n	n	n	n	n	y	y	y	n	n	n	n	n	n	n	n	n	n	n	n	n	n	n	n	n	n	n	n	n
n	n	n	n	n	n	n	n	n	y	n	n	n	n	n	n	n	n	n	n	n	n	n	n	n	n	n	n	n	y	n	n	n	n	n
n	n	n	n	y	n	n	n	n	y	n	n	n	n	n	n	n	n	n	n	n	n	n	n	n	n	y	n	n	n	n	n	n	n	n
n	n	n	n	n	n	n	n	n	y	y	n	n	y	n	n	n	n	n	n	n	n	n	n	y	n	n	n	n	n	n	n	n	n	n
n	n	n	n	y	n	n	n	n	y	n	n	n	n	n	n	n	n	n	n	n	n	n	n	y	n	n	n	n	n	n	n	n	n	n
n	n	n	n	n	n	n	n	n	y	n	n	n	y	n	n	n	n	n	y	n	n	n	n	n	n	n	n	n	n	n	n	n	n	n
n	n	n	n	n	n	n	n	n	y	n	n	n	n	n	n	n	n	n	n	n	n	n	n	y	n	n	n	n	n	n	n	n	n	n
n	n	n	n	n	n	n	n	n	y	n	n	n	n	n	n	n	n	n	n	n	n	n	n	n	n	n	n	n	n	n	n	n	n	n
n	n	n	n	n	n	n	n	n	n	n	y	y	y	n	n	n	n	n	n	n	n	n	n	y	n	n	n	n	n	n	n	n	n	n
n	n	n	n	n	n	n	n	n	y	n	n	n	n	n	n	n	n	n	y	n	n	n	n	n	n	n	n	n	n	n	n	n	n	n
n	n	n	n	n	n	n	n	n	y	n	n	n	n	n	n	n	n	n	n	n	n	y	n	n	n	n	n	n	n	n	n	n	n	n
n	n	n	n	n	n	n	n	n	y	n	n	n	n	n	n	n	n	n	n	n	n	n	n	n	n	n	n	n	n	n	n	n	n	n
n	n	n	n	n	n	n	n	n	y	n	n	n	n	n	n	n	n	n	n	n	n	n	n	n	n	n	n	n	n	n	n	n	n	n
n	n	n	n	n	n	n	n	n	y	n	n	n	n	n	n	n	n	n	n	n	n	n	n	n	n	y	n	n	n	n	n	n	n	n
n	n	n	n	n	n	n	n	n	y	n	n	n	n	n	n	n	n	n	n	n	n	n	n	y	n	n	n	n	n	n	n	n	n	n
n	n	n	n	n	n	n	n	n	y	n	n	n	n	n	n	n	n	n	n	n	n	n	n	y	n	n	n	n	n	n	n	n	n	n
n	n	n	n	y	n	n	n	n	y	n	n	n	n	n	n	n	n	n	n	n	n	n	n	n	n	y	n	n	n	n	n	n	n	n
n	n	n	n	n	n	n	n	n	y	n	n	n	n	n	n	n	n	n	y	n	n	n	n	n	n	n	n	n	n	n	n	n	n	n
n	n	n	y	n	n	n	n	n	y	n	n	n	y	n	n	n	n	n	n	n	n	n	n	n	n	n	n	n	n	n	n	n	n	n
n	n	n	n	n	n	n	n	n	y	n	n	n	n	n	n	n	n	n	n	n	n	n	n	n	n	n	n	n	n	n	n	n	n	n
n	n	n	n	n	n	n	n	n	y	n	n	n	n	n	n	n	n	n	n	n	n	n	n	y	n	n	n	n	n	n	n	n	n	n
n	n	n	n	n	n	n	n	n	y	n	n	n	n	n	n	n	n	n	n	n	n	n	n	y	n	n	n	n	n	n	n	n	n	n
n	n	n	y	n	n	n	n	n	y	n	n	n	n	n	n	n	n	n	n	n	n	n	n	n	n	n	n	n	n	n	n	n	n	n
n	n	n	n	n	n	n	n	n	y	n	n	n	n	n	n	n	n	n	y	n	n	n	n	n	n	n	n	n	n	n	n	n	n	n
n	n	n	n	n	n	n	n	n	y	n	n	n	n	n	n	n	n	n	n	n	n	n	n	y	n	n	n	n	n	n	n	n	n	n
n	n	n	n	n	n	n	n	n	y	n	n	n	n	n	n	n	n	n	n	n	n	n	n	n	n	n	n	n	n	n	n	n	n	n
n	n	n	n	n	n	n	n	n	y	n	n	n	n	n	n	n	n	n	n	n	n	n	n	y	n	n	n	n	n	y	n	n	n	n
n	n	n	n	y	n	n	n	n	n	n	n	n	y	n	n	n	n	n	n	n	n	n	n	n	n	n	n	n	n	n	n	n	n	n
n	n	n	n	n	n	n	n	n	y	y	n	n	y	n	n	n	n	n	n	n	n	n	n	n	n	n	n	n	n	n	n	n	n	n
n	n	n	n	n	n	n	n	n	n	n	y	y	y	n	n	n	n	n	n	n	y	n	n	n	n	n	n	n	n	n	n	n	n	n
n	n	n	n	n	n	n	n	n	y	y	n	n	n	n	n	n	n	n	n	n	n	n	n	y	n	n	n	n	n	n	n	n	n	n
n	n	n	n	n	n	n	n	n	y	n	n	n	n	n	n	n	n	n	n	n	n	y	n	n	n	n	n	n	n	n	n	n	n	n
n	n	n	n	n	n	n	n	n	y	n	n	n	n	n	n	n	n	n	n	n	n	n	n	y	n	n	n	n	n	n	n	n	n	n
n	n	n	n	n	n	n	n	n	n	n	y	n	n	n	n	n	n	n	n	n	n	n	n	n	n	n	n	n	n	n	n	n	n	n
n	n	n	n	n	n	n	n	n	y	n	n	n	n	n	n	n	n	n	n	n	n	n	n	n	n	n	n	n	n	n	n	n	n	n
n	n	n	n	n	n	n	n	n	y	n	n	n	n	n	n	n	n	n	n	n	n	n	n	y	n	n	n	n	n	n	n	n	n	n
n	n	n	n	n	n	n	n	n	y	n	n	n	n	n	n	n	n	n	n	n	n	n	n	y	n	n	n	n	n	n	n	n	n	n
n	n	n	n	n	n	n	n	n	n	n	n	n	y	n	n	n	n	n	n	n	n	n	n	y	n	n	n	n	n	n	n	n	n	n
n	n	n	n	n	n	n	n	n	y	y	n	n	n	n	n	n	n	n	n	n	n	y	y	n	n	n	n	n	n	n	n	n	n	n
n	n	n	y	n	n	y	n	n	y	n	n	n	n	n	n	n	n	n	n	n	n	n	n	y	n	n	n	n	n	n	n	n	n	n
n	n	n	n	n	n	n	n	n	y	n	n	n	n	n	n	n	n	n	n	n	n	n	n	y	n	n	n	n	n	n	n	n	n	n
n	n	n	n	n	n	n	n	n	y	n	n	n	n	n	n	n	n	n	n	n	n	y	y	n	n	n	n	n	n	n	n	n	n	n
n	n	n	n	n	n	n	n	n	y	y	n	n	n	n	n	n	n	n	n	n	n	y	y	n	n	n	n	n	n	n	n	n	n	n
n	n	n	n	n	n	n	n	n	y	n	n	n	n	n	n	n	n	n	n	n	n	n	n	y	n	n	n	n	y	n	n	n	n	n
n	n	n	n	n	n	n	n	n	n	n	n	n	n	n	n	n	n	n	n	n	n	n	n	n	n	n	n	n	n	n	n	n	n	n
n	n	n	n	n	n	n	n	n	y	n	n	n	n	n	n	n	n	n	n	n	n	n	n	y	n	n	n	n	n	n	n	n	n	y
n	n	n	n	n	n	n	n	n	y	n	n	n	n	n	n	n	n	n	n	n	n	n	n	y	n	n	n	n	n	n	n	n	n	n
n	n	n	n	n	n	n	n	n	y	n	n	n	n	n	n	n	n	n	n	n	n	n	n	y	n	n	n	n	n	n	n	n	n	n
n	n	n	n	n	n	n	n	n	y	n	n	n	n	n	n	n	n	n	n	n	n	n	n	y	n	n	n	n	n	n	n	n	n	n
n	n	n	n	n	n	n	n	n	y	n	n	n	n	n	n	n	n	n	n	n	n	n	n	y	n	n	n	n	n	n	n	n	n	n
n	n	n	n	y	n	n	n	n	y	n	n	n	n	n	n	n	n	n	n	n	n	y	n	n	n	n	n	n	n	n	n	n	n	n
n	n	n	n	n	n	n	n	n	y	n	n	n	n	n	n	n	n	n	n	n	n	n	n	n	n	n	n	n	n	n	n	n	n	n
n	n	n	n	n	n	n	n	n	n	n	y	y	y	n	n	n	n	n	n	n	n	n	n	y	n	n	n	n	n	n	n	n	n	n
n	n	n	n	n	n	n	n	n	n	n	n	n	n	n	n	n	n	n	n	n	n	n	n	n	n	n	n	n	n	n	n	n	n	n
n	n	n	n	n	n	n	n	n	y	n	n	n	n	n	n	n	n	n	n	n	n	n	n	y	n	n	n	n	n	n	n	n	n	n
n	n	n	n	n	n	n	n	n	y	n	n	n	y	n	n	n	n	n	n	n	n	y	y	n	n	n	n	n	n	n	n	n	n	n
n	n	n	n	n	n	n	n	n	y	n	n	n	n	n	n	n	n	n	n	n	n	n	n	n	n	n	n	n	n	n	n	n	n	n
n	n	n	n	y	n	n	n	n	y	n	n	n	n	n	n	n	n	n	n	n	n	n	n	n	n	y	n	n	n	n	n	n	n	n
n	n	n	n	n	n	n	n	n	y	n	n	n	n	n	n	n	n	n	n	n	n	n	y	n	n	n	n	n	n	n	n	n	n	n
n	n	n	n	n	n	n	n	n	n	n	y	y	y	n	n	n	n	n	n	n	n	n	n	n	n	n	n	n	n	n	n	n	n	n
n	n	n	n	n	n	n	n	n	y	n	n	n	n	n	n	n	n	n	n	n	n	n	n	n	n	n	n	n	n	n	n	n	n	n
n	n	n	n	n	n	n	n	n	y	n	n	n	y	n	n	n	n	n	n	n	n	n	n	y	n	n	n	n	n	n	n	n	n	n
n	n	n	n	n	n	y	n	n	n	n	n	n	n	n	n	n	n	n	n	n	n	n	n	n	n	n	n	y	n	n	n	n	n	n
n	n	n	n	n	n	n	n	n	n	n	n	n	n	n	n	n	n	n	n	y	y	n	n	n	n	n	n	y	y	n	n	n	n	y
n	n	n	n	n	n	n	n	n	y	n	n	n	n	n	n	n	n	y	n	n	n	n	n	n	n	n	y	n	y	n	n	n	n	y
n	n	n	n	n	n	n	n	n	y	n	n	n	n	n	n	n	n	n	n	y	n	n	n	n	n	n	n	y	y	n	n	n	n	y
n	y	n	y	n	n	n	n	n	y	n	n	n	y	y	n	n	n	n	n	n	n	n	n	n	n	n	n	y	y	n	n	n	n	y
n	n	n	n	n	n	n	y	n	n	y	n	n	n	n	n	n	n	n	n	n	n	n	n	n	n	n	n	y	n	n	n	n	n	y
n	n	n	n	n	n	n	n	n	y	n	n	n	y	n	n	n	n	n	n	n	n	y	y	n	n	n	y	y	y	n	n	n	n	y
n	n	n	n	n	n	n	n	n	y	n	y	n	n	n	n	n	n	n	n	n	y	n	n	n	n	n	y	y	y	n	n	n	n	y
n	n	n	n	n	n	n	n	n	y	n	n	n	n	n	n	n	n	n	n	n	n	y	n	n	n	n	y	y	y	n	n	n	n	y
n	y	n	n	n	n	y	n	n	n	n	y	n	y	y	n	n	n	n	n	n	n	y	y	n	n	n	n	n	y	n	n	n	n	n
n	n	n	n	n	n	n	n	n	n	n	n	n	n	n	n	n	n	n	n	n	y	n	n	n	n	n	n	y	y	n	n	n	n	y
n	n	n	n	n	n	n	n	n	n	n	n	n	n	n	n	n	n	n	n	n	n	n	n	n	n	n	y	y	y	n	n	n	n	y
n	n	n	n	y	n	n	n	n	n	n	y	n	y	n	n	n	n	n	y	n	n	y	n	n	n	n	n	n	n	n	n	n	n	n
n	y	n	n	n	n	n	n	n	n	n	n	n	n	n	n	n	n	n	n	n	n	y	n	n	n	n	n	n	y	n	n	n	n	n
n	n	y	y	y	n	n	n	n	n	n	n	n	n	n	n	n	n	n	n	n	n	n	n	n	n	n	n	n	n	n	n	n	n	n
n	y	n	y	n	n	n	n	y	n	n	y	n	n	n	n	n	n	n	n	n	y	n	y	n	y	n	n	n	n	n	n	n	n	n
n	n	n	n	y	n	n	n	n	n	n	y	n	n	y	n	n	n	n	n	n	n	y	n	n	n	n	n	y	y	n	n	n	n	n
n	y	n	n	n	n	y	n	n	n	n	n	n	n	n	n	n	n	n	n	n	n	y	n	n	n	n	n	y	y	y	n	n	n	y
n	y	y	n	n	y	n	n	n	n	n	y	n	n	n	n	n	n	n	n	n	n	y	n	n	n	n	n	n	y	n	n	n	n	n
n	n	n	n	y	n	n	n	n	n	y	n	n	n	n	n	n	n	n	n	n	n	y	n	n	n	n	n	y	n	n	n	n	n	n
n	n	n	n	n	n	n	n	n	n	y	n	n	n	n	n	n	n	n	n	n	y	y	n	n	n	n	y	y	n	n	n	n	n	y
n	n	y	n	y	n	n	y	n	n	n	n	n	y	n	n	n	n	n	n	n	n	y	y	n	n	n	n	n	n	n	n	n	n	n
n	n	y	n	y	n	n	y	n	n	n	n	n	y	n	n	n	n	n	n	n	n	y	y	n	n	n	n	n	n	n	n	n	n	n
n	n	n	n	n	n	n	n	n	n	n	n	y	y	n	n	n	n	n	n	n	n	n	n	n	n	n	y	y	n	n	n	n	n	y
n	n	n	n	n	n	n	n	n	n	n	n	y	y	n	n	n	n	n	n	n	n	n	n	n	n	n	y	y	n	n	n	n	n	y
n	y	n	y	n	n	n	n	n	y	n	y	n	n	n	n	n	n	n	n	n	n	n	n	n	n	n	n	n	n	n	n	n	n	n
n	y	n	y	n	n	n	n	n	y	n	y	n	n	n	n	n	n	n	n	n	n	n	n	n	n	n	n	n	n	n	n	n	n	n
n	y	n	y	n	n	n	n	n	y	n	y	n	n	n	n	n	n	n	n	n	n	n	n	n	n	n	n	n	n	n	n	n	n	n
n	y	n	y	n	n	n	n	n	y	n	y	n	n	n	n	n	n	n	n	n	n	n	n	n	n	n	n	n	n	n	n	n	n	n
n	n	n	n	n	n	n	n	n	n	n	n	n	n	n	n	n	n	n	n	n	n	y	n	n	n	n	n	n	n	n	n	n	n	n
n	n	n	n	n	n	n	n	n	n	n	n	n	n	n	n	n	n	n	n	n	n	y	n	n	n	n	n	n	n	n	n	n	n	n
n	n	n	n	n	n	n	n	n	n	n	n	n	n	n	n	n	n	n	n	n	n	y	n	n	n	n	n	n	n	n	n	n	n	n
n	n	n	n	y	n	n	n	n	n	y	n	n	y	n	n	n	n	n	n	n	n	y	n	n	n	n	n	n	n	n	n	n	n	n
n	n	n	n	n	n	n	n	n	y	y	n	n	n	n	n	n	n	n	n	n	n	n	n	n	n	n	n	n	n	n	n	n	n	y
n	n	n	n	n	n	n	n	n	n	n	n	n	y	n	n	n	n	n	n	n	n	n	n	n	n	n	n	n	n	n	n	n	n	y
n	n	n	n	n	n	n	n	n	n	n	n	n	n	n	n	n	n	n	n	n	n	n	n	n	n	n	y	n	y	n	n	n	n	y
n	n	y	n	n	n	n	n	n	n	y	n	n	y	n	n	n	n	n	n	n	y	y	y	n	n	n	n	n	n	n	n	n	n	n
y	y	n	n	n	n	n	n	n	n	n	n	n	n	n	n	n	n	n	n	n	n	y	y	n	n	n	n	n	n	n	n	n	n	y
y	n	n	n	y	n	n	n	n	n	n	n	n	y	n	y	n	n	y	n	n	n	n	y	n	n	y	n	n	y	n	n	n	n	n
n	n	n	n	n	n	n	n	n	n	n	y	n	n	n	n	n	n	n	n	n	n	n	n	n	n	n	n	n	y	n	n	n	n	y
n	n	n	n	n	n	n	n	n	n	n		n	y	y	n	n	n	n	n	n			y	n	n	n	n	y	y	n	n	n	n	n
n	n	n	n	n	n	n	n	n	n	n	n	n	n	n	n	n	n	n	n	n	n	n	n	n	y	n	n	n	y	n	n	n	n	n
n	n	n	n	n	n	n	n	n	n	n	n	n	n	n	n	n	n	n	n	n	n	n	n	n	y	n	n	n	y	n	n	n	n	n
n	n	n	n	n	n	n	n	n	n	n	n	n	n	n	n	n	n	n	n	n	n	n	n	n	y	n	n	n	n	n	n	n	n	n
n	n	n	n	n	n	n	n	n	n	n	n	n	n	n	n	n	n	n	n	n	n	n	n	n	y	n	y	n	y	n	n	n	n	n
n	n	n	n	n	n	n	n	n	n	n	n	n	n	n	n	n	n	n	n	n	n	n	n	n	y	n	n	n	y	n	n	n	n	n
n	n	n	n	n	n	n	n	n	n	n	n	n	n	n	n	n	n	n	n	n	n	n	n	n	y	n	n	n	y	n	n	n	n	n
n	n	n	n	n	n	n	n	n	n	n	n	n	n	n	n	n	n	n	n	n	n	n	n	n	y	n	n	n	y	n	n	n	n	n
n	n	n	n	n	n	n	n	n	n	n	n	n	n	n	n	n	n	n	n	n	n	n	n	n	y	n	n	n	y	n	n	n	n	n
n	n	n	n	n	n	n	n	n	n	y	n	n	n	n	n	n	n	n	n	n	n	y	y	y	n	n	n	n	n	n	n	n	n	n
n	n	n	n	n	n	n	n	n	n	y	n	n	n	n	n	n	n	n	n	n	n	y	y	n	n	n	n	n	n	n	n	n	n	n
n	n	n	n	n	n	n	n	n	n	y	n	n	n	n	n	n	n	n	n	n	n	y	y	n	n	n	n	n	n	n	y	n	n	n
n	n	n	n	n	n	n	n	n	n	y	n	n	n	n	n	n	n	n	n	n	n	y	y	n	n	n	n	n	n	n	n	n	n	n
n	n	n	n	n	n	n	n	n	n	y	n	n	n	n	n	n	n	n	n	n	n	y	y	n	n	n	n	n	n	n	n	n	n	n
n	n	n	n	n	n	n	n	n	n	y	n	n	n	n	n	n	n	n	n	n	n	y	y	n	n	n	n	n	n	n	n	n	n	n
n	n	n	n	n	n	n	n	n	n	y	n	n	n	n	n	n	n	n	n	n	n	y	y	n	n	n	n	n	n	n	n	n	n	n
n	n	n	n	n	n	n	n	n	n	n	n	n	n	n	n	n	n	n	n	n	n	y	n	n	n	n	n	n	n	n	n	n	n	n
n	n	n	n	n	n	n	n	n	n	n	n	n	n	n	n	n	n	y	n	n	n	n	n	n	n	n	n	n	n	n	n	n	n	n
n	n	n	n	n	n	n	n	n	n	n	n	n	n	n	n	n	n	n	n	n	n	n	n	n	n	n	n	n	n	n	n	n	n	n
n	n	n	n	n	n	n	n	n	n	n	n	n	n	y	n	n	n	n	n	n	n	y	n	n	n	n	n	n	n	n	n	n	n	n
n	n	n	n	n	n	n	n	n	n	n	n	n	n	n	n	n	n	n	n	n	n	n	n	n	n	n	n	n	n	n	n	n	n	y
n	n	n	n	n	n	n	n	n	n	n	n	n	n	y	n	n	n	n	n	n	n	y	n	n	n	n	n	n	n	n	n	n	n	n
n	n	n	n	n	n	n	n	n	n	n	n	n	n	n	n	n	n	n	n	n	n	y	n	n	n	n	n	n	n	n	n	n	n	n
n	n	n	n	n	n	n	n	n	n	n	n	n	n	n	n	n	n	n	n	n	n	n	n	n	n	n	n	n	n	n	n	n	n	n
n	n	n	n	n	n	n	n	n	n	n	n	n	n	y	n	n	n	n	n	n	n	y	n	n	n	n	n	n	n	n	n	n	n	n
n	n	n	n	n	n	n	n	n	n	n	n	n	n	n	n	n	n	n	n	n	n	y	n	n	n	n	n	n	n	n	n	n	n	n
n	n	n	n	n	n	n	n	n	n	n	n	n	n	n	n	n	n	n	n	n	n	y	n	n	n	n	n	n	n	n	n	n	n	n
n	n	n	n	n	n	n	n	n	n	n	n	n	n	n	n	n	n	n	n	n	n	n	n	n	n	n	n	n	n	n	n	n	n	n
n	n	n	n	n	n	n	n	n	n	n	n	n	n	n	n	n	n	n	n	n	n	y	n	n	n	n	n	y	n	n	n	n	n	n
n	n	n	n	n	n	n	n	n	n	n	n	n	n	n	n	n	n	n	n	n	n	y	n	n	n	n	n	n	n	n	n	n	n	n
n	n	n	n	n	n	n	n	n	n	n	n	n	n	n	n	n	n	n	n	n	n	n	n	n	n	n	n	n	n	n	n	n	n	n
n	n	n	n	n	n	n	n	n	n	n	n	n	n	n	n	n	n	n	n	n	n	y	n	n	n	n	n	n	n	n	n	n	n	n
n	n	n	n	n	n	n	n	n	n	n	n	n	n	n	n	n	n	n	n	n	n	y	n	n	n	n	n	n	n	n	n	n	n	n
n	n	n	n	n	n	n	n	n	n	n	n	n	n	n	n	n	n	n	n	n	n	y	y	n	n	n	n	n	n	n	n	n	n	n
n	n	n	n	n	n	n	n	n	n	y	n	n	n	n	n	n	n	n	n	n	n	y	y	n	n	n	n	n	n	n	n	n	n	n
n	n	n	n	n	n	n	n	n	n	n	n	n	n	n	n	n	n	n	y	n	n	y	y	n	n	n	n	n	n	n	n	n	n	n
n	n	n	n	n	n	n	n	n	n	n	n	n	n	n	n	n	n	n	n	n	n	y	y	n	n	n	n	n	n	n	n	n	n	n
n	n	n	n	n	n	n	n	n	n	n	n	n	n	n	n	n	n	y	n	n	n	y	y	n	n	n	n	n	n	n	n	n	n	n
n	n	n	n	n	n	n	n	n	n	n	n	n	n	n	n	n	n	n	n	n	n	y	y	n	n	n	n	n	n	n	n	n	n	n
n	n	n	n	n	n	n	n	n	n	n	n	n	n	n	n	n	n	n	n	n	n	y	y	n	n	n	n	n	n	n	n	n	n	n
n	n	n	n	n	n	n	n	n	n	n	n	n	n	n	n	n	n	n	n	n	n	y	y	n	n	n	n	n	n	n	n	n	n	n
n	n	n	n	n	n	n	n	n	n	n	n	n	n	n	n	n	n	n	n	n	n	y	y	n	n	n	n	n	n	n	n	n	n	n
n	n	n	n	n	n	n	n	n	n	n	n	n	n	n	n	n	n	n	n	n	n	y	y	n	n	n	n	n	n	n	n	n	y	n
n	n	n	n	n	n	n	n	n	n	n	n	n	n	n	n	n	n	n	n	n	n	y	y	n	n	n	n	n	n	n	n	n	n	n
n	n	n	n	n	n	n	n	n	y	n	n	n	n	n	n	n	n	n	n	n	n	y	y	n	n	n	n	n	n	n	n	n	n	n
n	n	n	n	n	n	n	n	n	n	n	n	n	n	n	n	n	n	n	n	n	n	y	y	n	n	n	n	n	n	n	n	n	n	n
n	n	n	n	n	n	n	n	n	n	n	n	n	n	n	n	n	n	n	n	n	n	y	y	n	n	n	n	n	n	n	n	n	n	n
n	y	n	y	n	n	y	n	y	n	n	y	n	n	n	n	n	n	n	n	n	n	n	n	n	n	n	y	n	n	n	n	n	n	n
n	y	n	y	n	n	y	n	y	n	n	n	n	n	n	n	n	n	n	n	n	n	n	n	n	n	n	y	n	n	n	n	n	n	n
						y	n	y	n	n	y	n	n	n	n	n	n	n	n	n	y	n	n	n	n	n	y	n	n	n	n	n	n	n
n	y	n	y	n	n	y	n	y	n	n	y	n	n	n	n	n	n	y	n	n	y	n	n	n	n	n	y	n	n	n	n	n	n	n
n	y	n	y	n	n	y	n	y	n	n	y	n	n	n	n	n	n	n	n	n	n	n	n	n	n	n	y	n	n	n	n	n	n	n
n	y	n	y	n	n	y	n	y	n	n	y	n	n	n	n	n	n	n	n	n	n	n	n	n	n	n	y	n	n	n	n	n	n	n
n	y	n	y	n	n	y	n	y	n	n	y	n	n	n	n	n	n	n	n	n	n	n	n	n	n	n	y	n	n	n	n	n	n	n
n	y	n	y	n	n	y	n	y	n	n	y	n	n	n	n	n	n	n	n	n	y	n	n	n	n	n	y	n	n	n	n	n	n	n
n	n	y	n	n	n	y	n	n	n	y	n	n	n	n	n	n	n	n	n	n	n	n	n	n	n	n	n	n	n	n	n	n	n	n
n	n	y	n	n	n	n	n	n	n	y	n	n	y	n	n	n	n	n	n	n	n	n	n	n	n	n	n	n	n	n	n	n	n	n
n	n	y	n	n	n	y	n	n	n	y	n	n	n	n	n	n	n	n	n	n	n	n	n	n	n	n	n	n	n	n	n	n	n	n
n	n	y	n	n	n	y	n	n	n	y	n	n	y	n	n	n	n	n	n	n	n	n	n	n	n	n	n	n	n	n	n	n	n	n
n	n	y	n	n	n	n	n	n	n	y	n	n	y	n	n	n	n	n	n	n	n	n	n	n	n	n	n	n	n	n	n	n	n	n
n	n	y	n	n	n	y	n	n	n	y	n	n	n	n	n	n	n	n	n	n	n	n	n	n	n	n	n	n	n	n	n	n	n	n
n	n	y	n	n	n	y	n	n	n	y	n	n	n	n	n	n	n	n	n	n	n	n	n	n	n	n	n	n	n	n	n	n	n	n
n	n	y	n	n	n	y	n	n	n	y	n	n	n	n	n	n	n	n	n	n	n	n	n	n	n	n	n	n	n	n	n	n	n	n
n	n	y	n	n	n	n	n	n	n	y	n	n	y	n	n	n	n	n	n	n	n	n	n	n	n	n	n	n	n	n	n	n	n	n
n	n	y	y	n	n	y	n	n	n	y	n	n	n	n	n	n	n	n	n	n	n	n	n	n	n	n	n	n	n	n	n	n	n	n
n	n	n	n	n	n	n	n	n	n	n	n	n	n	n	n	n	n	n	n	n	n	y	n	n	n	y	n	n	n	n	n	n	n	n
n	n	n	n	n	n	n	n	n	n	n	n	n	n	n	n	n	n	n	n	n	y	y	n	n	n	n	y	n	n	n	n	n	n	y
n	n	n	n	n	n	n	n	n	n	n	n	n	n	n	n	n	n	n	n	n	y	y	n	n	n	n	y	n	n	n	n	n	n	n
n	n	n	n	n	n	n	n	n	n	n	n	n	n	n	n	n	n	n	n	n	y	y	n	n	n	n	y	n	n	n	n	n	n	n
n	n	n	n	n	n	n	n	n	n	n	n	n	n	n	n	n	n	n	n	n	y	y	n	n	n	n	y	n	n	n	n	n	n	n
n	n	n	n	n	n	n	n	n	n	n	n	n	n	n	n	n	n	n	n	n	y	y	n	n	n	n	y	n	n	n	n	n	n	y
n	n	n	n	n	n	n	n	n	n	n	n	n	n	n	n	n	n	n	n	n	y	y	n	n	n	n	y	n	n	n	n	n	n	n
n	n	n	n	n	n	n	n	n	n	n	n	n	n	n	n	n	n	y	n	n	y	y	n	n	n	n	y	n	n	n	n	n	n	n
n	n	n	n	n	n	n	n	n	n	n	n	n	n	n	n	n	n	n	n	n	y	y	n	n	n	n	y	n	n	n	n	n	n	n
n	n	n	n	n	n	n	n	n	n	n	n	n	n	n	n	n	n	n	n	n	y	y	n	n	n	n	y	n	n	n	n	n	n	n
n	n	n	n	n	n	n	n	n	n	n	n	n	n	n	n	n	n	n	n	n	y	y	n	n	n	n	y	n	n	n	n	n	n	n
n	n	n	n	n	n	n	n	n	n	n	n	n	n	n	n	n	n	n	n	n	y	y	n	n	n	n	y	n	n	n	n	n	n	y
n	n	y	n	n	n	n	n	n	n	n	n	n	n	n	n	n	n	n	n	n	n	n	n	n	n	n	y	y	y	n	n	y	n	n
n	n	y	n	n	n	n	n	n	n	n	n	n	n	n	n	n	n	n	n	n	n	n	n	n	n	n	y	y	y	n	n	y	n	n
n	n	y	n	n	n	n	n	n	n	n	n	n	n	n	n	n	n	n	n	n	n	n	n	n	n	n	y	y	y	n	n	y	n	n
n	n	y	n	n	n	n	n	n	n	n	n	n	n	n	n	n	n	n	y	n	n	n	n	n	n	n	y	y	y	n	n	y	n	n
n	n	y	n	n	n	n	n	n	n	n	n	n	n	n	n	n	n	n	n	n	n	n	n	n	n	n	y	y	y	n	n	y	n	n
n	n	y	n	n	n	n	n	n	n	n	n	n	n	n	n	n	n	n	n	n	n	n	n	n	n	n	y	y	y	n	n	y	n	n
n	y	n	n	n	n	n	n	n	n	n	n	n	n	n	n	n	n	n	n	n	n	y	y	n	n	n	n	n	n	n	n	n	n	n
n	y	n	n	n	n	n	n	n	n	n	y	n	n	n	n	n	n	n	n	n	n	y	y	n	n	n	n	n	n	n	n	n	n	n
n	y	n	n	n	n	n	n	n	n	n	n	n	n	n	n	n	n	n	n	n	n	y	y	n	n	n	n	n	n	n	n	n	n	n
n	y	n	n	n	n	n	n	n	n	n	n	n	n	n	n	n	n	n	n	n	n	y	y	n	n	n	n	n	n	n	n	n	n	n
n	y	n	n	n	n	n	n	n	n	n	n	n	n	n	n	n	n	n	n	n	n	y	y	n	n	n	n	n	n	n	n	n	n	n
y	y	n	n	n	n	y	y	n	n	y	n	n	n	n	n	n	n	n	n	n	n	n	y	n	n	n	n	n	n	n	n	y	n	n
y	y	n	n	n	n	y	y	n	n	y	n	n	n	n	n	n	n	n	n	n	n	n	y	n	n	n	n	n	n	n	n	y	n	n
n	y	n	n	n	n	n	n	n	n	n	n	n	n	n	n	n	n	n	n	n	n	y	y	n	n	n	n	n	n	n	n	n	n	n
n	n	n	n	n	n	n	n	n	n	n	y	n	n	n	n	n	n	n	n	n	n	n	n	n	n	n	n	n	n	n	n	n	n	n
n	n	n	n	n	n	n	n	n	n	n	y	n	n	n	n	n	n	y	n	n	n	n	n	n	n	n	n	n	n	n	n	n	n	n
n	n	n	n	n	n	n	n	n	n	n	y	n	n	n	n	n	n	n	n	n	n	n	n	n	n	n	n	n	n	n	n	n	n	n
n	n	n	n	n	n	n	n	n	n	n	y	n	n	n	n	n	n	n	n	n	n	n	y	y	n	y	n	y	n	n	n	n	n	n
n	n	n	n	n	n	n	n	n	n	n	y	n	n	n	n	n	n	y	n	n	n	n	n	n	n	n	n	n	n	n	n	n	n	n
n	n	n	n	n	n	n	n	n	n	n	y	n	n	n	n	n	n	n	n	n	n	n	n	n	y	n	n	y	n	n	n	n	n	n
n	n	n	n	n	n	n	n	n	n	n	y	n	n	n	n	n	n	n	n	n	n	n	n	n	n	n	n	y	n	n	n	n	n	n
n	n	n	n	n	n	n	n	n	n	n	y	n	n	n	n	n	n	n	n	n	n	n	n	n	n	n	n	n	n	n	n	n	n	n
n	n	n	n	n	n	n	n	n	n	n	n	n	y	n	n	n	n	n	n	n	n	y	n	n	n	n	n	n	n	n	n	n	n	n
n	n	n	n	n	n	n	n	n	n	n	n	n	y	n	n	n	n	n	n	n	n	y	n	n	n	n	n	n	n	n	n	n	n	n
n	n	n	n	n	n	n	n	n	n	n	n	n	y	n	n	n	n	n	n	n	n	y	n	n	n	n	n	n	n	n	n	n	n	n
n	n	n	n	n	n	n	n	n	n	n	n	n	y	n	n	n	n	n	n	n	n	y	n	n	n	n	n	n	n	n	n	n	n	n
n	n	n	n	n	n	n	n	n	n	n	n	n	y	n	n	n	n	n	n	n	n	y	n	n	n	n	n	n	n	n	n	n	n	n
n	n	n	n	n	n	n	n	n	n	n	n	n	y	n	n	n	n	n	n	n	n	y	n	n	n	n	n	n	n	n	n	n	n	n
n	n	n	n	y	n	n	n	n	n	n	n	n	y	n	n	n	n	n	n	n	n	y	n	n	n	n	n	n	n	n	n	n	n	n
n	n	n	n	n	n	n	n	n	n	n	n	n	y	n	n	n	n	n	n	n	n	y	n	n	n	n	n	n	n	n	n	n	n	n
n	n	n	n	n	n	n	n	n	n	n	n	n	n	n	n	n	n	n	n	n	n	y	n	n	n	n	n	n	n	n	n	n	n	n
n	n	n	n	n	n	n	n	n	n	n	n	n	n	n	n	n	n	n	n	n	n	y	n	n	n	n	n	n	n	n	n	n	n	n
n	n	n	n	n	n	n	n	n	n	n	n	n	n	n	n	n	n	n	n	n	n	y	n	n	n	n	n	n	n	n	n	n	n	n
n	n	n	n	n	n	n	n	n	n	n	n	n	n	n	n	n	n	n	n	n	n	y	n	n	n	n	n	n	n	n	n	n	n	n
n	n	n	n	n	n	n	n	n	n	n	n	n	n	n	n	n	n	n	n	n	n	y	n	n	n	n	n	n	n	n	n	n	n	n
n	n	n	n	n	n	n	n	n	n	n	n	n	n	n	n	n	n	n	n	n	n	y	n	n	n	n	n	n	n	n	n	n	n	n
n	n	n	n	y	n	n	n	n	n	n	n	n	n	n	n	n	n	n	n	n	n	y	n	n	n	n	n	n	n	n	n	n	n	n
n	n	n	n	n	n	n	n	n	n	n	n	n	n	n	n	n	n	n	n	n	n	y	n	n	n	n	n	n	n	n	n	n	n	n
n	n	n	n	n	n	n	n	n	n	n	n	n	n	n	n	n	n	n	n	n	n	y	n	n	n	n	n	n	n	n	n	n	n	n
n	n	n	n	n	n	n	n	n	n	n	n	n	n	n	n	n	n	n	n	n	n	y	n	n	n	n	n	n	n	n	n	n	n	n
n	n	n	n	n	n	n	n	n	n	n	n	n	n	n	n	n	n	n	n	n	n	y	n	n	n	n	n	n	n	n	n	n	n	n
n	n	n	n	n	n	n	n	n	n	n	n	n	n	n	n	n	n	n	n	n	n	y	n	n	n	n	n	n	n	n	n	n	n	n
n	n	n	n	n	n	n	n	n	n	n	n	n	y	n	n	n	n	n	n	n	n	y	n	n	n	n	n	n	n	n	n	n	n	n
n	n	n	n	n	n	n	n	n	n	n	n	n	y	n	n	n	n	n	n	n	n	y	n	n	n	n	n	n	n	n	n	n	n	n
n	n	n	n	n	n	n	n	n	n	n	n	n	y	n	n	n	n	n	n	n	n	y	n	n	n	y	n	n	n	n	n	n	n	n
n	n	n	n	n	n	n	n	n	n	n	y	n	y	n	n	n	n	n	n	n	n	y	n	n	n	n	n	n	n	n	n	n	n	n
n	n	n	n	n	n	n	n	n	n	n	y	n	y	n	n	n	n	n	n	n	n	y	n	n	n	n	n	n	n	n	n	n	n	n
n	n	n	n	n	n	n	n	n	n	y	n	n	y	n	n	n	n	n	n	n	n	y	n	y	n	n	n	n	n	n	y	n	n	n
n	n	n	n	n	n	n	n	n	n	n	n	n	y	n	n	n	n	n	n	n	n	y	n	n	n	n	n	n	n	n	n	n	n	n
n	n	n	n	n	n	n	n	n	n	n	n	n	y	n	n	n	n	n	n	n	n	y	n	n	n	n	n	n	n	n	n	n	n	n
n	n	n	n	n	n	n	n	n	n	n	n	n	y	n	n	n	n	n	n	n	n	y	n	n	n	n	n	n	n	n	n	n	n	n
n	n	n	n	n	n	n	n	n	n	n	n	n	y	n	n	n	n	n	n	n	n	y	n	n	n	n	n	n	n	n	n	n	n	n
n	n	n	n	n	n	n	n	n	n	n	y	n	y	n	n	n	n	n	n	n	n	y	n	n	n	n	n	n	n	n	n	n	n	n
n	n	n	n	n	n	n	n	n	n	n	n	n	y	n	n	n	n	n	n	n	n	y	n	n	n	n	n	n	n	n	n	n	n	n
n	n	n	n	n	n	n	n	n	n	n	y	n	y	n	n	n	n	n	n	n	n	y	n	n	n	n	n	n	n	n	n	n	n	n
n	n	n	n	n	n	n	n	n	n	n	y	n	y	n	n	n	n	n	y	n	n	y	n	n	n	n	n	n	n	n	n	n	n	n
n	n	n	n	n	n	n	n	n	n	n	n	n	y	n	n	n	n	n	n	n	n	y	y	n	n	n	n	n	n	n	n	n	n	n
n	n	n	n	n	n	n	n	n	n	n	n	n	y	n	n	n	n	n	n	n	n	y	n	n	n	n	n	n	n	n	n	n	n	n
n	n	n	n	n	n	n	n	n	n	n	y	n	y	n	n	n	n	n	n	n	n	y	n	n	n	n	n	n	n	n	n	n	n	n
n	n	n	n	n	n	n	n	n	n	y	n	n	y	n	n	n	n	n	n	n	n	y	n	y	n	n	n	n	n	n	n	n	n	n
n	n	n	n	n	n	n	n	n	n	n	y	n	y	n	n	n	n	n	n	y	n	y	n	n	n	n	n	n	n	n	n	n	n	n
n	n	n	n	n	n	n	n	n	n	n	n	n	y	n	n	n	n	n	n	n	n	y	n	n	n	n	n	n	n	n	n	n	n	n
n	n	n	n	n	n	n	n	n	n	n	n	n	y	n	n	n	n	n	n	n	n	y	n	n	n	n	n	n	n	n	n	n	n	n
n	n	n	y	y	n	n	n	n	y	n	y	n	n	n	n	n	n	n	n	n	n	n	n	n	n	n	n	n	n	n	n	n	n	y
n	n	n	y	y	n	n	n	n	y	n	y	n	n	n	n	n	n	n	n	n	n	n	n	n	n	n	n	n	n	n	n	n	n	y
n	n	n	y	y	n	n	n	n	y	n	y	n	n	n	n	n	n	n	n	n	n	n	n	n	n	n	n	n	n	n	n	n	n	y
n	n	n	y	y	n	n	n	n	y	n	y	n	n	n	n	n	n	n	n	n	n	n	n	n	n	n	n	n	n	n	n	n	n	y
n	n	n	y	y	n	n	n	n	y	n	y	n	n	n	n	n	n	n	n	n	n	n	n	n	n	n	n	n	n	n	n	n	n	y
n	y	n	y	y	n	n	n	n	y	n	y	n	n	n	n	n	n	n	n	n	n	n	n	n	n	n	n	n	n	n	n	n	n	y
n	n	n	y	y	n	n	n	n	y	n	y	n	n	n	n	n	n	n	n	n	n	n	n	n	n	n	n	n	n	n	n	n	n	y
n	n	n	y	y	n	n	n	n	y	n	y	n	n	n	n	n	n	n	n	n	n	n	n	n	n	n	n	n	n	n	n	n	n	y
n	n	n	y	y	n	n	n	n	y	n	y	n	n	n	n	n	n	n	n	n	n	n	n	n	n	n	n	n	n	n	n	n	n	y
n	n	n	y	y	n	n	n	n	y	n	y	n	n	n	n	n	n	n	n	n	n	n	n	n	n	n	n	n	n	n	n	n	n	y
n	n	n	y	y	n	n	n	n	y	n	y	n	n	n	n	n	n	n	n	n	n	n	n	n	n	n	n	n	n	n	n	n	n	y
n	n	n	y	y	n	n	n	n	y	n	y	n	n	n	n	n	n	n	n	n	n	n	n	n	n	n	n	n	n	n	n	n	n	y
n	n	n	y	y	n	n	n	n	y	n	y	n	n	n	n	n	n	n	n	n	n	n	n	n	n	n	n	n	n	n	n	n	n	y
n	n	n	y	y	n	n	n	n	y	n	y	n	n	n	n	n	n	n	n	n	n	n	n	n	n	n	n	n	n	n	n	n	n	y
n	n	n	n	n	n	n	n	n	n	n	n	n	n	n	n	n	n	n	n	n	n	n	n	n	y	n	n	n	y	n	n	n	n	n
[truncated: 6,650 more rows]
