# Supplementary material for: A new ensemble coevolution system for detecting HIV-1 protein coevolution
Source: Biol Direct. 2015 Jan 7;10:1. doi: 10.1186/s13062-014-0031-8 (PMC4332441; doi:10.1186/s13062-014-0031-8)
Supplement: Additional file 3: — Software. The Matlab toolbox and the manual of our ensemble coevolution system are provided. The sequence datasets are also available. [file 13062_2014_31_MOESM3_ESM.zip › EnsembleCoevolutionSystem/BayesianNetwork/PrepareBNInputFile.m]

% function PrepareBNInputFile

BNOutput = '/home/lowie/MatlabCode/Data/Gag_Sequence/Coevolution/BN/';
ProteinName = {'MA','CA','NC','P6','PR','P6PR','CSMPR'};
Num = length( ProteinName );
AASymbol='ARNDCQEGHILKMFPSTWYVBZX*-?';

%% step 1: collect all data
for e=1:0
Cutoff = 0.01;
ProteinSeqCell = cell(Num,3); CompleteLen = zeros(1,Num);
BNSelectedSites = cell(1,Num);
for p = 1:Num
    if p<=5
        Dir = '/home/lowie/MatlabCode/Data/Gag_Sequence/FinalSequences/B_Protein/Process_';
    elseif p == 6
        Dir = '/home/lowie/MatlabCode/Data/Gag_Sequence/FinalSequences/P6PR/Process_';
    elseif p == 7
        Dir = '/home/lowie/MatlabCode/Data/Gag_Sequence/FinalSequences/CSMPR/Process_';
    end
    Inputfile = [ Dir ProteinName{p} '_AA.fasta'];
    
    [ AllSeq,BTitle,BSeqID ] = ExtractSequenceOut( Inputfile );
    AAProb = AA2Prob( AllSeq );
    [Row,Col] = size( AllSeq );
    Select = zeros(1,Col);
    
    %% write out into a csv file.
    Determine = zeros(Row,Col);
    for q = 1:Col
        Pos = find( AAProb(1:20,q) > Cutoff );
        if length(Pos) > 1
            Select( q ) = 1; 
            [~,MaxPos] = max(AAProb(1:20,q));
            Wildtype = AASymbol( MaxPos );
            for n = 1:Row
                if AllSeq(n,q)=='-'
                   Determine( n,q ) = -1;
                elseif AllSeq(n,q) ~= Wildtype
                   Determine( n,q ) = 1;
                end
            end
        end
    end
    
    BNSelectedSites{ p } = find(Select==1);
    continue;
    
    CompleteLen(p) = sum( Select );
    Outputfile = [ Dir ProteinName{p} '_AA_VariedPosition.fasta'];
    WriteSequence2Fasta( AllSeq(:,find(Select==1)),BTitle,Outputfile )
    ConvertFasta2Phylip(Outputfile,[ Dir ProteinName{p} '_AA_VariedPosition.phy'] );
    continue;
    
    fid = fopen( [BNOutput ProteinName{p} '_BN.txt'],'w' );
    End = find(Select==1,1,'last');
    for n = 1:Col
        if Select(n)==1
           if n<End,
               fprintf( fid,'P%d,',n );
           else
               fprintf( fid,'P%d',n );
           end
        end
    end
    fprintf(fid,'\n'); 
    for n = 1:Row
        for m = 1:Col
            if Select(m) == 1
               if Determine(n,m)==1
                  if m < End, 
                      fprintf(fid,'y,'); 
                  else
                      fprintf(fid,'y'); 
                  end
               elseif Determine(n,m)==0
                  if m < End, 
                      fprintf(fid,'n,'); 
                  else
                      fprintf(fid,'n');
                  end
               else
                  fprintf(fid,',');
               end
            end
        end
        fprintf(fid,'\n');
    end
    fclose(fid);
end
CompleteLen

BNOutput = '/home/lowie/MatlabCode/Data/Gag_Sequence/Coevolution/BN/';
save([BNOutput 'BNSelectedPosition.mat'],'ProteinName','BNSelectedSites');
end


%% step 2: prepare the input of full gag+protease coevolution network
BNOutput = '/home/lowie/MatlabCode/Data/Gag_Sequence/Coevolution/BN/';
AASymbol = 'ARNDCQEGHILKMFPSTWYVBZX*-?';
SubtypeSet = {'B','C'};
DataSet = { 'B_Naive','B_All','C_Naive','C_All' };

%% step 1: collect all data
if 1
Cutoff = 0.01;
Num = 4;
ProteinSeqCell = cell(Num,3); CompleteLen = zeros(1,Num);
BNSelectedSites = cell(1,Num);
Dir = '/home/lowie/MatlabCode/Data/Gag_Sequence/FinalSequences/GagPR/GagPR_';
for p = 1:2
    p
    Inputfile = [ Dir DataSet{p} '.fasta'];
    [ AllSeq,BTitle,BSeqID ] = ExtractSequenceOut( Inputfile );
    AAProb = AA2Prob( AllSeq );
    [ Row,Col ] = size( AllSeq );
    Select = zeros( 1,Col );
    
    %% write out into a csv file.
    Determine = zeros(Row,Col);
    for q = 1:Col
        Pos = find( AAProb(1:20,q) > Cutoff );
        if length(Pos) > 1
            Select( q ) = 1; 
            [~,MaxPos] = max(AAProb(1:20,q));
            Wildtype = AASymbol( MaxPos );
            for n = 1:Row
                if AllSeq(n,q)=='-'
                   Determine( n,q ) = -1;
                elseif AllSeq(n,q) ~= Wildtype
                   Determine( n,q ) = 1;
                end
            end
        end
    end
    
    g = find(Select==1)
    
    BNSelectedSites{ p } = find(Select==1);
    % continue;
    
    CompleteLen(p) = sum( Select );
    Outputfile = [ BNOutput DataSet{p} '_AA_VariedPosition.fasta'];
    WriteSequence2Fasta( AllSeq(:,find(Select==1)),BTitle,Outputfile )
    ConvertFasta2Phylip( Outputfile,[ BNOutput DataSet{p} '_AA_VariedPosition.phy'] );
    % continue;
    
    fid = fopen( [BNOutput DataSet{p} '_BN.txt'],'w' );
    End = find(Select==1,1,'last');
    for n = 1:Col
        if Select(n)==1
           if n<End,
               fprintf( fid,'P%d,',n );
           else
               fprintf( fid,'P%d',n );
           end
        end
    end
    fprintf(fid,'\n'); 
    for n = 1:Row
        for m = 1:Col
            if Select(m) == 1
               if Determine(n,m)==1
                  if m < End, 
                      fprintf(fid,'y,'); 
                  else
                      fprintf(fid,'y'); 
                  end
               elseif Determine(n,m)==0
                  if m < End, 
                      fprintf(fid,'n,'); 
                  else
                      fprintf(fid,'n');
                  end
               else
                  fprintf(fid,',');
               end
            end
        end
        fprintf(fid,'\n');
    end
    fclose(fid);
end
CompleteLen

BNOutput = '/home/lowie/MatlabCode/Data/Gag_Sequence/Coevolution/BN/';
save([BNOutput 'GagPR_BNSelectedPosition.mat'],'DataSet','BNSelectedSites');
end
