# Supplementary material for: A new ensemble coevolution system for detecting HIV-1 protein coevolution
Source: Biol Direct. 2015 Jan 7;10:1. doi: 10.1186/s13062-014-0031-8 (PMC4332441; doi:10.1186/s13062-014-0031-8)
Supplement: Additional file 3: — Software. The Matlab toolbox and the manual of our ensemble coevolution system are provided. The sequence datasets are also available. [file 13062_2014_31_MOESM3_ESM.zip › EnsembleCoevolutionSystem/DNCON/Process_PR_AA_NoGap_DNCON.txt]

# t5 DNCON-d41939ff19, 495
11 22 1.0000
64 71 0.9733
13 19 0.9666
63 71 0.9500
62 73 0.9333
62 75 0.928
12 19 0.9067
46 54 0.9000
10 23 0.892
9 24 0.882
62 74 0.882
11 23 0.882
65 71 0.8777
10 24 0.863
13 46 0.860
61 74 0.855
9 23 0.853
44 56 0.852
59 75 0.849
44 57 0.849
10 22 0.845
44 59 0.842
44 58 0.835
9 25 0.834
60 74 0.831
11 24 0.831
9 26 0.823
63 75 0.823
63 72 0.8223
59 76 0.822
61 73 0.819
56 75 0.819
43 58 0.815
5 28 0.814
13 47 0.814
67 95 0.812
42 58 0.812
13 44 0.812
56 77 0.811
5 44 0.811
61 75 0.809
45 57 0.808
42 59 0.808
59 77 0.807
44 63 0.807
23 44 0.806
63 73 0.8000
54 77 0.799
19 33 0.799
51 86 0.798
45 58 0.798
57 77 0.796
47 85 0.796
13 75 0.796
10 25 0.796
22 95 0.794
76 95 0.792
44 61 0.792
64 95 0.791
58 77 0.791
66 95 0.790
43 57 0.789
6 26 0.788
60 75 0.786
33 46 0.786
15 64 0.786
43 59 0.785
22 44 0.785
32 46 0.782
15 66 0.782
73 86 0.780
73 95 0.779
71 95 0.779
42 61 0.777
16 49 0.777
15 47 0.777
61 76 0.775
8 26 0.774
60 77 0.774
15 56 0.774
71 86 0.773
9 95 0.772
74 95 0.772
44 60 0.772
58 79 0.770
15 72 0.770
12 46 0.769
62 77 0.768
5 26 0.768
74 86 0.767
46 95 0.767
46 75 0.767
44 95 0.767
42 60 0.767
23 75 0.767
15 44 0.767
12 22 0.7667
49 86 0.766
43 60 0.766
8 25 0.765
47 84 0.764
58 76 0.763
15 46 0.763
13 63 0.763
56 78 0.762
5 53 0.761
43 56 0.761
14 44 0.761
27 52 0.760
72 85 0.759
15 62 0.759
15 49 0.759
57 78 0.758
26 52 0.758
16 52 0.758
15 50 0.758
52 78 0.757
62 85 0.756
56 76 0.756
13 54 0.754
52 86 0.752
50 85 0.752
23 42 0.752
12 47 0.752
59 78 0.751
42 64 0.751
32 47 0.751
28 52 0.751
15 38 0.751
9 67 0.750
60 76 0.750
24 54 0.750
23 56 0.750
50 86 0.749
11 75 0.749
9 48 0.748
75 95 0.748
15 54 0.748
46 85 0.747
16 42 0.747
13 20 0.7467
5 24 0.746
27 51 0.746
15 42 0.746
72 86 0.744
45 59 0.744
60 73 0.742
13 64 0.741
10 66 0.741
63 76 0.740
45 95 0.740
42 63 0.740
15 71 0.740
5 64 0.739
24 56 0.739
11 46 0.739
7 26 0.738
47 75 0.738
13 56 0.738
48 86 0.737
15 85 0.737
8 27 0.736
62 76 0.736
42 57 0.736
42 56 0.736
24 42 0.736
23 95 0.736
13 33 0.736
47 54 0.7333
12 20 0.7333
42 67 0.733
10 47 0.733
9 66 0.731
5 54 0.731
13 72 0.731
11 47 0.731
9 49 0.730
27 49 0.730
15 63 0.730
12 74 0.730
42 62 0.729
28 49 0.729
64 85 0.728
64 84 0.728
54 78 0.728
26 50 0.728
24 53 0.728
14 43 0.728
6 27 0.727
11 95 0.727
9 28 0.726
23 46 0.726
14 42 0.726
10 75 0.726
54 75 0.725
45 60 0.725
12 48 0.725
53 79 0.724
5 56 0.724
19 38 0.724
13 85 0.724
64 70 0.7221
71 90 0.722
58 78 0.722
54 76 0.722
71 85 0.721
6 42 0.721
50 77 0.721
5 95 0.721
4 28 0.721
13 95 0.721
23 74 0.720
56 79 0.719
57 79 0.718
26 49 0.718
23 54 0.718
24 44 0.717
17 49 0.717
11 33 0.717
73 85 0.715
41 60 0.715
15 59 0.715
53 86 0.714
51 79 0.714
5 23 0.714
15 52 0.714
7 27 0.713
59 73 0.713
16 51 0.713
5 52 0.712
46 72 0.712
13 62 0.712
60 72 0.711
52 85 0.711
12 44 0.711
5 75 0.710
46 76 0.710
14 45 0.710
5 27 0.709
46 59 0.708
43 55 0.708
41 59 0.708
23 76 0.708
13 32 0.707
10 46 0.707
6 28 0.706
53 77 0.706
50 84 0.706
24 76 0.705
23 53 0.705
47 59 0.704
24 46 0.704
16 48 0.704
8 24 0.703
19 46 0.703
11 56 0.703
10 32 0.702
22 46 0.701
15 48 0.701
46 84 0.700
13 45 0.700
59 74 0.699
42 66 0.699
23 47 0.699
10 76 0.699
22 56 0.698
72 95 0.697
49 85 0.697
13 66 0.697
9 79 0.696
50 76 0.696
28 51 0.696
24 72 0.696
54 85 0.695
11 32 0.695
5 48 0.694
9 77 0.693
46 64 0.693
15 95 0.693
15 60 0.693
26 38 0.692
19 56 0.692
48 85 0.691
48 73 0.691
20 33 0.691
33 47 0.690
24 47 0.690
12 73 0.690
5 74 0.689
23 73 0.689
15 32 0.689
48 54 0.6889
51 78 0.688
28 50 0.688
20 57 0.688
77 95 0.687
66 90 0.687
49 78 0.687
4 74 0.687
20 44 0.687
15 67 0.687
15 36 0.687
72 84 0.686
66 85 0.686
47 72 0.686
63 85 0.685
5 42 0.684
15 53 0.684
53 75 0.683
5 62 0.682
24 52 0.682
16 38 0.682
9 74 0.681
47 73 0.681
27 48 0.681
23 72 0.680
22 42 0.680
10 33 0.680
9 52 0.679
7 25 0.679
5 63 0.679
47 77 0.679
22 45 0.679
20 56 0.679
19 44 0.679
16 67 0.679
15 84 0.679
15 61 0.678
62 84 0.677
19 47 0.677
12 75 0.677
5 32 0.676
44 66 0.676
26 48 0.676
13 74 0.676
12 24 0.676
50 75 0.675
11 48 0.675
44 75 0.674
31 48 0.674
24 74 0.674
62 86 0.673
5 73 0.673
5 72 0.673
49 73 0.673
41 57 0.673
49 77 0.672
44 62 0.672
23 84 0.672
22 48 0.672
19 53 0.672
53 76 0.671
16 86 0.671
16 50 0.671
63 86 0.670
49 75 0.670
9 78 0.669
55 79 0.669
15 86 0.669
66 93 0.668
13 84 0.668
9 63 0.667
10 85 0.667
44 77 0.666
44 74 0.666
19 59 0.666
46 62 0.665
45 75 0.665
54 84 0.664
42 65 0.664
9 94 0.663
72 93 0.663
56 84 0.663
54 79 0.663
54 66 0.663
24 38 0.663
16 44 0.663
13 73 0.662
12 56 0.662
10 95 0.662
44 64 0.661
42 95 0.661
22 85 0.661
19 66 0.661
16 36 0.661
14 59 0.661
11 66 0.661
56 85 0.660
56 82 0.660
20 58 0.660
5 76 0.659
48 95 0.659
48 77 0.659
47 76 0.659
46 74 0.659
19 76 0.659
71 93 0.658
63 95 0.658
32 44 0.658
22 47 0.658
19 54 0.658
17 42 0.658
15 58 0.658
13 48 0.658
11 44 0.658
9 44 0.657
53 85 0.657
27 50 0.657
13 76 0.657
10 64 0.657
46 77 0.656
26 51 0.656
24 48 0.656
9 76 0.655
61 77 0.655
50 79 0.655
22 75 0.655
15 43 0.655
5 33 0.654
42 77 0.654
11 67 0.654
19 85 0.653
57 75 0.652
47 74 0.652
15 75 0.652
11 85 0.652
10 72 0.652
9 65 0.651
64 76 0.651
6 24 0.651
5 47 0.651
48 75 0.651
23 48 0.651
11 76 0.651
60 79 0.649
44 67 0.649
29 49 0.649
24 77 0.649
24 75 0.649
17 38 0.649
12 45 0.649
10 63 0.649
19 32 0.648
16 56 0.648
13 42 0.648
6 53 0.647
48 84 0.647
46 63 0.647
32 66 0.647
24 73 0.647
11 49 0.647
9 50 0.646
68 94 0.646
26 74 0.646
19 64 0.646
19 36 0.646
17 40 0.646
10 93 0.646
50 78 0.645
24 71 0.645
16 40 0.645
16 39 0.645
15 33 0.645
13 36 0.645
10 48 0.645
71 89 0.644
49 95 0.644
44 65 0.644
28 48 0.644
18 61 0.644
16 43 0.644
60 86 0.643
58 75 0.643
41 58 0.643
24 55 0.643
19 42 0.643
10 50 0.643
66 89 0.642
16 60 0.641
15 73 0.641
11 72 0.641
74 87 0.640
4 53 0.640
16 59 0.640
16 53 0.640
10 84 0.640
72 89 0.639
46 73 0.639
52 77 0.638
23 77 0.638
12 49 0.638
12 32 0.638
11 26 0.638
73 87 0.637
7 28 0.637
26 53 0.637
10 44 0.637
11 84 0.636
52 79 0.635
44 76 0.635
20 43 0.635
19 75 0.635
13 59 0.635
57 76 0.634
28 53 0.634
15 74 0.634
69 94 0.633
58 74 0.633
22 43 0.633
22 36 0.633
9 75 0.632
45 54 0.6223
64 72 0.6167
13 22 0.5556
62 72 0.5333
45 56 0.5333
47 53 0.5223
12 21 0.5110
45 55 0.4667
44 54 0.4667
46 56 0.4333
44 55 0.4000
11 21 0.4000
64 73 0.3777
63 70 0.3733
14 20 0.3443
75 84 0.3333
33 44 0.3333
46 53 0.2933
63 74 0.2667
10 21 0.2667
56 66 0.2333
55 66 0.2000
26 33 0.1867
45 53 0.1833
46 55 0.1776
76 84 0.1667
56 63 0.1467
36 42 0.1444
74 85 0.1333
33 42 0.1333
27 33 0.1333
24 32 0.1167
13 21 0.1167
23 29 0.1113
3 11 0.1111
24 33 0.1110
23 32 0.1110
5 11 0.1067
22 28 0.1001
75 85 0.1000
75 83 0.1000
74 84 0.1000
56 64 0.1000
3 13 0.1000
77 83 0.0889
56 65 0.0889
56 62 0.0889
47 56 0.0888
11 19 0.0833
25 32 0.0800
33 39 0.0668
73 84 0.0667
68 79 0.0667
61 72 0.0667
57 67 0.0667
56 67 0.0667
54 65 0.0667
54 64 0.0667
53 64 0.0667
51 62 0.0667
48 55 0.0667
47 55 0.0667
41 51 0.0667
35 42 0.0667
34 42 0.0667
33 40 0.0667
3 12 0.0667
3 10 0.0667
26 32 0.0667
23 33 0.0667
12 23 0.0667
42 51 0.0666
34 43 0.0666
3 9 0.0666
46 52 0.0557
38 44 0.0556
77 84 0.0533
4 11 0.0500
76 85 0.0445
57 66 0.0444
55 64 0.0444
27 36 0.0444
65 72 0.0400
22 29 0.0400
86 95 0.0333
85 93 0.0333
78 84 0.0333
64 74 0.0333
59 65 0.0333
55 65 0.0333
43 51 0.0333
42 50 0.0333
4 10 0.0333
35 43 0.0333
33 43 0.0333
32 40 0.0333
27 35 0.0333
26 36 0.0333
24 34 0.0333
16 26 0.0333
14 22 0.0333
13 23 0.0333
76 83 0.0267
69 76 0.0267
59 66 0.0267
57 64 0.0267
44 51 0.0267
43 50 0.0267
27 34 0.0267
15 22 0.0267
83 89 0.0223
60 66 0.0223
49 55 0.0223
44 50 0.0223
32 38 0.0223
24 30 0.0223
84 93 0.0222
62 71 0.0222
58 67 0.0222
53 62 0.0222
38 47 0.0222
26 35 0.0222
19 28 0.0222
16 25 0.0222
14 23 0.0222
11 20 0.0222
67 75 0.0167
59 67 0.0167
57 65 0.0167
55 63 0.0167
48 56 0.0167
38 46 0.0167
36 44 0.0167
22 30 0.0167
21 29 0.0167
20 28 0.0167
75 82 0.0133
55 62 0.0133
23 30 0.0133
21 28 0.0133
19 26 0.0133
14 21 0.0133
85 91 0.0111
84 90 0.0111
75 81 0.0111
70 76 0.0111
6 12 0.0111
58 64 0.0111
54 60 0.0111
35 41 0.0111
28 34 0.0111
19 25 0.0111
