# Supplementary material for: A new ensemble coevolution system for detecting HIV-1 protein coevolution
Source: Biol Direct. 2015 Jan 7;10:1. doi: 10.1186/s13062-014-0031-8 (PMC4332441; doi:10.1186/s13062-014-0031-8)
Supplement: Additional file 3: — Software. The Matlab toolbox and the manual of our ensemble coevolution system are provided. The sequence datasets are also available. [file 13062_2014_31_MOESM3_ESM.zip › EnsembleCoevolutionSystem/Mutagenetic/PrepareMutageneticTree.m]

% function PrepareMutageneticTree
% this function prepare the input files for mutagenetic analysis.

ProteinRegion = { 'P17','P24','P2','P7',  'P1','P6','Protease','P51',   'P15','P31','Vif','Vpr',   'Rev','Tat','Vpu','GP120',  'GP41','Nef' };
ProteinNum = length( ProteinRegion );
Dataset = { '81' '405' '495' '1228' '1309' }; DataNum = length(Dataset);
AASymbol='ARNDCQEGHILKMFPSTWYVBZX*-?'; 
MutaInputDir = '/home/lowie/MatlabCode/Data/1654_Genome/Coevolution/Mutagenetic/SoftwareInput/';
Finaldir = '/home/lowie/MatlabCode/Data/1654_Genome/Original_Seq/';

%% step 1: prepare the input data
if 0
MutaCommandLine = fopen('/home/lowie/MatlabCode/Data/1654_Genome/Coevolution/Mutagenetic/MutaCommandLine.txt','w');
for q = 1:DataNum
    for p = 1:ProteinNum
         Current = [ Finaldir 'Orig' Dataset{q} '/CO' Dataset{q} 'B_' ProteinRegion{p} 'AA.fasta' ]
         %Current = [ Finaldir 'Orig' Dataset{q} '/Process' Dataset{q} 'B_' ProteinRegion{p} 'AA.fasta' ]
         [ AllSequence,BTitle,BSeqID ] = ExtractSequenceOut( Current );
         %[ AllSequence,AAProb ] = Nucleotide2AA( AllSequence );
         
         %% select the mutations
         % criteria: mutation frequency must be above cutoff 0.5%
         [Row,Col] = size(AllSequence); AASetCell = cell(1,Col);
         for n = 1:Col
             Prob = zeros(1,20);
             parfor m = 1:20, Prob(m) = length(find(AllSequence(:,n)==AASymbol(m))); end
             if length( find(Prob/Row>0.01) ) == 1, continue; end
             [ Value,Pos ] = sort( Prob,'descend' );
             GetMutation = setdiff( find( Prob>0.01 ),find( Prob==max(Prob) ) );
             %Teno = AASymbol( GetMutation )
             AASetCell{n} = AASymbol( GetMutation );
         end
         
         %%  write out for input file *.prf 
         fidprf = fopen( [MutaInputDir 'Muta' Dataset{q} '_' ProteinRegion{p} '.prf' ],'w' );
         fprintf(fidprf,'wild type\n'); TotalMut = 0;
         for n = 1:Col
             if length(AASetCell{n})>0
                 fprintf(fidprf,'%d ',n);
                 for m = 1:length(AASetCell{n})-1
                     fprintf( fidprf,'%s,',AASetCell{n}(m) );
                 end
                 fprintf( fidprf,'%s\n',AASetCell{n}(length(AASetCell{n}) ));
                 TotalMut = TotalMut + 1;
             end
         end
         fclose(fidprf);
         
         %%  write out for input file *.pat
         fidpat = fopen( [MutaInputDir 'Muta' Dataset{q} '_' ProteinRegion{p} '.pat' ],'w' );
         fprintf(fidpat,'%d %d \n', Row,TotalMut+1 );
         for n = 1:Row
             fprintf(fidpat,'1 ');
             for m = 1:Col
                 if length( AASetCell{m} ) > 0
                    if isempty( find(AASetCell{m} == AllSequence( n,m ),1)) == 0
                        fprintf( fidpat,'1 ' );
                    elseif AllSequence( n,m ) == '-'
                        fprintf( fidpat,'-1 ' );
                    else
                        fprintf( fidpat,'0 ' );
                    end
                 end
             end
             fprintf(fidpat,'\n');
         end
         
         fclose( fidpat );
         fprintf( MutaCommandLine,'./mtreemix_fit1 -f %s\n\n\n\n',[MutaInputDir 'Muta' Dataset{q} '_' ProteinRegion{p} ] );
         
    end
    fprintf( MutaCommandLine,'\n\n\n');
end
fclose(MutaCommandLine);
end


%% step 2: collect the output data.


d
