# Supplementary material for: A new ensemble coevolution system for detecting HIV-1 protein coevolution
Source: Biol Direct. 2015 Jan 7;10:1. doi: 10.1186/s13062-014-0031-8 (PMC4332441; doi:10.1186/s13062-014-0031-8)
Supplement: Additional file 3: — Software. The Matlab toolbox and the manual of our ensemble coevolution system are provided. The sequence datasets are also available. [file 13062_2014_31_MOESM3_ESM.zip › EnsembleCoevolutionSystem/Mutagenetic/OutPutMutageneticMatrix.m]

function [NetworkPair,Dotfile] = OutPutMutageneticMatrix( DirFile,MapPosition )
%% collect the output from the spidermonkey (from Hyphy)
NetworkPair = zeros(3,500); 
fid = fopen( DirFile,'r'); 
if fid==-1
    DirFile
    return;
end

if nargout == 2
   Dotfile = [DirFile(1:length(DirFile)-4) '_Real.dot'];
   outfid = fopen(Dotfile,'w');
   fprintf(outfid,'digraph Mutagenetic{\n');
end

for p = 1:13, tline = fgetl( fid ); end
NodeSet = cell(2,500); ID = 0; EdgeStart = 0; Num = 0;
while feof( fid ) == 0
    tline = fgetl( fid );
    if isempty(find(tline=='}'))==0,break;end
    if length(tline)<1,EdgeStart=1; continue; end
    
    if EdgeStart == 0
       ID = ID + 1;
       NodeSet{1,ID} = tline(5:13);
       CurrentID = tline(24:23+find(tline(24:length(tline))==' ',1)-1);
       if isequal( CurrentID,'wild')==1
          NodeSet{2,ID} = 0;
       else
          NodeSet{2,ID} = str2num(tline(24:23+find(tline(24:length(tline))==' ',1)-1));
       end
    else
       Start = tline(5:13); End = tline(20:28);
       Value = str2num(tline(39:42));
       for pos1 = 1:ID
           if isequal(NodeSet{1,pos1},Start )==1,break;end
       end
       for pos2 = 1:ID
           if isequal(NodeSet{1,pos2},End )==1,break;end
       end
       
       g = NodeSet{2,pos1};
       if g == 0
          if nargout == 2
             fprintf( outfid,'edge [style="solid"];\n' );
             if nargin == 2
                Newline = [ '"Wild type" -> "P' num2str( MapPosition( NodeSet{2,pos2} ) ) '"  [label=' num2str(Value) '];' ];
             else
                Newline = [ '"Wild type" -> "P' num2str( NodeSet{2,pos2} ) '"  [label=' num2str(Value) '];' ];
             end
             fprintf( outfid,'%s\n',Newline )
          end              
          continue;
       end
       
       if nargin == 2
          Num = Num + 1;
          NetworkPair(1,Num) = MapPosition( NodeSet{2,pos1} );
          NetworkPair(2,Num) = MapPosition( NodeSet{2,pos2} );
          NetworkPair(3,Num) = Value;
          
          if nargout == 2
             fprintf(outfid,'edge [style="solid"];\n');
             Newline = ['"P' num2str(NetworkPair(1,Num)) '" -> "P' num2str(NetworkPair(2,Num)) '"  [label=' num2str(NetworkPair(3,Num)) '];'];
             fprintf(outfid,'%s\n',Newline)          
          end
       else
          Num = Num + 1;
          NetworkPair(1,Num) = NodeSet{2,pos1};
          NetworkPair(2,Num) = NodeSet{2,pos2};
          NetworkPair(3,Num) = Value;
          if nargout == 2
             fprintf(outfid,'edge [style="solid"];\n');
             if NetworkPair(1,Num)==0
                Newline = ['"Wild type" -> "P' num2str(NetworkPair(2,Num)) '"  [label=' num2str(NetworkPair(3,Num)) '];'];
             else
                Newline = ['"P' num2str(NetworkPair(1,Num)) '" -> "P' num2str(NetworkPair(2,Num)) '"  [label=' num2str(NetworkPair(3,Num)) '];'];
             end
             fprintf(outfid,'%s\n',Newline)
          end
       end
       NetworkPair(3,Num) = Value;
    end
end          

NetworkPair = NetworkPair( :,1:Num );
[ ~,Pos ] = sort( NetworkPair(3,:),'descend' );
NetworkPair = NetworkPair( :,Pos );
fclose(fid);
if nargout ==2
    fprintf(outfid,'}\n');
    fclose(outfid);
end
end
