# Supplementary material for: A new ensemble coevolution system for detecting HIV-1 protein coevolution
Source: Biol Direct. 2015 Jan 7;10:1. doi: 10.1186/s13062-014-0031-8 (PMC4332441; doi:10.1186/s13062-014-0031-8)
Supplement: Additional file 3: — Software. The Matlab toolbox and the manual of our ensemble coevolution system are provided. The sequence datasets are also available. [file 13062_2014_31_MOESM3_ESM.zip › EnsembleCoevolutionSystem/Mutagenetic/MutageneticTree_Process_PR_AA_NoGap.dot]

digraph "/home/lowie/MatlabCode/Data/Gag_Sequence/Coevolution/MutageneticTree/MutageneticTree_PR" {

	size = "7.5, 10";
	ratio = "auto";
	nodesep = "0.1";
	ranksep = "0.3 equally";

	node [shape="plaintext", height="0.3", fontsize="12", style="filled", fillcolor="white"];
	edge [fontsize="10"];

	subgraph cluster0 {

		label="1.00";
		 "0x9fc35e4" [label="wild type"];
		 "0x9fc364c" [label="12 A,R,N,D,Q,E,I,K,M,P,S,V"];
		 "0x9fc36e8" [label="15 L,M,T,Y,V"];
		 "0x9fc37ec" [label="35 N,D,K,Y"];
		 "0x9fc3854" [label="37 A,R,D,C,Q,E,H,I,K,P,S,T,Y,V"];
		 "0x9fc38bc" [label="41 N,K,T"];
		 "0x9fc3a28" [label="63 A,R,N,D,C,Q,E,G,H,I,L,M,F,S,T,V"];
		 "0x9fc3c30" [label="93 L,M,P,T,V"];
		 "0x9fc3ac4" [label="67 A,D,E,G,H,S,W,Y"];
		 "0x9fc36b4" [label="14 R,N,G,I,T,W"];
		 "0x9fc3750" [label="19 R,Q,I,M,F,P,S,T,V"];
		 "0x9fc3af8" [label="69 R,N,C,Q,L,K,P,Y"];
		 "0x9fc3888" [label="39 A,Q,L,S,T"];
		 "0x9fc3bfc" [label="82 I"];
		 "0x9fc3784" [label="20 R,E,L,M,V"];
		 "0x9fc3924" [label="45 R,N"];
		 "0x9fc3b2c" [label="70 R,Q,E,S,T"];
		 "0x9fc398c" [label="60 A,E"];
		 "0x9fc39c0" [label="61 N,D,E,H"];
		 "0x9fc38f0" [label="43 R,C,T"];
		 "0x9fc371c" [label="16 A,R,D,E,W"];
		 "0x9fc3820" [label="36 I,L,T,V"];
		 "0x9fc3a5c" [label="64 L,M,V"];
		 "0x9fc3680" [label="13 M,V"];
		 "0x9fc37b8" [label="33 I,F,V"];
		 "0x9fc3a90" [label="65 D,G"];
		 "0x9fc3b94" [label="72 A,R,E,L,K,M,S,T,V"];
		 "0x9fc3618" [label="10 N,I,M,F,P,S,T,V"];
		 "0x9fc3958" [label="57 G,K,T"];
		 "0x9fc39f4" [label="62 E,K,M,T,V"];
		 "0x9fc3b60" [label="71 T,V"];
		 "0x9fc3bc8" [label="77 I,L"];

		 "0x9fc35e4" -> "0x9fc364c" [label="0.16"];
		 "0x9fc35e4" -> "0x9fc36e8" [label="0.17"];
		 "0x9fc35e4" -> "0x9fc37ec" [label="0.29"];
		 "0x9fc35e4" -> "0x9fc3854" [label="0.38"];
		 "0x9fc35e4" -> "0x9fc38bc" [label="0.27"];
		 "0x9fc35e4" -> "0x9fc3a28" [label="0.47"];
		 "0x9fc35e4" -> "0x9fc3c30" [label="0.35"];
		 "0x9fc3618" -> "0x9fc3ac4" [label="0.09"];
		 "0x9fc364c" -> "0x9fc36b4" [label="0.20"];
		 "0x9fc364c" -> "0x9fc3750" [label="0.33"];
		 "0x9fc364c" -> "0x9fc3af8" [label="0.12"];
		 "0x9fc371c" -> "0x9fc3888" [label="0.19"];
		 "0x9fc37ec" -> "0x9fc3bfc" [label="0.04"];
		 "0x9fc3820" -> "0x9fc3784" [label="0.11"];
		 "0x9fc3820" -> "0x9fc3924" [label="0.06"];
		 "0x9fc3854" -> "0x9fc3b2c" [label="0.07"];
		 "0x9fc3958" -> "0x9fc398c" [label="0.18"];
		 "0x9fc398c" -> "0x9fc39c0" [label="0.22"];
		 "0x9fc39c0" -> "0x9fc38f0" [label="0.05"];
		 "0x9fc39f4" -> "0x9fc371c" [label="0.11"];
		 "0x9fc39f4" -> "0x9fc3820" [label="0.24"];
		 "0x9fc3a28" -> "0x9fc3a5c" [label="0.31"];
		 "0x9fc3a5c" -> "0x9fc3680" [label="0.22"];
		 "0x9fc3a5c" -> "0x9fc37b8" [label="0.08"];
		 "0x9fc3b2c" -> "0x9fc3a90" [label="0.11"];
		 "0x9fc3bc8" -> "0x9fc3b94" [label="0.37"];
		 "0x9fc3c30" -> "0x9fc3618" [label="0.14"];
		 "0x9fc3c30" -> "0x9fc3958" [label="0.18"];
		 "0x9fc3c30" -> "0x9fc39f4" [label="0.33"];
		 "0x9fc3c30" -> "0x9fc3b60" [label="0.28"];
		 "0x9fc3c30" -> "0x9fc3bc8" [label="0.57"];
	}

}
