# Supplementary material for: A new ensemble coevolution system for detecting HIV-1 protein coevolution
Source: Biol Direct. 2015 Jan 7;10:1. doi: 10.1186/s13062-014-0031-8 (PMC4332441; doi:10.1186/s13062-014-0031-8)
Supplement: Additional file 3: — Software. The Matlab toolbox and the manual of our ensemble coevolution system are provided. The sequence datasets are also available. [file 13062_2014_31_MOESM3_ESM.zip › EnsembleCoevolutionSystem/Mutagenetic/GagPR_MutageticData.m]

% function GagPR_MutageticData

% function PrepareMutageneticTree
% this function prepare the input files for mutagenetic analysis.
AASymbol = 'ARNDCQEGHILKMFPSTWYV';
ProteinName = {'MA','CA','NC','P6',    'PR','P6PR','CSMPR',   'GagPR_B_Naive','GagPR_B_Treated'  'GagPR_C_Naive','GagPR_C_Treated','GagPR_B_All','GagPR_C_All'};
ProteinNum = length(ProteinName);

%% step 1: prepare the input data
for e = 1:0
% MutaCommandLine = fopen('/home/lowie/MatlabCode/Data/Gag_Sequence/FinalSequences/MutaCommandLine.txt','w');
DataDir = '/home/lowie/MatlabCode/Data/Gag_Sequence/FinalSequences/B_Protein/Process_';
MutaDir = '/home/lowie/MatlabCode/Data/Gag_Sequence/Coevolution/MutageneticTree/';
for p = 8:ProteinNum
       if p == 6
          DataDir = '/home/lowie/MatlabCode/Data/Gag_Sequence/FinalSequences/P6PR/Process_';
          Current = [DataDir ProteinName{p} '_AA.fasta']
       elseif p == 7
          DataDir = '/home/lowie/MatlabCode/Data/Gag_Sequence/FinalSequences/CSMPR/Process_';
          Current = [DataDir ProteinName{p} '_AA.fasta']
       elseif p > 7
          DataDir = '/home/lowie/MatlabCode/Data/Gag_Sequence/FinalSequences/GagPR/';
          Current = [DataDir ProteinName{p} '.fasta']
       end    
         
         %Current = [ Finaldir 'Orig' Dataset{q} '/Process' Dataset{q} 'B_' ProteinRegion{p} 'AA.fasta' ]
         [ AllSequence,BTitle,BSeqID ] = ExtractSequenceOut( Current );
         %[ AllSequence,AAProb ] = Nucleotide2AA( AllSequence );
         
         %% select the mutations
         % criteria: mutation frequency must be above cutoff 0.5%
         [Row,Col] = size(AllSequence); AASetCell = cell(1,Col);
         for n = 1:Col
             Prob = zeros(1,20);
             parfor m = 1:20, Prob(m) = length(find(AllSequence(:,n)==AASymbol(m))); end
             if length( find(Prob/Row>0.01) ) == 1, continue; end
             [ Value,Pos ] = sort( Prob,'descend' );
             GetMutation = setdiff( find( Prob>0.01 ),find( Prob==max(Prob) ) );
             %Teno = AASymbol( GetMutation )
             AASetCell{n} = AASymbol( GetMutation );
         end
         
         %%  write out for input file *.prf 
         fidprf = fopen( [MutaDir 'MutageneticTree_' ProteinName{p} '.prf'],'w' );
         fprintf(fidprf,'wild type\n'); TotalMut = 0;
         for n = 1:Col
             if length(AASetCell{n})>0
                 fprintf(fidprf,'%d ',n);
                 for m = 1:length(AASetCell{n})-1
                     fprintf( fidprf,'%s,',AASetCell{n}(m) );
                 end
                 fprintf( fidprf,'%s\n',AASetCell{n}(length(AASetCell{n}) ));
                 TotalMut = TotalMut + 1;
             end
         end
         fclose(fidprf);
         
         %%  write out for input file *.pat
         fidpat = fopen( [MutaDir 'MutageneticTree_' ProteinName{p} '.pat'] ,'w' );
         fprintf(fidpat,'%d %d \n', Row,TotalMut+1 );
         for n = 1:Row
             fprintf(fidpat,'1 ');
             for m = 1:Col
                 if length( AASetCell{m} ) > 0
                    if isempty( find(AASetCell{m} == AllSequence( n,m ),1)) == 0
                        fprintf( fidpat,'1 ' );
                    elseif AllSequence( n,m ) == '-'
                        fprintf( fidpat,'-1 ' );
                    else
                        fprintf( fidpat,'0 ' );
                    end
                 end
             end
             fprintf(fidpat,'\n');
         end
         fclose( fidpat );
end
d
end


%% step 2: prepare for the GagPR analysis
%% step 1: prepare the input data
for e = 1:0
% MutaCommandLine = fopen('/home/lowie/MatlabCode/Data/Gag_Sequence/FinalSequences/MutaCommandLine.txt','w');
DataDir = '/home/lowie/MatlabCode/Data/Gag_Sequence/FinalSequences/B_Protein/Process_';
MutaDir = '/home/lowie/MatlabCode/Data/Gag_Sequence/Coevolution/MutageneticTree/Bootstrap_GagPR_';
DataDir = '/home/lowie/MatlabCode/Data/ReviewPaper/';
BootstrapDir = '/home/lowie/MatlabCode/Data/Gag_Sequence/FinalSequences/GagPR/Bootstrap_GagPR_';
%% step 0: prepare the original sequences.
SubtypeSet = {'B','C'};
DataSet = { 'B_Naive','B_All','C_Naive','C_All' };
Bootstrap= 1000;
Dir = '/home/lowie/MatlabCode/Data/Gag_Sequence/FinalSequences/GagPR/GagPR_';
load( [Dir 'GagPR_BootstrapSeqID.mat'],'SequenceBootstrapID','SequenceBootstrapColumn' );
fid = fopen( [MutaDir 'GagPR_MutageneticTree_Command.txt'],'w' );
for t = 1:4
    for p = 1:Bootstrap
         fprintf(fid,'./mtreemix_fit1 -f %s\n\n',[ MutaDir DataSet{t} '/MutageneticTree_' DataSet{t} '_' num2str(p) ] );
    end
end
d
for t = 1:4
    t
    Inputfile = [ Dir DataSet{t} '.fasta'];
    [ OrigAllSequence,BTitle,BSeqID1 ] = ExtractSequenceOut( Inputfile );
    %[ Row,Col ] = size( OrigAllSequence );
    parfor p = 101:Bootstrap
         %% select the mutations
         % criteria: mutation frequency must be above cutoff 0.01
         AllSequence = OrigAllSequence( SequenceBootstrapID{t,p},SequenceBootstrapColumn{t} );
         [ Row,Col ] = size( AllSequence );
         AASetCell = cell( 1,Col );
         for n = 1:Col
             Prob = zeros(1,20);
             for m = 1:20, Prob(m) = length(find(AllSequence(:,n)==AASymbol(m))); end
             if length( find(Prob/Row>0.01) ) == 1, continue; end
             [ Value,Pos ] = sort( Prob,'descend' );
             GetMutation = setdiff( find( Prob>0.01 ),find( Prob==max(Prob) ) );
             %Teno = AASymbol( GetMutation )
             AASetCell{n} = AASymbol( GetMutation );
         end
         
         %%  write out for input file *.prf 
         fidprf = fopen( [MutaDir DataSet{t} '/MutageneticTree_' DataSet{t} '_' num2str(p) '.prf'],'w' );
         fprintf(fidprf,'wild type\n'); TotalMut = 0;
         for n = 1:Col
             if length(AASetCell{n})>0
                 fprintf(fidprf,'%d ',n);
                 for m = 1:length(AASetCell{n})-1
                     fprintf( fidprf,'%s,',AASetCell{n}(m) );
                 end
                 fprintf( fidprf,'%s\n',AASetCell{n}(length(AASetCell{n}) ));
                 TotalMut = TotalMut + 1;
             end
         end
         fclose(fidprf);
         
         %%  write out for input file *.pat
         fidpat = fopen( [MutaDir DataSet{t} '/MutageneticTree_' DataSet{t} '_' num2str(p) '.pat'] ,'w' );
         fprintf(fidpat,'%d %d \n', Row,TotalMut+1 );
         for n = 1:Row
             fprintf(fidpat,'1 ');
             for m = 1:Col
                 if length( AASetCell{m} ) > 0
                     t1 = AllSequence( n,m );
                     t2 = AASetCell{m};
                    if isempty( find(AASetCell{m} == AllSequence( n,m ),1)) == 0
                        fprintf( fidpat,'1 ' );
                    elseif AllSequence( n,m ) == '-'
                        fprintf( fidpat,'-1 ' );
                    else
                        fprintf( fidpat,'0 ' );
                    end
                 end
             end
             fprintf(fidpat,'\n');
         end
         fclose( fidpat );
    end
    fclose('all');
end
end


%% step 3: check if all mutagenetic data are available.
fclose('all');
SubtypeSet = {'B','C'};
DataSet = { 'B_Naive','B_All','C_Naive','C_All' };
Bootstrap = 1000;
for datas = 1:2
    for n = 1:Bootstrap
        inputfile = ['/home/lowie/MatlabCode/Data/Gag_Sequence/Coevolution/MutageneticTree/GagPR_' DataSet{datas} '_Bootstrap/MutageneticTree_' DataSet{datas} '_' num2str(n) '.dot' ];
        fid = fopen(inputfile,'r');
        if fid==-1
            inputfile
            error(['not exist ' num2str(n)])
        end
    end
end
