# Supplementary material for: A new ensemble coevolution system for detecting HIV-1 protein coevolution
Source: Biol Direct. 2015 Jan 7;10:1. doi: 10.1186/s13062-014-0031-8 (PMC4332441; doi:10.1186/s13062-014-0031-8)
Supplement: Additional file 3: — Software. The Matlab toolbox and the manual of our ensemble coevolution system are provided. The sequence datasets are also available. [file 13062_2014_31_MOESM3_ESM.zip › EnsembleCoevolutionSystem/Mutagenetic/MutageneticTree_PR.prf]

wild type
10 N,I,M,F,P,S,T,V
12 A,R,N,D,Q,E,I,K,M,P,S,V
13 M,V
14 R,N,G,I,T,W
15 L,M,T,Y,V
16 A,R,D,E,W
19 R,Q,I,M,F,P,S,T,V
20 R,E,L,M,V
33 I,F,V
35 N,D,K,Y
36 I,L,T,V
37 A,R,D,C,Q,E,H,I,K,P,S,T,Y,V
39 A,Q,L,S,T
41 N,K,T
43 R,C,T
45 R,N
57 G,K,T
60 A,E
61 N,D,E,H
62 E,K,M,T,V
63 A,R,N,D,C,Q,E,G,H,I,L,M,F,S,T,V
64 L,M,V
65 D,G
67 A,D,E,G,H,S,W,Y
69 R,N,C,Q,L,K,P,Y
70 R,Q,E,S,T
71 T,V
72 A,R,E,L,K,M,S,T,V
77 I,L
82 I
93 L,M,P,T,V
