# Supplementary material for: A new ensemble coevolution system for detecting HIV-1 protein coevolution
Source: Biol Direct. 2015 Jan 7;10:1. doi: 10.1186/s13062-014-0031-8 (PMC4332441; doi:10.1186/s13062-014-0031-8)
Supplement: Additional file 3: — Software. The Matlab toolbox and the manual of our ensemble coevolution system are provided. The sequence datasets are also available. [file 13062_2014_31_MOESM3_ESM.zip › EnsembleCoevolutionSystem/Mutagenetic/Readme.txt]

If you used this method, please cite: 

Beerenwinkel N, Rahnenfhrer J, Dumer M, Hoffmann D, Kaiser R, et al. (2005),
Learning multiple evolutionary pathways from cross-sectional data. Journal of Com-
putational Biology 12: 584–598.

The software availability:  http://mtreemix.bioinf.mpi-inf.mpg.de/

Step 1: please download and install the software according to its manual.

Step 2: perform the analysis using Linux command lines:

cd /home/lowie/Software/MutageneticTree/


./mtreemix_fit1 -f /home/lowie/EnsembleCoevolutionSystem/Mutagenetic/MutageneticTree_PR
