# Supplementary material for: A new ensemble coevolution system for detecting HIV-1 protein coevolution
Source: Biol Direct. 2015 Jan 7;10:1. doi: 10.1186/s13062-014-0031-8 (PMC4332441; doi:10.1186/s13062-014-0031-8)
Supplement: Additional file 3: — Software. The Matlab toolbox and the manual of our ensemble coevolution system are provided. The sequence datasets are also available. [file 13062_2014_31_MOESM3_ESM.zip › EnsembleCoevolutionSystem/ProteinContactMap/Dataset/1rpi.pdb]

HEADER    HYDROLASE                               03-DEC-03   1RPI              
TITLE     CRYSTAL STRUCTURES OF A MULTIDRUG-RESISTANT HIV-1 PROTEASE            
TITLE    2 REVEAL AN EXPANDED ACTIVE SITE CAVITY                                
COMPND    MOL_ID: 1;                                                            
COMPND   2 MOLECULE: PROTEASE;                                                  
COMPND   3 CHAIN: A, B;                                                         
COMPND   4 EC: 3.4.23.16;                                                       
COMPND   5 ENGINEERED: YES;                                                     
COMPND   6 MUTATION: YES                                                        
SOURCE    MOL_ID: 1;                                                            
SOURCE   2 ORGANISM_SCIENTIFIC: HUMAN IMMUNODEFICIENCY VIRUS 1;                 
SOURCE   3 ORGANISM_TAXID: 11676;                                               
SOURCE   4 GENE: HIV-1;                                                         
SOURCE   5 EXPRESSION_SYSTEM: ESCHERICHIA COLI BL21(DE3);                       
SOURCE   6 EXPRESSION_SYSTEM_TAXID: 469008;                                     
SOURCE   7 EXPRESSION_SYSTEM_STRAIN: BL21(DE3);                                 
SOURCE   8 EXPRESSION_SYSTEM_VECTOR_TYPE: PLASMID;                              
SOURCE   9 EXPRESSION_SYSTEM_PLASMID: PJFV769NOHIS                              
KEYWDS    HIV PROTEASE, AIDS, POLYPROTEIN, HYDROLASE, ASPARTYL                  
KEYWDS   2 PORTEASE, MULTI-DRUG RESISTANCE                                      
EXPDTA    X-RAY DIFFRACTION                                                     
AUTHOR    B.C.LOGSDON,J.F.VICKREY,P.MARTIN,G.PROTEASA,J.I.KOEPKE,               
AUTHOR   2 S.R.TERLECKY,Z.WAWRZAK,M.A.WINTERS,T.C.MERIGAN,L.C.KOVARI            
REVDAT   2   24-FEB-09 1RPI    1       VERSN                                    
REVDAT   1   07-DEC-04 1RPI    0                                                
JRNL        AUTH   B.C.LOGSDON,J.F.VICKREY,P.MARTIN,G.PROTEASA,                 
JRNL        AUTH 2 J.I.KOEPKE,S.R.TERLECKY,Z.WAWRZAK,M.A.WINTERS,               
JRNL        AUTH 3 T.C.MERIGAN,L.C.KOVARI                                       
JRNL        TITL   CRYSTAL STRUCTURES OF A MULTIDRUG-RESISTANT HUMAN            
JRNL        TITL 2 IMMUNODEFICIENCY VIRUS TYPE 1 PROTEASE REVEAL AN             
JRNL        TITL 3 EXPANDED ACTIVE-SITE CAVITY.                                 
JRNL        REF    J.VIROL.                      V.  78  3123 2004              
JRNL        REFN                   ISSN 0022-538X                               
JRNL        PMID   14990731                                                     
JRNL        DOI    10.1128/JVI.78.6.3123-3132.2004                              
REMARK   1                                                                      
REMARK   1 REFERENCE 1                                                          
REMARK   1  AUTH   J.F.VICKREY,B.C.LOGSDON,G.PROTEASA,S.PALMER,                 
REMARK   1  AUTH 2 M.A.WINTERS,T.C.MERIGAN,L.C.KOVARI                           
REMARK   1  TITL   HIV-1 PROTEASE VARIANTS FROM 100-FOLD DRUG                   
REMARK   1  TITL 2 RESISTANT CLINICAL ISOLATES: EXPRESSION,                     
REMARK   1  TITL 3 PURIFICATION, AND CRYSTALLIZATION.                           
REMARK   1  REF    PROTEIN EXPR.PURIF.           V.  28   165 2003              
REMARK   1  REFN                   ISSN 1046-5928                               
REMARK   1  DOI    10.1016/S1046-5928(02)00650-2                                
REMARK   2                                                                      
REMARK   2 RESOLUTION.    1.86 ANGSTROMS.                                       
REMARK   3                                                                      
REMARK   3 REFINEMENT.                                                          
REMARK   3   PROGRAM     : SHELXL-97                                            
REMARK   3   AUTHORS     : G.M.SHELDRICK                                        
REMARK   3                                                                      
REMARK   3  DATA USED IN REFINEMENT.                                            
REMARK   3   RESOLUTION RANGE HIGH (ANGSTROMS) : 1.86                           
REMARK   3   RESOLUTION RANGE LOW  (ANGSTROMS) : 20.00                          
REMARK   3   DATA CUTOFF            (SIGMA(F)) : 0.000                          
REMARK   3   COMPLETENESS FOR RANGE        (%) : NULL                           
REMARK   3   CROSS-VALIDATION METHOD           : THROUGHOUT                     
REMARK   3   FREE R VALUE TEST SET SELECTION   : RANDOM                         
REMARK   3                                                                      
REMARK   3  FIT TO DATA USED IN REFINEMENT (NO CUTOFF).                         
REMARK   3   R VALUE   (WORKING + TEST SET, NO CUTOFF) : 0.217                  
REMARK   3   R VALUE          (WORKING SET, NO CUTOFF) : 0.217                  
REMARK   3   FREE R VALUE                  (NO CUTOFF) : 0.287                  
REMARK   3   FREE R VALUE TEST SET SIZE (%, NO CUTOFF) : 5.300                  
REMARK   3   FREE R VALUE TEST SET COUNT   (NO CUTOFF) : 851                    
REMARK   3   TOTAL NUMBER OF REFLECTIONS   (NO CUTOFF) : NULL                   
REMARK   3                                                                      
REMARK   3  FIT/AGREEMENT OF MODEL FOR DATA WITH F>4SIG(F).                     
REMARK   3   R VALUE   (WORKING + TEST SET, F>4SIG(F)) : 0.211                  
REMARK   3   R VALUE          (WORKING SET, F>4SIG(F)) : 0.211                  
REMARK   3   FREE R VALUE                  (F>4SIG(F)) : 0.278                  
REMARK   3   FREE R VALUE TEST SET SIZE (%, F>4SIG(F)) : 5.200                  
REMARK   3   FREE R VALUE TEST SET COUNT   (F>4SIG(F)) : 792                    
REMARK   3   TOTAL NUMBER OF REFLECTIONS   (F>4SIG(F)) : 15117                  
REMARK   3                                                                      
REMARK   3  NUMBER OF NON-HYDROGEN ATOMS USED IN REFINEMENT.                    
REMARK   3   PROTEIN ATOMS      : 1552                                          
REMARK   3   NUCLEIC ACID ATOMS : 0                                             
REMARK   3   HETEROGEN ATOMS    : 12                                            
REMARK   3   SOLVENT ATOMS      : 235                                           
REMARK   3                                                                      
REMARK   3  MODEL REFINEMENT.                                                   
REMARK   3   OCCUPANCY SUM OF NON-HYDROGEN ATOMS      : 1749.96                 
REMARK   3   OCCUPANCY SUM OF HYDROGEN ATOMS          : 0.00                    
REMARK   3   NUMBER OF DISCRETELY DISORDERED RESIDUES : 8                       
REMARK   3   NUMBER OF LEAST-SQUARES PARAMETERS       : 7212                    
REMARK   3   NUMBER OF RESTRAINTS                     : 6499                    
REMARK   3                                                                      
REMARK   3  RMS DEVIATIONS FROM RESTRAINT TARGET VALUES.                        
REMARK   3   BOND LENGTHS                         (A) : 0.006                   
REMARK   3   ANGLE DISTANCES                      (A) : 0.022                   
REMARK   3   SIMILAR DISTANCES (NO TARGET VALUES) (A) : 0.000                   
REMARK   3   DISTANCES FROM RESTRAINT PLANES      (A) : 0.024                   
REMARK   3   ZERO CHIRAL VOLUMES               (A**3) : 0.031                   
REMARK   3   NON-ZERO CHIRAL VOLUMES           (A**3) : 0.039                   
REMARK   3   ANTI-BUMPING DISTANCE RESTRAINTS     (A) : 0.005                   
REMARK   3   RIGID-BOND ADP COMPONENTS         (A**2) : 0.000                   
REMARK   3   SIMILAR ADP COMPONENTS            (A**2) : 0.080                   
REMARK   3   APPROXIMATELY ISOTROPIC ADPS      (A**2) : 0.000                   
REMARK   3                                                                      
REMARK   3  BULK SOLVENT MODELING.                                              
REMARK   3   METHOD USED: NULL                                                  
REMARK   3                                                                      
REMARK   3  STEREOCHEMISTRY TARGET VALUES : NULL                                
REMARK   3   SPECIAL CASE: NULL                                                 
REMARK   3                                                                      
REMARK   3  OTHER REFINEMENT REMARKS: NULL                                      
REMARK   4                                                                      
REMARK   4 1RPI COMPLIES WITH FORMAT V. 3.15, 01-DEC-08                         
REMARK 100                                                                      
REMARK 100 THIS ENTRY HAS BEEN PROCESSED BY RCSB ON 09-DEC-03.                  
REMARK 100 THE RCSB ID CODE IS RCSB020929.                                      
REMARK 200                                                                      
REMARK 200 EXPERIMENTAL DETAILS                                                 
REMARK 200  EXPERIMENT TYPE                : X-RAY DIFFRACTION                  
REMARK 200  DATE OF DATA COLLECTION        : 11-JUN-02                          
REMARK 200  TEMPERATURE           (KELVIN) : 100                                
REMARK 200  PH                             : 6.3                                
REMARK 200  NUMBER OF CRYSTALS USED        : 1                                  
REMARK 200                                                                      
REMARK 200  SYNCHROTRON              (Y/N) : Y                                  
REMARK 200  RADIATION SOURCE               : APS                                
REMARK 200  BEAMLINE                       : 5ID-B                              
REMARK 200  X-RAY GENERATOR MODEL          : NULL                               
REMARK 200  MONOCHROMATIC OR LAUE    (M/L) : M                                  
REMARK 200  WAVELENGTH OR RANGE        (A) : 1.0                                
REMARK 200  MONOCHROMATOR                  : SILCON                             
REMARK 200  OPTICS                         : NULL                               
REMARK 200                                                                      
REMARK 200  DETECTOR TYPE                  : CCD                                
REMARK 200  DETECTOR MANUFACTURER          : MARRESEARCH                        
REMARK 200  INTENSITY-INTEGRATION SOFTWARE : MAR                                
REMARK 200  DATA SCALING SOFTWARE          : XDS                                
REMARK 200                                                                      
REMARK 200  NUMBER OF UNIQUE REFLECTIONS   : 17571                              
REMARK 200  RESOLUTION RANGE HIGH      (A) : 1.860                              
REMARK 200  RESOLUTION RANGE LOW       (A) : 35.000                             
REMARK 200  REJECTION CRITERIA  (SIGMA(I)) : NULL                               
REMARK 200                                                                      
REMARK 200 OVERALL.                                                             
REMARK 200  COMPLETENESS FOR RANGE     (%) : 99.3                               
REMARK 200  DATA REDUNDANCY                : NULL                               
REMARK 200  R MERGE                    (I) : NULL                               
REMARK 200  R SYM                      (I) : 0.04200                            
REMARK 200  <I/SIGMA(I)> FOR THE DATA SET  : NULL                               
REMARK 200                                                                      
REMARK 200 IN THE HIGHEST RESOLUTION SHELL.                                     
REMARK 200  HIGHEST RESOLUTION SHELL, RANGE HIGH (A) : NULL                     
REMARK 200  HIGHEST RESOLUTION SHELL, RANGE LOW  (A) : NULL                     
REMARK 200  COMPLETENESS FOR SHELL     (%) : NULL                               
REMARK 200  DATA REDUNDANCY IN SHELL       : NULL                               
REMARK 200  R MERGE FOR SHELL          (I) : NULL                               
REMARK 200  R SYM FOR SHELL            (I) : NULL                               
REMARK 200  <I/SIGMA(I)> FOR SHELL         : NULL                               
REMARK 200                                                                      
REMARK 200 DIFFRACTION PROTOCOL: SINGLE WAVELENGTH                              
REMARK 200 METHOD USED TO DETERMINE THE STRUCTURE: AB INITIO PHASING            
REMARK 200 SOFTWARE USED: CNS                                                   
REMARK 200 STARTING MODEL: NULL                                                 
REMARK 200                                                                      
REMARK 200 REMARK: NULL                                                         
REMARK 280                                                                      
REMARK 280 CRYSTAL                                                              
REMARK 280 SOLVENT CONTENT, VS   (%): 42.70                                     
REMARK 280 MATTHEWS COEFFICIENT, VM (ANGSTROMS**3/DA): 2.14                     
REMARK 280                                                                      
REMARK 280 CRYSTALLIZATION CONDITIONS: SODIUM CHLORIDE, MES, PH 6.3, VAPOR      
REMARK 280  DIFFUSION, HANGING DROP, TEMPERATURE 295K                           
REMARK 290                                                                      
REMARK 290 CRYSTALLOGRAPHIC SYMMETRY                                            
REMARK 290 SYMMETRY OPERATORS FOR SPACE GROUP: P 41                             
REMARK 290                                                                      
REMARK 290      SYMOP   SYMMETRY                                                
REMARK 290     NNNMMM   OPERATOR                                                
REMARK 290       1555   X,Y,Z                                                   
REMARK 290       2555   -X,-Y,Z+1/2                                             
REMARK 290       3555   -Y,X,Z+1/4                                              
REMARK 290       4555   Y,-X,Z+3/4                                              
REMARK 290                                                                      
REMARK 290     WHERE NNN -> OPERATOR NUMBER                                     
REMARK 290           MMM -> TRANSLATION VECTOR                                  
REMARK 290                                                                      
REMARK 290 CRYSTALLOGRAPHIC SYMMETRY TRANSFORMATIONS                            
REMARK 290 THE FOLLOWING TRANSFORMATIONS OPERATE ON THE ATOM/HETATM             
REMARK 290 RECORDS IN THIS ENTRY TO PRODUCE CRYSTALLOGRAPHICALLY                
REMARK 290 RELATED MOLECULES.                                                   
REMARK 290   SMTRY1   1  1.000000  0.000000  0.000000        0.00000            
REMARK 290   SMTRY2   1  0.000000  1.000000  0.000000        0.00000            
REMARK 290   SMTRY3   1  0.000000  0.000000  1.000000        0.00000            
REMARK 290   SMTRY1   2 -1.000000  0.000000  0.000000        0.00000            
REMARK 290   SMTRY2   2  0.000000 -1.000000  0.000000        0.00000            
REMARK 290   SMTRY3   2  0.000000  0.000000  1.000000       52.75900            
REMARK 290   SMTRY1   3  0.000000 -1.000000  0.000000        0.00000            
REMARK 290   SMTRY2   3  1.000000  0.000000  0.000000        0.00000            
REMARK 290   SMTRY3   3  0.000000  0.000000  1.000000       26.37950            
REMARK 290   SMTRY1   4  0.000000  1.000000  0.000000        0.00000            
REMARK 290   SMTRY2   4 -1.000000  0.000000  0.000000        0.00000            
REMARK 290   SMTRY3   4  0.000000  0.000000  1.000000       79.13850            
REMARK 290                                                                      
REMARK 290 REMARK: NULL                                                         
REMARK 300                                                                      
REMARK 300 BIOMOLECULE: 1                                                       
REMARK 300 SEE REMARK 350 FOR THE AUTHOR PROVIDED AND/OR PROGRAM                
REMARK 300 GENERATED ASSEMBLY INFORMATION FOR THE STRUCTURE IN                  
REMARK 300 THIS ENTRY. THE REMARK MAY ALSO PROVIDE INFORMATION ON               
REMARK 300 BURIED SURFACE AREA.                                                 
REMARK 350                                                                      
REMARK 350 COORDINATES FOR A COMPLETE MULTIMER REPRESENTING THE KNOWN           
REMARK 350 BIOLOGICALLY SIGNIFICANT OLIGOMERIZATION STATE OF THE                
REMARK 350 MOLECULE CAN BE GENERATED BY APPLYING BIOMT TRANSFORMATIONS          
REMARK 350 GIVEN BELOW.  BOTH NON-CRYSTALLOGRAPHIC AND                          
REMARK 350 CRYSTALLOGRAPHIC OPERATIONS ARE GIVEN.                               
REMARK 350                                                                      
REMARK 350 BIOMOLECULE: 1                                                       
REMARK 350 AUTHOR DETERMINED BIOLOGICAL UNIT: DIMERIC                           
REMARK 350 SOFTWARE DETERMINED QUATERNARY STRUCTURE: DIMERIC                    
REMARK 350 SOFTWARE USED: PISA                                                  
REMARK 350 TOTAL BURIED SURFACE AREA: 3090 ANGSTROM**2                          
REMARK 350 SURFACE AREA OF THE COMPLEX: 10810 ANGSTROM**2                       
REMARK 350 CHANGE IN SOLVENT FREE ENERGY: -16.0 KCAL/MOL                        
REMARK 350 APPLY THE FOLLOWING TO CHAINS: A, B                                  
REMARK 350   BIOMT1   1  1.000000  0.000000  0.000000        0.00000            
REMARK 350   BIOMT2   1  0.000000  1.000000  0.000000        0.00000            
REMARK 350   BIOMT3   1  0.000000  0.000000  1.000000        0.00000            
REMARK 500                                                                      
REMARK 500 GEOMETRY AND STEREOCHEMISTRY                                         
REMARK 500 SUBTOPIC: COVALENT BOND ANGLES                                       
REMARK 500                                                                      
REMARK 500 THE STEREOCHEMICAL PARAMETERS OF THE FOLLOWING RESIDUES              
REMARK 500 HAVE VALUES WHICH DEVIATE FROM EXPECTED VALUES BY MORE               
REMARK 500 THAN 6*RMSD (M=MODEL NUMBER; RES=RESIDUE NAME; C=CHAIN               
REMARK 500 IDENTIFIER; SSEQ=SEQUENCE NUMBER; I=INSERTION CODE).                 
REMARK 500                                                                      
REMARK 500 STANDARD TABLE:                                                      
REMARK 500 FORMAT: (10X,I3,1X,A3,1X,A1,I4,A1,3(1X,A4,2X),12X,F5.1)              
REMARK 500                                                                      
REMARK 500 EXPECTED VALUES PROTEIN: ENGH AND HUBER, 1999                        
REMARK 500 EXPECTED VALUES NUCLEIC ACID: CLOWNEY ET AL 1996                     
REMARK 500                                                                      
REMARK 500  M RES CSSEQI ATM1   ATM2   ATM3                                     
REMARK 500    ARG B  57   CD  -  NE  -  CZ  ANGL. DEV. =   8.5 DEGREES          
REMARK 500                                                                      
REMARK 500 REMARK: NULL                                                         
REMARK 500                                                                      
REMARK 500 GEOMETRY AND STEREOCHEMISTRY                                         
REMARK 500 SUBTOPIC: TORSION ANGLES                                             
REMARK 500                                                                      
REMARK 500 TORSION ANGLES OUTSIDE THE EXPECTED RAMACHANDRAN REGIONS:            
REMARK 500 (M=MODEL NUMBER; RES=RESIDUE NAME; C=CHAIN IDENTIFIER;               
REMARK 500 SSEQ=SEQUENCE NUMBER; I=INSERTION CODE).                             
REMARK 500                                                                      
REMARK 500 STANDARD TABLE:                                                      
REMARK 500 FORMAT:(10X,I3,1X,A3,1X,A1,I4,A1,4X,F7.2,3X,F7.2)                    
REMARK 500                                                                      
REMARK 500 EXPECTED VALUES: GJ KLEYWEGT AND TA JONES (1996). PHI/PSI-           
REMARK 500 CHOLOGY: RAMACHANDRAN REVISITED. STRUCTURE 4, 1395 - 1400            
REMARK 500                                                                      
REMARK 500  M RES CSSEQI        PSI       PHI                                   
REMARK 500    GLU A  34      152.76    -42.41                                   
REMARK 500    THR A  80      128.69   -175.76                                   
REMARK 500    PRO A  81      -38.99    -37.80                                   
REMARK 500    GLU B  35      128.97    -39.42                                   
REMARK 500    THR B  80      130.49   -174.16                                   
REMARK 500                                                                      
REMARK 500 REMARK: NULL                                                         
REMARK 525                                                                      
REMARK 525 SOLVENT                                                              
REMARK 525                                                                      
REMARK 525 THE SOLVENT MOLECULES HAVE CHAIN IDENTIFIERS THAT                    
REMARK 525 INDICATE THE POLYMER CHAIN WITH WHICH THEY ARE MOST                  
REMARK 525 CLOSELY ASSOCIATED. THE REMARK LISTS ALL THE SOLVENT                 
REMARK 525 MOLECULES WHICH ARE MORE THAN 5A AWAY FROM THE                       
REMARK 525 NEAREST POLYMER CHAIN (M = MODEL NUMBER;                             
REMARK 525 RES=RESIDUE NAME; C=CHAIN IDENTIFIER; SSEQ=SEQUENCE                  
REMARK 525 NUMBER; I=INSERTION CODE):                                           
REMARK 525                                                                      
REMARK 525  M RES CSSEQI                                                        
REMARK 525    HOH B 211        DISTANCE =  6.25 ANGSTROMS                       
REMARK 525    HOH A5115        DISTANCE =  6.60 ANGSTROMS                       
REMARK 800                                                                      
REMARK 800 SITE                                                                 
REMARK 800 SITE_IDENTIFIER: AC1                                                 
REMARK 800 EVIDENCE_CODE: SOFTWARE                                              
REMARK 800 SITE_DESCRIPTION: BINDING SITE FOR RESIDUE GLC A 5001                
REMARK 900                                                                      
REMARK 900 RELATED ENTRIES                                                      
REMARK 900 RELATED ID: 1RQ9   RELATED DB: PDB                                   
REMARK 900 RELATED ID: 1RV7   RELATED DB: PDB                                   
DBREF  1RPI A    1    99  GB     6179841  AAF05674         1     99             
DBREF  1RPI B    1    99  GB     6179841  AAF05674         1     99             
SEQADV 1RPI ASN A   25  GB   6179841   ASP    25 ENGINEERED                     
SEQADV 1RPI VAL A   36  GB   6179841   MET    36 ENGINEERED                     
SEQADV 1RPI VAL A   84  GB   6179841   ILE    84 ENGINEERED                     
SEQADV 1RPI ASN B   25  GB   6179841   ASP    25 ENGINEERED                     
SEQADV 1RPI VAL B   36  GB   6179841   MET    36 ENGINEERED                     
SEQADV 1RPI VAL B   84  GB   6179841   ILE    84 ENGINEERED                     
SEQRES   1 A   99  PRO GLN ILE THR LEU TRP GLN ARG PRO ILE VAL THR ILE          
SEQRES   2 A   99  LYS ILE GLY GLY GLN LEU LYS GLU ALA LEU LEU ASN THR          
SEQRES   3 A   99  GLY ALA ASP ASP THR VAL LEU GLU GLU VAL ASN LEU PRO          
SEQRES   4 A   99  GLY ARG TRP LYS PRO LYS LEU ILE GLY GLY ILE GLY GLY          
SEQRES   5 A   99  PHE VAL LYS VAL ARG GLN TYR ASP GLN VAL PRO ILE GLU          
SEQRES   6 A   99  ILE CYS GLY HIS LYS VAL ILE GLY THR VAL LEU VAL GLY          
SEQRES   7 A   99  PRO THR PRO ALA ASN VAL ILE GLY ARG ASN LEU MET THR          
SEQRES   8 A   99  GLN ILE GLY CYS THR LEU ASN PHE                              
SEQRES   1 B   99  PRO GLN ILE THR LEU TRP GLN ARG PRO ILE VAL THR ILE          
SEQRES   2 B   99  LYS ILE GLY GLY GLN LEU LYS GLU ALA LEU LEU ASN THR          
SEQRES   3 B   99  GLY ALA ASP ASP THR VAL LEU GLU GLU VAL ASN LEU PRO          
SEQRES   4 B   99  GLY ARG TRP LYS PRO LYS LEU ILE GLY GLY ILE GLY GLY          
SEQRES   5 B   99  PHE VAL LYS VAL ARG GLN TYR ASP GLN VAL PRO ILE GLU          
SEQRES   6 B   99  ILE CYS GLY HIS LYS VAL ILE GLY THR VAL LEU VAL GLY          
SEQRES   7 B   99  PRO THR PRO ALA ASN VAL ILE GLY ARG ASN LEU MET THR          
SEQRES   8 B   99  GLN ILE GLY CYS THR LEU ASN PHE                              
HET    GLC  A5001      12                                                       
HETNAM     GLC ALPHA-D-GLUCOSE                                                  
FORMUL   3  GLC    C6 H12 O6                                                    
FORMUL   4  HOH   *235(H2 O)                                                    
HELIX    1   1 GLY A   86  GLY A   94  1                                   9    
HELIX    2   2 GLY B   86  ILE B   93  1                                   8    
SHEET    1   A 4 GLN A   2  ILE A   3  0                                        
SHEET    2   A 4 THR B  96  ASN B  98 -1  O  LEU B  97   N  ILE A   3           
SHEET    3   A 4 THR A  96  ASN A  98 -1  N  THR A  96   O  ASN B  98           
SHEET    4   A 4 GLN B   2  ILE B   3 -1  O  ILE B   3   N  LEU A  97           
SHEET    1   B 8 LYS A  43  GLY A  49  0                                        
SHEET    2   B 8 GLY A  52  ILE A  66 -1  O  GLN A  58   N  LYS A  43           
SHEET    3   B 8 LYS A  70  VAL A  77 -1  O  VAL A  71   N  ILE A  64           
SHEET    4   B 8 VAL A  32  LEU A  33  1  N  LEU A  33   O  LEU A  76           
SHEET    5   B 8 VAL A  84  ILE A  85 -1  O  VAL A  84   N  VAL A  32           
SHEET    6   B 8 GLN A  18  LEU A  24  1  N  LEU A  23   O  ILE A  85           
SHEET    7   B 8 ILE A  10  ILE A  15 -1  N  VAL A  11   O  ALA A  22           
SHEET    8   B 8 GLY A  52  ILE A  66 -1  O  GLU A  65   N  LYS A  14           
SHEET    1   C 8 LYS B  43  GLY B  49  0                                        
SHEET    2   C 8 GLY B  52  ILE B  66 -1  O  GLN B  58   N  LYS B  43           
SHEET    3   C 8 HIS B  69  VAL B  77 -1  O  VAL B  71   N  ILE B  64           
SHEET    4   C 8 VAL B  32  LEU B  33  1  N  LEU B  33   O  LEU B  76           
SHEET    5   C 8 VAL B  84  ILE B  85 -1  O  VAL B  84   N  VAL B  32           
SHEET    6   C 8 LEU B  19  LEU B  24  1  N  LEU B  23   O  ILE B  85           
SHEET    7   C 8 ILE B  10  LYS B  14 -1  N  VAL B  11   O  ALA B  22           
SHEET    8   C 8 GLY B  52  ILE B  66 -1  O  GLU B  65   N  LYS B  14           
SITE     1 AC1  7 GLU A  35  GLY A  78  PRO A  79  HOH A5020                    
SITE     2 AC1  7 HOH A5073  ASP B  30  HOH B 121                               
CRYST1   45.076   45.076  105.518  90.00  90.00  90.00 P 41          8          
ORIGX1      1.000000  0.000000  0.000000        0.00000                         
ORIGX2      0.000000  1.000000  0.000000        0.00000                         
ORIGX3      0.000000  0.000000  1.000000        0.00000                         
SCALE1      0.022185  0.000000  0.000000        0.00000                         
SCALE2      0.000000  0.022185  0.000000        0.00000                         
SCALE3      0.000000  0.000000  0.009477        0.00000                         
ATOM      1  N   PRO A   1      56.066 -27.353 -22.145  1.00 38.81           N  
ATOM      2  CA  PRO A   1      56.624 -26.324 -21.267  1.00 42.54           C  
ATOM      3  C   PRO A   1      56.129 -26.449 -19.832  1.00 40.92           C  
ATOM      4  O   PRO A   1      55.071 -27.022 -19.568  1.00 30.54           O  
ATOM      5  CB  PRO A   1      56.090 -25.016 -21.862  1.00 45.70           C  
ATOM      6  CG  PRO A   1      54.901 -25.382 -22.676  1.00 37.83           C  
ATOM      7  CD  PRO A   1      55.074 -26.814 -23.087  1.00 38.57           C  
ATOM      8  N   GLN A   2      56.902 -25.898 -18.898  1.00 36.07           N  
ATOM      9  CA  GLN A   2      56.424 -25.805 -17.523  1.00 30.45           C  
ATOM     10  C   GLN A   2      56.282 -24.328 -17.168  1.00 33.48           C  
ATOM     11  O   GLN A   2      57.278 -23.607 -17.199  1.00 35.21           O  
ATOM     12  CB  GLN A   2      57.340 -26.479 -16.502  1.00 30.56           C  
ATOM     13  CG  GLN A   2      57.072 -25.950 -15.092  1.00 37.43           C  
ATOM     14  CD  GLN A   2      57.720 -26.765 -13.994  1.00 43.42           C  
ATOM     15  OE1 GLN A   2      58.852 -26.500 -13.587  1.00 61.55           O  
ATOM     16  NE2 GLN A   2      57.012 -27.766 -13.487  1.00 44.89           N  
ATOM     17  N   ILE A   3      55.061 -23.904 -16.859  1.00 37.57           N  
ATOM     18  CA  ILE A   3      54.848 -22.474 -16.625  1.00 31.95           C  
ATOM     19  C   ILE A   3      54.531 -22.220 -15.160  1.00 32.57           C  
ATOM     20  O   ILE A   3      53.524 -22.658 -14.606  1.00 15.44           O  
ATOM     21  CB  ILE A   3      53.740 -21.934 -17.548  1.00 32.36           C  
ATOM     22  CG1 ILE A   3      54.056 -22.061 -19.040  1.00 29.99           C  
ATOM     23  CG2 ILE A   3      53.400 -20.491 -17.201  1.00 33.54           C  
ATOM     24  CD1 ILE A   3      52.907 -21.742 -19.977  1.00 18.86           C  
ATOM     25  N   THR A   4      55.428 -21.496 -14.496  1.00 29.95           N  
ATOM     26  CA  THR A   4      55.188 -21.101 -13.111  1.00 24.72           C  
ATOM     27  C   THR A   4      54.210 -19.944 -13.030  1.00 21.70           C  
ATOM     28  O   THR A   4      54.023 -19.192 -13.992  1.00 25.59           O  
ATOM     29  CB  THR A   4      56.510 -20.668 -12.450  1.00 28.18           C  
ATOM     30  OG1 THR A   4      57.051 -19.598 -13.239  1.00 25.31           O  
ATOM     31  CG2 THR A   4      57.512 -21.810 -12.450  1.00 30.07           C  
ATOM     32  N   LEU A   5      53.559 -19.754 -11.883  1.00 20.55           N  
ATOM     33  CA  LEU A   5      52.485 -18.762 -11.844  1.00 14.63           C  
ATOM     34  C   LEU A   5      52.838 -17.487 -11.116  1.00 17.41           C  
ATOM     35  O   LEU A   5      51.973 -16.816 -10.563  1.00 19.73           O  
ATOM     36  CB  LEU A   5      51.234 -19.440 -11.241  1.00 14.89           C  
ATOM     37  CG  LEU A   5      50.697 -20.553 -12.168  1.00 22.26           C  
ATOM     38  CD1 LEU A   5      49.856 -21.558 -11.414  1.00 19.42           C  
ATOM     39  CD2 LEU A   5      49.902 -19.950 -13.317  1.00 18.57           C  
ATOM     40  N   TRP A   6      54.115 -17.093 -11.114  1.00 16.60           N  
ATOM     41  CA  TRP A   6      54.466 -15.830 -10.472  1.00 21.68           C  
ATOM     42  C   TRP A   6      53.914 -14.641 -11.242  1.00 20.72           C  
ATOM     43  O   TRP A   6      53.608 -13.575 -10.716  1.00 21.50           O  
ATOM     44  CB  TRP A   6      55.995 -15.713 -10.358  1.00 22.63           C  
ATOM     45  CG  TRP A   6      56.587 -16.783  -9.494  1.00 15.58           C  
ATOM     46  CD1 TRP A   6      57.174 -17.943  -9.874  1.00 20.98           C  
ATOM     47  CD2 TRP A   6      56.633 -16.757  -8.057  1.00 25.49           C  
ATOM     48  NE1 TRP A   6      57.588 -18.648  -8.770  1.00 27.58           N  
ATOM     49  CE2 TRP A   6      57.266 -17.940  -7.643  1.00 27.34           C  
ATOM     50  CE3 TRP A   6      56.192 -15.839  -7.098  1.00 28.11           C  
ATOM     51  CZ2 TRP A   6      57.475 -18.235  -6.292  1.00 25.11           C  
ATOM     52  CZ3 TRP A   6      56.399 -16.124  -5.762  1.00 25.27           C  
ATOM     53  CH2 TRP A   6      57.031 -17.307  -5.385  1.00 19.10           C  
ATOM     54  N   GLN A   7      53.788 -14.838 -12.555  1.00 21.67           N  
ATOM     55  CA  GLN A   7      53.229 -13.801 -13.417  1.00 16.66           C  
ATOM     56  C   GLN A   7      51.966 -14.349 -14.064  1.00 12.22           C  
ATOM     57  O   GLN A   7      51.780 -15.574 -14.007  1.00 21.84           O  
ATOM     58  CB AGLN A   7      54.297 -13.457 -14.458  0.50 21.38           C  
ATOM     59  CB BGLN A   7      54.224 -13.302 -14.460  0.50 20.84           C  
ATOM     60  CG AGLN A   7      55.706 -13.792 -14.021  0.50 24.66           C  
ATOM     61  CG BGLN A   7      55.410 -12.534 -13.906  0.50 21.36           C  
ATOM     62  CD AGLN A   7      56.248 -15.180 -14.230  0.50 34.25           C  
ATOM     63  CD BGLN A   7      55.028 -11.372 -13.015  0.50 22.95           C  
ATOM     64  OE1AGLN A   7      55.574 -16.211 -14.295  0.50 28.06           O  
ATOM     65  OE1BGLN A   7      54.907 -10.228 -13.462  0.50 41.84           O  
ATOM     66  NE2AGLN A   7      57.580 -15.266 -14.332  0.50 42.37           N  
ATOM     67  NE2BGLN A   7      54.832 -11.645 -11.729  0.50 26.74           N  
ATOM     68  N   ARG A   8      51.129 -13.525 -14.663  1.00 10.56           N  
ATOM     69  CA  ARG A   8      50.006 -14.078 -15.439  1.00 18.20           C  
ATOM     70  C   ARG A   8      50.508 -15.010 -16.535  1.00 13.62           C  
ATOM     71  O   ARG A   8      51.429 -14.622 -17.274  1.00 24.99           O  
ATOM     72  CB AARG A   8      49.173 -12.948 -16.036  0.32 18.10           C  
ATOM     73  CB BARG A   8      49.174 -12.949 -16.033  0.68 17.74           C  
ATOM     74  CG AARG A   8      48.653 -11.927 -15.036  0.32 18.33           C  
ATOM     75  CG BARG A   8      48.334 -12.206 -15.001  0.68 19.71           C  
ATOM     76  CD AARG A   8      47.423 -11.206 -15.567  0.32 18.09           C  
ATOM     77  CD BARG A   8      47.882 -10.857 -15.530  0.68 17.27           C  
ATOM     78  NE AARG A   8      47.756 -10.286 -16.649  0.32 15.35           N  
ATOM     79  NE BARG A   8      47.207 -10.085 -14.497  0.68 25.52           N  
ATOM     80  CZ AARG A   8      47.100 -10.132 -17.787  0.32 20.66           C  
ATOM     81  CZ BARG A   8      46.386  -9.068 -14.717  0.68 32.08           C  
ATOM     82  NH1AARG A   8      47.530  -9.249 -18.682  0.32 10.88           N  
ATOM     83  NH1BARG A   8      46.120  -8.681 -15.957  0.68 38.97           N  
ATOM     84  NH2AARG A   8      46.010 -10.840 -18.060  0.32 24.67           N  
ATOM     85  NH2BARG A   8      45.833  -8.444 -13.688  0.68 21.12           N  
ATOM     86  N   PRO A   9      49.949 -16.202 -16.668  1.00 16.13           N  
ATOM     87  CA  PRO A   9      50.411 -17.153 -17.693  1.00 18.27           C  
ATOM     88  C   PRO A   9      49.866 -16.793 -19.072  1.00 14.52           C  
ATOM     89  O   PRO A   9      48.971 -17.462 -19.593  1.00 23.14           O  
ATOM     90  CB  PRO A   9      49.811 -18.486 -17.227  1.00 17.56           C  
ATOM     91  CG  PRO A   9      48.533 -18.066 -16.575  1.00 16.97           C  
ATOM     92  CD  PRO A   9      48.830 -16.759 -15.893  1.00 18.55           C  
ATOM     93  N   ILE A  10      50.403 -15.729 -19.644  1.00 19.32           N  
ATOM     94  CA  ILE A  10      49.967 -15.268 -20.970  1.00 25.80           C  
ATOM     95  C   ILE A  10      50.815 -15.939 -22.041  1.00 28.99           C  
ATOM     96  O   ILE A  10      52.049 -16.020 -21.966  1.00 22.39           O  
ATOM     97  CB  ILE A  10      50.012 -13.734 -21.015  1.00 29.65           C  
ATOM     98  CG1 ILE A  10      48.828 -13.065 -20.282  1.00 20.54           C  
ATOM     99  CG2 ILE A  10      50.098 -13.201 -22.434  1.00 30.00           C  
ATOM    100  CD1 ILE A  10      49.118 -11.606 -20.006  1.00 33.17           C  
ATOM    101  N   VAL A  11      50.163 -16.492 -23.068  1.00 25.20           N  
ATOM    102  CA  VAL A  11      50.932 -17.198 -24.093  1.00 23.37           C  
ATOM    103  C   VAL A  11      50.557 -16.724 -25.501  1.00 26.70           C  
ATOM    104  O   VAL A  11      49.577 -16.015 -25.709  1.00 21.16           O  
ATOM    105  CB  VAL A  11      50.745 -18.725 -24.021  1.00 30.72           C  
ATOM    106  CG1 VAL A  11      51.273 -19.270 -22.702  1.00 22.03           C  
ATOM    107  CG2 VAL A  11      49.279 -19.110 -24.222  1.00 26.67           C  
ATOM    108  N   THR A  12      51.391 -17.147 -26.451  1.00 25.10           N  
ATOM    109  CA  THR A  12      51.207 -16.834 -27.857  1.00 22.02           C  
ATOM    110  C   THR A  12      50.459 -17.979 -28.542  1.00 21.68           C  
ATOM    111  O   THR A  12      50.855 -19.135 -28.450  1.00 35.77           O  
ATOM    112  CB  THR A  12      52.529 -16.624 -28.616  1.00 29.13           C  
ATOM    113  OG1 THR A  12      53.272 -15.530 -28.058  1.00 25.24           O  
ATOM    114  CG2 THR A  12      52.244 -16.250 -30.064  1.00 43.38           C  
ATOM    115  N   ILE A  13      49.388 -17.627 -29.231  1.00 22.62           N  
ATOM    116  CA  ILE A  13      48.635 -18.585 -30.018  1.00 29.01           C  
ATOM    117  C   ILE A  13      48.665 -18.180 -31.493  1.00 36.94           C  
ATOM    118  O   ILE A  13      48.817 -17.013 -31.846  1.00 25.63           O  
ATOM    119  CB  ILE A  13      47.158 -18.673 -29.605  1.00 28.95           C  
ATOM    120  CG1 ILE A  13      46.349 -17.440 -30.022  1.00 33.90           C  
ATOM    121  CG2 ILE A  13      47.020 -18.931 -28.115  1.00 47.79           C  
ATOM    122  CD1 ILE A  13      44.910 -17.497 -29.565  1.00 23.78           C  
ATOM    123  N   LYS A  14      48.513 -19.204 -32.316  1.00 36.79           N  
ATOM    124  CA  LYS A  14      48.400 -19.010 -33.758  1.00 34.59           C  
ATOM    125  C   LYS A  14      46.967 -19.371 -34.138  1.00 28.29           C  
ATOM    126  O   LYS A  14      46.557 -20.507 -33.919  1.00 23.31           O  
ATOM    127  CB  LYS A  14      49.435 -19.858 -34.480  1.00 39.47           C  
ATOM    128  CG  LYS A  14      49.640 -19.531 -35.949  1.00 52.64           C  
ATOM    129  CD  LYS A  14      51.111 -19.321 -36.277  1.00 52.74           C  
ATOM    130  CE  LYS A  14      51.284 -18.358 -37.442  1.00 50.35           C  
ATOM    131  NZ  LYS A  14      52.405 -18.765 -38.334  1.00 64.30           N  
ATOM    132  N   ILE A  15      46.200 -18.435 -34.665  1.00 22.19           N  
ATOM    133  CA  ILE A  15      44.834 -18.730 -35.065  1.00 33.59           C  
ATOM    134  C   ILE A  15      44.523 -17.907 -36.316  1.00 42.56           C  
ATOM    135  O   ILE A  15      44.993 -16.774 -36.396  1.00 44.67           O  
ATOM    136  CB  ILE A  15      43.749 -18.414 -34.026  1.00 26.05           C  
ATOM    137  CG1 ILE A  15      42.360 -18.876 -34.473  1.00 33.79           C  
ATOM    138  CG2 ILE A  15      43.728 -16.937 -33.699  1.00 28.26           C  
ATOM    139  CD1 ILE A  15      41.519 -19.544 -33.420  1.00 22.25           C  
ATOM    140  N   GLY A  16      43.774 -18.505 -37.230  1.00 49.42           N  
ATOM    141  CA  GLY A  16      43.549 -17.911 -38.540  1.00 57.24           C  
ATOM    142  C   GLY A  16      44.842 -17.395 -39.143  1.00 59.42           C  
ATOM    143  O   GLY A  16      44.881 -16.339 -39.781  1.00 65.36           O  
ATOM    144  N   GLY A  17      45.958 -18.096 -38.938  1.00 58.76           N  
ATOM    145  CA  GLY A  17      47.258 -17.627 -39.366  1.00 58.22           C  
ATOM    146  C   GLY A  17      47.800 -16.467 -38.551  1.00 51.40           C  
ATOM    147  O   GLY A  17      49.016 -16.252 -38.553  1.00 58.46           O  
ATOM    148  N   GLN A  18      46.954 -15.713 -37.869  1.00 45.51           N  
ATOM    149  CA  GLN A  18      47.300 -14.553 -37.070  1.00 46.42           C  
ATOM    150  C   GLN A  18      48.090 -14.965 -35.834  1.00 43.53           C  
ATOM    151  O   GLN A  18      47.895 -16.047 -35.279  1.00 28.78           O  
ATOM    152  CB  GLN A  18      46.043 -13.793 -36.643  1.00 50.12           C  
ATOM    153  CG  GLN A  18      45.497 -12.812 -37.662  1.00 62.50           C  
ATOM    154  CD  GLN A  18      44.008 -12.558 -37.501  1.00 71.54           C  
ATOM    155  OE1 GLN A  18      43.578 -11.533 -36.963  1.00 68.51           O  
ATOM    156  NE2 GLN A  18      43.195 -13.507 -37.971  1.00 77.89           N  
ATOM    157  N   LEU A  19      49.000 -14.098 -35.384  1.00 35.58           N  
ATOM    158  CA  LEU A  19      49.661 -14.438 -34.117  1.00 33.41           C  
ATOM    159  C   LEU A  19      49.001 -13.624 -33.012  1.00 34.28           C  
ATOM    160  O   LEU A  19      48.865 -12.402 -33.125  1.00 45.42           O  
ATOM    161  CB  LEU A  19      51.169 -14.230 -34.216  1.00 32.29           C  
ATOM    162  CG  LEU A  19      51.935 -15.397 -34.855  1.00 36.62           C  
ATOM    163  CD1 LEU A  19      53.357 -14.975 -35.190  1.00 43.38           C  
ATOM    164  CD2 LEU A  19      51.931 -16.619 -33.947  1.00 35.07           C  
ATOM    165  N   LYS A  20      48.555 -14.290 -31.948  1.00 28.80           N  
ATOM    166  CA  LYS A  20      47.869 -13.548 -30.889  1.00 31.76           C  
ATOM    167  C   LYS A  20      48.355 -13.950 -29.496  1.00 34.19           C  
ATOM    168  O   LYS A  20      48.958 -14.998 -29.295  1.00 45.04           O  
ATOM    169  CB  LYS A  20      46.354 -13.749 -30.987  1.00 36.36           C  
ATOM    170  CG  LYS A  20      45.687 -12.882 -32.041  1.00 46.62           C  
ATOM    171  CD  LYS A  20      44.173 -12.952 -31.971  1.00 50.55           C  
ATOM    172  CE  LYS A  20      43.584 -13.688 -33.162  1.00 57.30           C  
ATOM    173  NZ  LYS A  20      42.304 -13.080 -33.622  1.00 74.12           N  
ATOM    174  N   GLU A  21      48.066 -13.084 -28.534  1.00 36.91           N  
ATOM    175  CA  GLU A  21      48.430 -13.231 -27.138  1.00 29.41           C  
ATOM    176  C   GLU A  21      47.255 -13.695 -26.298  1.00 24.25           C  
ATOM    177  O   GLU A  21      46.186 -13.085 -26.406  1.00 26.67           O  
ATOM    178  CB  GLU A  21      48.918 -11.880 -26.603  1.00 37.53           C  
ATOM    179  CG  GLU A  21      50.133 -11.950 -25.699  1.00 52.69           C  
ATOM    180  CD  GLU A  21      51.349 -12.550 -26.376  1.00 54.68           C  
ATOM    181  OE1 GLU A  21      51.232 -13.676 -26.906  1.00 68.66           O  
ATOM    182  OE2 GLU A  21      52.406 -11.884 -26.364  1.00 47.88           O  
ATOM    183  N   ALA A  22      47.403 -14.722 -25.464  1.00 22.13           N  
ATOM    184  CA  ALA A  22      46.217 -15.132 -24.698  1.00 24.01           C  
ATOM    185  C   ALA A  22      46.552 -15.691 -23.322  1.00 14.70           C  
ATOM    186  O   ALA A  22      47.637 -16.185 -23.032  1.00 17.98           O  
ATOM    187  CB  ALA A  22      45.421 -16.154 -25.500  1.00 15.04           C  
ATOM    188  N   LEU A  23      45.577 -15.620 -22.412  1.00 18.15           N  
ATOM    189  CA  LEU A  23      45.876 -16.048 -21.038  1.00 22.61           C  
ATOM    190  C   LEU A  23      45.425 -17.469 -20.773  1.00 19.55           C  
ATOM    191  O   LEU A  23      44.311 -17.888 -21.101  1.00 22.74           O  
ATOM    192  CB  LEU A  23      45.232 -15.022 -20.096  1.00 25.12           C  
ATOM    193  CG  LEU A  23      45.112 -15.375 -18.618  1.00 26.71           C  
ATOM    194  CD1 LEU A  23      46.399 -15.038 -17.888  1.00 21.94           C  
ATOM    195  CD2 LEU A  23      43.936 -14.647 -17.979  1.00 32.72           C  
ATOM    196  N   LEU A  24      46.293 -18.290 -20.167  1.00 14.05           N  
ATOM    197  CA  LEU A  24      45.842 -19.627 -19.796  1.00 16.90           C  
ATOM    198  C   LEU A  24      45.017 -19.549 -18.506  1.00 26.47           C  
ATOM    199  O   LEU A  24      45.557 -19.378 -17.412  1.00 17.61           O  
ATOM    200  CB  LEU A  24      47.004 -20.594 -19.653  1.00 17.25           C  
ATOM    201  CG  LEU A  24      47.841 -20.822 -20.925  1.00 23.84           C  
ATOM    202  CD1 LEU A  24      49.027 -21.714 -20.616  1.00 17.60           C  
ATOM    203  CD2 LEU A  24      46.981 -21.418 -22.039  1.00 17.27           C  
ATOM    204  N   ASN A  25      43.705 -19.665 -18.668  1.00 20.09           N  
ATOM    205  CA  ASN A  25      42.752 -19.507 -17.571  1.00 16.51           C  
ATOM    206  C   ASN A  25      42.030 -20.766 -17.130  1.00 15.81           C  
ATOM    207  O   ASN A  25      40.972 -21.128 -17.669  1.00 14.60           O  
ATOM    208  CB  ASN A  25      41.705 -18.480 -18.034  1.00 13.40           C  
ATOM    209  CG  ASN A  25      40.925 -17.949 -16.844  1.00 20.95           C  
ATOM    210  OD1 ASN A  25      40.821 -18.617 -15.816  1.00 23.90           O  
ATOM    211  ND2 ASN A  25      40.378 -16.756 -17.019  1.00 24.90           N  
ATOM    212  N   THR A  26      42.539 -21.475 -16.119  1.00 16.51           N  
ATOM    213  CA  THR A  26      41.868 -22.691 -15.641  1.00 11.18           C  
ATOM    214  C   THR A  26      40.534 -22.404 -14.969  1.00 12.29           C  
ATOM    215  O   THR A  26      39.716 -23.309 -14.771  1.00 20.50           O  
ATOM    216  CB  THR A  26      42.770 -23.471 -14.665  1.00 13.85           C  
ATOM    217  OG1 THR A  26      43.005 -22.668 -13.500  1.00 15.35           O  
ATOM    218  CG2 THR A  26      44.102 -23.756 -15.344  1.00 11.80           C  
ATOM    219  N   GLY A  27      40.299 -21.145 -14.622  1.00 11.99           N  
ATOM    220  CA  GLY A  27      39.033 -20.668 -14.126  1.00 13.80           C  
ATOM    221  C   GLY A  27      37.982 -20.567 -15.221  1.00 15.57           C  
ATOM    222  O   GLY A  27      36.797 -20.387 -14.937  1.00 21.22           O  
ATOM    223  N   ALA A  28      38.381 -20.703 -16.486  1.00 20.46           N  
ATOM    224  CA  ALA A  28      37.409 -20.575 -17.573  1.00 16.59           C  
ATOM    225  C   ALA A  28      37.085 -21.895 -18.243  1.00 12.48           C  
ATOM    226  O   ALA A  28      37.964 -22.689 -18.594  1.00 22.05           O  
ATOM    227  CB  ALA A  28      37.956 -19.578 -18.601  1.00 11.68           C  
ATOM    228  N   ASP A  29      35.805 -22.181 -18.482  1.00 12.51           N  
ATOM    229  CA  ASP A  29      35.512 -23.441 -19.164  1.00 20.18           C  
ATOM    230  C   ASP A  29      35.841 -23.366 -20.655  1.00 17.97           C  
ATOM    231  O   ASP A  29      36.339 -24.315 -21.261  1.00 20.43           O  
ATOM    232  CB  ASP A  29      34.042 -23.835 -19.013  1.00 28.10           C  
ATOM    233  CG  ASP A  29      33.509 -23.835 -17.601  1.00 37.83           C  
ATOM    234  OD1 ASP A  29      32.327 -23.464 -17.407  1.00 45.11           O  
ATOM    235  OD2 ASP A  29      34.219 -24.205 -16.644  1.00 32.70           O  
ATOM    236  N   ASP A  30      35.530 -22.243 -21.275  1.00 19.45           N  
ATOM    237  CA  ASP A  30      35.622 -22.055 -22.709  1.00 21.13           C  
ATOM    238  C   ASP A  30      36.701 -21.069 -23.137  1.00 24.85           C  
ATOM    239  O   ASP A  30      37.151 -20.267 -22.325  1.00 17.24           O  
ATOM    240  CB  ASP A  30      34.279 -21.511 -23.225  1.00 20.20           C  
ATOM    241  CG  ASP A  30      33.173 -22.480 -22.847  1.00 32.69           C  
ATOM    242  OD1 ASP A  30      33.375 -23.680 -23.135  1.00 36.70           O  
ATOM    243  OD2 ASP A  30      32.164 -22.023 -22.268  1.00 38.10           O  
ATOM    244  N   THR A  31      37.056 -21.155 -24.413  1.00 21.01           N  
ATOM    245  CA  THR A  31      37.989 -20.231 -25.053  1.00 20.41           C  
ATOM    246  C   THR A  31      37.227 -19.099 -25.737  1.00 24.26           C  
ATOM    247  O   THR A  31      36.316 -19.326 -26.530  1.00 21.47           O  
ATOM    248  CB  THR A  31      38.894 -20.956 -26.061  1.00 14.48           C  
ATOM    249  OG1 THR A  31      39.685 -21.910 -25.320  1.00 19.12           O  
ATOM    250  CG2 THR A  31      39.853 -20.010 -26.746  1.00 10.92           C  
ATOM    251  N   VAL A  32      37.614 -17.880 -25.382  1.00 20.75           N  
ATOM    252  CA  VAL A  32      36.969 -16.681 -25.915  1.00 14.63           C  
ATOM    253  C   VAL A  32      38.047 -15.758 -26.466  1.00 18.12           C  
ATOM    254  O   VAL A  32      39.086 -15.455 -25.864  1.00 18.37           O  
ATOM    255  CB  VAL A  32      36.108 -15.969 -24.863  1.00 16.43           C  
ATOM    256  CG1 VAL A  32      35.301 -14.836 -25.480  1.00 19.38           C  
ATOM    257  CG2 VAL A  32      35.162 -16.962 -24.190  1.00 32.78           C  
ATOM    258  N   LEU A  33      37.810 -15.305 -27.698  1.00 21.33           N  
ATOM    259  CA  LEU A  33      38.830 -14.494 -28.353  1.00 21.40           C  
ATOM    260  C   LEU A  33      38.198 -13.252 -28.976  1.00 19.57           C  
ATOM    261  O   LEU A  33      37.032 -13.318 -29.362  1.00 26.37           O  
ATOM    262  CB  LEU A  33      39.556 -15.272 -29.445  1.00 27.03           C  
ATOM    263  CG  LEU A  33      40.348 -16.503 -28.999  1.00 30.28           C  
ATOM    264  CD1 LEU A  33      40.902 -17.246 -30.201  1.00 39.41           C  
ATOM    265  CD2 LEU A  33      41.458 -16.095 -28.046  1.00 38.27           C  
ATOM    266  N   GLU A  34      38.989 -12.199 -29.040  1.00 26.26           N  
ATOM    267  CA  GLU A  34      38.731 -10.961 -29.738  1.00 29.85           C  
ATOM    268  C   GLU A  34      38.118 -11.256 -31.104  1.00 27.67           C  
ATOM    269  O   GLU A  34      38.421 -12.339 -31.605  1.00 36.03           O  
ATOM    270  CB  GLU A  34      40.039 -10.200 -30.007  1.00 36.84           C  
ATOM    271  CG  GLU A  34      40.943 -11.028 -30.921  1.00 50.10           C  
ATOM    272  CD  GLU A  34      42.198 -10.322 -31.383  1.00 66.43           C  
ATOM    273  OE1 GLU A  34      43.192 -10.260 -30.626  1.00 54.85           O  
ATOM    274  OE2 GLU A  34      42.199  -9.825 -32.533  1.00 90.81           O  
ATOM    275  N   GLU A  35      37.334 -10.343 -31.645  1.00 41.18           N  
ATOM    276  CA  GLU A  35      36.796 -10.484 -32.992  1.00 51.88           C  
ATOM    277  C   GLU A  35      37.912 -10.925 -33.950  1.00 45.24           C  
ATOM    278  O   GLU A  35      39.000 -10.360 -33.912  1.00 44.81           O  
ATOM    279  CB  GLU A  35      36.165  -9.195 -33.505  1.00 64.80           C  
ATOM    280  CG  GLU A  35      34.924  -9.362 -34.356  1.00 75.42           C  
ATOM    281  CD  GLU A  35      34.866 -10.635 -35.174  1.00 77.05           C  
ATOM    282  OE1 GLU A  35      33.925 -11.435 -34.974  1.00 52.87           O  
ATOM    283  OE2 GLU A  35      35.763 -10.836 -36.025  1.00 77.93           O  
ATOM    284  N   VAL A  36      37.583 -11.941 -34.722  1.00 43.71           N  
ATOM    285  CA  VAL A  36      38.371 -12.590 -35.742  1.00 39.29           C  
ATOM    286  C   VAL A  36      37.417 -13.160 -36.793  1.00 38.01           C  
ATOM    287  O   VAL A  36      36.381 -13.720 -36.447  1.00 41.72           O  
ATOM    288  CB  VAL A  36      39.238 -13.778 -35.299  1.00 36.52           C  
ATOM    289  CG1 VAL A  36      40.577 -13.664 -36.006  1.00 25.08           C  
ATOM    290  CG2 VAL A  36      39.413 -13.858 -33.797  1.00 36.01           C  
ATOM    291  N   ASN A  37      37.787 -12.998 -38.053  1.00 47.92           N  
ATOM    292  CA  ASN A  37      36.859 -13.428 -39.098  1.00 50.32           C  
ATOM    293  C   ASN A  37      37.047 -14.904 -39.408  1.00 46.61           C  
ATOM    294  O   ASN A  37      37.385 -15.231 -40.550  1.00 46.90           O  
ATOM    295  CB  ASN A  37      37.057 -12.579 -40.358  1.00 54.24           C  
ATOM    296  CG  ASN A  37      35.952 -12.805 -41.374  1.00 58.38           C  
ATOM    297  OD1 ASN A  37      34.869 -13.275 -41.016  1.00 61.34           O  
ATOM    298  ND2 ASN A  37      36.220 -12.476 -42.631  1.00 44.93           N  
ATOM    299  N   LEU A  38      36.872 -15.773 -38.414  1.00 35.41           N  
ATOM    300  CA  LEU A  38      37.018 -17.205 -38.679  1.00 26.84           C  
ATOM    301  C   LEU A  38      36.078 -17.583 -39.818  1.00 22.02           C  
ATOM    302  O   LEU A  38      34.953 -17.073 -39.882  1.00 27.07           O  
ATOM    303  CB  LEU A  38      36.736 -18.020 -37.420  1.00 15.66           C  
ATOM    304  CG  LEU A  38      37.719 -17.862 -36.258  1.00 24.22           C  
ATOM    305  CD1 LEU A  38      37.395 -18.858 -35.148  1.00 21.50           C  
ATOM    306  CD2 LEU A  38      39.155 -18.040 -36.719  1.00 22.72           C  
ATOM    307  N   PRO A  39      36.507 -18.434 -40.744  1.00 26.17           N  
ATOM    308  CA  PRO A  39      35.619 -18.809 -41.849  1.00 23.04           C  
ATOM    309  C   PRO A  39      34.600 -19.882 -41.502  1.00 27.76           C  
ATOM    310  O   PRO A  39      34.773 -20.695 -40.592  1.00 20.91           O  
ATOM    311  CB  PRO A  39      36.604 -19.371 -42.884  1.00 31.35           C  
ATOM    312  CG  PRO A  39      37.698 -19.956 -42.055  1.00 30.34           C  
ATOM    313  CD  PRO A  39      37.832 -19.057 -40.853  1.00 29.92           C  
ATOM    314  N   GLY A  40      33.512 -19.869 -42.280  1.00 22.17           N  
ATOM    315  CA  GLY A  40      32.552 -20.944 -42.285  1.00 22.17           C  
ATOM    316  C   GLY A  40      31.411 -20.777 -41.310  1.00 22.15           C  
ATOM    317  O   GLY A  40      31.218 -19.674 -40.791  1.00 27.96           O  
ATOM    318  N   ARG A  41      30.674 -21.868 -41.074  1.00 19.30           N  
ATOM    319  CA  ARG A  41      29.512 -21.764 -40.206  1.00 25.18           C  
ATOM    320  C   ARG A  41      29.919 -21.632 -38.724  1.00 17.14           C  
ATOM    321  O   ARG A  41      31.003 -22.021 -38.309  1.00 19.20           O  
ATOM    322  CB AARG A  41      28.526 -22.915 -40.318  0.34 28.23           C  
ATOM    323  CB BARG A  41      28.592 -22.965 -40.399  0.66 26.87           C  
ATOM    324  CG AARG A  41      28.883 -24.148 -41.105  0.34 33.10           C  
ATOM    325  CG BARG A  41      28.959 -24.223 -39.639  0.66 33.56           C  
ATOM    326  CD AARG A  41      27.975 -25.311 -40.722  0.34 38.19           C  
ATOM    327  CD BARG A  41      27.813 -25.234 -39.705  0.66 38.91           C  
ATOM    328  NE AARG A  41      27.315 -25.922 -41.865  0.34 38.52           N  
ATOM    329  NE BARG A  41      28.035 -26.207 -40.773  0.66 40.77           N  
ATOM    330  CZ AARG A  41      26.350 -25.376 -42.591  0.34 38.04           C  
ATOM    331  CZ BARG A  41      28.242 -27.501 -40.561  0.66 48.28           C  
ATOM    332  NH1AARG A  41      25.893 -24.164 -42.309  0.34 39.85           N  
ATOM    333  NH1BARG A  41      28.247 -27.966 -39.318  0.66 58.37           N  
ATOM    334  NH2AARG A  41      25.830 -26.043 -43.613  0.34 43.29           N  
ATOM    335  NH2BARG A  41      28.441 -28.325 -41.580  0.66 48.14           N  
ATOM    336  N   TRP A  42      28.961 -21.055 -38.014  1.00 21.60           N  
ATOM    337  CA  TRP A  42      28.988 -20.824 -36.584  1.00 26.00           C  
ATOM    338  C   TRP A  42      27.563 -20.851 -36.023  1.00 27.32           C  
ATOM    339  O   TRP A  42      26.560 -20.830 -36.734  1.00 21.54           O  
ATOM    340  CB  TRP A  42      29.681 -19.513 -36.214  1.00 24.62           C  
ATOM    341  CG  TRP A  42      29.028 -18.336 -36.882  1.00 36.09           C  
ATOM    342  CD1 TRP A  42      29.361 -17.804 -38.092  1.00 40.20           C  
ATOM    343  CD2 TRP A  42      27.936 -17.556 -36.385  1.00 30.30           C  
ATOM    344  NE1 TRP A  42      28.542 -16.742 -38.376  1.00 34.18           N  
ATOM    345  CE2 TRP A  42      27.660 -16.566 -37.346  1.00 35.04           C  
ATOM    346  CE3 TRP A  42      27.167 -17.606 -35.217  1.00 26.47           C  
ATOM    347  CZ2 TRP A  42      26.647 -15.619 -37.188  1.00 37.19           C  
ATOM    348  CZ3 TRP A  42      26.164 -16.666 -35.063  1.00 39.11           C  
ATOM    349  CH2 TRP A  42      25.911 -15.690 -36.035  1.00 37.90           C  
ATOM    350  N   LYS A  43      27.546 -20.924 -34.706  1.00 30.96           N  
ATOM    351  CA  LYS A  43      26.430 -21.091 -33.810  1.00 32.02           C  
ATOM    352  C   LYS A  43      26.367 -19.921 -32.840  1.00 27.69           C  
ATOM    353  O   LYS A  43      27.443 -19.548 -32.359  1.00 29.18           O  
ATOM    354  CB ALYS A  43      26.596 -22.376 -33.000  0.53 33.70           C  
ATOM    355  CB BLYS A  43      26.557 -22.396 -33.017  0.47 33.95           C  
ATOM    356  CG ALYS A  43      25.440 -23.348 -33.081  0.53 39.37           C  
ATOM    357  CG BLYS A  43      25.573 -23.471 -33.428  0.47 38.92           C  
ATOM    358  CD ALYS A  43      25.346 -24.189 -31.815  0.53 41.70           C  
ATOM    359  CD BLYS A  43      25.876 -24.793 -32.746  0.47 42.29           C  
ATOM    360  CE ALYS A  43      26.220 -25.432 -31.902  0.53 43.36           C  
ATOM    361  CE BLYS A  43      25.124 -24.952 -31.441  0.47 40.77           C  
ATOM    362  NZ ALYS A  43      27.303 -25.286 -32.913  0.53 57.36           N  
ATOM    363  NZ BLYS A  43      23.984 -23.991 -31.319  0.47 39.97           N  
ATOM    364  N   PRO A  44      25.204 -19.383 -32.544  1.00 35.17           N  
ATOM    365  CA  PRO A  44      25.159 -18.343 -31.505  1.00 34.43           C  
ATOM    366  C   PRO A  44      25.411 -19.004 -30.154  1.00 23.61           C  
ATOM    367  O   PRO A  44      24.917 -20.107 -29.955  1.00 24.90           O  
ATOM    368  CB  PRO A  44      23.723 -17.831 -31.595  1.00 41.25           C  
ATOM    369  CG  PRO A  44      22.958 -19.012 -32.093  1.00 33.45           C  
ATOM    370  CD  PRO A  44      23.869 -19.672 -33.094  1.00 33.45           C  
ATOM    371  N   LYS A  45      26.152 -18.367 -29.262  1.00 28.45           N  
ATOM    372  CA  LYS A  45      26.332 -18.864 -27.905  1.00 29.85           C  
ATOM    373  C   LYS A  45      26.170 -17.739 -26.891  1.00 28.78           C  
ATOM    374  O   LYS A  45      26.603 -16.613 -27.157  1.00 24.98           O  
ATOM    375  CB  LYS A  45      27.719 -19.496 -27.731  1.00 32.25           C  
ATOM    376  CG  LYS A  45      27.737 -20.468 -26.563  1.00 30.52           C  
ATOM    377  CD  LYS A  45      29.135 -20.963 -26.244  1.00 29.28           C  
ATOM    378  CE  LYS A  45      29.142 -21.498 -24.808  1.00 26.22           C  
ATOM    379  NZ  LYS A  45      27.897 -22.273 -24.549  1.00 30.88           N  
ATOM    380  N   LEU A  46      25.564 -18.021 -25.738  1.00 18.37           N  
ATOM    381  CA  LEU A  46      25.532 -16.968 -24.710  1.00 18.75           C  
ATOM    382  C   LEU A  46      26.633 -17.276 -23.706  1.00 18.63           C  
ATOM    383  O   LEU A  46      26.851 -18.405 -23.286  1.00 25.97           O  
ATOM    384  CB  LEU A  46      24.187 -16.838 -24.021  1.00 23.86           C  
ATOM    385  CG  LEU A  46      22.976 -16.329 -24.801  1.00 24.36           C  
ATOM    386  CD1 LEU A  46      21.724 -16.393 -23.932  1.00 39.69           C  
ATOM    387  CD2 LEU A  46      23.183 -14.913 -25.306  1.00 29.63           C  
ATOM    388  N   ILE A  47      27.393 -16.268 -23.300  1.00 19.44           N  
ATOM    389  CA  ILE A  47      28.411 -16.550 -22.293  1.00 14.71           C  
ATOM    390  C   ILE A  47      28.232 -15.563 -21.141  1.00 23.96           C  
ATOM    391  O   ILE A  47      27.405 -14.646 -21.268  1.00 19.46           O  
ATOM    392  CB  ILE A  47      29.831 -16.425 -22.860  1.00 18.75           C  
ATOM    393  CG1 ILE A  47      30.118 -15.104 -23.569  1.00 20.31           C  
ATOM    394  CG2 ILE A  47      30.148 -17.592 -23.787  1.00 26.83           C  
ATOM    395  CD1 ILE A  47      31.598 -14.744 -23.580  1.00 25.74           C  
ATOM    396  N   GLY A  48      29.007 -15.756 -20.082  1.00 29.30           N  
ATOM    397  CA  GLY A  48      28.960 -14.863 -18.919  1.00 28.20           C  
ATOM    398  C   GLY A  48      27.709 -15.198 -18.115  1.00 21.18           C  
ATOM    399  O   GLY A  48      27.569 -16.359 -17.718  1.00 25.73           O  
ATOM    400  N   GLY A  49      26.847 -14.209 -17.921  1.00 18.85           N  
ATOM    401  CA  GLY A  49      25.582 -14.383 -17.254  1.00 17.00           C  
ATOM    402  C   GLY A  49      25.318 -13.434 -16.106  1.00 18.00           C  
ATOM    403  O   GLY A  49      24.181 -13.017 -15.848  1.00 27.96           O  
ATOM    404  N   ILE A  50      26.360 -13.072 -15.367  1.00 17.93           N  
ATOM    405  CA  ILE A  50      26.119 -12.270 -14.159  1.00 17.56           C  
ATOM    406  C   ILE A  50      25.873 -10.829 -14.540  1.00 17.47           C  
ATOM    407  O   ILE A  50      26.726 -10.094 -15.019  1.00 21.79           O  
ATOM    408  CB  ILE A  50      27.292 -12.462 -13.181  1.00 25.39           C  
ATOM    409  CG1 ILE A  50      27.367 -13.904 -12.652  1.00 24.98           C  
ATOM    410  CG2 ILE A  50      27.252 -11.484 -12.026  1.00 21.52           C  
ATOM    411  CD1 ILE A  50      28.584 -14.135 -11.774  1.00 34.00           C  
ATOM    412  N   GLY A  51      24.626 -10.412 -14.322  1.00 21.51           N  
ATOM    413  CA  GLY A  51      24.218  -9.078 -14.731  1.00 21.46           C  
ATOM    414  C   GLY A  51      23.664  -9.125 -16.148  1.00 27.13           C  
ATOM    415  O   GLY A  51      23.227  -8.108 -16.696  1.00 23.42           O  
ATOM    416  N   GLY A  52      23.688 -10.321 -16.736  1.00 23.32           N  
ATOM    417  CA  GLY A  52      23.283 -10.446 -18.130  1.00 20.68           C  
ATOM    418  C   GLY A  52      24.287 -11.312 -18.877  1.00 21.74           C  
ATOM    419  O   GLY A  52      25.378 -11.558 -18.361  1.00 16.41           O  
ATOM    420  N   PHE A  53      23.914 -11.760 -20.070  1.00 16.40           N  
ATOM    421  CA  PHE A  53      24.779 -12.563 -20.923  1.00 19.23           C  
ATOM    422  C   PHE A  53      25.390 -11.758 -22.065  1.00 19.16           C  
ATOM    423  O   PHE A  53      24.905 -10.710 -22.480  1.00 16.18           O  
ATOM    424  CB  PHE A  53      23.959 -13.732 -21.490  1.00 19.69           C  
ATOM    425  CG  PHE A  53      23.564 -14.766 -20.447  1.00 18.91           C  
ATOM    426  CD1 PHE A  53      24.391 -15.853 -20.202  1.00 27.25           C  
ATOM    427  CD2 PHE A  53      22.396 -14.647 -19.727  1.00 24.39           C  
ATOM    428  CE1 PHE A  53      24.061 -16.812 -19.264  1.00 24.54           C  
ATOM    429  CE2 PHE A  53      22.044 -15.602 -18.787  1.00 27.67           C  
ATOM    430  CZ  PHE A  53      22.877 -16.678 -18.561  1.00 28.47           C  
ATOM    431  N   VAL A  54      26.485 -12.248 -22.628  1.00 24.48           N  
ATOM    432  CA  VAL A  54      27.019 -11.644 -23.853  1.00 23.06           C  
ATOM    433  C   VAL A  54      26.867 -12.648 -24.989  1.00 28.07           C  
ATOM    434  O   VAL A  54      27.082 -13.850 -24.769  1.00 20.61           O  
ATOM    435  CB  VAL A  54      28.476 -11.222 -23.627  1.00 28.94           C  
ATOM    436  CG1 VAL A  54      29.093 -12.135 -22.565  1.00 52.56           C  
ATOM    437  CG2 VAL A  54      29.335 -11.247 -24.876  1.00 12.58           C  
ATOM    438  N   LYS A  55      26.493 -12.182 -26.181  1.00 27.41           N  
ATOM    439  CA  LYS A  55      26.365 -13.074 -27.335  1.00 29.04           C  
ATOM    440  C   LYS A  55      27.654 -13.178 -28.140  1.00 29.61           C  
ATOM    441  O   LYS A  55      28.230 -12.194 -28.613  1.00 22.69           O  
ATOM    442  CB  LYS A  55      25.251 -12.604 -28.277  1.00 29.76           C  
ATOM    443  CG  LYS A  55      24.896 -13.634 -29.340  1.00 32.32           C  
ATOM    444  CD  LYS A  55      23.952 -13.037 -30.374  1.00 39.03           C  
ATOM    445  CE  LYS A  55      22.493 -13.101 -29.964  1.00 46.53           C  
ATOM    446  NZ  LYS A  55      22.210 -12.349 -28.717  1.00 53.42           N  
ATOM    447  N   VAL A  56      28.124 -14.417 -28.308  1.00 25.35           N  
ATOM    448  CA  VAL A  56      29.349 -14.578 -29.093  1.00 23.16           C  
ATOM    449  C   VAL A  56      29.074 -15.540 -30.244  1.00 14.13           C  
ATOM    450  O   VAL A  56      27.958 -16.043 -30.382  1.00 18.74           O  
ATOM    451  CB  VAL A  56      30.522 -15.092 -28.241  1.00 28.75           C  
ATOM    452  CG1 VAL A  56      30.865 -14.101 -27.134  1.00 24.49           C  
ATOM    453  CG2 VAL A  56      30.196 -16.463 -27.664  1.00 18.51           C  
ATOM    454  N   ARG A  57      30.095 -15.787 -31.049  1.00 20.25           N  
ATOM    455  CA  ARG A  57      29.942 -16.806 -32.094  1.00 24.44           C  
ATOM    456  C   ARG A  57      30.778 -18.037 -31.746  1.00 12.71           C  
ATOM    457  O   ARG A  57      31.969 -17.881 -31.455  1.00 20.76           O  
ATOM    458  CB  ARG A  57      30.342 -16.225 -33.454  1.00 21.36           C  
ATOM    459  CG  ARG A  57      29.492 -14.996 -33.753  1.00 29.64           C  
ATOM    460  CD  ARG A  57      29.380 -14.719 -35.229  1.00 30.43           C  
ATOM    461  NE  ARG A  57      30.627 -14.540 -35.945  1.00 19.65           N  
ATOM    462  CZ  ARG A  57      31.564 -13.654 -35.640  1.00 25.22           C  
ATOM    463  NH1 ARG A  57      31.398 -12.851 -34.606  1.00 29.49           N  
ATOM    464  NH2 ARG A  57      32.678 -13.544 -36.346  1.00 37.17           N  
ATOM    465  N   GLN A  58      30.116 -19.188 -31.796  1.00 11.97           N  
ATOM    466  CA  GLN A  58      30.760 -20.457 -31.527  1.00 15.63           C  
ATOM    467  C   GLN A  58      31.253 -21.131 -32.810  1.00 18.19           C  
ATOM    468  O   GLN A  58      30.449 -21.550 -33.644  1.00 19.87           O  
ATOM    469  CB  GLN A  58      29.804 -21.430 -30.817  1.00 19.19           C  
ATOM    470  CG  GLN A  58      30.384 -22.835 -30.735  1.00 23.05           C  
ATOM    471  CD  GLN A  58      29.654 -23.802 -29.832  1.00 31.99           C  
ATOM    472  OE1 GLN A  58      28.974 -23.437 -28.873  1.00 26.82           O  
ATOM    473  NE2 GLN A  58      29.790 -25.097 -30.122  1.00 19.80           N  
ATOM    474  N   TYR A  59      32.555 -21.256 -32.968  1.00 13.04           N  
ATOM    475  CA  TYR A  59      33.154 -21.978 -34.076  1.00 20.96           C  
ATOM    476  C   TYR A  59      33.755 -23.286 -33.561  1.00 20.20           C  
ATOM    477  O   TYR A  59      34.551 -23.197 -32.624  1.00 14.81           O  
ATOM    478  CB  TYR A  59      34.255 -21.158 -34.750  1.00 20.33           C  
ATOM    479  CG  TYR A  59      33.786 -19.930 -35.497  1.00 25.23           C  
ATOM    480  CD1 TYR A  59      33.602 -18.706 -34.862  1.00 24.39           C  
ATOM    481  CD2 TYR A  59      33.529 -19.994 -36.863  1.00 24.53           C  
ATOM    482  CE1 TYR A  59      33.172 -17.585 -35.562  1.00 20.53           C  
ATOM    483  CE2 TYR A  59      33.098 -18.885 -37.571  1.00 24.11           C  
ATOM    484  CZ  TYR A  59      32.921 -17.682 -36.916  1.00 29.00           C  
ATOM    485  OH  TYR A  59      32.493 -16.588 -37.639  1.00 28.12           O  
ATOM    486  N   ASP A  60      33.387 -24.405 -34.167  1.00 16.68           N  
ATOM    487  CA  ASP A  60      33.890 -25.724 -33.815  1.00 19.81           C  
ATOM    488  C   ASP A  60      35.078 -26.214 -34.627  1.00 19.09           C  
ATOM    489  O   ASP A  60      35.303 -25.868 -35.789  1.00 15.23           O  
ATOM    490  CB  ASP A  60      32.725 -26.734 -33.964  1.00 15.29           C  
ATOM    491  CG  ASP A  60      31.618 -26.365 -32.983  1.00 26.87           C  
ATOM    492  OD1 ASP A  60      31.936 -25.879 -31.872  1.00 22.98           O  
ATOM    493  OD2 ASP A  60      30.439 -26.551 -33.341  1.00 22.82           O  
ATOM    494  N   GLN A  61      35.876 -27.073 -33.991  1.00 20.77           N  
ATOM    495  CA  GLN A  61      36.985 -27.776 -34.621  1.00 21.29           C  
ATOM    496  C   GLN A  61      37.894 -26.831 -35.386  1.00 22.10           C  
ATOM    497  O   GLN A  61      38.267 -27.059 -36.530  1.00 26.05           O  
ATOM    498  CB  GLN A  61      36.485 -28.877 -35.562  1.00 25.74           C  
ATOM    499  CG  GLN A  61      35.497 -29.829 -34.888  1.00 27.35           C  
ATOM    500  CD  GLN A  61      34.626 -30.529 -35.915  1.00 40.31           C  
ATOM    501  OE1 GLN A  61      33.428 -30.716 -35.709  1.00 66.95           O  
ATOM    502  NE2 GLN A  61      35.245 -30.908 -37.027  1.00 48.95           N  
ATOM    503  N   VAL A  62      38.232 -25.753 -34.688  1.00 14.75           N  
ATOM    504  CA  VAL A  62      39.149 -24.765 -35.226  1.00 13.08           C  
ATOM    505  C   VAL A  62      40.587 -25.226 -34.991  1.00 17.29           C  
ATOM    506  O   VAL A  62      40.945 -25.703 -33.912  1.00 20.07           O  
ATOM    507  CB  VAL A  62      38.927 -23.384 -34.589  1.00 16.83           C  
ATOM    508  CG1 VAL A  62      39.838 -22.363 -35.260  1.00 20.69           C  
ATOM    509  CG2 VAL A  62      37.464 -22.957 -34.662  1.00 16.99           C  
ATOM    510  N   PRO A  63      41.430 -25.091 -36.008  1.00 23.21           N  
ATOM    511  CA  PRO A  63      42.838 -25.440 -35.840  1.00 28.25           C  
ATOM    512  C   PRO A  63      43.519 -24.321 -35.059  1.00 25.12           C  
ATOM    513  O   PRO A  63      43.414 -23.153 -35.434  1.00 29.02           O  
ATOM    514  CB  PRO A  63      43.396 -25.485 -37.257  1.00 32.28           C  
ATOM    515  CG  PRO A  63      42.327 -24.994 -38.165  1.00 30.02           C  
ATOM    516  CD  PRO A  63      41.141 -24.589 -37.358  1.00 28.12           C  
ATOM    517  N   ILE A  64      44.213 -24.663 -33.982  1.00 24.33           N  
ATOM    518  CA  ILE A  64      44.923 -23.552 -33.318  1.00 26.72           C  
ATOM    519  C   ILE A  64      46.188 -24.111 -32.690  1.00 27.90           C  
ATOM    520  O   ILE A  64      46.233 -25.275 -32.311  1.00 22.20           O  
ATOM    521  CB  ILE A  64      43.946 -22.851 -32.372  1.00 29.73           C  
ATOM    522  CG1 ILE A  64      44.566 -21.908 -31.336  1.00 35.78           C  
ATOM    523  CG2 ILE A  64      43.057 -23.886 -31.687  1.00 36.86           C  
ATOM    524  CD1 ILE A  64      43.522 -21.092 -30.592  1.00 37.35           C  
ATOM    525  N   GLU A  65      47.241 -23.307 -32.630  1.00 28.13           N  
ATOM    526  CA  GLU A  65      48.534 -23.689 -32.088  1.00 34.18           C  
ATOM    527  C   GLU A  65      48.772 -22.922 -30.787  1.00 28.53           C  
ATOM    528  O   GLU A  65      48.536 -21.716 -30.735  1.00 36.57           O  
ATOM    529  CB  GLU A  65      49.666 -23.377 -33.062  1.00 36.98           C  
ATOM    530  CG  GLU A  65      50.863 -24.297 -33.027  1.00 41.13           C  
ATOM    531  CD  GLU A  65      51.926 -23.894 -34.039  1.00 57.25           C  
ATOM    532  OE1 GLU A  65      51.966 -24.485 -35.140  1.00 76.45           O  
ATOM    533  OE2 GLU A  65      52.728 -22.981 -33.745  1.00 66.17           O  
ATOM    534  N   ILE A  66      49.223 -23.640 -29.770  1.00 34.59           N  
ATOM    535  CA  ILE A  66      49.479 -23.004 -28.481  1.00 32.48           C  
ATOM    536  C   ILE A  66      50.866 -23.371 -27.979  1.00 38.05           C  
ATOM    537  O   ILE A  66      51.095 -24.532 -27.627  1.00 41.75           O  
ATOM    538  CB  ILE A  66      48.415 -23.425 -27.453  1.00 34.40           C  
ATOM    539  CG1 ILE A  66      47.061 -22.748 -27.687  1.00 30.01           C  
ATOM    540  CG2 ILE A  66      48.936 -23.194 -26.041  1.00 24.85           C  
ATOM    541  CD1 ILE A  66      45.868 -23.533 -27.194  1.00 26.49           C  
ATOM    542  N   CYS A  67      51.780 -22.398 -27.956  1.00 39.59           N  
ATOM    543  CA  CYS A  67      53.150 -22.704 -27.563  1.00 35.02           C  
ATOM    544  C   CYS A  67      53.715 -23.878 -28.350  1.00 33.90           C  
ATOM    545  O   CYS A  67      54.298 -24.792 -27.760  1.00 42.58           O  
ATOM    546  CB  CYS A  67      53.237 -23.070 -26.080  1.00 33.22           C  
ATOM    547  SG  CYS A  67      52.907 -21.730 -24.924  1.00 65.08           S  
ATOM    548  N   GLY A  68      53.537 -23.904 -29.666  1.00 48.47           N  
ATOM    549  CA  GLY A  68      54.063 -25.009 -30.448  1.00 43.59           C  
ATOM    550  C   GLY A  68      53.259 -26.284 -30.381  1.00 49.83           C  
ATOM    551  O   GLY A  68      53.780 -27.360 -30.708  1.00 66.28           O  
ATOM    552  N   HIS A  69      51.991 -26.224 -29.972  1.00 42.47           N  
ATOM    553  CA  HIS A  69      51.148 -27.419 -30.040  1.00 39.99           C  
ATOM    554  C   HIS A  69      49.953 -27.126 -30.956  1.00 35.62           C  
ATOM    555  O   HIS A  69      49.073 -26.332 -30.630  1.00 36.78           O  
ATOM    556  CB  HIS A  69      50.653 -27.895 -28.681  1.00 34.50           C  
ATOM    557  CG  HIS A  69      51.714 -28.419 -27.769  1.00 41.16           C  
ATOM    558  ND1 HIS A  69      52.872 -27.724 -27.494  1.00 44.92           N  
ATOM    559  CD2 HIS A  69      51.793 -29.574 -27.063  1.00 43.39           C  
ATOM    560  CE1 HIS A  69      53.620 -28.426 -26.662  1.00 44.36           C  
ATOM    561  NE2 HIS A  69      52.989 -29.555 -26.382  1.00 42.56           N  
ATOM    562  N   LYS A  70      49.963 -27.771 -32.112  1.00 31.82           N  
ATOM    563  CA  LYS A  70      48.853 -27.689 -33.051  1.00 29.29           C  
ATOM    564  C   LYS A  70      47.665 -28.448 -32.481  1.00 30.33           C  
ATOM    565  O   LYS A  70      47.740 -29.648 -32.204  1.00 27.80           O  
ATOM    566  CB ALYS A  70      49.194 -28.260 -34.422  0.51 37.46           C  
ATOM    567  CB BLYS A  70      49.281 -28.257 -34.403  0.49 37.61           C  
ATOM    568  CG ALYS A  70      50.337 -27.610 -35.179  0.51 38.61           C  
ATOM    569  CG BLYS A  70      50.415 -29.279 -34.285  0.49 35.45           C  
ATOM    570  CD ALYS A  70      50.507 -28.240 -36.557  0.51 44.51           C  
ATOM    571  CD BLYS A  70      49.839 -30.690 -34.381  0.49 26.46           C  
ATOM    572  CE ALYS A  70      50.872 -29.712 -36.470  0.51 49.14           C  
ATOM    573  CE BLYS A  70      48.587 -30.644 -35.248  0.49 24.08           C  
ATOM    574  NZ ALYS A  70      51.570 -30.202 -37.696  0.51 40.04           N  
ATOM    575  NZ BLYS A  70      47.551 -31.611 -34.818  0.49 12.46           N  
ATOM    576  N   VAL A  71      46.541 -27.753 -32.300  1.00 27.51           N  
ATOM    577  CA  VAL A  71      45.412 -28.506 -31.722  1.00 33.29           C  
ATOM    578  C   VAL A  71      44.103 -28.140 -32.384  1.00 28.24           C  
ATOM    579  O   VAL A  71      44.056 -27.207 -33.197  1.00 29.08           O  
ATOM    580  CB  VAL A  71      45.487 -28.262 -30.199  1.00 40.66           C  
ATOM    581  CG1 VAL A  71      44.568 -27.152 -29.735  1.00 23.78           C  
ATOM    582  CG2 VAL A  71      45.227 -29.584 -29.492  1.00 54.97           C  
ATOM    583  N   ILE A  72      43.027 -28.854 -32.072  1.00 17.55           N  
ATOM    584  CA  ILE A  72      41.735 -28.598 -32.702  1.00 19.70           C  
ATOM    585  C   ILE A  72      40.669 -28.399 -31.639  1.00 23.03           C  
ATOM    586  O   ILE A  72      40.586 -29.178 -30.679  1.00 19.60           O  
ATOM    587  CB  ILE A  72      41.353 -29.772 -33.624  1.00 18.92           C  
ATOM    588  CG1 ILE A  72      42.271 -29.917 -34.848  1.00 24.81           C  
ATOM    589  CG2 ILE A  72      39.904 -29.708 -34.061  1.00 15.57           C  
ATOM    590  CD1 ILE A  72      42.124 -28.803 -35.855  1.00 31.28           C  
ATOM    591  N   GLY A  73      39.838 -27.358 -31.767  1.00 20.02           N  
ATOM    592  CA  GLY A  73      38.824 -27.194 -30.731  1.00 15.99           C  
ATOM    593  C   GLY A  73      37.881 -26.031 -30.913  1.00 16.24           C  
ATOM    594  O   GLY A  73      38.019 -25.212 -31.821  1.00 20.26           O  
ATOM    595  N   THR A  74      36.896 -25.950 -30.016  1.00 15.02           N  
ATOM    596  CA  THR A  74      35.917 -24.867 -30.091  1.00 12.06           C  
ATOM    597  C   THR A  74      36.507 -23.548 -29.631  1.00 18.90           C  
ATOM    598  O   THR A  74      37.183 -23.407 -28.614  1.00 14.65           O  
ATOM    599  CB  THR A  74      34.666 -25.207 -29.259  1.00 18.67           C  
ATOM    600  OG1 THR A  74      34.024 -26.359 -29.822  1.00 20.71           O  
ATOM    601  CG2 THR A  74      33.673 -24.056 -29.318  1.00 15.60           C  
ATOM    602  N   VAL A  75      36.263 -22.526 -30.443  1.00 19.03           N  
ATOM    603  CA  VAL A  75      36.718 -21.166 -30.128  1.00 17.63           C  
ATOM    604  C   VAL A  75      35.504 -20.251 -30.184  1.00 18.51           C  
ATOM    605  O   VAL A  75      34.726 -20.281 -31.146  1.00 24.16           O  
ATOM    606  CB  VAL A  75      37.840 -20.729 -31.077  1.00 18.46           C  
ATOM    607  CG1 VAL A  75      38.436 -19.375 -30.718  1.00 26.06           C  
ATOM    608  CG2 VAL A  75      38.961 -21.768 -31.066  1.00 19.03           C  
ATOM    609  N   LEU A  76      35.311 -19.463 -29.125  1.00 18.42           N  
ATOM    610  CA  LEU A  76      34.205 -18.506 -29.117  1.00 22.96           C  
ATOM    611  C   LEU A  76      34.796 -17.173 -29.569  1.00 18.15           C  
ATOM    612  O   LEU A  76      35.911 -16.823 -29.179  1.00 18.26           O  
ATOM    613  CB  LEU A  76      33.509 -18.451 -27.761  1.00 21.16           C  
ATOM    614  CG  LEU A  76      33.065 -19.796 -27.192  1.00 18.42           C  
ATOM    615  CD1 LEU A  76      32.431 -19.667 -25.806  1.00 18.98           C  
ATOM    616  CD2 LEU A  76      32.065 -20.488 -28.108  1.00 19.89           C  
ATOM    617  N   VAL A  77      34.061 -16.469 -30.426  1.00 17.05           N  
ATOM    618  CA  VAL A  77      34.623 -15.226 -30.965  1.00 17.80           C  
ATOM    619  C   VAL A  77      33.628 -14.091 -30.699  1.00 13.37           C  
ATOM    620  O   VAL A  77      32.482 -14.165 -31.130  1.00 21.06           O  
ATOM    621  CB  VAL A  77      34.955 -15.291 -32.464  1.00 19.56           C  
ATOM    622  CG1 VAL A  77      35.460 -13.933 -32.931  1.00 22.30           C  
ATOM    623  CG2 VAL A  77      35.981 -16.374 -32.771  1.00 15.25           C  
ATOM    624  N   GLY A  78      34.139 -13.105 -29.973  1.00 22.89           N  
ATOM    625  CA  GLY A  78      33.408 -11.937 -29.536  1.00 31.83           C  
ATOM    626  C   GLY A  78      34.147 -11.114 -28.496  1.00 35.90           C  
ATOM    627  O   GLY A  78      35.294 -11.380 -28.132  1.00 33.60           O  
ATOM    628  N   PRO A  79      33.480 -10.073 -27.992  1.00 37.59           N  
ATOM    629  CA  PRO A  79      34.117  -9.149 -27.053  1.00 30.71           C  
ATOM    630  C   PRO A  79      34.619  -9.857 -25.798  1.00 32.69           C  
ATOM    631  O   PRO A  79      34.076 -10.830 -25.279  1.00 30.47           O  
ATOM    632  CB  PRO A  79      33.001  -8.178 -26.681  1.00 28.31           C  
ATOM    633  CG  PRO A  79      31.737  -8.771 -27.171  1.00 31.78           C  
ATOM    634  CD  PRO A  79      32.083  -9.714 -28.283  1.00 33.50           C  
ATOM    635  N   THR A  80      35.722  -9.335 -25.277  1.00 35.43           N  
ATOM    636  CA  THR A  80      36.315  -9.916 -24.080  1.00 36.73           C  
ATOM    637  C   THR A  80      37.493  -9.033 -23.681  1.00 39.51           C  
ATOM    638  O   THR A  80      38.329  -8.755 -24.547  1.00 31.85           O  
ATOM    639  CB  THR A  80      36.757 -11.373 -24.284  1.00 35.39           C  
ATOM    640  OG1 THR A  80      37.482 -11.844 -23.133  1.00 24.39           O  
ATOM    641  CG2 THR A  80      37.718 -11.520 -25.456  1.00 23.51           C  
ATOM    642  N   PRO A  81      37.512  -8.629 -22.417  1.00 40.35           N  
ATOM    643  CA  PRO A  81      38.592  -7.826 -21.826  1.00 37.03           C  
ATOM    644  C   PRO A  81      39.962  -8.232 -22.346  1.00 40.00           C  
ATOM    645  O   PRO A  81      40.797  -7.369 -22.618  1.00 51.24           O  
ATOM    646  CB  PRO A  81      38.427  -8.123 -20.331  1.00 39.95           C  
ATOM    647  CG  PRO A  81      36.934  -8.200 -20.181  1.00 45.52           C  
ATOM    648  CD  PRO A  81      36.452  -8.905 -21.422  1.00 43.52           C  
ATOM    649  N   ALA A  82      40.206  -9.522 -22.536  1.00 45.80           N  
ATOM    650  CA  ALA A  82      41.302 -10.012 -23.358  1.00 45.00           C  
ATOM    651  C   ALA A  82      41.047 -11.461 -23.778  1.00 44.10           C  
ATOM    652  O   ALA A  82      40.167 -12.119 -23.219  1.00 74.20           O  
ATOM    653  CB  ALA A  82      42.634  -9.877 -22.639  1.00 54.24           C  
ATOM    654  N   ASN A  83      41.804 -11.946 -24.753  1.00 41.15           N  
ATOM    655  CA  ASN A  83      41.731 -13.318 -25.233  1.00 31.87           C  
ATOM    656  C   ASN A  83      42.012 -14.307 -24.109  1.00 29.38           C  
ATOM    657  O   ASN A  83      42.973 -14.190 -23.357  1.00 20.00           O  
ATOM    658  CB  ASN A  83      42.737 -13.568 -26.359  1.00 24.80           C  
ATOM    659  CG  ASN A  83      42.637 -12.558 -27.482  1.00 26.61           C  
ATOM    660  OD1 ASN A  83      41.552 -12.079 -27.805  1.00 30.61           O  
ATOM    661  ND2 ASN A  83      43.793 -12.231 -28.056  1.00 19.15           N  
ATOM    662  N   VAL A  84      41.174 -15.317 -23.979  1.00 24.08           N  
ATOM    663  CA  VAL A  84      41.338 -16.306 -22.927  1.00 15.39           C  
ATOM    664  C   VAL A  84      41.334 -17.721 -23.498  1.00 14.46           C  
ATOM    665  O   VAL A  84      40.364 -18.067 -24.190  1.00 20.63           O  
ATOM    666  CB  VAL A  84      40.157 -16.223 -21.930  1.00 22.52           C  
ATOM    667  CG1 VAL A  84      40.402 -17.189 -20.776  1.00 25.37           C  
ATOM    668  CG2 VAL A  84      39.946 -14.806 -21.434  1.00 25.36           C  
ATOM    669  N   ILE A  85      42.344 -18.515 -23.197  1.00 12.79           N  
ATOM    670  CA  ILE A  85      42.345 -19.943 -23.455  1.00 12.21           C  
ATOM    671  C   ILE A  85      41.720 -20.646 -22.239  1.00 14.71           C  
ATOM    672  O   ILE A  85      42.323 -20.556 -21.167  1.00 20.10           O  
ATOM    673  CB  ILE A  85      43.744 -20.549 -23.639  1.00 22.55           C  
ATOM    674  CG1 ILE A  85      44.686 -19.856 -24.627  1.00 22.41           C  
ATOM    675  CG2 ILE A  85      43.593 -22.029 -23.985  1.00 25.03           C  
ATOM    676  CD1 ILE A  85      44.028 -19.455 -25.922  1.00 21.77           C  
ATOM    677  N   GLY A  86      40.594 -21.296 -22.405  1.00  9.87           N  
ATOM    678  CA  GLY A  86      39.865 -22.015 -21.374  1.00 10.35           C  
ATOM    679  C   GLY A  86      40.269 -23.461 -21.229  1.00 11.51           C  
ATOM    680  O   GLY A  86      41.182 -23.958 -21.892  1.00 13.78           O  
ATOM    681  N   ARG A  87      39.573 -24.198 -20.345  1.00 13.43           N  
ATOM    682  CA  ARG A  87      39.958 -25.590 -20.146  1.00 10.75           C  
ATOM    683  C   ARG A  87      39.734 -26.441 -21.388  1.00 15.22           C  
ATOM    684  O   ARG A  87      40.426 -27.452 -21.564  1.00 12.58           O  
ATOM    685  CB  ARG A  87      39.187 -26.189 -18.962  1.00 19.42           C  
ATOM    686  CG  ARG A  87      39.530 -25.568 -17.613  1.00 23.86           C  
ATOM    687  CD  ARG A  87      38.704 -26.191 -16.496  1.00 16.80           C  
ATOM    688  NE  ARG A  87      37.269 -25.969 -16.641  1.00 17.42           N  
ATOM    689  CZ  ARG A  87      36.382 -26.842 -17.102  1.00 12.47           C  
ATOM    690  NH1 ARG A  87      36.766 -28.048 -17.497  1.00 13.79           N  
ATOM    691  NH2 ARG A  87      35.108 -26.483 -17.166  1.00 13.00           N  
ATOM    692  N   ASN A  88      38.780 -26.056 -22.239  1.00 13.56           N  
ATOM    693  CA  ASN A  88      38.492 -26.920 -23.398  1.00 19.34           C  
ATOM    694  C   ASN A  88      39.737 -27.095 -24.255  1.00 14.30           C  
ATOM    695  O   ASN A  88      40.031 -28.179 -24.762  1.00 21.24           O  
ATOM    696  CB  ASN A  88      37.320 -26.334 -24.187  1.00 16.28           C  
ATOM    697  CG  ASN A  88      37.714 -25.087 -24.954  1.00 20.56           C  
ATOM    698  OD1 ASN A  88      38.129 -24.089 -24.355  1.00 13.62           O  
ATOM    699  ND2 ASN A  88      37.601 -25.170 -26.278  1.00 16.08           N  
ATOM    700  N   LEU A  89      40.513 -26.019 -24.419  1.00 11.58           N  
ATOM    701  CA  LEU A  89      41.731 -26.134 -25.218  1.00 15.54           C  
ATOM    702  C   LEU A  89      42.909 -26.659 -24.409  1.00 22.59           C  
ATOM    703  O   LEU A  89      43.817 -27.337 -24.906  1.00 14.95           O  
ATOM    704  CB  LEU A  89      42.047 -24.769 -25.832  1.00 20.02           C  
ATOM    705  CG  LEU A  89      41.837 -24.650 -27.343  1.00 32.45           C  
ATOM    706  CD1 LEU A  89      40.653 -25.485 -27.783  1.00 19.40           C  
ATOM    707  CD2 LEU A  89      41.680 -23.194 -27.750  1.00 25.14           C  
ATOM    708  N   MET A  90      42.932 -26.348 -23.109  1.00 16.79           N  
ATOM    709  CA  MET A  90      44.023 -26.898 -22.296  1.00 15.05           C  
ATOM    710  C   MET A  90      43.947 -28.409 -22.232  1.00 14.32           C  
ATOM    711  O   MET A  90      44.978 -29.075 -22.119  1.00 23.45           O  
ATOM    712  CB  MET A  90      43.979 -26.290 -20.888  1.00 23.78           C  
ATOM    713  CG  MET A  90      44.478 -24.849 -20.920  1.00 30.88           C  
ATOM    714  SD  MET A  90      44.681 -24.163 -19.261  1.00 32.45           S  
ATOM    715  CE  MET A  90      43.009 -23.654 -18.914  1.00 14.35           C  
ATOM    716  N   THR A  91      42.733 -28.995 -22.296  1.00 17.48           N  
ATOM    717  CA  THR A  91      42.741 -30.457 -22.326  1.00 15.02           C  
ATOM    718  C   THR A  91      43.309 -30.943 -23.664  1.00 22.07           C  
ATOM    719  O   THR A  91      43.869 -32.030 -23.781  1.00 21.41           O  
ATOM    720  CB  THR A  91      41.369 -31.128 -22.175  1.00 21.44           C  
ATOM    721  OG1 THR A  91      40.521 -30.648 -23.232  1.00 20.09           O  
ATOM    722  CG2 THR A  91      40.685 -30.801 -20.858  1.00 26.49           C  
ATOM    723  N   GLN A  92      43.146 -30.145 -24.718  1.00 23.87           N  
ATOM    724  CA  GLN A  92      43.552 -30.628 -26.038  1.00 20.89           C  
ATOM    725  C   GLN A  92      45.068 -30.619 -26.137  1.00 30.32           C  
ATOM    726  O   GLN A  92      45.636 -31.474 -26.819  1.00 28.95           O  
ATOM    727  CB  GLN A  92      42.923 -29.801 -27.155  1.00 14.02           C  
ATOM    728  CG  GLN A  92      41.403 -29.893 -27.227  1.00 13.89           C  
ATOM    729  CD  GLN A  92      41.006 -31.343 -27.477  1.00 23.84           C  
ATOM    730  OE1 GLN A  92      41.410 -31.927 -28.485  1.00 23.19           O  
ATOM    731  NE2 GLN A  92      40.238 -31.913 -26.558  1.00 22.65           N  
ATOM    732  N   ILE A  93      45.730 -29.686 -25.451  1.00 21.41           N  
ATOM    733  CA  ILE A  93      47.185 -29.723 -25.446  1.00 23.19           C  
ATOM    734  C   ILE A  93      47.720 -30.595 -24.309  1.00 21.04           C  
ATOM    735  O   ILE A  93      48.938 -30.743 -24.188  1.00 27.79           O  
ATOM    736  CB  ILE A  93      47.839 -28.331 -25.317  1.00 29.40           C  
ATOM    737  CG1 ILE A  93      47.646 -27.689 -23.941  1.00 24.94           C  
ATOM    738  CG2 ILE A  93      47.380 -27.417 -26.442  1.00 20.97           C  
ATOM    739  CD1 ILE A  93      47.665 -26.173 -23.956  1.00 29.78           C  
ATOM    740  N   GLY A  94      46.850 -31.147 -23.480  1.00 19.02           N  
ATOM    741  CA  GLY A  94      47.308 -32.026 -22.403  1.00 18.93           C  
ATOM    742  C   GLY A  94      47.994 -31.190 -21.322  1.00 26.27           C  
ATOM    743  O   GLY A  94      49.028 -31.598 -20.791  1.00 31.55           O  
ATOM    744  N   CYS A  95      47.421 -30.028 -21.026  1.00 17.78           N  
ATOM    745  CA  CYS A  95      47.914 -29.131 -19.993  1.00 20.20           C  
ATOM    746  C   CYS A  95      47.325 -29.517 -18.641  1.00 25.80           C  
ATOM    747  O   CYS A  95      46.102 -29.653 -18.535  1.00 23.04           O  
ATOM    748  CB  CYS A  95      47.544 -27.698 -20.338  1.00 20.33           C  
ATOM    749  SG  CYS A  95      48.062 -26.420 -19.167  1.00 29.04           S  
ATOM    750  N   THR A  96      48.159 -29.688 -17.623  1.00 23.17           N  
ATOM    751  CA  THR A  96      47.648 -30.034 -16.297  1.00 24.40           C  
ATOM    752  C   THR A  96      48.215 -29.113 -15.218  1.00 19.91           C  
ATOM    753  O   THR A  96      49.272 -28.530 -15.430  1.00 18.02           O  
ATOM    754  CB  THR A  96      48.032 -31.471 -15.905  1.00 22.07           C  
ATOM    755  OG1 THR A  96      49.465 -31.572 -15.994  1.00 28.76           O  
ATOM    756  CG2 THR A  96      47.462 -32.497 -16.865  1.00 24.39           C  
ATOM    757  N   LEU A  97      47.522 -29.013 -14.089  1.00 16.37           N  
ATOM    758  CA  LEU A  97      48.049 -28.322 -12.911  1.00 21.38           C  
ATOM    759  C   LEU A  97      48.880 -29.317 -12.101  1.00 19.68           C  
ATOM    760  O   LEU A  97      48.405 -30.412 -11.810  1.00 26.34           O  
ATOM    761  CB  LEU A  97      46.940 -27.774 -12.046  1.00 19.14           C  
ATOM    762  CG  LEU A  97      46.491 -26.336 -11.924  1.00 19.89           C  
ATOM    763  CD1 LEU A  97      47.161 -25.378 -12.890  1.00 19.77           C  
ATOM    764  CD2 LEU A  97      44.975 -26.289 -12.098  1.00 23.35           C  
ATOM    765  N   ASN A  98      50.099 -28.974 -11.716  1.00 21.44           N  
ATOM    766  CA  ASN A  98      50.896 -29.949 -10.969  1.00 26.13           C  
ATOM    767  C   ASN A  98      51.481 -29.335  -9.709  1.00 28.83           C  
ATOM    768  O   ASN A  98      52.021 -28.223  -9.748  1.00 21.03           O  
ATOM    769  CB  ASN A  98      52.023 -30.484 -11.868  1.00 23.75           C  
ATOM    770  CG  ASN A  98      51.488 -31.297 -13.034  1.00 29.28           C  
ATOM    771  OD1 ASN A  98      51.230 -32.490 -12.900  1.00 30.67           O  
ATOM    772  ND2 ASN A  98      51.291 -30.687 -14.193  1.00 21.40           N  
ATOM    773  N   PHE A  99      51.399 -30.022  -8.569  1.00 24.50           N  
ATOM    774  CA  PHE A  99      52.123 -29.484  -7.409  1.00 27.05           C  
ATOM    775  C   PHE A  99      52.401 -30.615  -6.414  1.00 29.85           C  
ATOM    776  O   PHE A  99      52.042 -31.743  -6.779  1.00 32.11           O  
ATOM    777  CB  PHE A  99      51.368 -28.346  -6.754  1.00 27.89           C  
ATOM    778  CG  PHE A  99      49.956 -28.660  -6.301  1.00 33.39           C  
ATOM    779  CD1 PHE A  99      48.873 -28.358  -7.109  1.00 27.51           C  
ATOM    780  CD2 PHE A  99      49.719 -29.245  -5.069  1.00 39.99           C  
ATOM    781  CE1 PHE A  99      47.579 -28.628  -6.700  1.00 35.72           C  
ATOM    782  CE2 PHE A  99      48.424 -29.521  -4.659  1.00 40.13           C  
ATOM    783  CZ  PHE A  99      47.348 -29.222  -5.471  1.00 34.89           C  
TER     784      PHE A  99                                                      
ATOM    785  N   PRO B   1      50.297 -33.738  -6.653  1.00 52.31           N  
ATOM    786  CA  PRO B   1      49.163 -34.254  -7.430  1.00 51.43           C  
ATOM    787  C   PRO B   1      49.109 -33.658  -8.831  1.00 41.00           C  
ATOM    788  O   PRO B   1      49.525 -32.519  -9.023  1.00 34.41           O  
ATOM    789  CB  PRO B   1      47.939 -33.792  -6.638  1.00 56.71           C  
ATOM    790  CG  PRO B   1      48.419 -32.668  -5.785  1.00 57.29           C  
ATOM    791  CD  PRO B   1      49.868 -32.946  -5.492  1.00 55.49           C  
ATOM    792  N   GLN B   2      48.600 -34.416  -9.794  1.00 36.34           N  
ATOM    793  CA  GLN B   2      48.385 -33.917 -11.146  1.00 31.47           C  
ATOM    794  C   GLN B   2      46.895 -33.758 -11.420  1.00 31.44           C  
ATOM    795  O   GLN B   2      46.160 -34.745 -11.315  1.00 35.75           O  
ATOM    796  CB  GLN B   2      49.000 -34.852 -12.189  1.00 32.21           C  
ATOM    797  CG  GLN B   2      48.561 -34.526 -13.606  1.00 37.56           C  
ATOM    798  CD  GLN B   2      49.488 -35.047 -14.683  1.00 41.95           C  
ATOM    799  OE1 GLN B   2      50.622 -34.590 -14.849  1.00 35.13           O  
ATOM    800  NE2 GLN B   2      48.998 -36.024 -15.443  1.00 41.56           N  
ATOM    801  N   ILE B   3      46.434 -32.553 -11.748  1.00 30.64           N  
ATOM    802  CA  ILE B   3      44.999 -32.335 -11.934  1.00 28.88           C  
ATOM    803  C   ILE B   3      44.689 -32.003 -13.392  1.00 36.96           C  
ATOM    804  O   ILE B   3      45.120 -30.970 -13.900  1.00 14.68           O  
ATOM    805  CB  ILE B   3      44.434 -31.208 -11.050  1.00 28.18           C  
ATOM    806  CG1 ILE B   3      44.624 -31.425  -9.548  1.00 29.92           C  
ATOM    807  CG2 ILE B   3      42.955 -30.964 -11.362  1.00 22.01           C  
ATOM    808  CD1 ILE B   3      44.480 -30.189  -8.691  1.00 25.09           C  
ATOM    809  N   THR B   4      43.943 -32.887 -14.052  1.00 32.09           N  
ATOM    810  CA  THR B   4      43.577 -32.623 -15.442  1.00 18.97           C  
ATOM    811  C   THR B   4      42.399 -31.667 -15.482  1.00 19.25           C  
ATOM    812  O   THR B   4      41.729 -31.411 -14.483  1.00 21.28           O  
ATOM    813  CB  THR B   4      43.255 -33.919 -16.207  1.00 17.99           C  
ATOM    814  OG1 THR B   4      42.204 -34.622 -15.534  1.00 28.12           O  
ATOM    815  CG2 THR B   4      44.478 -34.829 -16.210  1.00 20.13           C  
ATOM    816  N   LEU B   5      42.147 -31.105 -16.663  1.00 18.65           N  
ATOM    817  CA  LEU B   5      41.232 -29.970 -16.726  1.00 15.63           C  
ATOM    818  C   LEU B   5      39.928 -30.288 -17.426  1.00 12.25           C  
ATOM    819  O   LEU B   5      39.213 -29.392 -17.848  1.00 17.65           O  
ATOM    820  CB  LEU B   5      42.000 -28.804 -17.376  1.00 20.10           C  
ATOM    821  CG  LEU B   5      43.190 -28.338 -16.510  1.00 25.73           C  
ATOM    822  CD1 LEU B   5      44.045 -27.334 -17.254  1.00 27.15           C  
ATOM    823  CD2 LEU B   5      42.684 -27.762 -15.193  1.00 17.67           C  
ATOM    824  N   TRP B   6      39.585 -31.575 -17.519  1.00 22.91           N  
ATOM    825  CA  TRP B   6      38.283 -31.967 -18.068  1.00 20.66           C  
ATOM    826  C   TRP B   6      37.143 -31.369 -17.259  1.00 21.30           C  
ATOM    827  O   TRP B   6      36.080 -30.995 -17.743  1.00 23.92           O  
ATOM    828  CB  TRP B   6      38.170 -33.504 -18.115  1.00 13.68           C  
ATOM    829  CG  TRP B   6      39.279 -34.074 -18.952  1.00 15.79           C  
ATOM    830  CD1 TRP B   6      40.451 -34.621 -18.534  1.00 21.51           C  
ATOM    831  CD2 TRP B   6      39.306 -34.137 -20.390  1.00 25.70           C  
ATOM    832  NE1 TRP B   6      41.205 -35.021 -19.614  1.00 23.46           N  
ATOM    833  CE2 TRP B   6      40.521 -34.736 -20.763  1.00 23.84           C  
ATOM    834  CE3 TRP B   6      38.412 -33.739 -21.386  1.00 25.99           C  
ATOM    835  CZ2 TRP B   6      40.873 -34.955 -22.098  1.00 27.07           C  
ATOM    836  CZ3 TRP B   6      38.760 -33.956 -22.704  1.00 26.85           C  
ATOM    837  CH2 TRP B   6      39.970 -34.554 -23.050  1.00 22.68           C  
ATOM    838  N   GLN B   7      37.367 -31.257 -15.949  1.00 22.20           N  
ATOM    839  CA  GLN B   7      36.377 -30.654 -15.069  1.00 13.32           C  
ATOM    840  C   GLN B   7      36.966 -29.384 -14.453  1.00 12.36           C  
ATOM    841  O   GLN B   7      38.183 -29.183 -14.515  1.00 23.78           O  
ATOM    842  CB AGLN B   7      35.988 -31.626 -13.960  0.53 20.31           C  
ATOM    843  CB BGLN B   7      35.908 -31.619 -13.991  0.47 20.53           C  
ATOM    844  CG AGLN B   7      34.502 -31.816 -13.731  0.53 26.76           C  
ATOM    845  CG BGLN B   7      35.527 -33.017 -14.415  0.47 21.47           C  
ATOM    846  CD AGLN B   7      34.172 -32.585 -12.467  0.53 29.37           C  
ATOM    847  CD BGLN B   7      34.618 -33.142 -15.612  0.47 24.29           C  
ATOM    848  OE1AGLN B   7      33.124 -32.365 -11.857  0.53 36.85           O  
ATOM    849  OE1BGLN B   7      34.882 -33.941 -16.520  0.47 29.02           O  
ATOM    850  NE2AGLN B   7      35.051 -33.494 -12.060  0.53 25.95           N  
ATOM    851  NE2BGLN B   7      33.529 -32.383 -15.648  0.47 20.97           N  
ATOM    852  N   ARG B   8      36.121 -28.553 -13.870  1.00 14.91           N  
ATOM    853  CA  ARG B   8      36.590 -27.410 -13.083  1.00 18.33           C  
ATOM    854  C   ARG B   8      37.524 -27.893 -11.990  1.00 15.83           C  
ATOM    855  O   ARG B   8      37.135 -28.825 -11.274  1.00 25.42           O  
ATOM    856  CB  ARG B   8      35.384 -26.659 -12.510  1.00 19.09           C  
ATOM    857  CG  ARG B   8      34.662 -25.822 -13.556  1.00 18.52           C  
ATOM    858  CD  ARG B   8      33.468 -25.073 -13.017  1.00 24.98           C  
ATOM    859  NE  ARG B   8      32.842 -24.211 -14.021  1.00 37.59           N  
ATOM    860  CZ  ARG B   8      31.537 -23.962 -14.059  1.00 44.63           C  
ATOM    861  NH1 ARG B   8      30.737 -24.514 -13.153  1.00 44.98           N  
ATOM    862  NH2 ARG B   8      31.010 -23.172 -14.986  1.00 27.52           N  
ATOM    863  N   PRO B   9      38.725 -27.345 -11.841  1.00 16.48           N  
ATOM    864  CA  PRO B   9      39.641 -27.825 -10.797  1.00 21.90           C  
ATOM    865  C   PRO B   9      39.300 -27.283  -9.409  1.00 21.47           C  
ATOM    866  O   PRO B   9      39.976 -26.386  -8.905  1.00 27.29           O  
ATOM    867  CB  PRO B   9      40.998 -27.264 -11.247  1.00 16.89           C  
ATOM    868  CG  PRO B   9      40.611 -25.968 -11.892  1.00 19.40           C  
ATOM    869  CD  PRO B   9      39.338 -26.278 -12.638  1.00 17.34           C  
ATOM    870  N   ILE B  10      38.264 -27.848  -8.821  1.00 16.25           N  
ATOM    871  CA  ILE B  10      37.794 -27.545  -7.470  1.00 25.40           C  
ATOM    872  C   ILE B  10      38.542 -28.428  -6.479  1.00 27.45           C  
ATOM    873  O   ILE B  10      38.623 -29.652  -6.612  1.00 20.94           O  
ATOM    874  CB  ILE B  10      36.275 -27.744  -7.385  1.00 27.85           C  
ATOM    875  CG1 ILE B  10      35.493 -26.723  -8.232  1.00 32.30           C  
ATOM    876  CG2 ILE B  10      35.739 -27.733  -5.966  1.00 20.53           C  
ATOM    877  CD1 ILE B  10      34.003 -26.944  -8.133  1.00 34.12           C  
ATOM    878  N   VAL B  11      39.143 -27.809  -5.468  1.00 21.99           N  
ATOM    879  CA  VAL B  11      39.863 -28.555  -4.448  1.00 18.55           C  
ATOM    880  C   VAL B  11      39.352 -28.140  -3.064  1.00 30.42           C  
ATOM    881  O   VAL B  11      38.684 -27.114  -2.929  1.00 22.87           O  
ATOM    882  CB  VAL B  11      41.386 -28.333  -4.472  1.00 27.07           C  
ATOM    883  CG1 VAL B  11      42.004 -28.793  -5.786  1.00 25.08           C  
ATOM    884  CG2 VAL B  11      41.695 -26.862  -4.207  1.00 31.50           C  
ATOM    885  N   THR B  12      39.704 -28.960  -2.081  1.00 29.72           N  
ATOM    886  CA  THR B  12      39.375 -28.689  -0.691  1.00 22.85           C  
ATOM    887  C   THR B  12      40.510 -27.881  -0.071  1.00 18.55           C  
ATOM    888  O   THR B  12      41.683 -28.212  -0.203  1.00 23.60           O  
ATOM    889  CB  THR B  12      39.192 -29.962   0.159  1.00 33.82           C  
ATOM    890  OG1 THR B  12      38.142 -30.780  -0.363  1.00 39.29           O  
ATOM    891  CG2 THR B  12      38.781 -29.582   1.579  1.00 46.31           C  
ATOM    892  N   ILE B  13      40.151 -26.805   0.611  1.00 26.39           N  
ATOM    893  CA  ILE B  13      41.176 -26.036   1.302  1.00 34.25           C  
ATOM    894  C   ILE B  13      40.849 -26.052   2.789  1.00 43.61           C  
ATOM    895  O   ILE B  13      39.678 -26.115   3.167  1.00 36.84           O  
ATOM    896  CB  ILE B  13      41.237 -24.583   0.816  1.00 37.02           C  
ATOM    897  CG1 ILE B  13      39.891 -23.857   0.933  1.00 41.90           C  
ATOM    898  CG2 ILE B  13      41.774 -24.502  -0.601  1.00 27.36           C  
ATOM    899  CD1 ILE B  13      40.022 -22.364   1.129  1.00 44.39           C  
ATOM    900  N   LYS B  14      41.882 -25.995   3.617  1.00 37.55           N  
ATOM    901  CA  LYS B  14      41.589 -25.894   5.043  1.00 34.82           C  
ATOM    902  C   LYS B  14      41.930 -24.478   5.477  1.00 33.23           C  
ATOM    903  O   LYS B  14      43.079 -24.047   5.463  1.00 37.57           O  
ATOM    904  CB  LYS B  14      42.350 -26.935   5.856  1.00 45.33           C  
ATOM    905  CG  LYS B  14      42.049 -26.861   7.350  1.00 60.90           C  
ATOM    906  CD  LYS B  14      42.458 -28.140   8.062  1.00 68.21           C  
ATOM    907  CE  LYS B  14      41.365 -28.638   8.993  1.00 67.33           C  
ATOM    908  NZ  LYS B  14      41.413 -30.119   9.155  1.00 58.31           N  
ATOM    909  N   ILE B  15      40.915 -23.709   5.862  1.00 26.37           N  
ATOM    910  CA  ILE B  15      41.270 -22.389   6.367  1.00 38.49           C  
ATOM    911  C   ILE B  15      40.576 -22.212   7.724  1.00 53.20           C  
ATOM    912  O   ILE B  15      39.353 -22.313   7.759  1.00 54.64           O  
ATOM    913  CB  ILE B  15      40.910 -21.248   5.412  1.00 29.35           C  
ATOM    914  CG1 ILE B  15      41.443 -19.887   5.893  1.00 31.04           C  
ATOM    915  CG2 ILE B  15      39.420 -21.181   5.152  1.00 36.73           C  
ATOM    916  CD1 ILE B  15      42.065 -19.071   4.779  1.00 33.33           C  
ATOM    917  N   GLY B  16      41.407 -21.986   8.723  1.00 62.14           N  
ATOM    918  CA  GLY B  16      41.121 -21.809  10.118  1.00 66.62           C  
ATOM    919  C   GLY B  16      40.170 -22.824  10.717  1.00 67.75           C  
ATOM    920  O   GLY B  16      39.014 -22.478  10.984  1.00 79.67           O  
ATOM    921  N   GLY B  17      40.625 -24.054  10.939  1.00 65.75           N  
ATOM    922  CA  GLY B  17      39.790 -25.095  11.526  1.00 67.07           C  
ATOM    923  C   GLY B  17      38.466 -25.212  10.791  1.00 62.33           C  
ATOM    924  O   GLY B  17      37.397 -25.437  11.357  1.00 51.95           O  
ATOM    925  N   GLN B  18      38.563 -25.030   9.475  1.00 55.68           N  
ATOM    926  CA  GLN B  18      37.382 -25.069   8.628  1.00 51.29           C  
ATOM    927  C   GLN B  18      37.741 -25.547   7.226  1.00 48.34           C  
ATOM    928  O   GLN B  18      38.649 -24.995   6.610  1.00 30.09           O  
ATOM    929  CB  GLN B  18      36.735 -23.685   8.589  1.00 51.37           C  
ATOM    930  CG  GLN B  18      35.248 -23.724   8.898  1.00 63.01           C  
ATOM    931  CD  GLN B  18      34.487 -22.653   8.139  1.00 78.11           C  
ATOM    932  OE1 GLN B  18      34.786 -21.464   8.269  1.00102.34           O  
ATOM    933  NE2 GLN B  18      33.510 -23.069   7.345  1.00 87.12           N  
ATOM    934  N   LEU B  19      37.029 -26.565   6.756  1.00 44.23           N  
ATOM    935  CA  LEU B  19      37.225 -27.103   5.417  1.00 39.62           C  
ATOM    936  C   LEU B  19      36.295 -26.404   4.430  1.00 39.44           C  
ATOM    937  O   LEU B  19      35.105 -26.222   4.698  1.00 34.55           O  
ATOM    938  CB  LEU B  19      36.975 -28.604   5.395  1.00 43.44           C  
ATOM    939  CG  LEU B  19      38.118 -29.553   5.744  1.00 44.37           C  
ATOM    940  CD1 LEU B  19      37.785 -30.952   5.244  1.00 28.71           C  
ATOM    941  CD2 LEU B  19      39.455 -29.119   5.163  1.00 46.73           C  
ATOM    942  N   LYS B  20      36.833 -26.005   3.281  1.00 34.15           N  
ATOM    943  CA  LYS B  20      36.002 -25.368   2.260  1.00 24.42           C  
ATOM    944  C   LYS B  20      36.376 -25.881   0.872  1.00 30.83           C  
ATOM    945  O   LYS B  20      37.356 -26.610   0.712  1.00 25.37           O  
ATOM    946  CB  LYS B  20      36.141 -23.853   2.302  1.00 30.02           C  
ATOM    947  CG  LYS B  20      35.489 -23.226   3.529  1.00 44.50           C  
ATOM    948  CD  LYS B  20      35.134 -21.771   3.278  1.00 53.49           C  
ATOM    949  CE  LYS B  20      34.641 -21.098   4.549  1.00 63.81           C  
ATOM    950  NZ  LYS B  20      35.547 -19.997   4.989  1.00 71.59           N  
ATOM    951  N   GLU B  21      35.576 -25.471  -0.107  1.00 32.22           N  
ATOM    952  CA  GLU B  21      35.855 -25.799  -1.499  1.00 29.18           C  
ATOM    953  C   GLU B  21      36.261 -24.570  -2.299  1.00 21.41           C  
ATOM    954  O   GLU B  21      35.626 -23.517  -2.221  1.00 20.45           O  
ATOM    955  CB  GLU B  21      34.620 -26.450  -2.124  1.00 31.15           C  
ATOM    956  CG  GLU B  21      33.950 -27.444  -1.183  1.00 45.57           C  
ATOM    957  CD  GLU B  21      34.594 -28.815  -1.285  1.00 54.37           C  
ATOM    958  OE1 GLU B  21      34.090 -29.760  -0.645  1.00 74.15           O  
ATOM    959  OE2 GLU B  21      35.605 -28.928  -2.011  1.00 78.69           O  
ATOM    960  N   ALA B  22      37.328 -24.698  -3.087  1.00 27.18           N  
ATOM    961  CA  ALA B  22      37.747 -23.534  -3.875  1.00 27.35           C  
ATOM    962  C   ALA B  22      38.240 -23.941  -5.261  1.00 24.19           C  
ATOM    963  O   ALA B  22      38.756 -25.047  -5.450  1.00 22.35           O  
ATOM    964  CB  ALA B  22      38.817 -22.768  -3.111  1.00 17.48           C  
ATOM    965  N   LEU B  23      38.078 -23.043  -6.230  1.00 16.20           N  
ATOM    966  CA  LEU B  23      38.535 -23.314  -7.596  1.00 18.02           C  
ATOM    967  C   LEU B  23      39.935 -22.808  -7.871  1.00 18.23           C  
ATOM    968  O   LEU B  23      40.258 -21.637  -7.648  1.00 22.50           O  
ATOM    969  CB  LEU B  23      37.563 -22.648  -8.581  1.00 24.33           C  
ATOM    970  CG  LEU B  23      37.989 -22.635 -10.047  1.00 24.49           C  
ATOM    971  CD1 LEU B  23      37.679 -23.966 -10.709  1.00 18.08           C  
ATOM    972  CD2 LEU B  23      37.298 -21.498 -10.787  1.00 38.96           C  
ATOM    973  N   LEU B  24      40.818 -23.669  -8.379  1.00 22.88           N  
ATOM    974  CA  LEU B  24      42.176 -23.213  -8.701  1.00 21.16           C  
ATOM    975  C   LEU B  24      42.148 -22.426 -10.006  1.00 22.55           C  
ATOM    976  O   LEU B  24      41.960 -22.964 -11.095  1.00 20.06           O  
ATOM    977  CB  LEU B  24      43.119 -24.399  -8.802  1.00 19.21           C  
ATOM    978  CG  LEU B  24      43.337 -25.190  -7.506  1.00 23.16           C  
ATOM    979  CD1 LEU B  24      44.057 -26.496  -7.782  1.00 14.81           C  
ATOM    980  CD2 LEU B  24      44.113 -24.340  -6.505  1.00 17.64           C  
ATOM    981  N   ASN B  25      42.308 -21.119  -9.907  1.00 17.78           N  
ATOM    982  CA  ASN B  25      42.079 -20.239 -11.046  1.00 16.01           C  
ATOM    983  C   ASN B  25      43.324 -19.491 -11.487  1.00 16.44           C  
ATOM    984  O   ASN B  25      43.665 -18.456 -10.908  1.00 14.34           O  
ATOM    985  CB  ASN B  25      40.967 -19.257 -10.644  1.00 17.02           C  
ATOM    986  CG  ASN B  25      40.457 -18.461 -11.831  1.00 21.64           C  
ATOM    987  OD1 ASN B  25      41.150 -18.378 -12.850  1.00 21.89           O  
ATOM    988  ND2 ASN B  25      39.276 -17.880 -11.673  1.00 23.01           N  
ATOM    989  N   THR B  26      44.026 -19.960 -12.520  1.00 15.16           N  
ATOM    990  CA  THR B  26      45.240 -19.303 -12.988  1.00 20.45           C  
ATOM    991  C   THR B  26      44.948 -17.954 -13.640  1.00 20.86           C  
ATOM    992  O   THR B  26      45.884 -17.170 -13.835  1.00 28.01           O  
ATOM    993  CB  THR B  26      46.046 -20.151 -13.997  1.00 19.07           C  
ATOM    994  OG1 THR B  26      45.229 -20.443 -15.139  1.00 18.15           O  
ATOM    995  CG2 THR B  26      46.461 -21.483 -13.378  1.00 14.14           C  
ATOM    996  N   GLY B  27      43.695 -17.697 -13.970  1.00 16.99           N  
ATOM    997  CA  GLY B  27      43.233 -16.419 -14.461  1.00 10.46           C  
ATOM    998  C   GLY B  27      43.055 -15.407 -13.340  1.00 21.42           C  
ATOM    999  O   GLY B  27      42.759 -14.238 -13.603  1.00 19.99           O  
ATOM   1000  N   ALA B  28      43.217 -15.806 -12.079  1.00 22.39           N  
ATOM   1001  CA  ALA B  28      43.043 -14.842 -10.979  1.00 18.12           C  
ATOM   1002  C   ALA B  28      44.359 -14.510 -10.297  1.00 11.21           C  
ATOM   1003  O   ALA B  28      45.148 -15.374  -9.904  1.00 13.99           O  
ATOM   1004  CB  ALA B  28      42.013 -15.397  -9.993  1.00 10.32           C  
ATOM   1005  N   ASP B  29      44.693 -13.237 -10.087  1.00 16.50           N  
ATOM   1006  CA  ASP B  29      45.979 -12.933  -9.427  1.00 20.56           C  
ATOM   1007  C   ASP B  29      45.947 -13.270  -7.939  1.00 11.58           C  
ATOM   1008  O   ASP B  29      46.928 -13.736  -7.371  1.00 16.34           O  
ATOM   1009  CB  ASP B  29      46.355 -11.458  -9.598  1.00 23.55           C  
ATOM   1010  CG  ASP B  29      46.278 -10.945 -11.026  1.00 35.42           C  
ATOM   1011  OD1 ASP B  29      46.564 -11.715 -11.974  1.00 16.83           O  
ATOM   1012  OD2 ASP B  29      45.932  -9.756 -11.228  1.00 35.24           O  
ATOM   1013  N   ASP B  30      44.801 -13.035  -7.303  1.00 17.28           N  
ATOM   1014  CA  ASP B  30      44.646 -13.174  -5.865  1.00 27.53           C  
ATOM   1015  C   ASP B  30      43.643 -14.234  -5.433  1.00 28.19           C  
ATOM   1016  O   ASP B  30      42.850 -14.774  -6.197  1.00 21.34           O  
ATOM   1017  CB  ASP B  30      44.177 -11.846  -5.243  1.00 21.87           C  
ATOM   1018  CG  ASP B  30      45.039 -10.684  -5.700  1.00 34.44           C  
ATOM   1019  OD1 ASP B  30      46.265 -10.738  -5.452  1.00 32.89           O  
ATOM   1020  OD2 ASP B  30      44.462  -9.755  -6.306  1.00 39.47           O  
ATOM   1021  N   THR B  31      43.701 -14.516  -4.129  1.00 21.46           N  
ATOM   1022  CA  THR B  31      42.794 -15.507  -3.553  1.00 17.42           C  
ATOM   1023  C   THR B  31      41.668 -14.769  -2.841  1.00 23.02           C  
ATOM   1024  O   THR B  31      41.924 -13.932  -1.981  1.00 20.35           O  
ATOM   1025  CB  THR B  31      43.544 -16.447  -2.595  1.00 15.72           C  
ATOM   1026  OG1 THR B  31      44.482 -17.221  -3.370  1.00 17.08           O  
ATOM   1027  CG2 THR B  31      42.626 -17.431  -1.895  1.00 12.63           C  
ATOM   1028  N   VAL B  32      40.432 -15.061  -3.224  1.00 22.66           N  
ATOM   1029  CA  VAL B  32      39.278 -14.410  -2.620  1.00 17.24           C  
ATOM   1030  C   VAL B  32      38.345 -15.471  -2.054  1.00 19.94           C  
ATOM   1031  O   VAL B  32      38.026 -16.477  -2.696  1.00 22.90           O  
ATOM   1032  CB  VAL B  32      38.537 -13.530  -3.638  1.00 15.69           C  
ATOM   1033  CG1 VAL B  32      37.288 -12.954  -3.000  1.00 21.55           C  
ATOM   1034  CG2 VAL B  32      39.445 -12.419  -4.146  1.00 26.44           C  
ATOM   1035  N   LEU B  33      37.906 -15.244  -0.819  1.00 23.51           N  
ATOM   1036  CA  LEU B  33      37.075 -16.252  -0.171  1.00 21.69           C  
ATOM   1037  C   LEU B  33      35.806 -15.593   0.361  1.00 17.51           C  
ATOM   1038  O   LEU B  33      35.828 -14.420   0.712  1.00 26.32           O  
ATOM   1039  CB  LEU B  33      37.808 -16.957   0.959  1.00 31.56           C  
ATOM   1040  CG  LEU B  33      39.000 -17.833   0.569  1.00 33.85           C  
ATOM   1041  CD1 LEU B  33      39.468 -18.638   1.766  1.00 28.90           C  
ATOM   1042  CD2 LEU B  33      38.648 -18.744  -0.596  1.00 28.12           C  
ATOM   1043  N   GLU B  34      34.738 -16.371   0.379  1.00 25.34           N  
ATOM   1044  CA  GLU B  34      33.465 -15.886   0.922  1.00 33.60           C  
ATOM   1045  C   GLU B  34      33.651 -15.627   2.415  1.00 33.65           C  
ATOM   1046  O   GLU B  34      34.425 -16.395   2.987  1.00 57.04           O  
ATOM   1047  CB  GLU B  34      32.354 -16.894   0.673  1.00 33.79           C  
ATOM   1048  CG  GLU B  34      31.842 -16.906  -0.759  1.00 47.87           C  
ATOM   1049  CD  GLU B  34      30.756 -15.869  -0.987  1.00 55.32           C  
ATOM   1050  OE1 GLU B  34      29.580 -16.285  -0.921  1.00 44.85           O  
ATOM   1051  OE2 GLU B  34      31.071 -14.681  -1.225  1.00 58.95           O  
ATOM   1052  N   GLU B  35      32.999 -14.614   2.953  1.00 40.69           N  
ATOM   1053  CA  GLU B  35      33.182 -14.127   4.310  1.00 48.24           C  
ATOM   1054  C   GLU B  35      33.375 -15.273   5.312  1.00 52.84           C  
ATOM   1055  O   GLU B  35      32.609 -16.232   5.325  1.00 52.86           O  
ATOM   1056  CB  GLU B  35      32.019 -13.240   4.750  1.00 51.13           C  
ATOM   1057  CG  GLU B  35      32.082 -12.795   6.201  1.00 56.15           C  
ATOM   1058  CD  GLU B  35      33.430 -12.249   6.627  1.00 58.77           C  
ATOM   1059  OE1 GLU B  35      33.866 -11.201   6.102  1.00 35.73           O  
ATOM   1060  OE2 GLU B  35      34.048 -12.888   7.507  1.00 66.43           O  
ATOM   1061  N   VAL B  36      34.439 -15.120   6.082  1.00 51.07           N  
ATOM   1062  CA  VAL B  36      34.913 -16.004   7.139  1.00 37.46           C  
ATOM   1063  C   VAL B  36      35.606 -15.115   8.169  1.00 33.59           C  
ATOM   1064  O   VAL B  36      36.140 -14.066   7.800  1.00 35.29           O  
ATOM   1065  CB  VAL B  36      35.826 -17.129   6.651  1.00 31.61           C  
ATOM   1066  CG1 VAL B  36      36.946 -16.628   5.745  1.00 32.60           C  
ATOM   1067  CG2 VAL B  36      36.425 -17.870   7.843  1.00 35.25           C  
ATOM   1068  N   ASN B  37      35.565 -15.486   9.438  1.00 36.62           N  
ATOM   1069  CA  ASN B  37      36.034 -14.590  10.491  1.00 43.65           C  
ATOM   1070  C   ASN B  37      37.508 -14.782  10.812  1.00 41.45           C  
ATOM   1071  O   ASN B  37      37.878 -15.125  11.939  1.00 42.86           O  
ATOM   1072  CB  ASN B  37      35.186 -14.799  11.753  1.00 44.74           C  
ATOM   1073  CG  ASN B  37      35.047 -13.526  12.566  1.00 46.91           C  
ATOM   1074  OD1 ASN B  37      35.837 -12.592  12.416  1.00 40.74           O  
ATOM   1075  ND2 ASN B  37      34.043 -13.479  13.433  1.00 70.11           N  
ATOM   1076  N   LEU B  38      38.378 -14.571   9.827  1.00 28.03           N  
ATOM   1077  CA  LEU B  38      39.805 -14.634  10.129  1.00 23.21           C  
ATOM   1078  C   LEU B  38      40.137 -13.638  11.230  1.00 20.47           C  
ATOM   1079  O   LEU B  38      39.626 -12.517  11.278  1.00 26.97           O  
ATOM   1080  CB  LEU B  38      40.608 -14.359   8.857  1.00 22.56           C  
ATOM   1081  CG  LEU B  38      40.468 -15.392   7.735  1.00 22.33           C  
ATOM   1082  CD1 LEU B  38      41.232 -14.939   6.494  1.00 21.41           C  
ATOM   1083  CD2 LEU B  38      40.960 -16.759   8.173  1.00 25.99           C  
ATOM   1084  N   PRO B  39      41.007 -14.038  12.154  1.00 25.65           N  
ATOM   1085  CA  PRO B  39      41.386 -13.143  13.248  1.00 26.38           C  
ATOM   1086  C   PRO B  39      42.426 -12.097  12.881  1.00 28.99           C  
ATOM   1087  O   PRO B  39      43.199 -12.184  11.930  1.00 19.93           O  
ATOM   1088  CB  PRO B  39      42.005 -14.122  14.258  1.00 35.36           C  
ATOM   1089  CG  PRO B  39      42.594 -15.199  13.406  1.00 38.17           C  
ATOM   1090  CD  PRO B  39      41.663 -15.353  12.234  1.00 29.08           C  
ATOM   1091  N   GLY B  40      42.467 -11.048  13.708  1.00 28.30           N  
ATOM   1092  CA  GLY B  40      43.573 -10.116  13.666  1.00 24.76           C  
ATOM   1093  C   GLY B  40      43.323  -8.924  12.776  1.00 25.70           C  
ATOM   1094  O   GLY B  40      42.196  -8.668  12.345  1.00 29.79           O  
ATOM   1095  N   ARG B  41      44.409  -8.197  12.524  1.00 22.10           N  
ATOM   1096  CA  ARG B  41      44.304  -6.992  11.715  1.00 21.14           C  
ATOM   1097  C   ARG B  41      44.168  -7.370  10.237  1.00 26.90           C  
ATOM   1098  O   ARG B  41      44.556  -8.467   9.833  1.00 19.60           O  
ATOM   1099  CB  ARG B  41      45.511  -6.095  11.927  1.00 27.84           C  
ATOM   1100  CG  ARG B  41      46.851  -6.784  11.720  1.00 37.72           C  
ATOM   1101  CD  ARG B  41      47.905  -5.694  11.482  1.00 44.47           C  
ATOM   1102  NE  ARG B  41      47.490  -4.470  12.180  1.00 48.34           N  
ATOM   1103  CZ  ARG B  41      48.086  -4.067  13.298  1.00 54.71           C  
ATOM   1104  NH1 ARG B  41      49.080  -4.799  13.780  1.00 56.15           N  
ATOM   1105  NH2 ARG B  41      47.716  -2.966  13.934  1.00 66.45           N  
ATOM   1106  N   TRP B  42      43.598  -6.434   9.501  1.00 27.39           N  
ATOM   1107  CA  TRP B  42      43.339  -6.579   8.078  1.00 28.21           C  
ATOM   1108  C   TRP B  42      43.296  -5.183   7.456  1.00 33.12           C  
ATOM   1109  O   TRP B  42      43.025  -4.230   8.193  1.00 31.17           O  
ATOM   1110  CB  TRP B  42      42.039  -7.330   7.814  1.00 21.41           C  
ATOM   1111  CG  TRP B  42      40.860  -6.697   8.504  1.00 35.34           C  
ATOM   1112  CD1 TRP B  42      40.371  -7.035   9.732  1.00 36.62           C  
ATOM   1113  CD2 TRP B  42      40.028  -5.633   8.024  1.00 29.84           C  
ATOM   1114  NE1 TRP B  42      39.292  -6.248  10.044  1.00 34.27           N  
ATOM   1115  CE2 TRP B  42      39.058  -5.379   9.013  1.00 37.00           C  
ATOM   1116  CE3 TRP B  42      40.002  -4.865   6.857  1.00 25.98           C  
ATOM   1117  CZ2 TRP B  42      38.076  -4.397   8.875  1.00 40.57           C  
ATOM   1118  CZ3 TRP B  42      39.031  -3.892   6.720  1.00 37.93           C  
ATOM   1119  CH2 TRP B  42      38.079  -3.663   7.720  1.00 40.87           C  
ATOM   1120  N   LYS B  43      43.572  -5.133   6.166  1.00 34.72           N  
ATOM   1121  CA  LYS B  43      43.581  -3.933   5.344  1.00 35.86           C  
ATOM   1122  C   LYS B  43      42.453  -3.970   4.319  1.00 32.15           C  
ATOM   1123  O   LYS B  43      42.223  -5.019   3.709  1.00 24.82           O  
ATOM   1124  CB  LYS B  43      44.914  -3.796   4.606  1.00 37.88           C  
ATOM   1125  CG  LYS B  43      46.007  -3.107   5.400  1.00 49.85           C  
ATOM   1126  CD  LYS B  43      47.384  -3.671   5.081  1.00 61.07           C  
ATOM   1127  CE  LYS B  43      48.433  -3.160   6.057  1.00 64.92           C  
ATOM   1128  NZ  LYS B  43      49.690  -3.959   6.030  1.00 60.43           N  
ATOM   1129  N   PRO B  44      41.755  -2.863   4.130  1.00 37.38           N  
ATOM   1130  CA  PRO B  44      40.791  -2.775   3.026  1.00 39.18           C  
ATOM   1131  C   PRO B  44      41.480  -2.945   1.671  1.00 24.34           C  
ATOM   1132  O   PRO B  44      42.599  -2.472   1.469  1.00 19.02           O  
ATOM   1133  CB  PRO B  44      40.226  -1.359   3.152  1.00 45.52           C  
ATOM   1134  CG  PRO B  44      41.191  -0.611   4.007  1.00 43.85           C  
ATOM   1135  CD  PRO B  44      41.788  -1.630   4.936  1.00 38.62           C  
ATOM   1136  N   LYS B  45      40.805  -3.624   0.752  1.00 25.37           N  
ATOM   1137  CA  LYS B  45      41.293  -3.838  -0.605  1.00 24.88           C  
ATOM   1138  C   LYS B  45      40.156  -3.771  -1.626  1.00 25.10           C  
ATOM   1139  O   LYS B  45      39.080  -4.320  -1.417  1.00 21.00           O  
ATOM   1140  CB ALYS B  45      42.003  -5.189  -0.698  0.42 27.10           C  
ATOM   1141  CB BLYS B  45      42.015  -5.182  -0.722  0.58 27.41           C  
ATOM   1142  CG ALYS B  45      42.559  -5.533  -2.066  0.42 24.99           C  
ATOM   1143  CG BLYS B  45      42.361  -5.567  -2.149  0.58 25.74           C  
ATOM   1144  CD ALYS B  45      43.949  -4.960  -2.269  0.42 23.58           C  
ATOM   1145  CD BLYS B  45      43.539  -6.522  -2.222  0.58 24.41           C  
ATOM   1146  CE ALYS B  45      44.627  -5.570  -3.487  0.42 24.91           C  
ATOM   1147  CE BLYS B  45      44.248  -6.406  -3.564  0.58 25.73           C  
ATOM   1148  NZ ALYS B  45      44.076  -6.916  -3.809  0.42 25.40           N  
ATOM   1149  NZ BLYS B  45      45.355  -5.410  -3.509  0.58 24.27           N  
ATOM   1150  N   LEU B  46      40.400  -3.100  -2.743  1.00 21.64           N  
ATOM   1151  CA  LEU B  46      39.445  -3.072  -3.853  1.00 17.21           C  
ATOM   1152  C   LEU B  46      39.846  -4.105  -4.895  1.00 18.97           C  
ATOM   1153  O   LEU B  46      40.992  -4.183  -5.328  1.00 29.88           O  
ATOM   1154  CB  LEU B  46      39.357  -1.680  -4.459  1.00 14.99           C  
ATOM   1155  CG  LEU B  46      38.502  -0.673  -3.672  1.00 29.46           C  
ATOM   1156  CD1 LEU B  46      39.099  -0.437  -2.294  1.00 43.13           C  
ATOM   1157  CD2 LEU B  46      38.358   0.637  -4.430  1.00 40.83           C  
ATOM   1158  N   ILE B  47      38.895  -4.929  -5.298  1.00 17.14           N  
ATOM   1159  CA  ILE B  47      39.178  -5.916  -6.332  1.00 19.29           C  
ATOM   1160  C   ILE B  47      38.170  -5.763  -7.464  1.00 19.48           C  
ATOM   1161  O   ILE B  47      37.210  -5.002  -7.335  1.00 23.02           O  
ATOM   1162  CB  ILE B  47      39.127  -7.341  -5.755  1.00 23.54           C  
ATOM   1163  CG1 ILE B  47      37.741  -7.767  -5.292  1.00 28.91           C  
ATOM   1164  CG2 ILE B  47      40.140  -7.491  -4.628  1.00 21.65           C  
ATOM   1165  CD1 ILE B  47      37.507  -9.264  -5.301  1.00 29.37           C  
ATOM   1166  N   GLY B  48      38.371  -6.489  -8.557  1.00 19.79           N  
ATOM   1167  CA  GLY B  48      37.405  -6.393  -9.660  1.00 28.41           C  
ATOM   1168  C   GLY B  48      37.724  -5.103 -10.410  1.00 23.73           C  
ATOM   1169  O   GLY B  48      38.891  -4.920 -10.740  1.00 31.91           O  
ATOM   1170  N   GLY B  49      36.745  -4.238 -10.625  1.00 24.24           N  
ATOM   1171  CA  GLY B  49      36.981  -2.985 -11.305  1.00 21.55           C  
ATOM   1172  C   GLY B  49      36.033  -2.718 -12.447  1.00 27.11           C  
ATOM   1173  O   GLY B  49      35.518  -1.608 -12.627  1.00 27.63           O  
ATOM   1174  N   ILE B  50      35.763  -3.740 -13.276  1.00 24.44           N  
ATOM   1175  CA  ILE B  50      34.915  -3.384 -14.418  1.00 25.69           C  
ATOM   1176  C   ILE B  50      33.468  -3.253 -13.958  1.00 22.00           C  
ATOM   1177  O   ILE B  50      32.821  -4.187 -13.496  1.00 25.82           O  
ATOM   1178  CB  ILE B  50      35.067  -4.353 -15.597  1.00 36.41           C  
ATOM   1179  CG1 ILE B  50      33.815  -5.171 -15.917  1.00 43.74           C  
ATOM   1180  CG2 ILE B  50      36.278  -5.252 -15.400  1.00 32.95           C  
ATOM   1181  CD1 ILE B  50      32.921  -4.518 -16.950  1.00 64.49           C  
ATOM   1182  N   GLY B  51      32.999  -2.019 -14.109  1.00 16.93           N  
ATOM   1183  CA  GLY B  51      31.665  -1.609 -13.721  1.00 15.26           C  
ATOM   1184  C   GLY B  51      31.680  -1.030 -12.312  1.00 21.59           C  
ATOM   1185  O   GLY B  51      30.635  -0.627 -11.789  1.00 21.86           O  
ATOM   1186  N   GLY B  52      32.874  -0.994 -11.727  1.00 23.92           N  
ATOM   1187  CA  GLY B  52      33.038  -0.546 -10.351  1.00 21.23           C  
ATOM   1188  C   GLY B  52      33.855  -1.562  -9.575  1.00 22.15           C  
ATOM   1189  O   GLY B  52      34.090  -2.665 -10.073  1.00 20.71           O  
ATOM   1190  N   PHE B  53      34.308  -1.216  -8.374  1.00 20.33           N  
ATOM   1191  CA  PHE B  53      35.101  -2.185  -7.617  1.00 15.23           C  
ATOM   1192  C   PHE B  53      34.279  -2.759  -6.469  1.00 24.99           C  
ATOM   1193  O   PHE B  53      33.239  -2.248  -6.068  1.00 17.24           O  
ATOM   1194  CB  PHE B  53      36.385  -1.570  -7.066  1.00 14.84           C  
ATOM   1195  CG  PHE B  53      37.353  -1.126  -8.165  1.00 24.61           C  
ATOM   1196  CD1 PHE B  53      37.080  -0.012  -8.935  1.00 25.97           C  
ATOM   1197  CD2 PHE B  53      38.509  -1.839  -8.408  1.00 24.98           C  
ATOM   1198  CE1 PHE B  53      37.957   0.393  -9.928  1.00 23.96           C  
ATOM   1199  CE2 PHE B  53      39.408  -1.439  -9.379  1.00 25.34           C  
ATOM   1200  CZ  PHE B  53      39.124  -0.319 -10.131  1.00 25.02           C  
ATOM   1201  N   VAL B  54      34.790  -3.858  -5.940  1.00 22.21           N  
ATOM   1202  CA  VAL B  54      34.164  -4.484  -4.773  1.00 22.15           C  
ATOM   1203  C   VAL B  54      35.160  -4.376  -3.634  1.00 24.33           C  
ATOM   1204  O   VAL B  54      36.361  -4.592  -3.856  1.00 20.61           O  
ATOM   1205  CB  VAL B  54      33.785  -5.925  -5.116  1.00 28.05           C  
ATOM   1206  CG1 VAL B  54      32.414  -6.019  -5.769  1.00 28.55           C  
ATOM   1207  CG2 VAL B  54      34.807  -6.501  -6.087  1.00 67.05           C  
ATOM   1208  N   LYS B  55      34.727  -4.023  -2.421  1.00 20.26           N  
ATOM   1209  CA  LYS B  55      35.747  -3.920  -1.370  1.00 17.71           C  
ATOM   1210  C   LYS B  55      35.794  -5.220  -0.579  1.00 24.04           C  
ATOM   1211  O   LYS B  55      34.775  -5.824  -0.248  1.00 24.63           O  
ATOM   1212  CB  LYS B  55      35.501  -2.760  -0.421  1.00 19.11           C  
ATOM   1213  CG  LYS B  55      34.726  -1.591  -1.009  1.00 33.28           C  
ATOM   1214  CD  LYS B  55      34.752  -0.417  -0.035  1.00 36.93           C  
ATOM   1215  CE  LYS B  55      35.778  -0.671   1.058  1.00 47.56           C  
ATOM   1216  NZ  LYS B  55      35.180  -1.381   2.222  1.00 63.90           N  
ATOM   1217  N   VAL B  56      37.024  -5.638  -0.279  1.00 22.60           N  
ATOM   1218  CA  VAL B  56      37.165  -6.865   0.511  1.00 15.86           C  
ATOM   1219  C   VAL B  56      38.133  -6.581   1.650  1.00 13.42           C  
ATOM   1220  O   VAL B  56      38.651  -5.469   1.790  1.00 16.33           O  
ATOM   1221  CB  VAL B  56      37.626  -8.029  -0.373  1.00 17.34           C  
ATOM   1222  CG1 VAL B  56      36.570  -8.310  -1.432  1.00 26.38           C  
ATOM   1223  CG2 VAL B  56      38.971  -7.739  -1.026  1.00 14.91           C  
ATOM   1224  N   ARG B  57      38.391  -7.573   2.494  1.00 17.55           N  
ATOM   1225  CA  ARG B  57      39.406  -7.323   3.531  1.00 24.45           C  
ATOM   1226  C   ARG B  57      40.658  -8.130   3.209  1.00 14.42           C  
ATOM   1227  O   ARG B  57      40.508  -9.326   2.932  1.00 19.31           O  
ATOM   1228  CB  ARG B  57      38.896  -7.698   4.923  1.00 22.61           C  
ATOM   1229  CG  ARG B  57      37.519  -7.098   5.195  1.00 30.86           C  
ATOM   1230  CD  ARG B  57      37.230  -7.001   6.677  1.00 26.03           C  
ATOM   1231  NE  ARG B  57      36.896  -8.252   7.309  1.00 20.20           N  
ATOM   1232  CZ  ARG B  57      36.089  -9.229   6.958  1.00 27.12           C  
ATOM   1233  NH1 ARG B  57      35.390  -9.199   5.833  1.00 43.53           N  
ATOM   1234  NH2 ARG B  57      35.971 -10.285   7.755  1.00 40.81           N  
ATOM   1235  N   GLN B  58      41.814  -7.487   3.260  1.00 16.32           N  
ATOM   1236  CA  GLN B  58      43.051  -8.218   2.995  1.00 17.92           C  
ATOM   1237  C   GLN B  58      43.693  -8.705   4.297  1.00 15.23           C  
ATOM   1238  O   GLN B  58      44.055  -7.897   5.152  1.00 18.62           O  
ATOM   1239  CB  GLN B  58      44.038  -7.348   2.222  1.00 16.30           C  
ATOM   1240  CG  GLN B  58      45.382  -8.021   1.979  1.00 21.57           C  
ATOM   1241  CD  GLN B  58      46.341  -7.178   1.169  1.00 25.74           C  
ATOM   1242  OE1 GLN B  58      45.947  -6.339   0.361  1.00 29.68           O  
ATOM   1243  NE2 GLN B  58      47.640  -7.376   1.356  1.00 19.16           N  
ATOM   1244  N   TYR B  59      43.807 -10.005   4.429  1.00 13.66           N  
ATOM   1245  CA  TYR B  59      44.513 -10.675   5.504  1.00 15.47           C  
ATOM   1246  C   TYR B  59      45.853 -11.185   4.999  1.00 15.62           C  
ATOM   1247  O   TYR B  59      45.906 -11.939   4.020  1.00 15.11           O  
ATOM   1248  CB  TYR B  59      43.680 -11.840   6.074  1.00 13.35           C  
ATOM   1249  CG  TYR B  59      42.449 -11.335   6.812  1.00 27.39           C  
ATOM   1250  CD1 TYR B  59      41.249 -11.088   6.151  1.00 20.80           C  
ATOM   1251  CD2 TYR B  59      42.489 -11.104   8.185  1.00 28.19           C  
ATOM   1252  CE1 TYR B  59      40.141 -10.630   6.842  1.00 20.44           C  
ATOM   1253  CE2 TYR B  59      41.388 -10.641   8.884  1.00 26.32           C  
ATOM   1254  CZ  TYR B  59      40.213 -10.407   8.201  1.00 27.12           C  
ATOM   1255  OH  TYR B  59      39.113  -9.947   8.888  1.00 26.18           O  
ATOM   1256  N   ASP B  60      46.941 -10.799   5.664  1.00 12.69           N  
ATOM   1257  CA  ASP B  60      48.248 -11.287   5.261  1.00 15.23           C  
ATOM   1258  C   ASP B  60      48.703 -12.498   6.066  1.00 24.82           C  
ATOM   1259  O   ASP B  60      48.151 -12.822   7.127  1.00 20.07           O  
ATOM   1260  CB  ASP B  60      49.279 -10.147   5.396  1.00 18.19           C  
ATOM   1261  CG  ASP B  60      48.913  -9.048   4.406  1.00 25.45           C  
ATOM   1262  OD1 ASP B  60      48.383  -9.399   3.330  1.00 22.44           O  
ATOM   1263  OD2 ASP B  60      49.129  -7.864   4.721  1.00 26.84           O  
ATOM   1264  N   GLN B  61      49.737 -13.148   5.535  1.00 13.91           N  
ATOM   1265  CA  GLN B  61      50.393 -14.297   6.147  1.00 14.81           C  
ATOM   1266  C   GLN B  61      49.443 -15.291   6.797  1.00 22.81           C  
ATOM   1267  O   GLN B  61      49.679 -15.786   7.906  1.00 17.24           O  
ATOM   1268  CB  GLN B  61      51.382 -13.827   7.220  1.00 25.36           C  
ATOM   1269  CG  GLN B  61      51.846 -12.395   7.033  1.00 40.69           C  
ATOM   1270  CD  GLN B  61      53.286 -12.307   6.584  1.00 48.68           C  
ATOM   1271  OE1 GLN B  61      53.627 -12.808   5.513  1.00 70.01           O  
ATOM   1272  NE2 GLN B  61      54.097 -11.665   7.418  1.00 59.42           N  
ATOM   1273  N   VAL B  62      48.358 -15.585   6.101  1.00 21.74           N  
ATOM   1274  CA  VAL B  62      47.358 -16.519   6.613  1.00 18.82           C  
ATOM   1275  C   VAL B  62      47.806 -17.955   6.379  1.00 20.60           C  
ATOM   1276  O   VAL B  62      48.288 -18.299   5.294  1.00 17.30           O  
ATOM   1277  CB  VAL B  62      45.996 -16.254   5.946  1.00 14.99           C  
ATOM   1278  CG1 VAL B  62      44.976 -17.278   6.424  1.00 24.50           C  
ATOM   1279  CG2 VAL B  62      45.518 -14.828   6.212  1.00 13.12           C  
ATOM   1280  N   PRO B  63      47.698 -18.803   7.394  1.00 22.52           N  
ATOM   1281  CA  PRO B  63      48.008 -20.226   7.217  1.00 22.36           C  
ATOM   1282  C   PRO B  63      46.832 -20.914   6.533  1.00 18.14           C  
ATOM   1283  O   PRO B  63      45.690 -20.768   6.960  1.00 25.02           O  
ATOM   1284  CB  PRO B  63      48.163 -20.765   8.633  1.00 32.85           C  
ATOM   1285  CG  PRO B  63      48.034 -19.588   9.537  1.00 31.06           C  
ATOM   1286  CD  PRO B  63      47.305 -18.516   8.781  1.00 24.72           C  
ATOM   1287  N   ILE B  64      47.128 -21.644   5.469  1.00 20.88           N  
ATOM   1288  CA  ILE B  64      46.037 -22.365   4.808  1.00 24.44           C  
ATOM   1289  C   ILE B  64      46.576 -23.628   4.154  1.00 26.20           C  
ATOM   1290  O   ILE B  64      47.740 -23.765   3.786  1.00 29.57           O  
ATOM   1291  CB  ILE B  64      45.311 -21.439   3.827  1.00 28.16           C  
ATOM   1292  CG1 ILE B  64      44.451 -22.160   2.782  1.00 36.62           C  
ATOM   1293  CG2 ILE B  64      46.294 -20.504   3.144  1.00 28.10           C  
ATOM   1294  CD1 ILE B  64      43.773 -21.189   1.831  1.00 51.28           C  
ATOM   1295  N   GLU B  65      45.691 -24.613   4.032  1.00 21.59           N  
ATOM   1296  CA  GLU B  65      46.068 -25.921   3.550  1.00 33.44           C  
ATOM   1297  C   GLU B  65      45.262 -26.241   2.294  1.00 33.02           C  
ATOM   1298  O   GLU B  65      44.061 -26.007   2.269  1.00 31.77           O  
ATOM   1299  CB  GLU B  65      45.824 -26.990   4.617  1.00 42.18           C  
ATOM   1300  CG  GLU B  65      46.951 -28.012   4.681  1.00 51.67           C  
ATOM   1301  CD  GLU B  65      46.576 -29.185   5.572  1.00 60.33           C  
ATOM   1302  OE1 GLU B  65      47.407 -29.530   6.437  1.00 59.29           O  
ATOM   1303  OE2 GLU B  65      45.461 -29.721   5.385  1.00 51.13           O  
ATOM   1304  N   ILE B  66      45.992 -26.736   1.312  1.00 34.61           N  
ATOM   1305  CA  ILE B  66      45.445 -27.017  -0.009  1.00 35.76           C  
ATOM   1306  C   ILE B  66      45.886 -28.417  -0.396  1.00 34.80           C  
ATOM   1307  O   ILE B  66      47.071 -28.652  -0.624  1.00 25.98           O  
ATOM   1308  CB  ILE B  66      45.891 -25.941  -1.014  1.00 36.33           C  
ATOM   1309  CG1 ILE B  66      45.334 -24.563  -0.640  1.00 31.26           C  
ATOM   1310  CG2 ILE B  66      45.529 -26.329  -2.436  1.00 32.39           C  
ATOM   1311  CD1 ILE B  66      46.070 -23.384  -1.223  1.00 31.85           C  
ATOM   1312  N   CYS B  67      44.903 -29.315  -0.408  1.00 45.07           N  
ATOM   1313  CA  CYS B  67      45.176 -30.733  -0.586  1.00 41.79           C  
ATOM   1314  C   CYS B  67      46.321 -31.176   0.312  1.00 44.22           C  
ATOM   1315  O   CYS B  67      47.289 -31.789  -0.147  1.00 38.47           O  
ATOM   1316  CB  CYS B  67      45.511 -31.034  -2.052  1.00 43.07           C  
ATOM   1317  SG  CYS B  67      44.244 -30.457  -3.208  1.00 55.26           S  
ATOM   1318  N   GLY B  68      46.246 -30.856   1.604  1.00 48.14           N  
ATOM   1319  CA  GLY B  68      47.306 -31.274   2.505  1.00 51.21           C  
ATOM   1320  C   GLY B  68      48.622 -30.562   2.324  1.00 51.82           C  
ATOM   1321  O   GLY B  68      49.662 -30.957   2.863  1.00 65.13           O  
ATOM   1322  N   HIS B  69      48.647 -29.475   1.556  1.00 46.06           N  
ATOM   1323  CA  HIS B  69      49.873 -28.673   1.507  1.00 37.25           C  
ATOM   1324  C   HIS B  69      49.650 -27.458   2.407  1.00 28.26           C  
ATOM   1325  O   HIS B  69      48.768 -26.633   2.172  1.00 26.47           O  
ATOM   1326  CB  HIS B  69      50.244 -28.266   0.089  1.00 34.82           C  
ATOM   1327  CG  HIS B  69      50.640 -29.388  -0.822  1.00 33.93           C  
ATOM   1328  ND1 HIS B  69      51.813 -29.387  -1.542  1.00 34.58           N  
ATOM   1329  CD2 HIS B  69      50.020 -30.549  -1.136  1.00 32.79           C  
ATOM   1330  CE1 HIS B  69      51.905 -30.497  -2.258  1.00 36.31           C  
ATOM   1331  NE2 HIS B  69      50.822 -31.216  -2.024  1.00 35.77           N  
ATOM   1332  N   LYS B  70      50.429 -27.337   3.480  1.00 28.97           N  
ATOM   1333  CA  LYS B  70      50.242 -26.162   4.327  1.00 33.67           C  
ATOM   1334  C   LYS B  70      51.084 -25.013   3.778  1.00 30.71           C  
ATOM   1335  O   LYS B  70      52.280 -25.180   3.554  1.00 25.94           O  
ATOM   1336  CB ALYS B  70      50.584 -26.454   5.781  0.50 33.91           C  
ATOM   1337  CB BLYS B  70      50.607 -26.444   5.780  0.50 33.89           C  
ATOM   1338  CG ALYS B  70      52.027 -26.842   6.055  0.50 35.11           C  
ATOM   1339  CG BLYS B  70      50.819 -27.907   6.118  0.50 36.17           C  
ATOM   1340  CD ALYS B  70      52.119 -27.635   7.356  0.50 37.98           C  
ATOM   1341  CD BLYS B  70      52.128 -28.123   6.861  0.50 37.78           C  
ATOM   1342  CE ALYS B  70      50.740 -28.118   7.785  0.50 39.04           C  
ATOM   1343  CE BLYS B  70      53.323 -27.661   6.047  0.50 37.85           C  
ATOM   1344  NZ ALYS B  70      50.734 -28.637   9.186  0.50 45.60           N  
ATOM   1345  NZ BLYS B  70      54.387 -27.078   6.915  0.50 53.29           N  
ATOM   1346  N   VAL B  71      50.425 -23.878   3.581  1.00 26.94           N  
ATOM   1347  CA  VAL B  71      51.049 -22.689   2.997  1.00 26.00           C  
ATOM   1348  C   VAL B  71      50.757 -21.467   3.853  1.00 19.67           C  
ATOM   1349  O   VAL B  71      49.791 -21.468   4.624  1.00 22.79           O  
ATOM   1350  CB  VAL B  71      50.518 -22.532   1.557  1.00 32.36           C  
ATOM   1351  CG1 VAL B  71      49.178 -23.265   1.437  1.00 43.84           C  
ATOM   1352  CG2 VAL B  71      50.304 -21.103   1.110  1.00 60.97           C  
ATOM   1353  N   ILE B  72      51.546 -20.413   3.737  1.00 15.99           N  
ATOM   1354  CA  ILE B  72      51.244 -19.123   4.345  1.00 16.42           C  
ATOM   1355  C   ILE B  72      50.937 -18.105   3.256  1.00 20.65           C  
ATOM   1356  O   ILE B  72      51.762 -17.894   2.351  1.00 23.16           O  
ATOM   1357  CB  ILE B  72      52.437 -18.630   5.184  1.00 16.72           C  
ATOM   1358  CG1 ILE B  72      52.630 -19.348   6.522  1.00 25.50           C  
ATOM   1359  CG2 ILE B  72      52.379 -17.126   5.417  1.00 14.58           C  
ATOM   1360  CD1 ILE B  72      51.371 -19.906   7.122  1.00 27.93           C  
ATOM   1361  N   GLY B  73      49.783 -17.434   3.264  1.00 13.06           N  
ATOM   1362  CA  GLY B  73      49.607 -16.480   2.159  1.00 20.44           C  
ATOM   1363  C   GLY B  73      48.535 -15.435   2.382  1.00 18.15           C  
ATOM   1364  O   GLY B  73      47.799 -15.483   3.368  1.00 22.11           O  
ATOM   1365  N   THR B  74      48.441 -14.476   1.459  1.00 12.22           N  
ATOM   1366  CA  THR B  74      47.448 -13.410   1.519  1.00 11.23           C  
ATOM   1367  C   THR B  74      46.104 -13.983   1.083  1.00 21.34           C  
ATOM   1368  O   THR B  74      45.995 -14.658   0.052  1.00 16.81           O  
ATOM   1369  CB  THR B  74      47.820 -12.202   0.645  1.00 20.28           C  
ATOM   1370  OG1 THR B  74      48.969 -11.541   1.209  1.00 22.31           O  
ATOM   1371  CG2 THR B  74      46.702 -11.168   0.603  1.00 17.94           C  
ATOM   1372  N   VAL B  75      45.089 -13.730   1.906  1.00 14.89           N  
ATOM   1373  CA  VAL B  75      43.732 -14.188   1.555  1.00 19.41           C  
ATOM   1374  C   VAL B  75      42.828 -12.963   1.578  1.00 21.86           C  
ATOM   1375  O   VAL B  75      42.918 -12.179   2.535  1.00 20.47           O  
ATOM   1376  CB  VAL B  75      43.229 -15.306   2.465  1.00 18.41           C  
ATOM   1377  CG1 VAL B  75      41.866 -15.836   2.057  1.00 23.57           C  
ATOM   1378  CG2 VAL B  75      44.217 -16.478   2.463  1.00 20.48           C  
ATOM   1379  N   LEU B  76      42.035 -12.807   0.513  1.00 17.82           N  
ATOM   1380  CA  LEU B  76      41.074 -11.706   0.436  1.00 20.05           C  
ATOM   1381  C   LEU B  76      39.726 -12.291   0.876  1.00 19.75           C  
ATOM   1382  O   LEU B  76      39.338 -13.362   0.407  1.00 19.05           O  
ATOM   1383  CB  LEU B  76      40.991 -11.030  -0.929  1.00 17.15           C  
ATOM   1384  CG  LEU B  76      42.300 -10.478  -1.498  1.00 22.78           C  
ATOM   1385  CD1 LEU B  76      42.127  -9.807  -2.860  1.00 15.88           C  
ATOM   1386  CD2 LEU B  76      42.949  -9.488  -0.538  1.00 15.76           C  
ATOM   1387  N   VAL B  77      39.068 -11.582   1.787  1.00 14.44           N  
ATOM   1388  CA  VAL B  77      37.822 -12.093   2.356  1.00 16.17           C  
ATOM   1389  C   VAL B  77      36.657 -11.144   2.066  1.00 16.21           C  
ATOM   1390  O   VAL B  77      36.683 -10.006   2.526  1.00 27.16           O  
ATOM   1391  CB  VAL B  77      37.910 -12.307   3.878  1.00 15.58           C  
ATOM   1392  CG1 VAL B  77      36.562 -12.741   4.428  1.00 18.93           C  
ATOM   1393  CG2 VAL B  77      38.980 -13.345   4.210  1.00 23.96           C  
ATOM   1394  N   GLY B  78      35.699 -11.667   1.317  1.00 27.52           N  
ATOM   1395  CA  GLY B  78      34.509 -10.954   0.901  1.00 35.49           C  
ATOM   1396  C   GLY B  78      33.701 -11.654  -0.173  1.00 35.07           C  
ATOM   1397  O   GLY B  78      33.977 -12.757  -0.645  1.00 32.94           O  
ATOM   1398  N   PRO B  79      32.630 -10.982  -0.589  1.00 35.98           N  
ATOM   1399  CA  PRO B  79      31.698 -11.532  -1.568  1.00 33.60           C  
ATOM   1400  C   PRO B  79      32.393 -12.023  -2.833  1.00 31.88           C  
ATOM   1401  O   PRO B  79      33.339 -11.438  -3.360  1.00 35.40           O  
ATOM   1402  CB  PRO B  79      30.818 -10.324  -1.904  1.00 41.36           C  
ATOM   1403  CG  PRO B  79      30.842  -9.504  -0.654  1.00 42.06           C  
ATOM   1404  CD  PRO B  79      32.249  -9.634  -0.127  1.00 40.44           C  
ATOM   1405  N   THR B  80      31.893 -13.146  -3.328  1.00 30.98           N  
ATOM   1406  CA  THR B  80      32.506 -13.763  -4.503  1.00 37.74           C  
ATOM   1407  C   THR B  80      31.618 -14.940  -4.902  1.00 38.47           C  
ATOM   1408  O   THR B  80      31.261 -15.742  -4.036  1.00 29.23           O  
ATOM   1409  CB  THR B  80      33.956 -14.199  -4.263  1.00 39.23           C  
ATOM   1410  OG1 THR B  80      34.536 -14.744  -5.462  1.00 28.07           O  
ATOM   1411  CG2 THR B  80      34.059 -15.319  -3.229  1.00 37.15           C  
ATOM   1412  N   PRO B  81      31.291 -14.973  -6.189  1.00 43.10           N  
ATOM   1413  CA  PRO B  81      30.456 -16.003  -6.809  1.00 42.53           C  
ATOM   1414  C   PRO B  81      30.877 -17.422  -6.438  1.00 52.87           C  
ATOM   1415  O   PRO B  81      30.028 -18.321  -6.459  1.00 68.69           O  
ATOM   1416  CB  PRO B  81      30.664 -15.754  -8.309  1.00 35.26           C  
ATOM   1417  CG  PRO B  81      30.879 -14.274  -8.386  1.00 36.64           C  
ATOM   1418  CD  PRO B  81      31.709 -13.947  -7.173  1.00 42.03           C  
ATOM   1419  N   ALA B  82      32.139 -17.628  -6.104  1.00 55.95           N  
ATOM   1420  CA  ALA B  82      32.670 -18.833  -5.490  1.00 56.62           C  
ATOM   1421  C   ALA B  82      34.022 -18.530  -4.838  1.00 49.13           C  
ATOM   1422  O   ALA B  82      34.593 -17.462  -5.071  1.00 67.37           O  
ATOM   1423  CB  ALA B  82      32.815 -19.981  -6.476  1.00 66.42           C  
ATOM   1424  N   ASN B  83      34.504 -19.472  -4.038  1.00 36.64           N  
ATOM   1425  CA  ASN B  83      35.832 -19.348  -3.450  1.00 35.83           C  
ATOM   1426  C   ASN B  83      36.847 -19.497  -4.583  1.00 25.04           C  
ATOM   1427  O   ASN B  83      36.739 -20.394  -5.412  1.00 20.30           O  
ATOM   1428  CB  ASN B  83      36.152 -20.385  -2.386  1.00 36.72           C  
ATOM   1429  CG  ASN B  83      35.336 -20.294  -1.116  1.00 39.58           C  
ATOM   1430  OD1 ASN B  83      35.021 -19.199  -0.645  1.00 47.08           O  
ATOM   1431  ND2 ASN B  83      35.000 -21.462  -0.577  1.00 21.62           N  
ATOM   1432  N   VAL B  84      37.831 -18.609  -4.606  1.00 22.35           N  
ATOM   1433  CA  VAL B  84      38.788 -18.709  -5.701  1.00 20.95           C  
ATOM   1434  C   VAL B  84      40.211 -18.732  -5.179  1.00 23.88           C  
ATOM   1435  O   VAL B  84      40.618 -17.808  -4.468  1.00 23.00           O  
ATOM   1436  CB  VAL B  84      38.622 -17.511  -6.660  1.00 27.10           C  
ATOM   1437  CG1 VAL B  84      39.569 -17.670  -7.834  1.00 35.89           C  
ATOM   1438  CG2 VAL B  84      37.174 -17.404  -7.112  1.00 26.86           C  
ATOM   1439  N   ILE B  85      40.945 -19.775  -5.543  1.00 16.49           N  
ATOM   1440  CA  ILE B  85      42.364 -19.811  -5.220  1.00 20.91           C  
ATOM   1441  C   ILE B  85      43.149 -19.242  -6.403  1.00 18.19           C  
ATOM   1442  O   ILE B  85      43.121 -19.882  -7.458  1.00 21.52           O  
ATOM   1443  CB  ILE B  85      42.881 -21.230  -4.937  1.00 24.52           C  
ATOM   1444  CG1 ILE B  85      42.124 -21.988  -3.842  1.00 20.25           C  
ATOM   1445  CG2 ILE B  85      44.373 -21.172  -4.639  1.00 23.48           C  
ATOM   1446  CD1 ILE B  85      42.144 -21.264  -2.513  1.00 21.29           C  
ATOM   1447  N   GLY B  86      43.801 -18.111  -6.207  1.00 12.11           N  
ATOM   1448  CA  GLY B  86      44.541 -17.429  -7.252  1.00 14.30           C  
ATOM   1449  C   GLY B  86      46.007 -17.779  -7.307  1.00 14.72           C  
ATOM   1450  O   GLY B  86      46.505 -18.643  -6.577  1.00 17.79           O  
ATOM   1451  N   ARG B  87      46.717 -17.091  -8.202  1.00 11.58           N  
ATOM   1452  CA  ARG B  87      48.116 -17.380  -8.470  1.00 10.36           C  
ATOM   1453  C   ARG B  87      48.994 -17.153  -7.245  1.00 14.12           C  
ATOM   1454  O   ARG B  87      50.038 -17.798  -7.109  1.00 14.50           O  
ATOM   1455  CB  ARG B  87      48.622 -16.512  -9.629  1.00 19.72           C  
ATOM   1456  CG  ARG B  87      48.073 -16.935 -10.999  1.00 22.71           C  
ATOM   1457  CD  ARG B  87      48.797 -16.155 -12.091  1.00 15.42           C  
ATOM   1458  NE  ARG B  87      48.504 -14.729 -12.011  1.00 14.73           N  
ATOM   1459  CZ  ARG B  87      49.336 -13.808 -11.550  1.00 11.95           C  
ATOM   1460  NH1 ARG B  87      50.525 -14.195 -11.124  1.00 15.26           N  
ATOM   1461  NH2 ARG B  87      48.964 -12.542 -11.526  1.00 15.14           N  
ATOM   1462  N   ASN B  88      48.582 -16.237  -6.372  1.00 14.32           N  
ATOM   1463  CA  ASN B  88      49.382 -15.928  -5.179  1.00 19.25           C  
ATOM   1464  C   ASN B  88      49.585 -17.181  -4.332  1.00 12.31           C  
ATOM   1465  O   ASN B  88      50.682 -17.441  -3.837  1.00 19.53           O  
ATOM   1466  CB  ASN B  88      48.730 -14.797  -4.383  1.00 20.02           C  
ATOM   1467  CG  ASN B  88      47.546 -15.238  -3.551  1.00 19.24           C  
ATOM   1468  OD1 ASN B  88      46.508 -15.632  -4.075  1.00 16.40           O  
ATOM   1469  ND2 ASN B  88      47.682 -15.182  -2.235  1.00 18.27           N  
ATOM   1470  N   LEU B  89      48.552 -17.998  -4.166  1.00 14.59           N  
ATOM   1471  CA  LEU B  89      48.701 -19.225  -3.380  1.00 13.46           C  
ATOM   1472  C   LEU B  89      49.216 -20.374  -4.217  1.00 17.11           C  
ATOM   1473  O   LEU B  89      49.943 -21.252  -3.737  1.00 19.62           O  
ATOM   1474  CB  LEU B  89      47.369 -19.618  -2.736  1.00 19.29           C  
ATOM   1475  CG  LEU B  89      46.912 -18.721  -1.581  1.00 17.55           C  
ATOM   1476  CD1 LEU B  89      45.840 -19.441  -0.771  1.00 24.77           C  
ATOM   1477  CD2 LEU B  89      48.092 -18.321  -0.716  1.00 17.47           C  
ATOM   1478  N   MET B  90      48.874 -20.390  -5.505  1.00 18.28           N  
ATOM   1479  CA  MET B  90      49.435 -21.503  -6.295  1.00 19.27           C  
ATOM   1480  C   MET B  90      50.944 -21.422  -6.377  1.00 12.77           C  
ATOM   1481  O   MET B  90      51.640 -22.437  -6.497  1.00 15.07           O  
ATOM   1482  CB  MET B  90      48.780 -21.529  -7.683  1.00 25.23           C  
ATOM   1483  CG  MET B  90      47.370 -22.085  -7.645  1.00 29.50           C  
ATOM   1484  SD  MET B  90      46.614 -22.271  -9.278  1.00 27.66           S  
ATOM   1485  CE  MET B  90      46.106 -20.605  -9.610  1.00 12.06           C  
ATOM   1486  N   THR B  91      51.572 -20.242  -6.299  1.00 16.90           N  
ATOM   1487  CA  THR B  91      53.033 -20.333  -6.265  1.00 20.81           C  
ATOM   1488  C   THR B  91      53.495 -20.849  -4.903  1.00 25.31           C  
ATOM   1489  O   THR B  91      54.574 -21.424  -4.798  1.00 19.06           O  
ATOM   1490  CB  THR B  91      53.777 -19.008  -6.483  1.00 25.06           C  
ATOM   1491  OG1 THR B  91      53.293 -18.053  -5.519  1.00 19.93           O  
ATOM   1492  CG2 THR B  91      53.512 -18.456  -7.872  1.00 22.00           C  
ATOM   1493  N   GLN B  92      52.697 -20.616  -3.862  1.00 25.07           N  
ATOM   1494  CA  GLN B  92      53.162 -21.018  -2.532  1.00 22.74           C  
ATOM   1495  C   GLN B  92      53.198 -22.533  -2.431  1.00 28.82           C  
ATOM   1496  O   GLN B  92      54.100 -23.080  -1.798  1.00 25.92           O  
ATOM   1497  CB  GLN B  92      52.298 -20.419  -1.421  1.00 18.71           C  
ATOM   1498  CG  GLN B  92      52.409 -18.900  -1.309  1.00 15.76           C  
ATOM   1499  CD  GLN B  92      53.872 -18.484  -1.259  1.00 25.54           C  
ATOM   1500  OE1 GLN B  92      54.457 -17.992  -2.219  1.00 35.98           O  
ATOM   1501  NE2 GLN B  92      54.473 -18.710  -0.103  1.00 12.51           N  
ATOM   1502  N   ILE B  93      52.223 -23.193  -3.055  1.00 27.85           N  
ATOM   1503  CA  ILE B  93      52.184 -24.650  -3.018  1.00 23.23           C  
ATOM   1504  C   ILE B  93      53.021 -25.258  -4.143  1.00 21.28           C  
ATOM   1505  O   ILE B  93      53.026 -26.483  -4.312  1.00 28.98           O  
ATOM   1506  CB  ILE B  93      50.746 -25.208  -3.105  1.00 27.90           C  
ATOM   1507  CG1 ILE B  93      50.091 -25.101  -4.484  1.00 25.50           C  
ATOM   1508  CG2 ILE B  93      49.834 -24.568  -2.063  1.00 26.83           C  
ATOM   1509  CD1 ILE B  93      48.597 -25.391  -4.462  1.00 23.56           C  
ATOM   1510  N   GLY B  94      53.723 -24.422  -4.902  1.00 21.16           N  
ATOM   1511  CA  GLY B  94      54.541 -24.926  -6.008  1.00 24.60           C  
ATOM   1512  C   GLY B  94      53.677 -25.465  -7.134  1.00 32.28           C  
ATOM   1513  O   GLY B  94      53.955 -26.501  -7.744  1.00 41.13           O  
ATOM   1514  N   CYS B  95      52.571 -24.789  -7.467  1.00 23.63           N  
ATOM   1515  CA  CYS B  95      51.723 -25.374  -8.518  1.00 28.02           C  
ATOM   1516  C   CYS B  95      52.026 -24.724  -9.863  1.00 24.47           C  
ATOM   1517  O   CYS B  95      52.065 -23.494  -9.978  1.00 22.92           O  
ATOM   1518  CB  CYS B  95      50.261 -25.242  -8.119  1.00 17.17           C  
ATOM   1519  SG  CYS B  95      49.035 -25.508  -9.414  1.00 28.72           S  
ATOM   1520  N   THR B  96      52.248 -25.559 -10.876  1.00 20.05           N  
ATOM   1521  CA  THR B  96      52.536 -25.063 -12.218  1.00 19.73           C  
ATOM   1522  C   THR B  96      51.638 -25.645 -13.307  1.00 28.21           C  
ATOM   1523  O   THR B  96      50.967 -26.667 -13.168  1.00 24.00           O  
ATOM   1524  CB  THR B  96      53.993 -25.393 -12.607  1.00 20.72           C  
ATOM   1525  OG1 THR B  96      54.143 -26.820 -12.549  1.00 29.20           O  
ATOM   1526  CG2 THR B  96      54.972 -24.795 -11.616  1.00 27.41           C  
ATOM   1527  N   LEU B  97      51.637 -24.962 -14.455  1.00 20.87           N  
ATOM   1528  CA  LEU B  97      50.980 -25.477 -15.648  1.00 16.08           C  
ATOM   1529  C   LEU B  97      51.969 -26.279 -16.491  1.00 15.53           C  
ATOM   1530  O   LEU B  97      53.025 -25.740 -16.844  1.00 22.13           O  
ATOM   1531  CB  LEU B  97      50.399 -24.327 -16.467  1.00 13.52           C  
ATOM   1532  CG  LEU B  97      49.162 -23.616 -15.939  1.00 14.90           C  
ATOM   1533  CD1 LEU B  97      48.932 -22.334 -16.732  1.00 20.09           C  
ATOM   1534  CD2 LEU B  97      47.944 -24.528 -15.979  1.00 14.19           C  
ATOM   1535  N   ASN B  98      51.653 -27.519 -16.816  1.00 25.24           N  
ATOM   1536  CA  ASN B  98      52.536 -28.389 -17.585  1.00 25.45           C  
ATOM   1537  C   ASN B  98      51.868 -28.986 -18.816  1.00 28.76           C  
ATOM   1538  O   ASN B  98      50.696 -29.376 -18.774  1.00 19.83           O  
ATOM   1539  CB  ASN B  98      53.037 -29.539 -16.687  1.00 25.06           C  
ATOM   1540  CG  ASN B  98      53.821 -28.954 -15.520  1.00 31.33           C  
ATOM   1541  OD1 ASN B  98      55.001 -28.656 -15.669  1.00 33.57           O  
ATOM   1542  ND2 ASN B  98      53.171 -28.775 -14.375  1.00 20.70           N  
ATOM   1543  N   PHE B  99      52.632 -29.062 -19.904  1.00 28.01           N  
ATOM   1544  CA  PHE B  99      52.172 -29.740 -21.108  1.00 28.28           C  
ATOM   1545  C   PHE B  99      53.277 -29.873 -22.157  1.00 33.26           C  
ATOM   1546  O   PHE B  99      53.086 -30.655 -23.097  1.00 33.70           O  
ATOM   1547  CB  PHE B  99      50.980 -29.018 -21.717  1.00 30.35           C  
ATOM   1548  CG  PHE B  99      51.183 -27.601 -22.184  1.00 29.98           C  
ATOM   1549  CD1 PHE B  99      51.161 -26.539 -21.293  1.00 24.67           C  
ATOM   1550  CD2 PHE B  99      51.387 -27.329 -23.529  1.00 37.64           C  
ATOM   1551  CE1 PHE B  99      51.332 -25.240 -21.737  1.00 26.86           C  
ATOM   1552  CE2 PHE B  99      51.559 -26.028 -23.975  1.00 42.84           C  
ATOM   1553  CZ  PHE B  99      51.533 -24.976 -23.076  1.00 32.55           C  
TER    1554      PHE B  99                                                      
HETATM 1555  C1  GLC A5001      37.830  -4.910 -31.163  0.58 49.77           C  
HETATM 1556  C2  GLC A5001      37.067  -4.026 -32.133  0.58 45.11           C  
HETATM 1557  C3  GLC A5001      35.560  -4.134 -31.934  0.58 43.25           C  
HETATM 1558  C4  GLC A5001      35.130  -5.597 -31.860  0.58 45.59           C  
HETATM 1559  C5  GLC A5001      35.958  -6.305 -30.793  0.58 51.35           C  
HETATM 1560  C6  GLC A5001      35.563  -7.750 -30.604  0.58 47.11           C  
HETATM 1561  O1  GLC A5001      39.173  -4.948 -31.509  0.58 62.16           O  
HETATM 1562  O2  GLC A5001      37.501  -2.677 -32.019  0.58 38.44           O  
HETATM 1563  O3  GLC A5001      34.904  -3.506 -33.027  0.58 41.74           O  
HETATM 1564  O4  GLC A5001      33.754  -5.725 -31.546  0.58 45.87           O  
HETATM 1565  O5  GLC A5001      37.343  -6.253 -31.183  0.58 55.52           O  
HETATM 1566  O6  GLC A5001      36.065  -8.268 -29.363  0.58 36.82           O  
HETATM 1567  O   HOH A5002      36.998 -27.837 -27.648  1.00 10.92           O  
HETATM 1568  O   HOH A5003      35.722 -22.428 -26.449  1.00 16.30           O  
HETATM 1569  O   HOH A5004      35.272 -23.714 -37.752  1.00 24.08           O  
HETATM 1570  O   HOH A5005      24.648  -8.718 -24.370  1.00 20.90           O  
HETATM 1571  O   HOH A5006      35.079 -28.230 -31.645  1.00 22.14           O  
HETATM 1572  O   HOH A5007      33.545 -22.525 -39.488  1.00 21.92           O  
HETATM 1573  O   HOH A5008      46.552 -10.146 -28.927  1.00 26.51           O  
HETATM 1574  O   HOH A5009      31.749 -24.057 -36.578  1.00 17.57           O  
HETATM 1575  O   HOH A5010      33.809 -20.141 -17.391  1.00 28.39           O  
HETATM 1576  O   HOH A5011      54.010 -21.462  -9.743  1.00 23.64           O  
HETATM 1577  O   HOH A5012      45.938 -29.893 -35.878  1.00 27.94           O  
HETATM 1578  O   HOH A5013      36.693 -21.741 -38.533  1.00 29.90           O  
HETATM 1579  O   HOH A5014      23.702 -20.208 -25.680  1.00 34.05           O  
HETATM 1580  O   HOH A5015      32.571 -17.100 -40.262  1.00 23.85           O  
HETATM 1581  O   HOH A5016      37.426 -25.285 -38.711  1.00 38.81           O  
HETATM 1582  O   HOH A5017      34.300 -24.940 -25.457  1.00 26.21           O  
HETATM 1583  O   HOH A5018      30.861 -24.259 -26.222  1.00 31.59           O  
HETATM 1584  O   HOH A5019      29.473 -13.104 -15.799  1.00 35.42           O  
HETATM 1585  O   HOH A5020      33.549  -4.610 -28.976  1.00 33.40           O  
HETATM 1586  O   HOH A5021      52.495 -12.266 -18.135  1.00 28.12           O  
HETATM 1587  O   HOH A5022      59.318 -19.899 -14.262  1.00 39.52           O  
HETATM 1588  O   HOH A5023      52.769 -17.592 -15.859  1.00 28.35           O  
HETATM 1589  O   HOH A5024      38.966 -22.329 -38.930  1.00 32.23           O  
HETATM 1590  O   HOH A5025      38.525 -30.271 -29.362  1.00 19.08           O  
HETATM 1591  O   HOH A5026      45.771 -27.489 -35.458  1.00 22.80           O  
HETATM 1592  O   HOH A5027      23.690  -5.490 -15.236  1.00 29.48           O  
HETATM 1593  O   HOH A5028      37.118 -23.841 -14.663  1.00 20.30           O  
HETATM 1594  O   HOH A5029      34.345 -19.897 -20.035  1.00 34.23           O  
HETATM 1595  O   HOH A5030      34.881 -22.135 -14.664  1.00 26.07           O  
HETATM 1596  O   HOH A5031      51.912 -10.728 -15.321  1.00 27.42           O  
HETATM 1597  O   HOH A5032      57.102 -19.978 -16.587  1.00 37.17           O  
HETATM 1598  O   HOH A5033      43.529 -21.261 -37.667  1.00 31.62           O  
HETATM 1599  O   HOH A5034      26.900 -19.973 -39.969  1.00 35.29           O  
HETATM 1600  O   HOH A5035      34.589 -27.266 -26.127  1.00 32.91           O  
HETATM 1601  O   HOH A5036      44.872 -32.951 -29.050  1.00 33.58           O  
HETATM 1602  O   HOH A5037      44.054  -9.938 -25.603  1.00 42.77           O  
HETATM 1603  O   HOH A5038      21.469  -7.487 -18.946  1.00 30.71           O  
HETATM 1604  O   HOH A5039      33.566 -29.052 -18.187  1.00 39.35           O  
HETATM 1605  O   HOH A5040      54.170 -17.179 -17.861  1.00 36.90           O  
HETATM 1606  O   HOH A5041      58.767 -21.255  -8.266  1.00 29.06           O  
HETATM 1607  O   HOH A5042      53.700 -13.154  -8.277  1.00 31.96           O  
HETATM 1608  O   HOH A5043      35.613 -18.207 -12.494  1.00 44.88           O  
HETATM 1609  O   HOH A5044      35.180 -26.534 -21.110  1.00 55.22           O  
HETATM 1610  O   HOH A5045      34.953  -7.293 -23.496  1.00 32.16           O  
HETATM 1611  O   HOH A5046      41.842  -8.529 -27.907  1.00 34.42           O  
HETATM 1612  O   HOH A5047      50.174 -32.767 -18.125  1.00 46.73           O  
HETATM 1613  O   HOH A5048      38.598 -29.089 -38.350  1.00 43.33           O  
HETATM 1614  O   HOH A5049      32.538 -28.064 -28.406  1.00 40.95           O  
HETATM 1615  O   HOH A5050      40.571 -13.825 -18.156  1.00 27.53           O  
HETATM 1616  O   HOH A5051      28.793  -8.349 -13.344  1.00 40.34           O  
HETATM 1617  O   HOH A5052      22.610  -9.314 -21.647  1.00 36.85           O  
HETATM 1618  O   HOH A5053      21.240 -11.482 -21.691  1.00 42.42           O  
HETATM 1619  O   HOH A5054      39.945  -7.459 -25.534  1.00 55.17           O  
HETATM 1620  O   HOH A5055      54.222 -19.338 -26.156  1.00 39.75           O  
HETATM 1621  O   HOH A5056      46.404 -33.912 -33.888  1.00 27.88           O  
HETATM 1622  O   HOH A5057      43.940 -27.675 -40.122  1.00 32.72           O  
HETATM 1623  O   HOH A5058      30.809 -18.057 -19.114  1.00 41.11           O  
HETATM 1624  O   HOH A5059      46.625 -22.430 -36.321  1.00 43.45           O  
HETATM 1625  O   HOH A5060      59.299 -23.369 -15.314  1.00 41.62           O  
HETATM 1626  O   HOH A5061      54.106 -15.094 -24.404  1.00 52.79           O  
HETATM 1627  O   HOH A5062      38.954 -16.524 -14.365  1.00 32.94           O  
HETATM 1628  O   HOH A5063      23.300 -21.726 -30.186  1.00 58.24           O  
HETATM 1629  O   HOH A5064      32.968 -15.787 -19.626  1.00 39.43           O  
HETATM 1630  O   HOH A5065      39.128 -14.174 -12.204  1.00 38.88           O  
HETATM 1631  O   HOH A5066      36.997  -6.485 -24.722  1.00 38.60           O  
HETATM 1632  O   HOH A5067      37.193 -16.807 -15.814  1.00 45.53           O  
HETATM 1633  O   HOH A5068      46.700 -20.466 -38.652  1.00 41.82           O  
HETATM 1634  O   HOH A5069      36.246 -13.372 -21.444  1.00 53.18           O  
HETATM 1635  O   HOH A5070      32.924  -9.778 -32.444  1.00 40.93           O  
HETATM 1636  O   HOH A5071      45.696 -26.019 -39.674  1.00 28.01           O  
HETATM 1637  O   HOH A5072      28.101 -24.722 -36.096  1.00 33.72           O  
HETATM 1638  O   HOH A5073      36.856  -8.201 -27.191  1.00 37.98           O  
HETATM 1639  O   HOH A5074      60.064 -16.122 -14.969  1.00 62.97           O  
HETATM 1640  O   HOH A5075      24.314 -19.123 -37.043  1.00 54.79           O  
HETATM 1641  O   HOH A5076      29.205 -23.484 -33.480  1.00 47.04           O  
HETATM 1642  O   HOH A5077      33.683 -15.089 -38.913  1.00 37.57           O  
HETATM 1643  O   HOH A5078      34.334 -17.354 -16.693  1.00 58.84           O  
HETATM 1644  O   HOH A5079      46.453 -34.436 -29.971  1.00 39.27           O  
HETATM 1645  O   HOH A5080      39.122  -8.133 -27.570  1.00 49.08           O  
HETATM 1646  O   HOH A5081      28.206 -27.402 -31.939  1.00 38.13           O  
HETATM 1647  O   HOH A5082      25.829 -22.162 -28.872  1.00 49.13           O  
HETATM 1648  O   HOH A5083      53.521 -18.106 -19.861  1.00 35.01           O  
HETATM 1649  O   HOH A5084      45.731 -10.762 -34.171  1.00 64.50           O  
HETATM 1650  O   HOH A5085      59.071 -24.962 -19.713  1.00 48.21           O  
HETATM 1651  O   HOH A5086      22.293 -19.169 -27.422  1.00 40.39           O  
HETATM 1652  O   HOH A5087      33.119 -12.161 -32.941  1.00 50.65           O  
HETATM 1653  O   HOH A5088      47.265 -25.268 -36.390  1.00 32.89           O  
HETATM 1654  O   HOH A5089      22.157 -16.399 -28.853  1.00 42.57           O  
HETATM 1655  O   HOH A5090      19.591 -11.304 -29.386  1.00 39.13           O  
HETATM 1656  O   HOH A5091      31.570 -13.110 -20.378  1.00 45.54           O  
HETATM 1657  O   HOH A5092      41.259 -21.046 -39.059  1.00 42.45           O  
HETATM 1658  O   HOH A5093      56.799 -17.171 -16.970  1.00 59.44           O  
HETATM 1659  O   HOH A5094      56.415 -12.789 -16.536  1.00 39.67           O  
HETATM 1660  O   HOH A5095      36.786 -15.472 -19.901  1.00 49.77           O  
HETATM 1661  O   HOH A5096      39.714 -15.658 -39.101  1.00 44.87           O  
HETATM 1662  O   HOH A5097      29.634 -18.555 -43.532  1.00 35.14           O  
HETATM 1663  O   HOH A5098      33.610 -12.120 -22.546  1.00 40.22           O  
HETATM 1664  O   HOH A5099      27.729 -11.394 -18.838  1.00 38.16           O  
HETATM 1665  O   HOH A5100      43.271 -22.239 -40.008  1.00 47.89           O  
HETATM 1666  O   HOH A5101      54.611 -17.143 -25.604  1.00 44.82           O  
HETATM 1667  O   HOH A5102      43.249  -7.042 -14.487  1.00 45.58           O  
HETATM 1668  O   HOH A5103      41.470 -22.151 -41.428  1.00 38.46           O  
HETATM 1669  O   HOH A5104      44.044 -10.813 -15.774  1.00 46.36           O  
HETATM 1670  O   HOH A5105      37.262 -16.090 -42.678  1.00 48.44           O  
HETATM 1671  O   HOH A5106      49.061 -31.808 -27.473  1.00 43.58           O  
HETATM 1672  O   HOH A5107      31.132 -13.408 -38.393  1.00 31.68           O  
HETATM 1673  O   HOH A5108      21.053 -18.419 -36.246  1.00 46.62           O  
HETATM 1674  O   HOH A5109      48.335 -33.834 -25.901  1.00 43.32           O  
HETATM 1675  O   HOH A5110      21.847 -22.026 -34.853  1.00 65.45           O  
HETATM 1676  O   HOH A5111      40.598  -7.994 -32.933  1.00 40.85           O  
HETATM 1677  O   HOH A5112      31.609 -27.522 -15.986  1.00 56.03           O  
HETATM 1678  O   HOH A5113      45.261 -23.388 -39.645  1.00 39.15           O  
HETATM 1679  O   HOH A5114      53.999 -28.931 -35.829  1.00 52.24           O  
HETATM 1680  O   HOH A5115      20.610 -17.393 -21.055  1.00 48.72           O  
HETATM 1681  O   HOH B 100      50.400 -14.398  -0.951  1.00 10.14           O  
HETATM 1682  O   HOH B 101      44.918 -13.169  -2.202  1.00 19.98           O  
HETATM 1683  O   HOH B 102      31.379  -1.973  -4.183  1.00 17.74           O  
HETATM 1684  O   HOH B 103      45.141 -10.766  10.814  1.00 25.40           O  
HETATM 1685  O   HOH B 104      50.917 -12.558   3.094  1.00 20.56           O  
HETATM 1686  O   HOH B 105      46.233 -12.764   8.862  1.00 18.40           O  
HETATM 1687  O   HOH B 106      44.794 -12.358 -13.972  1.00 20.38           O  
HETATM 1688  O   HOH B 107      52.689 -15.973   0.621  1.00 23.21           O  
HETATM 1689  O   HOH B 108      32.932 -23.982   0.473  1.00 23.40           O  
HETATM 1690  O   HOH B 109      40.394 -30.206 -13.011  1.00 24.44           O  
HETATM 1691  O   HOH B 110      46.425 -14.516 -13.979  1.00 20.47           O  
HETATM 1692  O   HOH B 111      33.263 -29.314 -13.565  1.00 23.75           O  
HETATM 1693  O   HOH B 112      44.098 -14.317  10.021  1.00 28.79           O  
HETATM 1694  O   HOH B 113      46.886  -9.227   7.676  1.00 20.10           O  
HETATM 1695  O   HOH B 114      43.885 -31.638 -18.647  1.00 22.87           O  
HETATM 1696  O   HOH B 115      55.105 -27.807 -10.255  1.00 30.03           O  
HETATM 1697  O   HOH B 116      47.918 -14.758  10.114  1.00 40.50           O  
HETATM 1698  O   HOH B 117      39.678  -9.583  11.600  1.00 28.51           O  
HETATM 1699  O   HOH B 118      42.923  -1.337  -3.054  1.00 26.55           O  
HETATM 1700  O   HOH B 119      50.754 -19.051  11.948  1.00 28.63           O  
HETATM 1701  O   HOH B 120      44.903 -16.435  10.400  1.00 25.20           O  
HETATM 1702  O   HOH B 121      49.532 -12.791  -7.819  1.00 33.07           O  
HETATM 1703  O   HOH B 122      37.564 -28.989 -20.429  1.00 40.35           O  
HETATM 1704  O   HOH B 123      42.320 -36.853 -14.034  1.00 29.68           O  
HETATM 1705  O   HOH B 124      32.489  -9.983  -5.855  1.00 31.69           O  
HETATM 1706  O   HOH B 125      39.110 -33.629 -14.830  1.00 23.42           O  
HETATM 1707  O   HOH B 126      35.999 -31.122 -20.706  1.00 41.19           O  
HETATM 1708  O   HOH B 127      52.826 -15.625  -3.048  1.00 40.23           O  
HETATM 1709  O   HOH B 128      34.785 -30.087 -10.674  1.00 27.20           O  
HETATM 1710  O   HOH B 129      47.329 -11.641  -3.031  1.00 22.57           O  
HETATM 1711  O   HOH B 130      55.173 -12.479   3.419  1.00 28.30           O  
HETATM 1712  O   HOH B 131      41.579 -31.649  -2.550  1.00 41.39           O  
HETATM 1713  O   HOH B 132      36.446 -17.490 -10.454  1.00 34.19           O  
HETATM 1714  O   HOH B 133      49.539  -5.696   3.219  1.00 43.94           O  
HETATM 1715  O   HOH B 134      36.164  -8.370   9.919  1.00 27.05           O  
HETATM 1716  O   HOH B 135      43.016 -18.360  10.476  1.00 36.37           O  
HETATM 1717  O   HOH B 136      42.428 -34.754 -12.477  1.00 32.64           O  
HETATM 1718  O   HOH B 137      49.900 -23.343   6.782  1.00 27.36           O  
HETATM 1719  O   HOH B 138      39.438 -31.906 -10.861  1.00 29.34           O  
HETATM 1720  O   HOH B 139      28.649 -11.744   2.362  1.00 49.87           O  
HETATM 1721  O   HOH B 140      45.681 -37.056 -13.165  1.00 31.28           O  
HETATM 1722  O   HOH B 141      30.118  -8.465  -4.686  1.00 34.76           O  
HETATM 1723  O   HOH B 142      42.167 -11.574  -8.927  1.00 31.75           O  
HETATM 1724  O   HOH B 143      45.052  -3.049   0.290  1.00 35.07           O  
HETATM 1725  O   HOH B 144      38.351  -7.284  12.852  1.00 36.82           O  
HETATM 1726  O   HOH B 145      29.053 -14.131  -4.129  1.00 48.09           O  
HETATM 1727  O   HOH B 146      46.807  -8.332  -2.232  1.00 29.23           O  
HETATM 1728  O   HOH B 147      48.600 -16.858  12.053  1.00 32.59           O  
HETATM 1729  O   HOH B 148      42.687 -10.975 -11.134  1.00 33.14           O  
HETATM 1730  O   HOH B 149      40.942 -13.171  -7.825  1.00 38.74           O  
HETATM 1731  O   HOH B 150      29.931  -7.232   0.864  1.00 30.11           O  
HETATM 1732  O   HOH B 151      29.738  -9.107   2.356  1.00 28.95           O  
HETATM 1733  O   HOH B 152      51.270 -15.067  -7.780  1.00 35.86           O  
HETATM 1734  O   HOH B 153      50.987 -10.805 -10.190  1.00 44.10           O  
HETATM 1735  O   HOH B 154      43.348 -29.571   2.986  1.00 52.91           O  
HETATM 1736  O   HOH B 155      52.955 -13.940   2.689  1.00 31.65           O  
HETATM 1737  O   HOH B 156      35.473  -6.755 -12.577  1.00 33.50           O  
HETATM 1738  O   HOH B 157      46.315  -5.387   7.774  1.00 39.87           O  
HETATM 1739  O   HOH B 158      32.261  -6.459 -12.157  1.00 40.17           O  
HETATM 1740  O   HOH B 159      40.713 -30.819  -8.517  1.00 44.00           O  
HETATM 1741  O   HOH B 160      33.608  -5.612 -10.092  1.00 57.25           O  
HETATM 1742  O   HOH B 161      42.629  -4.273  11.424  1.00 37.68           O  
HETATM 1743  O   HOH B 162      43.311 -24.591   9.734  1.00 50.10           O  
HETATM 1744  O   HOH B 163      38.587 -10.871  -8.396  1.00 40.64           O  
HETATM 1745  O   HOH B 164      32.883 -18.745   5.850  1.00 39.01           O  
HETATM 1746  O   HOH B 165      43.614 -36.543 -20.598  1.00 31.47           O  
HETATM 1747  O   HOH B 166      46.725  -6.970   5.599  1.00 49.02           O  
HETATM 1748  O   HOH B 167      43.754 -20.551   9.212  1.00 37.42           O  
HETATM 1749  O   HOH B 168      54.924 -22.531   0.671  1.00 26.84           O  
HETATM 1750  O   HOH B 169      38.131 -17.507  10.804  1.00 40.25           O  
HETATM 1751  O   HOH B 170      42.622  -5.494  -7.340  1.00 45.33           O  
HETATM 1752  O   HOH B 171      42.846 -33.039  -5.077  1.00 38.76           O  
HETATM 1753  O   HOH B 172      44.975 -23.884   7.550  1.00 29.72           O  
HETATM 1754  O   HOH B 173      28.785 -15.568   1.558  1.00 51.70           O  
HETATM 1755  O   HOH B 174      42.720 -31.901   1.369  1.00 41.09           O  
HETATM 1756  O   HOH B 175      41.308 -13.223 -15.891  1.00 35.60           O  
HETATM 1757  O   HOH B 176      38.171 -13.523  -8.612  1.00 41.91           O  
HETATM 1758  O   HOH B 177      35.797 -13.288  -6.874  1.00 48.23           O  
HETATM 1759  O   HOH B 178      33.880 -23.203  -9.001  1.00 54.08           O  
HETATM 1760  O   HOH B 179      36.562 -15.281  -9.832  1.00 55.67           O  
HETATM 1761  O   HOH B 180      49.210  -7.810  -1.323  1.00 42.35           O  
HETATM 1762  O   HOH B 181      50.392  -9.720  -0.441  1.00 45.38           O  
HETATM 1763  O   HOH B 182      36.449  -6.157  14.909  1.00 62.62           O  
HETATM 1764  O   HOH B 183      56.740 -30.163 -17.580  1.00 41.39           O  
HETATM 1765  O   HOH B 184      55.929 -22.176  -8.217  1.00 46.46           O  
HETATM 1766  O   HOH B 185      51.215 -16.702   9.344  1.00 44.81           O  
HETATM 1767  O   HOH B 186      49.810  -4.432   0.828  1.00 35.41           O  
HETATM 1768  O   HOH B 187      56.629 -27.783   8.729  1.00 45.09           O  
HETATM 1769  O   HOH B 188      37.222 -10.760  10.586  1.00 45.54           O  
HETATM 1770  O   HOH B 189      29.655 -20.740 -13.209  1.00 50.89           O  
HETATM 1771  O   HOH B 190      54.785 -28.479  -4.832  1.00 32.09           O  
HETATM 1772  O   HOH B 191      35.148 -18.559   2.744  1.00 42.20           O  
HETATM 1773  O   HOH B 192      55.520 -31.261 -10.495  1.00 53.81           O  
HETATM 1774  O   HOH B 193      56.448 -22.487  -5.784  1.00 45.17           O  
HETATM 1775  O   HOH B 194      33.985 -15.761  -9.380  1.00 55.05           O  
HETATM 1776  O   HOH B 195      38.128 -11.021 -11.691  1.00 32.03           O  
HETATM 1777  O   HOH B 196      41.656   1.026  -0.139  1.00 49.66           O  
HETATM 1778  O   HOH B 197      41.870  -5.583  -9.533  1.00 59.35           O  
HETATM 1779  O   HOH B 198      32.049  -0.284  -7.747  1.00 50.48           O  
HETATM 1780  O   HOH B 199      33.973 -17.309  10.350  1.00 39.31           O  
HETATM 1781  O   HOH B 200      32.243 -24.858 -10.173  1.00 69.31           O  
HETATM 1782  O   HOH B 201      28.532 -11.949   5.640  1.00 54.85           O  
HETATM 1783  O   HOH B 202      53.688 -26.971  -0.973  1.00 46.64           O  
HETATM 1784  O   HOH B 203      56.110 -32.568 -17.413  1.00 64.84           O  
HETATM 1785  O   HOH B 204      56.679 -10.018   7.382  1.00 46.09           O  
HETATM 1786  O   HOH B 205      33.885 -28.708   1.657  1.00 62.45           O  
HETATM 1787  O   HOH B 206      54.328 -32.922 -16.017  1.00 41.25           O  
HETATM 1788  O   HOH B 207      31.377 -27.378   0.941  1.00 42.39           O  
HETATM 1789  O   HOH B 208      47.248  -6.085  -2.024  1.00 51.08           O  
HETATM 1790  O   HOH B 209      57.769 -25.991   6.647  1.00 58.53           O  
HETATM 1791  O   HOH B 210      46.955 -37.267 -18.556  1.00 44.98           O  
HETATM 1792  O   HOH B 211      38.334  -8.823 -15.843  1.00 43.05           O  
HETATM 1793  O   HOH B 212      48.643  -7.456   7.351  1.00 36.93           O  
HETATM 1794  O   HOH B 213      41.911  -5.731  14.176  1.00 49.95           O  
HETATM 1795  O   HOH B 214      37.225 -12.490   9.074  1.00 36.42           O  
HETATM 1796  O   HOH B 215      32.868 -20.635   1.524  1.00 46.79           O  
HETATM 1797  O   HOH B 216      29.900 -17.507  -3.474  1.00 37.03           O  
HETATM 1798  O   HOH B 217      36.934 -20.576   9.254  1.00 62.26           O  
HETATM 1799  O   HOH B 218      33.475 -24.969   5.728  1.00 66.80           O  
HETATM 1800  O   HOH B 219      44.418  -2.909  13.213  1.00 40.14           O  
HETATM 1801  O   HOH B 220      36.221  -6.451  11.183  1.00 41.39           O  
CONECT 1555 1556 1561 1565                                                      
CONECT 1556 1555 1557 1562                                                      
CONECT 1557 1556 1558 1563                                                      
CONECT 1558 1557 1559 1564                                                      
CONECT 1559 1558 1560 1565                                                      
CONECT 1560 1559 1566                                                           
CONECT 1561 1555                                                                
CONECT 1562 1556                                                                
CONECT 1563 1557                                                                
CONECT 1564 1558                                                                
CONECT 1565 1555 1559                                                           
CONECT 1566 1560                                                                
MASTER      254    0    1    2   20    0    2    6 1799    2   12   16          
END                                                                             
