# Supplementary material for: A new ensemble coevolution system for detecting HIV-1 protein coevolution
Source: Biol Direct. 2015 Jan 7;10:1. doi: 10.1186/s13062-014-0031-8 (PMC4332441; doi:10.1186/s13062-014-0031-8)
Supplement: Additional file 3: — Software. The Matlab toolbox and the manual of our ensemble coevolution system are provided. The sequence datasets are also available. [file 13062_2014_31_MOESM3_ESM.zip › EnsembleCoevolutionSystem/GREMLIN/Subfunction/LLM2_splitWeights.m]

function [w1,w2] = LLM2_splitWeights(w,param,nNodes,nStates,edges)

nEdges = size(edges,1);

w1 = reshape(w(1:(nStates-1)*nNodes),nNodes,nStates-1);
offset = (nStates-1)*nNodes;
switch param
    case {'C','I','S'}
        w2 = w(offset+1:offset+nEdges);
    case 'P'
        w2 = reshape(w(offset+1:offset+nEdges*nStates),nStates,nEdges);
    case 'F'
        w2 = reshape(w(offset+1:offset+nEdges*nStates^2),nStates,nStates,nEdges);
end
