# Supplementary material for: A new ensemble coevolution system for detecting HIV-1 protein coevolution
Source: Biol Direct. 2015 Jan 7;10:1. doi: 10.1186/s13062-014-0031-8 (PMC4332441; doi:10.1186/s13062-014-0031-8)
Supplement: Additional file 3: — Software. The Matlab toolbox and the manual of our ensemble coevolution system are provided. The sequence datasets are also available. [file 13062_2014_31_MOESM3_ESM.zip › EnsembleCoevolutionSystem/GREMLIN/Subfunction/LLM2_initWeights.m]

function [w1,w2] = LLM2_initWeights(param,nNodes,nStates,edges, X)

nEdges = size(edges,1);

if(exist('X', 'var'))
  w1=LLM2_initbias(X,nStates);
else
  w1 = zeros(nNodes,nStates-1);
end

switch param
    case {'I','C','S'}
        w2 = zeros(nEdges,1);
    case 'P'
        w2 = zeros(nStates,nEdges);
    case 'F'
        w2 = zeros(nStates,nStates,nEdges);
end
