# Supplementary material for: A new ensemble coevolution system for detecting HIV-1 protein coevolution
Source: Biol Direct. 2015 Jan 7;10:1. doi: 10.1186/s13062-014-0031-8 (PMC4332441; doi:10.1186/s13062-014-0031-8)
Supplement: Additional file 3: — Software. The Matlab toolbox and the manual of our ensemble coevolution system are provided. The sequence datasets are also available. [file 13062_2014_31_MOESM3_ESM.zip › EnsembleCoevolutionSystem/GREMLIN/Subfunction/write_to_file.m]

function write_to_file(mat, fname, isfloat);
fid = fopen(fname, 'w');
for i=1:size(mat,1)
  for j=1:size(mat,2)
    if(~exist('isfloat', 'var') | isfloat==0)
      fprintf(fid, '%d ', mat(i,j));
    else
      fprintf(fid, '%.8f ', mat(i,j));
    end;
  end;
  fprintf(fid, '\n');
end;
fclose(fid);
