# Supplementary material for: A new ensemble coevolution system for detecting HIV-1 protein coevolution
Source: Biol Direct. 2015 Jan 7;10:1. doi: 10.1186/s13062-014-0031-8 (PMC4332441; doi:10.1186/s13062-014-0031-8)
Supplement: Additional file 3: — Software. The Matlab toolbox and the manual of our ensemble coevolution system are provided. The sequence datasets are also available. [file 13062_2014_31_MOESM3_ESM.zip › EnsembleCoevolutionSystem/GREMLIN/Subfunction/read_msa.m]

function X  = read_msa(fname_train)
if 0
[names,seqs]= textread(fname_train, '%s %s');
if(isempty(seqs{1}))%msa doesn't have names
  seqs = textread(fname_train, '%s');
end;
end
seqs=ExtractSequenceOut(fname_train);
X= converttonumericmsa((seqs)); % now reads in msa file.
if (min(min(X)) == 0) 
   X = X + 1;
end
