# Supplementary material for: A new ensemble coevolution system for detecting HIV-1 protein coevolution
Source: Biol Direct. 2015 Jan 7;10:1. doi: 10.1186/s13062-014-0031-8 (PMC4332441; doi:10.1186/s13062-014-0031-8)
Supplement: Additional file 3: — Software. The Matlab toolbox and the manual of our ensemble coevolution system are provided. The sequence datasets are also available. [file 13062_2014_31_MOESM3_ESM.zip › EnsembleCoevolutionSystem/GREMLIN/Subfunction/penalizedL2.m]

function [nll,g,H] = penalizedL2(w,gradFunc,lambda,varargin)
% [nll,g,H] = penalizedL2(w,gradFunc,lambda,varargin)
% Adds L2-penalization to a loss function
% (you can use this instead of always adding it to the loss function code)

if nargout <= 1
    [nll] = gradFunc(w,varargin{:});
elseif nargout == 2
    [nll,g] = gradFunc(w,varargin{:});
else
    [nll,g,H] = gradFunc(w,varargin{:});
end

l2penalty = sum(lambda.*(w.^2));
nll = nll+l2penalty;

if nargout > 1
    g = g + 2*lambda.*w;
end

if nargout > 2
    if isscalar(lambda)
        H = H + 2*lambda*eye(length(w));
    else
        H = H + diag(2*lambda);
    end
end
