# Supplementary material for: A new ensemble coevolution system for detecting HIV-1 protein coevolution
Source: Biol Direct. 2015 Jan 7;10:1. doi: 10.1186/s13062-014-0031-8 (PMC4332441; doi:10.1186/s13062-014-0031-8)
Supplement: Additional file 3: — Software. The Matlab toolbox and the manual of our ensemble coevolution system are provided. The sequence datasets are also available. [file 13062_2014_31_MOESM3_ESM.zip › EnsembleCoevolutionSystem/GREMLIN/Subfunction/mylogsumexp.m]

function lse = mylogsumexp(b)
% does logsumexp across columns
B = max(b,[],2);
lse = log(sum(exp(b-repmat(B,[1 size(b,2)])),2))+B;

% Old version that used repmatC
%lse = log(sum(exp(b-repmatC(B,[1 size(b,2)])),2))+B;
end
