# Supplementary material for: A new ensemble coevolution system for detecting HIV-1 protein coevolution
Source: Biol Direct. 2015 Jan 7;10:1. doi: 10.1186/s13062-014-0031-8 (PMC4332441; doi:10.1186/s13062-014-0031-8)
Supplement: Additional file 3: — Software. The Matlab toolbox and the manual of our ensemble coevolution system are provided. The sequence datasets are also available. [file 13062_2014_31_MOESM3_ESM.zip › EnsembleCoevolutionSystem/GREMLIN/Subfunction/converttonumericmsa.m]

function seqs = converttonumericmsa(msa)
if(iscellstr(msa))
seqs =zeros(length(msa), length(msa{1}));
for i=1:length(msa)
  seqs(i,:) =aa2int(msa{i});
  seqs(i,(seqs(i,:)>20))=21;
end;
else
seqs =zeros(size(msa));
for i=1:length(msa)
  seqs(i,:) =aa2int(msa(i,:));
  seqs(i,(seqs(i,:)>20))=21;
end;
end;
