# Supplementary material for: A new ensemble coevolution system for detecting HIV-1 protein coevolution
Source: Biol Direct. 2015 Jan 7;10:1. doi: 10.1186/s13062-014-0031-8 (PMC4332441; doi:10.1186/s13062-014-0031-8)
Supplement: Additional file 3: — Software. The Matlab toolbox and the manual of our ensemble coevolution system are provided. The sequence datasets are also available. [file 13062_2014_31_MOESM3_ESM.zip › EnsembleCoevolutionSystem/GREMLIN/Subfunction/apc.m]

function apc_corrected_mat = apc(mat)

row_mean = mean(mat,2);
all_mean = mean(row_mean);
apc_corrected_mat = mat-(row_mean* (row_mean'))/all_mean;

%now just make everything positive and zero diag
min_val_wo_diag = min(min(apc_corrected_mat-diag(diag(apc_corrected_mat))));
apc_corrected_mat=apc_corrected_mat-min_val_wo_diag;
apc_corrected_mat = apc_corrected_mat-diag(diag(apc_corrected_mat));
