# Supplementary material for: A new ensemble coevolution system for detecting HIV-1 protein coevolution
Source: Biol Direct. 2015 Jan 7;10:1. doi: 10.1186/s13062-014-0031-8 (PMC4332441; doi:10.1186/s13062-014-0031-8)
Supplement: Additional file 3: — Software. The Matlab toolbox and the manual of our ensemble coevolution system are provided. The sequence datasets are also available. [file 13062_2014_31_MOESM3_ESM.zip › EnsembleCoevolutionSystem/GREMLIN/Subfunction/LLM2_initbias.m]

function w1=LLM2_initbias(X,nStates);
  h = hist(X, [1:nStates]); %nStatesxnNodes
  h=h+1; %pseudocount
  h = h./repmat(sum(h,1), [nStates 1]); %prob
  h = log(h);
  h = h-repmat(h(nStates,:), [nStates 1]); %since last state is fixed to 0
  w1 = h(1:nStates-1,:);
  w1=w1';
